# Supplementary material for: Seven-chain adaptive immune receptor repertoire analysis in rheumatoid arthritis reveals novel features associated with disease and clinically relevant phenotypes
Source: Genome Biol. 2024 Mar 11;25:68. doi: 10.1186/s13059-024-03210-0 (PMC10926600; doi:10.1186/s13059-024-03210-0)
Supplement: Supplementary file 1 — Additional file 1: Table S1. Main clinical and epidemiological characteristics of the study population. All RA patients, RA patients at baseline, RA patients after 12 weeks of TNFi therapy and control individuals are separately characterized. Abbreviations: N, sample size; NA, not applicable; M, mean; RA, rheumatoid arthritis. [file 13059_2024_3210_MOESM1_ESM.ods]

## Sheet: Legend
Table S1. Main clinical and epidemiological characteristics of the study population. All RA patients, RA patients at baseline, RA patients after 12 weeks of TNFi therapy and control individuals are separately characterized.
Abbreviations: N, sample size; NA, not applicable; M, mean; RA, rheumatoid arthritis.

## Sheet: Data
Feature	RA.All	RA.Baseline	RA.Week12	Controls
Samples (N)	163	86	77	104
Age (m)	51,91	51,84	52	50,24
Female (N)	138	73	65	75
Male (N)	25	13	12	29
ACPA+ (N)	122	64	58	NA
ACPA- (N)	39	21	18	NA
RF+ (N)	122	64	58	NA
RF- (N)	39	21	18	NA
Resp (N)	79	42	37	NA
Mod Resp (N)	48	25	23	NA
No Resp (N)	32	17	15	NA
High Activity (N)	84	48	36	NA
Low Activity (N)	79	38	41	NA
HLA-typing (N)	161	84	77	104
Methotrexate immunosupressant therapy (N)	NA	41	NA	NA
Leflunomide immunosupressant therapy (N)	NA	23	NA	NA
Antimalarial immunosupressant therapy (N)	NA	16	NA	NA
Salazopyrin immunosupressant therapy (N)	NA	8	NA	NA
Gold salts immunosupressant therapy (N)	NA	7	NA	NA
Cyclosporine immunosupressant therapy (N)	NA	3	NA	NA
Azathioprine immunosupressant therapy (N)	NA	2	NA	NA
