# Supplementary material for: Seven-chain adaptive immune receptor repertoire analysis in rheumatoid arthritis reveals novel features associated with disease and clinically relevant phenotypes
Source: Genome Biol. 2024 Mar 11;25:68. doi: 10.1186/s13059-024-03210-0 (PMC10926600; doi:10.1186/s13059-024-03210-0)
Supplement: Supplementary file 2 — Additional file 2: Table S2. Summary of the quantitative AIRR-seq information available for analysis. The number of UMIs, clones, UMIs per sample and clones per sample are provided separately for each of the seven immune receptor chains. The total number of successfully assembled and demultiplexed reads is provided at the sample level. Information of technical variables (i.e., Sequencing plate, RNA concentration and RNA integrity) is also provided. Abbreviations: N, number; M, mean; RA, rheumatoid arthritis. [file 13059_2024_3210_MOESM2_ESM.ods]

## Sheet: Legend
Table S2. Summary of the quantitative AIRR-seq information available for analysis.
The number of UMIs, clones, UMIs per sample and clones per sample are provided separately for each of the seven immune receptor chains.
The total number of successfully assembled and demultiplexed reads is provided at the sample level.
Information of technical variables (i.e., Sequencing plate, RNA concentration and RNA integrity) is also provided.
Abbreviations: N, number; M, mean; RA, rheumatoid arthritis.

## Sheet: AIRR-seq_Features
Chain	AIRRseq.Feature	RA.All	RA.Baseline	RA.Week12	Controls	Controls.RA.Baseline	Controls.RA.Week12	All
TRA	Reads (N)	4037881	1892056	2145825	2198529	4090585	4344354	6236410
TRA	Reads per sample (m)	24772,28	22000,65	27867,86	21139,7	21529,39	24001,96	23357,34
TRA	Unique clones (N)	1250450	730081	785241	815253	1318060	1363939	1763958
TRA	Unique clones per sample (m)	7671,47	8489,31	10197,94	7838,97	6937,16	7535,57	6606,58
TRB	Reads (N)	4407091	2066414	2340677	2324291	4390705	4664968	6731382
TRB	Reads per sample (m)	27037,37	24028,07	30398,4	22348,95	23108,97	25773,3	25211,17
TRB	Unique clones (N)	2514923	1327101	1446225	1505606	2670881	2780851	3780678
TRB	Unique clones per sample (m)	15428,98	15431,41	18782,14	14476,98	14057,27	15363,82	14159,84
TRD	Reads (N)	101720	46505	55215	53558	100063	108773	155278
TRD	Reads per sample (m)	624,05	540,76	717,08	514,98	526,65	600,96	581,57
TRD	Unique clones (N)	24703	13392	15290	17071	29990	31833	41046
TRD	Unique clones per sample (m)	151,55	155,72	198,57	164,14	157,84	175,87	153,73
TRG	Reads (N)	388766	180044	208722	233915	413959	442637	622681
TRG	Reads per sample (m)	2385,07	2093,53	2710,68	2249,18	2178,73	2445,51	2332,14
TRG	Unique clones (N)	30989	18789	20835	25225	38958	40628	49589
TRG	Unique clones per sample (m)	190,12	218,48	270,58	242,55	205,04	224,46	185,73
IGH	Reads (N)	2898370	1338417	1559953	1339715	2678132	2899668	4238085
IGH	Reads per sample (m)	17781,41	15562,99	20259,13	12881,88	14095,43	16020,27	15872,98
IGH	Unique clones (N)	1153105	526329	652714	720378	1243508	1369251	1867529
IGH	Unique clones per sample (m)	7074,26	6120,1	8476,81	6926,71	6544,78	7564,92	6994,49
IGL	Reads (N)	2287541	1033695	1253846	1357701	2391396	2611547	3645242
IGL	Reads per sample (m)	14033,99	12019,71	16283,71	13054,82	12586,29	14428,44	13652,59
IGL	Unique clones (N)	246526	127447	153655	179050	276847	299831	382979
IGL	Unique clones per sample (m)	1512,43	1481,94	1995,52	1721,63	1457,09	1656,52	1434,38
IGK	Reads (N)	4755360	2287948	2467412	2217400	4505348	4684812	6972760
IGK	Reads per sample (m)	29173,99	26604,05	32044,31	21321,15	23712,36	25882,94	26115,21
IGK	Unique clones (N)	274735	153191	180901	187093	289790	312357	393030
IGK	Unique clones per sample (m)	1685,49	1781,29	2349,36	1798,97	1525,21	1725,73	1472,02

## Sheet: Technical_Variables
Sample	Sequencing Plate	RNA Integrity (RIN)	RNA Concentration (ug/ml)
IXTCB01359	1	8.1	31.28
IXTCB01353	1	7.7	90.55
IXTCB01352	1	5.6	28.80
IXTCB01338	1	9	36.75
IXTCB01365	1	8.7	32.28
IXTCB01414	1	5.3	85.44
IXTCB01333	1	7.8	55.65
IXTCB01371	1	7.1	37.36
IXTCB01384	1	8.2	78.27
IXTCB01386	1	8.5	42.80
IXTCB01341	1	7.5	35.54
IXTCB01355	1	8.7	49.69
IXTCB01360	1	8.1	38.36
IXTCB01420	1	8.5	60.37
IXTCB01331	1	8.8	60.17
IXTCB01367	1	8.8	58.75
IXTCB01391	1	8.3	35.25
IXTCB01421	1	8.1	186.8
IXTCB01343	1	6.5	32.14
IXTCB01392	1	7.5	58.91
IXTCB01369	1	8	69.65
IXTCB01336	1	7.7	64.01
IXTCB01374	1	8.2	31.81
IXTCB01404	1	8.5	31.02
IXTCB01388	1	7.5	27.98
IXTCB01380	1	8	30.54
IXTCB01393	1	8.3	29.28
IXTCB01364	1	8.1	64.28
IXTCB01339	1	8.4	46.89
IXTCB01429	1	8.5	62.22
IXTCB01428	1	3.6	36.05
IXTCB01402	1	7.9	132.77
IXTCB01432	1	8.2	44.64
IXTCB01350	1	7.9	86.39
IXTCB01397	1	7.8	48.59
IXTCB01332	1	8.4	37.41
IXTCB01346	1	8.1	39.13
IXTCB01357	1	7.9	25.39
IXTCB01409	1	4.8	85.95
IXTCB01387	1	7.6	81.54
IXTCB01506	1	7.4	53.37
IXTCB01442	2	8.3	32.85
IXTCB01430	2	6.6	214.50
IXTCB01460	2	8.2	43.91
IXTCB01512	2	8.9	78.47
IXTCB01483	2	8.3	53.84
IXTCB01501	2	8.5	31.07
IXTCB01523	2	8.6	70.33
IXTCB01417	2	8.9	42.11
IXTCB01435	2	7.8	25.11
IXTCB01463	2	8.6	69.83
IXTCB01510	2	6.1	191.93
IXTCB01461	2	8.7	67.15
IXTCB01489	2	7.8	30.12
IXTCB01498	2	7.6	96.61
IXTCB01376	2	8.3	91.11
IXTCB01508	2	8.3	30.74
IXTCB01452	2	8.9	74.17
IXTCB01487	2	8.3	47.26
IXTCB01464	2	7.3	45.21
IXTCB01480	2	7.7	82.48
IXTCB01479	2	8	81.87
IXTCB01462	2	8.4	62.35
IXTCB01445	2	8.2	165.27
IXTCB01426	2	8.4	70.63
IXTCB01470	2	7.3	43.73
IXTCB01482	2	6.8	26.99
IXTCB01466	2	8.4	74.73
IXTCB01465	2	8.3	41.14
IXTCB01448	2	8.3	49.30
IXTCB01453	2	8.1	53.32
IXTCB01401	2	7.6	95.29
IXTCB01457	2	8.8	106.44
IXTCB01497	2	8.6	44.62
IXTCB01485	2	7.7	55.86
IXTCB01469	2	8.4	128.58
IXTCB01433	2	7.5	83.83
IXTCB01449	2	8	62.14
IXTCB01459	2	8.1	29.19
IXTCB01458	2	9.1	84.72
IXTCB01474	2	7.9	93.83
IXTCB01516	2	6.9	171.00
IXTCB01488	2	7	60.77
IXTCB01522	3	7.2	59.02
IXTCB01537	4	9.2	36.12
IXTCB01539	4	10	30.20
IXTCB00003	1	9	110.00
IXTCB00015	1	9	73.00
IXTCB00039	1	8.8	137.00
IXTCB00087	1	8.8	65.00
IXTCB00006	1	8.5	71.00
IXTCB00018	1	9	66.00
IXTCB00042	1	8.8	64.00
IXTCB00054	1	8.6	180.00
IXTCB00066	1	8.7	66.00
IXTCB00090	1	8.8	54.00
IXTCB00009	1	8.9	81.00
IXTCB00021	1	9.1	93.00
IXTCB00012	1	9	132.00
IXTCB00045	1	8.9	84.00
IXTCB00057	1	9.2	121.00
IXTCB00069	1	8.4	46.00
IXTCB00081	1	8.7	41.00
IXTCB00093	1	8.7	52.00
IXTCB00024	1	9	89.00
IXTCB00036	1	8.6	54.00
IXTCB00048	1	8.9	101.00
IXTCB00072	1	8.9	81.00
IXTCB00084	1	8.9	73.00
IXTCB00099	2	10	57.00
IXTCB00123	2	10	77.00
IXTCB00135	2	9.9	180.00
IXTCB00147	2	9.2	49.00
IXTCB00159	2	10	67.00
IXTCB00183	2	8.5	34.00
IXTCB00102	2	8.5	32.00
IXTCB00174	2	10	70.00
IXTCB00186	2	10	60.00
IXTCB00105	2	9.1	44.00
IXTCB00141	2	8.9	31.00
IXTCB00153	2	10	74.00
IXTCB00177	2	9.6	115.00
IXTCB00189	2	7.8	26.00
IXTCB00120	2	8.7	35.00
IXTCB00132	2	10	64.00
IXTCB00144	2	10	59.00
IXTCB00180	2	10	55.00
IXTCB00192	2	8.2	31.00
IXTCB00195	3	8.7	47.00
IXTCB00207	3	8	38.00
IXTCB00243	3	8.7	59.00
IXTCB00255	3	9	63.00
IXTCB00267	3	8.9	59.00
IXTCB00279	3	9.2	103.00
IXTCB00222	3	8.8	52.00
IXTCB00234	3	8.8	51.00
IXTCB00246	3	8.7	43.00
IXTCB00270	3	9	90.00
IXTCB00282	3	8.5	130.00
IXTCB00201	3	8.9	51.00
IXTCB00213	3	9.2	155.00
IXTCB00249	3	9	52.00
IXTCB00273	3	8.9	60.00
IXTCB00285	3	8.9	78.00
IXTCB00204	3	9.2	68.00
IXTCB00228	3	9.1	109.00
IXTCB00252	3	9.1	42.00
IXTCB00264	3	8.1	91.00
IXTCB00276	3	8.9	51.00
IXTCB00288	3	9.1	80.00
IXTCB00291	4	7.8	55.00
IXTCB00303	4	7.8	44.00
IXTCB00315	4	7.9	39.00
IXTCB00327	4	8.8	47.00
IXTCB00339	4	8.9	54.00
IXTCB00351	4	8.7	61.00
IXTCB00363	4	7.8	33.00
IXTCB00375	4	9.3	98.00
IXTCB00294	4	8.2	36.00
IXTCB00330	4	8.7	64.00
IXTCB00378	4	9.2	91.00
IXTCB00297	4	9	90.00
IXTCB00309	4	9.4	67.00
IXTCB00333	4	8.7	40.00
IXTCB00369	4	8.7	52.00
IXTCB00381	4	8.6	50.00
IXTCB00300	4	8.7	70.00
IXTCB00312	4	8.8	50.00
IXTCB00324	4	8.7	71.00
IXTCB00336	4	9.1	74.00
IXTCB00348	4	8.7	98.00
IXTCB00360	4	8.7	66.00
IXTCB00399	5	8	64.00
IXTCB00411	5	8.7	61.00
IXTCB00435	5	8.4	85.00
IXTCB00447	5	8.7	44.00
IXTCB00402	5	8.6	66.00
IXTCB00414	5	8.8	45.00
IXTCB00426	5	8.4	66.00
IXTCB00438	5	8.5	96.00
IXTCB00450	5	9.5	131.00
IXTCB00462	5	8.9	106.00
IXTCB00417	5	8.5	41.00
IXTCB00429	5	7.9	74.00
IXTCB00441	5	9	112.00
IXTCB00477	5	7	34.00
IXTCB00396	5	8.6	67.00
IXTCB00420	5	8.5	32.00
IXTCB00432	5	8.4	58.00
IXTCB00456	5	7.8	26.00
