# Supplementary material for: Seven-chain adaptive immune receptor repertoire analysis in rheumatoid arthritis reveals novel features associated with disease and clinically relevant phenotypes
Source: Genome Biol. 2024 Mar 11;25:68. doi: 10.1186/s13059-024-03210-0 (PMC10926600; doi:10.1186/s13059-024-03210-0)
Supplement: Supplementary file 4 — Additional file 4: Table S3. Diversity association with rheumatoid arthritis. For each immune receptor chain and diversity measure, both the statistical significance and effect size of the association are shown. [file 13059_2024_3210_MOESM4_ESM.ods]

## Sheet: Legend
Table S3. Diversity association with rheumatoid arthritis.
For each immune receptor chain and diversity measure, both the statistical significance and effect size of the association are shown.

## Sheet: Data
0	Div.Measure	Beta	Pval
TRA	D20	0,01	9,61E-01
TRB	D20	-0,08	6,77E-01
TRD	D20	-0,30	2,12E-02
TRG	D20	-0,26	1,45E-02
IGH	D20	-0,51	7,57E-05
IGL	D20	-0,21	1,75E-02
IGK	D20	-0,10	1,85E-01
TRA	D50	-0,12	2,11E-01
TRB	D50	-0,18	4,63E-02
TRD	D50	-0,29	2,96E-02
TRG	D50	-0,39	8,61E-04
IGH	D50	-0,42	4,22E-05
IGL	D50	-0,29	3,30E-04
IGK	D50	-0,19	9,13E-03
TRA	Gini-Simpson	-0,17	1,38E-01
TRB	Gini-Simpson	-0,18	5,69E-02
TRD	Gini-Simpson	-0,23	1,45E-01
TRG	Gini-Simpson	-0,35	3,93E-02
IGH	Gini-Simpson	-0,31	3,57E-02
IGL	Gini-Simpson	-0,46	2,41E-02
IGK	Gini-Simpson	-0,49	3,62E-02
TRA	Inverse-Simpson	-0,05	7,81E-01
TRB	Inverse-Simpson	-0,12	5,27E-01
TRD	Inverse-Simpson	-0,31	1,06E-02
TRG	Inverse-Simpson	-0,29	1,00E-02
IGH	Inverse-Simpson	-0,39	1,55E-03
IGL	Inverse-Simpson	-0,26	4,43E-03
IGK	Inverse-Simpson	-0,17	4,63E-02
TRA	Shannon Entropy	-0,49	3,84E-02
TRB	Shannon Entropy	-0,63	5,51E-03
TRD	Shannon Entropy	-0,27	1,60E-01
TRG	Shannon Entropy	-0,50	1,32E-02
IGH	Shannon Entropy	-0,89	8,44E-04
IGL	Shannon Entropy	-1,36	8,48E-05
IGK	Shannon Entropy	-1,23	1,18E-03
Healthy individuals were set as the reference group for referring the effect direction
