# Supplementary material for: Seven-chain adaptive immune receptor repertoire analysis in rheumatoid arthritis reveals novel features associated with disease and clinically relevant phenotypes
Source: Genome Biol. 2024 Mar 11;25:68. doi: 10.1186/s13059-024-03210-0 (PMC10926600; doi:10.1186/s13059-024-03210-0)
Supplement: Supplementary file 6 — Additional file 6: Table S4. Diversity association with clinical phenotypes in rheumatoid arthritis. The statistical significance and effect size of the association between each diversity measure and clinical phenotype are shown. The information is presented at the chain level. [file 13059_2024_3210_MOESM6_ESM.ods]

## Sheet: Legend
Table S4. Diversity association with clinical phenotypes in rheumatoid arthritis.
The statistical significance and effect size of the association between each diversity measure and clinical phenotype are shown. The information is presented at the chain level.

## Sheet: Response_to_TNFi
Chain	Div.Measure	Beta	Pval
TRA	D20	-0,18	6,42E-01
TRB	D20	-0,37	3,79E-01
TRD	D20	-0,04	8,73E-01
TRG	D20	-0,34	9,30E-02
IGH	D20	-0,15	4,91E-01
IGL	D20	-0,27	1,13E-01
IGK	D20	-0,25	9,28E-02
TRA	D50	-0,16	4,41E-01
TRB	D50	-0,14	4,89E-01
TRD	D50	-0,26	2,73E-01
TRG	D50	-0,46	3,86E-02
IGH	D50	-0,07	7,26E-01
IGL	D50	-0,26	1,11E-01
IGK	D50	-0,19	1,82E-01
TRA	Gini-Simpson	-0,17	4,19E-01
TRB	Gini-Simpson	-0,10	5,71E-01
TRD	Gini-Simpson	-0,05	8,58E-01
TRG	Gini-Simpson	-0,51	1,10E-01
IGH	Gini-Simpson	-0,33	2,43E-01
IGL	Gini-Simpson	-0,46	2,12E-01
IGK	Gini-Simpson	-0,65	1,17E-01
TRA	Inverse-Simpson	-0,23	4,97E-01
TRB	Inverse-Simpson	-0,67	7,97E-02
TRD	Inverse-Simpson	-0,11	5,87E-01
TRG	Inverse-Simpson	-0,51	1,47E-02
IGH	Inverse-Simpson	-0,16	4,83E-01
IGL	Inverse-Simpson	-0,21	2,33E-01
IGK	Inverse-Simpson	-0,21	2,02E-01
TRA	Shannon Entropy	-0,48	2,08E-01
TRB	Shannon Entropy	-0,26	4,69E-01
TRD	Shannon Entropy	-0,37	2,97E-01
TRG	Shannon Entropy	-0,51	1,76E-01
IGH	Shannon Entropy	-0,27	4,85E-01
IGL	Shannon Entropy	-0,65	1,55E-01
IGK	Shannon Entropy	-0,65	2,07E-01
Responder patients were set as the reference group for referring the effect direction

## Sheet: Disease_Activity
Chain	Div.Measure	Beta	Pval
TRA	D20	-0,07	8,23E-01
TRB	D20	-0,12	7,10E-01
TRD	D20	-0,06	7,45E-01
TRG	D20	-0,16	2,73E-01
IGH	D20	0,10	5,86E-01
IGL	D20	-0,14	3,15E-01
IGK	D20	0,08	5,15E-01
TRA	D50	-0,11	4,97E-01
TRB	D50	-0,09	5,53E-01
TRD	D50	-0,04	8,40E-01
TRG	D50	-0,17	3,22E-01
IGH	D50	0,05	7,84E-01
IGL	D50	-0,11	4,19E-01
IGK	D50	0,11	3,73E-01
TRA	Gini-Simpson	-0,07	6,51E-01
TRB	Gini-Simpson	-0,02	8,65E-01
TRD	Gini-Simpson	-0,12	6,15E-01
TRG	Gini-Simpson	-0,13	6,10E-01
IGH	Gini-Simpson	0,19	4,38E-01
IGL	Gini-Simpson	-0,21	4,87E-01
IGK	Gini-Simpson	0,15	6,58E-01
TRA	Inverse-Simpson	-0,23	4,11E-01
TRB	Inverse-Simpson	-0,31	3,14E-01
TRD	Inverse-Simpson	-0,08	6,53E-01
TRG	Inverse-Simpson	-0,19	2,50E-01
IGH	Inverse-Simpson	0,23	2,09E-01
IGL	Inverse-Simpson	-0,09	5,28E-01
IGK	Inverse-Simpson	0,10	4,81E-01
TRA	Shannon Entropy	-0,18	5,61E-01
TRB	Shannon Entropy	-0,05	8,67E-01
TRD	Shannon Entropy	-0,08	7,73E-01
TRG	Shannon Entropy	-0,11	7,15E-01
IGH	Shannon Entropy	0,23	4,77E-01
IGL	Shannon Entropy	-0,15	7,03E-01
IGK	Shannon Entropy	0,61	1,96E-01
High disease activity patients were set as the reference group for referring the effect direction

## Sheet: ACPA
Chain	Div.Measure	Beta	Pval
TRA	D20	-0,29	4,09E-01
TRB	D20	-0,23	5,51E-01
TRD	D20	-0,20	3,02E-01
TRG	D20	-0,04	7,92E-01
IGH	D20	-0,01	9,49E-01
IGL	D20	0,24	1,36E-01
IGK	D20	0,27	4,55E-02
TRA	D50	-0,03	8,58E-01
TRB	D50	0,01	9,51E-01
TRD	D50	-0,46	2,89E-02
TRG	D50	-0,17	3,79E-01
IGH	D50	0,03	8,56E-01
IGL	D50	0,24	1,24E-01
IGK	D50	0,35	9,12E-03
TRA	Gini-Simpson	-0,11	5,28E-01
TRB	Gini-Simpson	-0,01	9,33E-01
TRD	Gini-Simpson	-0,41	1,83E-01
TRG	Gini-Simpson	-0,27	3,75E-01
IGH	Gini-Simpson	0,19	4,91E-01
IGL	Gini-Simpson	0,30	4,18E-01
IGK	Gini-Simpson	0,78	4,37E-02
TRA	Inverse-Simpson	-0,16	6,14E-01
TRB	Inverse-Simpson	0,05	8,80E-01
TRD	Inverse-Simpson	-0,35	6,54E-02
TRG	Inverse-Simpson	-0,16	3,91E-01
IGH	Inverse-Simpson	0,01	9,70E-01
IGL	Inverse-Simpson	0,17	2,90E-01
IGK	Inverse-Simpson	0,30	5,27E-02
TRA	Shannon Entropy	-0,07	8,41E-01
TRB	Shannon Entropy	0,10	7,50E-01
TRD	Shannon Entropy	-0,67	7,51E-02
TRG	Shannon Entropy	-0,32	3,71E-01
IGH	Shannon Entropy	0,46	1,79E-01
IGL	Shannon Entropy	0,51	2,66E-01
IGK	Shannon Entropy	1,08	2,49E-02
ACPA-negative patients were set as the reference group for referring the effect direction

## Sheet: RF
Chain	Div.Measure	Beta	Pval
TRA	D20	-0,33	3,41E-01
TRB	D20	-0,35	3,60E-01
TRD	D20	-0,13	5,10E-01
TRG	D20	-0,08	6,34E-01
IGH	D20	-0,05	8,13E-01
IGL	D20	0,03	8,35E-01
IGK	D20	0,21	1,26E-01
TRA	D50	-0,14	4,45E-01
TRB	D50	-0,10	5,92E-01
TRD	D50	-0,22	3,08E-01
TRG	D50	-0,08	6,92E-01
IGH	D50	-0,02	9,32E-01
IGL	D50	0,03	8,31E-01
IGK	D50	0,13	3,46E-01
TRA	Gini-Simpson	-0,17	3,63E-01
TRB	Gini-Simpson	-0,05	7,65E-01
TRD	Gini-Simpson	-0,59	6,85E-02
TRG	Gini-Simpson	-0,17	5,66E-01
IGH	Gini-Simpson	0,14	6,04E-01
IGL	Gini-Simpson	-0,01	9,87E-01
IGK	Gini-Simpson	0,51	1,71E-01
TRA	Inverse-Simpson	-0,37	2,44E-01
TRB	Inverse-Simpson	-0,12	7,41E-01
TRD	Inverse-Simpson	-0,17	3,61E-01
TRG	Inverse-Simpson	-0,15	4,24E-01
IGH	Inverse-Simpson	0,09	6,62E-01
IGL	Inverse-Simpson	0,01	9,53E-01
IGK	Inverse-Simpson	0,23	1,29E-01
TRA	Shannon Entropy	-0,36	3,20E-01
TRB	Shannon Entropy	-0,11	7,46E-01
TRD	Shannon Entropy	-0,80	4,62E-02
TRG	Shannon Entropy	-0,20	5,69E-01
IGH	Shannon Entropy	-0,12	7,68E-01
IGL	Shannon Entropy	-0,34	5,31E-01
IGK	Shannon Entropy	0,11	8,28E-01
RF-negative patients were set as the reference group for referring the effect direction
