# Supplementary material for: Seven-chain adaptive immune receptor repertoire analysis in rheumatoid arthritis reveals novel features associated with disease and clinically relevant phenotypes
Source: Genome Biol. 2024 Mar 11;25:68. doi: 10.1186/s13059-024-03210-0 (PMC10926600; doi:10.1186/s13059-024-03210-0)
Supplement: Supplementary file 7 — Additional file 7: Table S5. Diversity association with TNFi therapy in rheumatoid arthritis. For each immune receptor chain and diversity measure, both the statistical significance and effect size of the longitudinal association is shown. [file 13059_2024_3210_MOESM7_ESM.ods]

## Sheet: Legend
Table S5. Diversity association with TNFi therapy in rheumatoid arthritis.
For each immune receptor chain and diversity measure, both the statistical significance and effect size of the longitudinal association is shown.

## Sheet: Data
Chain	Variable	Beta	Pval
TRA	D20	-0,002	9,87E-01
TRB	D20	0,019	8,60E-01
TRD	D20	0,139	1,59E-01
TRG	D20	0,026	8,06E-01
IGH	D20	0,291	1,66E-03
IGL	D20	0,223	3,48E-03
IGK	D20	0,205	1,47E-03
TRA	D50	0,033	4,82E-01
TRB	D50	0,041	4,21E-01
TRD	D50	0,181	1,75E-04
TRG	D50	0,055	2,22E-01
IGH	D50	0,272	3,63E-03
IGL	D50	0,247	2,16E-03
IGK	D50	0,275	2,72E-07
TRA	Gini-Simpson	-0,022	8,51E-01
TRB	Gini-Simpson	-0,029	7,80E-01
TRD	Gini-Simpson	0,184	3,47E-01
TRG	Gini-Simpson	0,116	5,54E-01
IGH	Gini-Simpson	0,360	3,43E-02
IGL	Gini-Simpson	0,612	1,23E-02
IGK	Gini-Simpson	0,541	2,04E-02
TRA	Inverse-Simpson	-0,055	4,55E-01
TRB	Inverse-Simpson	-0,078	2,78E-01
TRD	Inverse-Simpson	0,090	9,80E-02
TRG	Inverse-Simpson	0,018	5,76E-01
IGH	Inverse-Simpson	0,230	3,64E-02
IGL	Inverse-Simpson	0,205	2,15E-02
IGK	Inverse-Simpson	0,200	8,53E-03
TRA	Shannon Entropy	0,076	7,02E-01
TRB	Shannon Entropy	0,111	5,58E-01
TRD	Shannon Entropy	0,340	1,38E-01
TRG	Shannon Entropy	0,299	2,03E-01
IGH	Shannon Entropy	0,701	6,64E-03
IGL	Shannon Entropy	0,899	4,92E-03
IGK	Shannon Entropy	1,128	2,00E-03
RA patients at baseline were set as the reference group for referring the effect direction
