# Supplementary material for: Seven-chain adaptive immune receptor repertoire analysis in rheumatoid arthritis reveals novel features associated with disease and clinically relevant phenotypes
Source: Genome Biol. 2024 Mar 11;25:68. doi: 10.1186/s13059-024-03210-0 (PMC10926600; doi:10.1186/s13059-024-03210-0)
Supplement: Supplementary file 8 — Additional file 8: Table S6. Diversity variation association with TNFi therapy in rheumatoid arthritis stratified by clinical response. For each immune receptor chain and diversity measure, both the statistical significance and effect size of the longitudinal association is separately shown for responders and non-responders to TNFi therapy. [file 13059_2024_3210_MOESM8_ESM.ods]

## Sheet: Legend
Table S6. Diversity variation association with TNFi therapy in rheumatoid arthritis stratified by clinical response.
For each immune receptor chain and diversity measure, both the statistical significance and effect size of the longitudinal association is separately shown for responders and non-responders to TNFi therapy.

## Sheet: Data
Chain	Variable	Subpheno	Beta	Pval
TRA	D20	GOOD	-0,04	7,15E-01
TRA	D20	NON_RESP	0,18	2,27E-01
TRB	D20	GOOD	-0,03	8,33E-01
TRB	D20	NON_RESP	0,29	1,48E-01
TRD	D20	GOOD	0,09	3,85E-01
TRD	D20	NON_RESP	0,41	8,89E-02
TRG	D20	GOOD	0,02	8,48E-01
TRG	D20	NON_RESP	-0,04	9,05E-01
IGH	D20	GOOD	0,39	7,30E-05
IGH	D20	NON_RESP	0,10	7,23E-01
IGK	D20	GOOD	0,23	2,54E-03
IGK	D20	NON_RESP	0,09	5,16E-01
IGL	D20	GOOD	0,26	5,34E-04
IGL	D20	NON_RESP	-0,05	8,43E-01
TRA	D50	GOOD	0,01	9,26E-01
TRA	D50	NON_RESP	0,06	4,72E-01
TRB	D50	GOOD	0,02	7,41E-01
TRB	D50	NON_RESP	0,06	5,06E-01
TRD	D50	GOOD	0,19	1,91E-05
TRD	D50	NON_RESP	0,28	1,05E-01
TRG	D50	GOOD	0,07	1,65E-01
TRG	D50	NON_RESP	0,02	8,93E-01
IGH	D50	GOOD	0,39	1,10E-05
IGH	D50	NON_RESP	0,10	7,31E-01
IGK	D50	GOOD	0,32	2,44E-07
IGK	D50	NON_RESP	0,10	3,62E-01
IGL	D50	GOOD	0,28	1,42E-04
IGL	D50	NON_RESP	0,17	4,84E-01
TRA	Gini.Simp.Logit	GOOD	-0,03	8,26E-01
TRA	Gini.Simp.Logit	NON_RESP	0,11	7,38E-01
TRB	Gini.Simp.Logit	GOOD	-0,03	8,12E-01
TRB	Gini.Simp.Logit	NON_RESP	0,09	7,82E-01
TRD	Gini.Simp.Logit	GOOD	0,13	5,55E-01
TRD	Gini.Simp.Logit	NON_RESP	0,58	2,36E-01
TRG	Gini.Simp.Logit	GOOD	0,13	5,60E-01
TRG	Gini.Simp.Logit	NON_RESP	-0,10	8,51E-01
IGH	Gini.Simp.Logit	GOOD	0,56	5,82E-03
IGH	Gini.Simp.Logit	NON_RESP	0,06	8,70E-01
IGK	Gini.Simp.Logit	GOOD	0,68	1,33E-02
IGK	Gini.Simp.Logit	NON_RESP	0,00	9,99E-01
IGL	Gini.Simp.Logit	GOOD	1,13	1,58E-03
IGL	Gini.Simp.Logit	NON_RESP	-0,07	8,67E-01
TRA	Inv.Simp	GOOD	-0,07	4,19E-01
TRA	Inv.Simp	NON_RESP	0,02	9,17E-01
TRB	Inv.Simp	GOOD	-0,09	2,82E-01
TRB	Inv.Simp	NON_RESP	0,09	5,75E-01
TRD	Inv.Simp	GOOD	0,07	2,47E-01
TRD	Inv.Simp	NON_RESP	0,21	8,16E-02
TRG	Inv.Simp	GOOD	0,02	5,24E-01
TRG	Inv.Simp	NON_RESP	0,01	9,25E-01
IGH	Inv.Simp	GOOD	0,32	1,03E-02
IGH	Inv.Simp	NON_RESP	0,05	8,40E-01
IGK	Inv.Simp	GOOD	0,24	6,21E-03
IGK	Inv.Simp	NON_RESP	0,03	8,01E-01
IGL	Inv.Simp	GOOD	0,26	4,72E-03
IGL	Inv.Simp	NON_RESP	-0,12	6,39E-01
TRA	Shannon	GOOD	0,07	7,84E-01
TRA	Shannon	NON_RESP	0,25	6,35E-01
TRB	Shannon	GOOD	0,10	6,36E-01
TRB	Shannon	NON_RESP	0,19	7,47E-01
TRD	Shannon	GOOD	0,31	2,32E-01
TRD	Shannon	NON_RESP	0,78	1,96E-01
TRG	Shannon	GOOD	0,29	2,71E-01
TRG	Shannon	NON_RESP	0,48	5,38E-01
IGH	Shannon	GOOD	1,03	1,97E-03
IGH	Shannon	NON_RESP	0,03	9,53E-01
IGK	Shannon	GOOD	1,43	1,19E-03
IGK	Shannon	NON_RESP	0,13	8,54E-01
IGL	Shannon	GOOD	1,38	1,31E-03
IGL	Shannon	NON_RESP	0,18	7,39E-01
RA patients at baseline were set as the reference group for referring the effect direction
