# Supplementary material for: Seven-chain adaptive immune receptor repertoire analysis in rheumatoid arthritis reveals novel features associated with disease and clinically relevant phenotypes
Source: Genome Biol. 2024 Mar 11;25:68. doi: 10.1186/s13059-024-03210-0 (PMC10926600; doi:10.1186/s13059-024-03210-0)
Supplement: Supplementary file 9 — Additional file 9: Table S7. Summary statistics of the single clone analysis at the longitudinal level. For each chain, the number of clones that are significantly contracted and expanded after 12 weeks of TNFi therapy is shown. Detailed information on the CDR3 amino acid sequence of the significant clones is provided at the sample level. Gene usage information of contracted clones is also provided. Abbreviations: N, number of clones; NA, not applicable; P, P-value. [file 13059_2024_3210_MOESM9_ESM.ods]

## Sheet: Legend
Table S7. Summary statistics of the single clone analysis at the longitudinal level.
For each chain, the number of clones that are significantly contracted and expanded after 12 weeks of TNFi therapy is shown.
Detailed information on the CDR3 amino acid sequence of the significant clones is provided at the sample level. Gene usage information of contracted clones is also provided.
Abbreviations: N, number of clones; NA, not applicable; P, P-value.

## Sheet: Summary
Receptor	Chain	Contracted Clones (N, P<0.05)	Expanded Clones (N, P<0.05)
BCR	IGH	12411	17788
BCR	IGK	16180	21301
BCR	IGL	13272	15344
TCR	TRA	295	350
TCR	TRB	276	355
TCR	TRD	11	8
TCR	TRG	43	49

## Sheet: Contracted_Clones
Sample	Chain	Contracted Clones (N, P<0.05)	CDR3 amino acid sequence of contracted clones (P<0.05)
RA_sample_ 1	TRB	3	CASRQGGMNTEAFF;CASSHDSNTEAFF;CASSFSHRGPYAF
RA_sample_ 1	TRA	0	NA
RA_sample_ 1	TRG	1	CALWEVQELGKKIKVF
RA_sample_ 1	TRD	0	NA
RA_sample_ 1	IGK	642	CTQTLQTPWTF;CMQRIDFPWTF;CMQRIEFPFTF;CMQRIAYPLTF;CMQDSHWPPDTF;CMQALQTPVTF;CMQALQTPPTF;CMQALQTPPYTF;CMQALQTPRTF;CMQALQTPLTF;CMQALQSPSTF;CMQALETPFTF;CMQALETPRTF;CMQALQTPWTF;CMQASHWPRLTF;CMQGLQTPTF;CMQGSHWPLTF;CMQASHWPYTF;CMQGTHWPGTF;CQNYYTYSVTF;CQNYRTF;CQQHTPSSPTPWTF;CQQYKNRWTF;CQQYNTYSARAF;CQQYNTYWTF;CQQYNRLSTF;CQQYNSHWTF;CQQYNSYPYTF;CQQYNSYSWTF;CQQYNSYWTF;CQQYNRYPLTF;CQQYNGYWTF;CQQYHSYPNTF;CQQYDNY…
RA_sample_ 1	IGH	49	CTTAQVHYGDYLGFTFDYW;CTRRGFGELADVW;CTRSYSNSWFSDYYYGMDVW;CAREPGVYDNSGYSRRYFDYW;CARDDLYYDSGSGDYIGYNGMDVW;CARTYRAAVAHLLSDQHFGLDVW;CAKDRAGTTYLTDYGGAYDGFDMW;CATKSPGGTRVSAFDIW;CATSLVVPANLDCW;CAKDKYYYDNSGFPQIG;CAKDWGSDYYHYGLEVW;CAKDGGFLEWLSYFDYW;CAKDVYIDSSGYFYHGGMDVW;CAKVRGIAVAVYYFDYW;CAKSPGTTSMGYFDSW;CATTPTVYAPFYDRWFDPW;CATRPYCSGGSCNSAYW;CARTRKEIVVPPAATKSDYW;CARRPIGTYYFDNW;CARSSGFPNFFGPW;CARHVYYYDSIGYYY…
RA_sample_ 1	IGL	0	NA
RA_sample_ 2	TRB	0	NA
RA_sample_ 2	TRA	0	NA
RA_sample_ 2	TRG	0	NA
RA_sample_ 2	TRD	0	NA
RA_sample_ 2	IGK	163	CMQLTQFPRTF;CMQAKHLPRTF;CMQATSFPRTF;CMQALQTPPMYTF;CMQALQTPFTF;CMQGTYWPNTF;CMQGTHWPYTF;CMQGTHWPPWTF;CMQGLQTPYTF;CMQGLQSPPTF;CQNYQGYPYTF;CQQLNSYPYTF;CQQYNNYPATF;CQQYNTYPWTF;CQQYNSYPLTF;CQQYSDFFITF;CQQYISFFLTF;CQQYKNFPYTF;CQQYNTYPPTF;CQQYNSYLYTF;CQQYNSYSPITF;CQQYNSYSLTF;CQQYDRYSMTF;CQQCHDYSPTF;CQEYNSYYTF;CQQSYNTPREFTF;CQQYKSDPWTF;CLQYLTYPWTF;CVQRIEFPSITF;CQQRSNRITF;CQQYNSYPRTF;CQQYNYVLLTF;CQQYDNLSSI…
RA_sample_ 2	IGH	16	CTRTTAAASYNWFDPW;CTRGGASAKYYFDYW;CAKDRNERNIIVIPASYMDSW;CARDRGGSGHDYW;CARDSRSSSPWYFDLW;CARDRLIDEEYSSSSSDYW;CARGSSDRATKQATHPFDYW;CARGSSDRATNQPTHPFDYW;CARGRFDFWTGYYEFHYFDSW;CARGKAEAGTLFDYW;CARGETDVHNPPPYVYW;CARTPWGRYSIYFDYW;CARRRDGAPSGIDYW;CARDKSPNLGREGWFDPW;CVRDSLQYCTNTRCSRLDPW
RA_sample_ 2	IGL	85	CTSERSSNSLVVF;CTSYTSSSTLERVF;CTSYTRNSVIF;CTSYRSSSTLVF;CTLYTSSTVLF;CSSYTDTSTLKWVF;CSSYTSNYLYVF;CSSYTSSSTLVF;CSSYTSSSVVF;CSSYTSRNTQVF;CSSYAGRYNIIF;CSSYAGSNNYVVF;CSSCTNSNTLVF;CSSCTSSSTPDWVF;CSSFSSKSSLVVF;CSCYAGSSTLLF;CQSYDNTLSASVF;CQSYDNSLGGPVLF;CQSYDSTLSGWVF;CQSYDSSLSRWVF;CQSYDSSLSAPWVF;CQSYDSSLSAYVVF;CQSYDSSLSGPVVF;CQSYDSSLSGSLF;CQSYDSSLSGFF;CQSYDSSLSGHWVF;CETWDSSLSGGPVF;CGTWDSSLSAVIF;CGTWDSSLSAWV…
RA_sample_ 65	TRB	0	NA
RA_sample_ 65	TRA	0	NA
RA_sample_ 65	TRG	0	NA
RA_sample_ 65	TRD	0	NA
RA_sample_ 65	IGK	224	CMQTLQTPLTF;CMQTLQPPLSF;CMQSIQLPITF;CMQALQTPYTF;CMQALQTPWTF;CMQALQTPRTF;CMQALQTPALTF;CMQALQTSYTF;CMQALQSSYTF;CMQGTHWPSFTF;CMQGTHWPPYTF;CMQGTHWPPWTF;CMQGTYWPPWTF;CMQGIHLPPVTF;CMQGIHLLPVTF;CMQGSHWPYTF;CMESVQLPPTF;CQNYNNFPFIF;CQQHNIYPITF;CQQYKSYPVTF;CQQYNTYPVHF;CQQYSSYPPSF;CQHYKGYLAF;CQHYNNYPVIF;CQHYGSLPGVTF;CQQYKSYPWTF;CQQYKSYWTF;CQQYNTYPLTF;CQQYNSYPFTF;CQQYNSYPLTF;CQQYNSYPYTF;CQQYNSYSWTF;CQQYNSYSA…
RA_sample_ 65	IGH	37	CTKEAMAGWSLYW;CTTLSLTQTTGEGGL;CTGRRFGEFYGLDVW;CAKDFGGTLPRRYFDYW;CAHRRPLARDYADVW;CAHSTLRNPPDYW;CAHNGYYLSSGYLYFGHW;CARPITGAGAEWFDPW;CARSRSGLNWFDPW;CAKEQEYYAVNNGYYFDQW;CAQGADRAKLRFW;CAKEGESSGHAGLFDIW;CAKDLLEDSPMVEIFDFW;CAKPLATEGALDVLDVW;CARRGVTFGGVSLPWYFDLW;CARPLHGGNSLDAFDIW;CARDNNYVLSGGMDVW;CARDITIFGVIPRLGMDVW;CARDARGSSGWYSAYDMW;CARDVGCRRGSCSPSYYGMDVW;CARDVGCLRGSCSPSYYGLDIW;CAREEAGYCTNSVCIGQWFDAW;C…
RA_sample_ 65	IGL	100	CSSYTSTNTPFVF;CSSYTNNSTFVF;CSSYTTGSTVVF;CSSYTTGDTVVF;CSSYTRSSTFLF;CSSYTSSSTLVF;CSSYTSSSTVLF;CSSYTSSSTVVF;CSSYTSSSTYVF;CSSYTSSSTWVF;CSSYTSSSTFVVF;CSSYTSSSTFVF;CSSYTSSSVVF;CSSYTSISTLVF;CSSYISSSTLDVVF;CSSYASTNAYVIF;CSSYAGSNNFVVF;CSSYAGSNNLVF;CSSYSNTNTLVIF;CSSFTSRNTVIF;CSSYTTDNAVLF;CSSCLGTTTVIF;CQSYDNSLSGLVF;CQSYDNSLSGVLF;CQSYDSSLSGDVIF;CQSYDSSLSGVIF;CQSYDSSLSGSRVF;CQSYDSSLSGSIF;CQSYDSSLSGSYVF;CQSYDS…
RA_sample_ 67	TRB	0	NA
RA_sample_ 67	TRA	0	NA
RA_sample_ 67	TRG	0	NA
RA_sample_ 67	TRD	0	NA
RA_sample_ 67	IGK	717	GQRTYNAPF;CKQGMLLHTF;CTQTRQNPYTF;CMQTLHTPQTF;CMQSRDLHSF;CMQSIQPPLYTF;CMQSIQLPLYTF;CMQSIELPYTF;CMQSVELHSF;CMQPLQTPLTF;CMQRIEFPITF;CMQRVEFPITF;CMQRYDFPYTF;CMQDTHWPWTF;CMQATFWPYTF;CMQAQRAPFTF;CMQARQTPYTF;CMQARQIPWTF;CMQALKTPRTF;CMQALKPPRTF;CMQALQTPTF;CMQALQTPLTF;CMQALQTPYTF;CMQALQTPPTF;CMQALQTPRTF;CMQALQTSGYTF;CMQALQSPYTF;CMQALQSLTF;CMQALQVPYTF;CMQALQSRHTF;CMQALQSPVF;CMQALEAPWAF;CMQALQTPQSF;CMQALQTP…
RA_sample_ 67	IGH	311	CTRDHSSSNIW;CTNLVDW;CTTDGTWMELWLRVNNLGVNVW;CTRGLRGPNWYSDLW;CTRERYFYDSSGYYFSPDFDYW;CAKDFGWYSLRFYGPDVW;CAKGNDNGGHSGSFDFW;CAKVFGMSTSLHFFDYW;CASPYDGFAYW;CAKGKWTAFGDHWWEDW;CARHCRGGSCYRVNYFDPW;CARDRNYYFDYW;CARGGQSFDENPSYYYGMDVW;CARGPGGSGLYSAMDVW;CARGGRCTDGRCYGMDVW;CAADHTGDPTSSYDYW;CSRDRRDNWDDGKW;CTKDPPYYYDSSAYSNWSFDLW;CTRRSDATTWYGSYIGMDVW;CTRDSPYYHDSSGFMRYFDVW;CTRVGQSAYYFSDYW;CTSSDFWSGHRNWFDPW;CTRVMDYY…
RA_sample_ 67	IGL	407	CNSYTTFTLVF;CNSYTSSSTHVVF;CNSYTGNTVVGF;CNSYTGINNYVIF;CNSYAGSNSMVF;CNSYSITTTRAF;CNSYTSSSLVIF;CTAWDSNLSAVVF;CTSYTSSSTEVF;CTSYTNTSTLYFVF;CTSYTSNISPYVF;CTSYTSSTTVVF;CTSYTSSSTLVF;CTSYTVSSTVLF;CTSYRSNNAFF;CTSYLRSNNLVIF;CTSYAGNSSLVF;CTSYTTASTVVF;CSSHTSSNTRIF;CSSHTSSFTVVF;CSSYTSSTALDVIF;CSSYTGSTVVDLVF;CSSYEARNNLGVF;CSSYTNTKIVDIVF;CSSYTNRNTMVAF;CSSYTNSPALDVVF;CSSYTTTNTLVIF;CSSYTTRSTVIF;CSSYTTSTSLDVLF;CSSY…
RA_sample_ 72	TRB	12	CSALTGGGVNTF;CASSEVAGSLYGYTF;CASNPRRDRVETQYF;CASTLMNTGELFF;CASSQGNSGAHNEQFF;CASSPQGMRAFF;CASSEQLEAFF;CASSLASFTNTEAFF;CASSLSEWTEAFF;CASSPYPGLAGRSSYNEQFF;CASSSQDFYTEAFF;CAAKTGNTEAFF
RA_sample_ 72	TRA	15	CILRDASGGSNYKLTF;CAMREVHTGTASKLTF;CAANPGDRGSTLGRLYF;CAANGNDMRF;CAASRDDKIIF;CAASPPSGGSYIPTF;CAAPPEGRGSTLGRLYF;CATDEVGGFKTIF;CAVRDGDNYGQNFVF;CAVSEGADYKLSF;CAVEDANAGKSTF;CAVEEGTDKLIF;CAVGPRGDSSYKLIF;CAYRAFLSGSARQLTF
RA_sample_ 72	TRG	3	CATWDGHAYYYKKLF;CATWDNCLDYYKKLF;CALWEVVYYKKLF
RA_sample_ 72	TRD	0	NA
RA_sample_ 72	IGK	5	CMQHIEFPSISF;CMQRIHYPSISF;CMQGTHWPYTF;CLQGLQTPATF;CQQSYSFPFTF
RA_sample_ 72	IGH	9	CARDAGWGLDALDIW;CARDVGWGRDTLDIW;CARITENWFDPW;CATLGRNW;CARDCGYESSGYRTSYIDIW;CARYSRSSGPSNWFDTW;CARIRRDDSSGFYSPQYFFDQW;CVRCSYEFGSPSWGLYDYNYHGLDVW;CVRCSYEFGSPSWGLYDYSYYGLDVW
RA_sample_ 72	IGL	2	CSAWDSSLNIWVF;CAAWDASLGGPYWVF
RA_sample_ 3	TRB	0	NA
RA_sample_ 3	TRA	0	NA
RA_sample_ 3	TRG	0	NA
RA_sample_ 3	TRD	0	NA
RA_sample_ 3	IGK	186	CIQATHWPLTF;CMQSIQLPRTF;CMQIVQSPLTF;CMQRIEFPLTF;CMQLTQFRTF;CMQATQFRSY;CMQARQTPYTF;CMQALQTPWTF;CMQALQTPTF;CMQALQTPALTF;CMQALQTPQTF;CMQALQTPRTF;CMQALQTPRAWTF;CMQALQAPYTF;CMQALQTPPTF;CMQALQIPPTF;CMQALQIPHTF;CMQGTHWPPYTF;CMQGTQFPWTF;CMQGTQFRTF;CMQGTHWPTF;CMQGTHWPYAF;CMQGTHWPPVTF;CMQGTHWPYTF;CMQGTHWPSYTF;CMQGSHWPWTF;CMQGSYWPYTF;CMQALLLPHTF;CMQVRHTPLTF;CMEATYRYTF;CQQYNTFSRTF;CQQYSSHFPWTF;CQHYNTYPPTF;CQ…
RA_sample_ 3	IGH	47	CTTGDFSNGYYKGRFDYW;CTRLPLLRGSTTDYYGMDVW;CAREGVAGGGLDVW;CARWSYSGSYTGNYYYYGMDVW;CARWRYSGSYTGNYDYYGMDVW;CARYRYTGSFGSAYYYGMDVW;CARGEYSRFDYW;CAKEVDISTGYYRAIYGMDVW;CAKGLDYSDSSGYSYFAYW;CAKGGYPREW;CARSKAAAGTRWFDPW;CARPGGGYNYFDYW;CARRVSREFCGGVCLHKAFDSW;CAREDYNILTGQYYFDYW;CAREGGSIWSRAFDIW;CARDPPGNPNFFDSW;CARDRYNGNYYGDHW;CARDRFYCTSTSCYLFDNW;CARDEESSGYYLDYW;CARDAGRFGESTYFDYW;CARDAGGRGIAARQYYGMDVW;CARDAGGRGIA…
RA_sample_ 3	IGL	71	CSSHTISNTFVF;CSSYTGSSTIF;CSSYTTSNTYIF;CSSYTSSSTLVF;CSSYTSSSTLLVF;CSSYTSSATLAF;CSSYRTSNTVVF;CSSYASSSTLLVF;CSSYADSNNWVF;CSSYAGNDYVF;CSSYAGRKYYVF;CSSYSSSDTPLY;CISYAGNNKLKF;CMSHAGDMWIL;CHSYAGNHILVF;CQAYDSSLTGVLF;CQSYDSSLTGVLF;CAVWDDSLSAGVF;CGTWDLNMKSWLF;CGTWDNSLSAGVF;CGSHTSNNYVF;CGTWDLNMKSWVF;CGSWDLNMKSWVF;CSAWDRSLNAWVF;CCSYADSRTAIF;CCSYAGSYTYVF;CSSYTGSGTIF;CMIWPSNTWMF;CMIWYSTAWVF;CQSADSSGTYRVF;CQSYD…
RA_sample_ 4	TRB	8	CSVDGRGNTGELFF;CSARVGRFDGTDTQYF;CASSPNYSNQPQHF;CASSLNDGKIYGYTF;CASRDGIQETQYF;CASSEGPSGYYEQYF;CAISTGSGANVLTF;CAWTLDSEAFF
RA_sample_ 4	TRA	10	CILRGDMRF;CAMREGSRGAQKLVF;CAASAVGNYGQNFVF;CAKNTGNQFYF;CAFTDRGTLTF;CAGHGSGNTPLVF;CAVRDRSGTSYGKLTF;CALDSNSGYALNF;CAFDSNSGYALNF;CVVNIRSSNTGKLIF
RA_sample_ 4	TRG	0	NA
RA_sample_ 4	TRD	0	NA
RA_sample_ 4	IGK	460	CMQNIQSPRTF;CMQTLQTPKTF;CMQSIQLPITF;CMQSIQLPRTF;CMQRIEFPWTF;CMQRIEFPLTF;CMQALQTPYTF;CMQATHWPKTF;CMQALQNPTWTF;CMQALQTPLTF;CMQALQTPRTF;CMQALQISTF;CMQALQIPFTS;CMQALEISTF;CMQALQTPVTF;CMQGTHWPTF;CMQGTHWPFTF;CMQGTHSPGTF;CMQGTDWPLTF;CMQGLQTPYSF;CMQGLHTPKYTF;CMQVTHWPPYTF;CMHRIQLPF;CMHRLRFPYTF;CMQSTHLPPTF;CMQGTQWPYTF;CMQGPHWPPYTF;CMQGSQWPGTF;CQQYKTYPIITF;CQQYKSYPLSF;CQQYKSFSRTF;CQQYNTYPYSF;CQQYNSLWTF;CQQY…
RA_sample_ 4	IGH	36	CARAYRRGFDQEDHW;CARDFSSNFAFRSGYAPYGMDVW;CARSRLNGNQENFEMW;CAGLTQFRDHKYGYNYW;CTRGEQYQFLECPGDNW;CAKDRGALKGDGLDSW;CAKAKWWRGAFDIW;CAKASRSGYYYIGFW;CARNDGWGFGELSYGYYYGMDVW;CARMLWLRHSRYYFDYW;CARIRRRAAGNLEADYW;CAVGAAGTFWQENDAFDIW;CARDRRQSAAIIGVADDFDYW;CAKTYRALTGGPDYW;CAKDGGQYSDYPRNWFDPW;CARRGFSPDMYLDYW;CARDPADRMYKSWFDSW;CARESFLRLRGLDYW;CARDIWSGDYKRLDNW;CARDPYDSTGFHFMDVW;CARDRRQAAAIIGVADDFDYW;CARDLAVTGRAIF…
RA_sample_ 4	IGL	55	CNSYTSSSTLYVF;CNSYTSSSTEVF;CNSFTSSDTVIF;CTSYTSSSTLVF;CSSYTTSSSYVF;CSSYTGSNNLYVF;CSSYGSDNTGVF;CSSYSTSGTLGVF;CSSYRVF;CSSYGGSNLPWVF;CMIWRGNTVIF;CQSYDTSLREWVF;CQSFDTSLSRWVF;CAAWDTNLSGGVF;CASWDSSQSAGVF;CATWDRSLTISLF;CGTWDTSLTAFWVF;CGTWDSNLSAGVF;CGTWDSSLSILWVF;CGTWDSSLSAVVF;CGTWDSSLSAFVF;CGTWDSSLSAGVF;CGTWDDSLSARVF;CGIWDTSLSAVVF;CGSWDGRLSAWVF;CYSYTDRPTLEVF;CSSYAGSYSYVF;CCSYAGHDTWIF;CCSYAGTSWVF;CFSYRGGG…
RA_sample_ 6	TRB	0	NA
RA_sample_ 6	TRA	0	NA
RA_sample_ 6	TRG	0	NA
RA_sample_ 6	TRD	0	NA
RA_sample_ 6	IGK	292	CMQSIQPLTF;CMQSIQLPPITF;CMQSIQLPWTF;CMQALQTPFTF;CMQALQTPMYTF;CMQALQTPLTF;CMQALQTPQTF;CMQALQPRTF;CMQALQSPRTF;CMQGTHWPPTF;CMQGTKWPLTF;CMQGTHWPPITF;CMQGTYWPHTF;CMQVTQWGSF;CMQSLLTPWTF;CQKYGRFSQWAF;CQQHHSYPITF;CQQYNNYSTWTF;CQQYNNYSPWTF;CQQYNSHSTF;CQQYSNYPWTF;CQQYSVYPWTF;CQQLHTYPLAF;CQQYKSYPWTF;CQQYNNYPLTF;CQQYNTHPPTF;CQQYNTYSTF;CQQYNSYPQTF;CQQYNSYPLTF;CQQYNSYPYTF;CQQYNSYVTF;CQQYNSYYTF;CQQYNSYSPLTF;CQQ…
RA_sample_ 6	IGH	105	CSRSYSGSFRGDDW;CARGRYFFSSGREWFDRW;CTKDQRGYYDSSGYSAYW;CTTNHITMIQASFDFW;CTRCGRDYYDGRRYSDYW;CTRGDNSGRNFDSW;CTRDPLHDYGDYGDAFDFW;CTSLLPDYDFWSGYPRDYW;CAKDPHWLSTPYSFDYW;CANSDYW;CARDPPGGSSSLDFW;CARDFDSGNYVW;CARGGMATITGYFQHW;CARVHRYCSGDRCSVFDYW;CAHRQNHPDYYDSSGSFDYW;CAHSRSYDSTGYYYSPFDSW;CARAYYRDSSGYYLDYW;CARVCDGDCYADAFEIW;CARMGYSYGYWVDYW;CARYRGTYSSDYFGLDVW;CALLFIGGGGYFDYW;CARPTVAGRLNDAFDIW;CARAKRYYYDNTGHPG…
RA_sample_ 6	IGL	163	CNSYTGSNTLGIF;CNSFLGGGNWVF;CTSYTSSSSVVF;CTSYTGSSTLALF;CTSYAGSNNAVPF;CSSYTTSTTLGVF;CSSYTSTTSFEGVF;CSSYTSSTARVF;CSSYTSSSTPVVF;CSSYTSSSTPDWVF;CSSYTSSSTRVF;CSSYTSSSTLLYVF;CSSYTSSSTLEI;CSSYTSSSTLEVF;CSSYTSSSTLEWVF;CSSYTSSSTLGVF;CSSYTSSSTLVVF;CSSYTSSSTLVF;CSSYTSSSTWVF;CSSYTSTTTLQVF;CSSYADINNLVF;CSSYADIDIWLF;CSSYAGTNNVAF;CSSYAGSNNLEF;CSSYAGSNNLVF;CSSYAGSNNFVF;CSSYAGSNSFVF;CSSYAGSNSYVVF;CSSYAGSFHWVF;CSSY…
RA_sample_ 13	TRB	0	NA
RA_sample_ 13	TRA	2	CALSPGGGKLIF;CALSGYNTDKLIF
RA_sample_ 13	TRG	0	NA
RA_sample_ 13	TRD	0	NA
RA_sample_ 13	IGK	690	CMQTIQFPRTF;CMQTLQTPTTF;CMQTLQSPITF;CMQSTQFRQTF;CMQSIYLPLTF;CMQSIYLPVTF;CMQRIESYVTF;CMQRIEFPYTF;CMQRIEFPLTF;CMQRIEFPSYTF;CMQARQIPYTF;CMQALQTNTF;CMQALQTHSF;CMQALQTPPTF;CMQALQTPPAF;CMQALQTPRTF;CMQALQSPITF;CMQALQSPRTF;CMQALQIPLTF;CMQALQAPTF;CMQALQTPITF;CMQAAHWPWTF;CMQAVRSPRTF;CMQAVEVFWTF;CMQGTHWPFTF;CMQGTHWPVTF;CMQGTHLPYTF;CMQGTHWPPVTF;CMQGTHWPYTF;CMQGTQWPYTF;CMQGTDWPFTF;CMQGLQTPYTF;CMQGLQTPPTF;CMQG…
RA_sample_ 13	IGH	155	CARDLHGNYYFDYW;CAKKKAGIVVTGNLGDWLDPW;CARRMSRAAFDLW;CARWPTRRVYFDYW;CAPGTVTYDYW;CAGRGRLTGVGFDYW;CTTDHGDYW;CTRSVPTGIQHYW;CTRFCNSNTCYNDGVDAFDIW;CTRSRHDTYYYYYMDVW;CTTVKWLENGQDGCFDSW;CTSLLTLTRSGQFDPW;CLRSFSRNTSPPYYFDYW;CANIRDDSPVFDQW;CARENYYALDVW;CARDPYWTQDTFDIW;CARDFGYSYGYPLDFW;CARAPLTYSNGWYINYYGVDVW;CARGSSRSWPPLYGFDVW;CARVTGPAYNTLSYSYFHMDVW;CARYSSSWHSVDSW;CAQITRGYSYGPFDSW;CAHIGDYVSWSGYFGRSFDYW;CAQGSL…
RA_sample_ 13	IGL	421	CNSYTTSKTWVF;CNSYTTSSTLVF;CNSYTSSSTRVF;CNSYTSSSTLVF;CNSYTSSSTWVF;CNSYRSSSTLWVF;CNSRDSSGNRLVF;CNSYTRGTLWVF;CNCRDNRGDPYWVF;CTTWDRSLDAGVF;CTSYTSSSTPLF;CTSYTRRSTWVF;CTSYTPSSTLGVF;CTSYAGNNNLVF;CTSYAGSNEYVVF;CTSYVSTTSNWVF;CTSFTTVSTYVF;CTLYISAGTWLF;CSSKTSGTTLVVF;CSSHTDNSPYVF;CSSHSPTGAVF;CSSHSLSGAVF;CSSYTTDATWVF;CSSYTTTNTWVF;CSSYTTSSTLVF;CSSYTTSSTRVF;CSSYTTSSTLLF;CSSYTTSSTLVVF;CSSYTTISALEVF;CSSYTTDNTWVF;…
RA_sample_ 19	TRB	2	CSVGELHEQYF;CASSEKENYGYTF
RA_sample_ 19	TRA	1	CALLPADSWGKLQF
RA_sample_ 19	TRG	0	NA
RA_sample_ 19	TRD	0	NA
RA_sample_ 19	IGK	53	CMQTLQTPWTF;CMQALQTPVAF;CMQALQTPPYTF;CMQGTKWPYTF;CMQGTHWPWAF;CMQGTHWPYTF;CMQGTHWPPYTF;CQQYNSYTQFTF;CQQYNSYSSFSF;CQQYESLPPTF;CQKYDSAPYTF;CQQLNSYPLFIF;CQQYNYLPPTF;CQQSTSTPGETF;CQQSYNIPRTF;CQQSYYGPWTF;CQQLDSYPRTF;CQQADSIPRTF;CQQADSFPRTF;CQQYNQWPPLTF;CQHYDNHPLTF;CHQHGSLPPTF;CQQRGNWPPTGTF;CQQYHNWPLTF;CQQYHDVPITF;CQQYDSSSYTF;CQQYGDSAITF;CQQYYDTPLTF;CQQYYGTPLTF;CQQYFSSPLTF;CQQYFSTPLTF;CQHYGDSPYMYTF;CQHY…
RA_sample_ 19	IGH	15	CTTGETGTSHDGFW;CLRDPSWKYPYFDYW;CARMVTLFGPVEGFDYW;CARTRTFSHYDSLDYW;CARESRDYDFWSGFPPFDSW;CARDDVGNGYKLDYW;CAREIYCTSASCPFDSW;CARDRGYSYGYEFDFW;CARDGGTRWLQLGYW;CARADWDYDFWSGSPYW;CARGADGSSGNFDSW;CASESTSGSNSSGHAVGAPSRYYTLDVW;CARTYYYDSRDYPPQYYFESW;CVRERYCRGGSCPYYFDFW
RA_sample_ 19	IGL	27	CNSYTSSNTRWVF;CNSYAGNDNFVF;CSAYTSSSTLVF;CSSHTLSDTLMF;CSSYTTSSTWVF;CSSFTSSRTRIF;CSSFTTSATFVF;CISYTDSNSLVF;CQSYDNSLRGDYVF;CQSYDTSLGGSEVF;CQSYDRSLGGSEVF;CQSYDIGLSAPYVF;CQSYDMSLGGSEVF;CQSYDDSLGGWVF;CATWDNSLKAGVF;CASYSSVDTYVF;CASFTTSSTLAFF;CGTWDNSLSVHWVF;CGTWDNSLNTVVF;CGTWDSSLYAWVF;CSSYTTNTVYVF;CNSRDSSGNRGF;CNSRDSSTNHIVF;CQSADSSGTSWVF;CQVWDDGSDHWVF;CQSYDSTKRGVF;CAAWDDSLNGVF
RA_sample_ 17	TRB	3	CASSPDAGGYYEQYF;CASSYGGGGYEQYF;CASSYGDRYEQYF
RA_sample_ 17	TRA	2	CILILKWGGSEKLVF;CAVAPYYGGSQGNLIF
RA_sample_ 17	TRG	2	CALWEVCYKKLF;CAMRAGKLF
RA_sample_ 17	TRD	0	NA
RA_sample_ 17	IGK	542	CMQNKQFPYTF;CMQSIKFPLTF;CMQSIQLPTF;CMQSIQLRGF;CMQSIEVRGF;CMQSMQLPYTF;CMQSLQIPRITF;CMQRIEFPYTF;CMQRLEFPYTF;CMQEIHWPQTF;CMQDLYIPYTF;CMQALQTPPITF;CMQALQTPGTF;CMQALQTPCTF;CMQALQTPITF;CMQALQTPRGF;CMQALQTPYTF;CMQALQTPWTF;CMQALQSPPTF;CMQGTRLPPTF;CMQGIHPPLTF;CMQGIHLPWSF;CMQGTHWPALTF;CMQGTHWPPSF;CMQGTHWPRTF;CMQGTYWPPWTF;CMQGTYWPRTF;CMQGRHLPQTF;CMQGRRWPYTF;CMQGIQLPRTF;CMQGIHPLTF;CMQGIHLPYTF;CMQGRQTPLTF;CMQ…
RA_sample_ 17	IGH	222	CKRGGADPEDIDYW;CTAHSKGGHIYKLRGRNVGGHNYNNAMDVW;CAKEGLLPHFDSW;CARKRIGTMADIW;CARSGGEGAYPDFGMDVW;CAIGSCAVW;CARVSYKNFYGHFETW;CTHHGTPYAFDIW;CTTDSPQSRPYGYFLDYW;CTTAGFSTSRSDYW;CTTGRRWLQCDCW;CTTGEGRGINYYYGVDVW;CTTSHCETSRCADPW;CTTKSAFNIW;CTRDRTVAQFDYW;CTRDLNDLWRVYLGRDAFDLW;CMRGGGASRGSDYSNYNWLDPW;CMSFDCSADCYPTHW;CAKDIRNGHDSYFYGMDVW;CAKDISHQPEHSSQHYFHYW;CAKDMTGYGDSSFDHW;CAKAPFTAAEHGYFDLW;CAKGLFSSGYYSFPLNGW;C…
RA_sample_ 17	IGL	245	CNSYTSSSTWVF;CNSYTSSSTLGVF;CNSYTRSSTWVF;CNSYTDSSTLLF;CNSFTSTSTPFVF;CKSFTTSSTWVF;CTSYTNTSMLAVVI;CTSYTTTSTWVF;CTSYTGINDRVLF;CTSYRRSNTAVF;CTSYAGSDNFGVF;CSIYAGRVLF;CSAYTNIPTLLF;CSSHTSSSIVVF;CSSYTSSGIVVF;CSSYTTSGTWVF;CSSYTTRSTQVF;CSSYTSNITPYVF;CSSYTSTSTPIF;CSSYTSTSTPVIF;CSSYTSTRSLVF;CSSYTSSNTLYVVF;CSSYTSSTVLGSMLF;CSSYTSSSTPNWVF;CSSYTSSSTRGF;CSSYTSSSTLMVF;CSSYTSSITPYVF;CSSYTSSITLVF;CSSYTSSGTLYVF;CSSYTS…
RA_sample_ 33	TRB	5	CATLTGMNTEAFF;CASSPGYEQYF;CASSVAGNAYEQYF;CASSREYTDTQYF;CASSSSFYNEQFF
RA_sample_ 33	TRA	3	CAENMDNNNDMRF;CAVKAAGNKLTF;FEKDGQKLLF
RA_sample_ 33	TRG	0	NA
RA_sample_ 33	TRD	0	NA
RA_sample_ 33	IGK	1446	CIQGTHWPLTF;CMNSVHAITF;CMQTTQFPWTF;CMQTTHFPYTF;CMQTRLIPWTS;CMQTIQLPITF;CMQTLQTPFTF;CMQTLQPPYTF;CMQTLQPPFTF;CMQSIHLPGAF;CMQSIHWPPNSV;CMQSIELPLTF;CMQSIRLPYSF;CMQSLQTPHTF;CMQSLQTLPYTF;CMQSLQLPRTF;CMQHTHWPNNF;CMQPLQTPWTF;CMQRIEFPWTL;CMQRKEIPWTF;CMQRIEFPSTF;CMQRIEFPWTF;CMQDTHRPPTF;CMQATHTF;CMQALQTPFTF;CMQALQSPVTF;CMQATQFPYTL;CMQATRVPWTF;CMQARETPFTF;CMQALKPPFSF;CMQALQTPLTF;CMQALQTRFSF;CMQALQTRLTF;CMQAL…
RA_sample_ 33	IGH	721	GATTSEMTAPADLYLDLW;CTRQTTPNTMVRGGFDSW;CTRDLGRDGHNLNFDYW;CAKKVARDSAWPYFFDNW;CAREVETPLTYYFDYW;CAETMVTNEQKTLSFEQW;CARQQIESSFESTVYSLMEVTYYYYGLDVW;CARRKMKQQLVFDYFDFW;CARDGRPAGLQADWFDPW;CARDLGGDKTTVIPEAFDYW;CARGRDLLVVRSSGSRYFGLDAW;CARGGAYPGSYIYLDSW;CARSDGSRTYNSSPHYGVDVW;CARKFWSGYHFSFDYW;CARAGTYYTNGWSNW;CARGLTDYSDGSGYSYYFDYW;CVKTDRLHDSGWYYAFDIW;CVRLGRHCNGDNCYFFGFDFW;CKYGHYSRHW;CTKDLGDYSDFW;CTTGVTRYSGYDA…
RA_sample_ 33	IGL	374	CNSYTSSKTVVF;CNSYTSSSTLLF;CNSYAGNNKWVF;CNSYAGGNILIF;CNSYSSSSTPCVF;CKSYTSSSTHVIF;CTSYTTSSTYVF;CTSYAGSNDLVF;CTSYAGSNNLGVF;CTSYAGSDNLGVF;CTSYTTSTTLVF;CTSLTGSLTYVF;CSAYAGSHNLLF;CSAYSGINIVLF;CSSNTGTNFLYVF;CSSHTSSRHWVF;CSSHTSSNTVIF;CSSHAGSNTVLF;CSSYTSRTTLVF;CSSYKSGSTMVF;CSSYTTTTTLWVF;CSSYTTSNTLVVF;CSSYTTSSTWVF;CSSYTTYNTLQF;CSSYTSNSTPVVF;CSSYTSTSTLVF;CSSYTSSNTLGVF;CSSYTSSNTLVF;CSSYTSSTYVF;CSSYTSSSTLYVF;…
RA_sample_ 22	TRB	2	CASNHGGRPSRANVLTF;CASSHFLGSTHQPQHF
RA_sample_ 22	TRA	1	CAMREAYNAGNMLTF
RA_sample_ 22	TRG	0	NA
RA_sample_ 22	TRD	0	NA
RA_sample_ 22	IGK	392	RLQHEDTI;GQRTYNAPLTF;CMQKIQLTFTF;CMQNIQLGAF;CMQTLQTPGCSF;CMQTLQAYTF;CMQSIQPWAF;CMQSIQLPLTF;CMQPTQFPYTF;CMQPTHWPWTF;CMQPLQTRITF;CMQRTEFPFTF;CMQALQTPMYTF;CMQALQTITF;CMQALQTPFTF;CMQALQTPNTF;CMQALQTPPMCGF;CMQALQIPFTF;CMQALQAKTF;CMQGTHWPITF;CMQGTHWPYTF;CMQGTHWPRTF;CMQGTHWPRIAF;CMQGLQTPWTF;CMQVLQTPRTF;CQQYNTWCTF;CQQYNTYVLTF;CQQYNTYWTF;CQQYNRYLTF;CQQYNSYLPF;CQQYSADSGSF;CQQYHTYPLTF;CQQYHSYWTF;CQQYYTWCTF;…
RA_sample_ 22	IGH	196	CKWDHSMYFGMDDW;CAKDASGISTPAYFFDFW;CARDVNSCGGDCKEDDAFDVW;CNSGSSAWQDAFDIW;CTHSMYFDWTISYW;CTRDLQVRHSQTTVTGGFW;CTRDGGGEFPYDFW;CTRDLEVGGYYYGMDVW;CAKDRGRGARKDVFDKRKDYGMDVW;CAKAALGPRWLKLGDGLDVW;CAKGEDARSGYYYDSAFDVW;CAKGPSRYSSGRSLFGYFGMDVW;CAKGSPIAAAECFDYW;CAKDTLYHSGFFDHW;CATLPYYFHNGARLDDYW;CATGVSGWTRFDYW;CARDKGESDMDRRDAFDIW;CARGFSMIPEPDMDVW;CAIGLGGTIDYW;CAHINWEGGYEGGFGYW;CAHFFCGGGSCYSPDYW;CARGTCFPYYYFPL…
RA_sample_ 22	IGL	356	CNSYTNIRPHVLF;CNSYTTSSTLVF;CNSYTSSSTWVF;CNSRDNSGNRFQVFF;CNSYSSSSTPFVF;CTSYTSSNTYVLF;CTSYTSSISWVF;CTSYTSTNTPVVL;CSAFTARNTLF;CSSHTNSGTPVVF;CSSHAGNDLRF;CSSYKYSSTLVIF;CSSYTTNSPLVF;CSSYTTSNTVIF;CSSYTTSTTLVF;CSSYTTGSTLERLF;CSSYTSNTPWVF;CSSYTSSTTVVF;CSSYTSSSTPGF;CSSYTSSSTPYVVF;CSSYTSSSTLYVF;CSSYTSSSTLVF;CSSYTSSATLVF;CSSYTSRTSYVF;CSSYTSITTVVF;CSSYTSISTYVF;CSSYTSDSTLIF;CSSYTISSTLLF;CSSYTHSNTLF;CSSYTGSNTPW…
RA_sample_ 26	TRB	0	NA
RA_sample_ 26	TRA	0	NA
RA_sample_ 26	TRG	2	CASNKKLF;CALWEVAELGKKIKVF
RA_sample_ 26	TRD	0	NA
RA_sample_ 26	IGK	247	CMQSTQLPLTF;CMQSLQSRPRTF;CMQPLETPHTF;CMQRIEFPWTF;CMQRIEFPYTF;CMQALQTPPTF;CMQALQTPNTF;CMQGTYWPRAF;CMQGTHWPFSF;CMQGIHWPPTF;CMQSLQIPWTF;CMQSVQTPWTF;CMQGTHWPWTF;CQQYNTLPIFTF;CQQYNSYHTF;CQQYNSYPWTF;CQQYSISSYTF;CQQYISDFPTF;CQHYNSYPWTF;CQHYGGYPRAF;CQQYNNYPYTF;CQQYNTYPYTF;CQQYNSPVTF;CQQYNSYRTF;CQQYNSYPLTF;CQQYNSYPLGF;CQQYNSYPFTF;CQQYNSYSGTF;CQQYNSYSQTF;CQQYNSYSGLAF;CQQYNSLWTF;CQQYNYYPGTF;CQQYSSYPITF;CQQY…
RA_sample_ 26	IGH	56	CARLQDEWEVIDSW;CARDRGSSAYGYYYGMDVW;CARDRGSSSYGYYYGMDVW;CTTDPRHW;CTRGRGYCGGGRCEDVW;CTTKLDPANGGGDYW;CAKVGPCSIASCPYYYHGLDVW;CAHSFRQHFEYW;CARTASPFHPFDVW;CARISGYTSGWHNFDFW;CARMTIREVGATTLFDYW;CARNSPTVTDYYYYGMDVW;CAATVITFDGFDYW;CAKQLWFGTNWFDPW;CAKDLIAARPGPYYYYGMDVW;CATRERSGPRMFDAFDIW;CARNLNYYDSSGYYRNW;CARISFGDLLGLSFDIW;CARHAPSGFLF;CARHVRASRVYDHYYGLDVW;CARLPALAVAFFDYW;CARDTGPGSTVPHYYYGMDVW;CARDPNYVSGYYSY…
RA_sample_ 26	IGL	239	CNSYTSSSTVVF;CNSYTISSTRRVF;CTAYTTSGSLVF;CTSYAGSNKVLF;CTSYTSTSTLRIF;CSSYTTSSTLGVVF;CSSYTSTSTLYVF;CSSYTSTSTDVVF;CSSYTSSNTPVL;CSSYTSSSTHVVF;CSSYTSSSTPVF;CSSYTSSSTGVVF;CSSYTSSSTLNVVF;CSSYTSSSTLDVF;CSSYTSSSTLVF;CSSYTSSSTVVF;CSSYTSSSTYVF;CSSYTSSSTCVF;CSSYTSSSIVVF;CSSYTSSGTWVF;CSSYTSISTPLF;CSSYTSVVVF;CSSYTSTKTLGIF;CSSYTIRSTLF;CSSYTGSSSLVIF;CSSYAGNSNVIF;CSSYAGRF;CSSYAGSNNYVF;CSSYAGSNNLVF;CSSYAGSSNPVVF;CS…
RA_sample_ 29	TRB	0	NA
RA_sample_ 29	TRA	0	NA
RA_sample_ 29	TRG	0	NA
RA_sample_ 29	TRD	0	NA
RA_sample_ 29	IGK	1582	GQRTDNAPRTF;CIQGTQWPPGTI;CIQGTYWPPGTL;CMQTLETPLTF;CMQSTQLPLTF;CMQSKEIYLTF;CMQSTQRWTF;CMQSIKLPLDTF;CMQSIHLPLTF;CMQSLRLPLDTF;CMQSVQDRLSF;CMQSSQLPLTF;CMQRITFPSGITF;CMQATFWRTF;CMQATHWPPWTF;CMQATHWPWTF;CMQALQTPLTF;CMQALQTPWTF;CMQALQTPFTF;CMQALQTPPDTF;CMQALQTPPVTF;CMQALQTPLITF;CMQALQTPAWTF;CMQALQTLTF;CMQALQSPATF;CMQALHTPPTF;CMQALQAPPTF;CMQALPSAPAPPYTF;CMQALELPPTF;CMQALETPFTF;CMQALHTPRTF;CMQASQRPHTF;CMQ…
RA_sample_ 29	IGH	843	CTRGIYNAYDYRNYW;CTRVAGERLLSSSYNMDVW;CATSPTIHSSENRGYW;CARDGSSVWSNWYFDLW;CARDGSGLWSNWYFDLW;CARDGSGVWSNWYFDLW;CARFCSAASCYGSFDSW;CATEKTTPAEYLQHW;CATGDGSGSYSFW;CATLARRRGWYYYMDLW;CAKDAGISIAADWFDPR;CARIRNSCMDVW;CARHLSSGPRDPFDYW;CARRYSSLSPFDPW;CARLFGAGSSTWYDPPDYW;CAREGGWLRLIDYW;CARDTAVPDKYYFDYW;CARDTAVPDMYYFDQW;CARDTAVPDMYYFDYW;CARDTAVADMYYFDYW;CARDTAVADLYYFDYW;CARDRAPAGFWTDYPTYMDVW;CARDRAPAGFWSDHPTYMDFW…
RA_sample_ 29	IGL	567	CNAYAGSNNGVF;CNSYTTSGTWVF;CNSYTSSSTLEF;CNSYTDINTHVF;CTSYTTSSTDVF;CTSYTSSTTQVF;CTSFAGNLYVF;CTSHADGNKWIF;CTSYTISGTLVF;CSAHGGPDKFYVF;CSSHRSGSTIVF;CSSHTYSSSWIF;CSSHPSSSTRLF;CSSYSTGSTPMVF;CSSYTNNNMVF;CSSYTTTTTVVF;CSSYTTTISAHVVF;CSSYTTSSTLYVF;CSSYTTSSTYVF;CSSYTTIDTWVF;CSSYTTSPLYVF;CSSYTRSSTLFFVF;CSSYTSTNSWVF;CSSYTSTSTMLF;CSSYTSTSTPVVF;CSSYTSSNYVF;CSSYTSSNSVVF;CSSYTSSSTLYVF;CSSYTSSSTQGVF;CSSYTSSSTPWVF;C…
RA_sample_ 30	TRB	0	NA
RA_sample_ 30	TRA	2	CAVADKRANFGNEKLTF;CAVGARRDYKLSF
RA_sample_ 30	TRG	0	NA
RA_sample_ 30	TRD	0	NA
RA_sample_ 30	IGK	2	CQQYNSYPWTF;CQQRSNWPPLTF
RA_sample_ 30	IGH	3	CARQSAWIQLMDVW;CAQAVEYNRRIDNW;CVTDGLIVGATDYW
RA_sample_ 30	IGL	2	CSSYTDFTTLVLF;CQSYDSSNQVF
RA_sample_ 35	TRB	0	NA
RA_sample_ 35	TRA	0	NA
RA_sample_ 35	TRG	0	NA
RA_sample_ 35	TRD	0	NA
RA_sample_ 35	IGK	130	CRQAVQTPWTF;CMQTRLLPWTF;CMQRLEFPWSF;CMQALQIEATF;CMQALQIEGTF;CMQALQVQATF;CMQALQVQGTF;CMQALQVEGTF;CMQALHVEATF;CMQALHVEGTF;CMQALEVEGTF;CMQALYVEGTF;CMQGTHWPPYTF;CMQGLQSPRTF;CMQGLQIQGTF;CMQGLQIEATF;CMQGLQVQATF;CMQGLQVEATF;CMQGLQVEGTF;CMQGLHIQGTF;CMQGLHVQATF;CMQGLHVEGTF;CMQGLEIQGTF;CMQGLEVEGTF;CMQGLYVEGTF;CMQGLRVEGTF;CQQLKSLPLTF;CQQYHTLSSF;CQQYADSPRTF;CQQQIHYPKTF;CQKYDNLPLSF;CQQHHSLPWTF;CQQLKSFPLTF;CQQ…
RA_sample_ 35	IGH	154	CTFATTTTRSIDYW;CARAPTEEDSVNYFHYW;CARVYNRHSEGGYYGMDVW;CARVFNWHSEGGYYGMDVW;CNTAEYARLFYYGMDIW;CTTSHRDGFWSGIDYW;CTRDAPTSRGDLW;CTRRGKLWNAIVGSTMVDHW;CISAIATPYGFDIW;CAKDRYITVGGTDLEDW;CAKDLYRSSSFYYAMDVW;CAKDFHGGNSAFEAFDFW;CAKRHPYTSDWHYFYQW;CARSWLLDGPLEDW;CARSFNWYSEGGYYGMDVW;CARLLDCNGGSCYSYGWFDPW;CAHMARDRDSVTDLYYYYGLDVW;CAHEGREANSFFDSW;CARTRGVVINYYFDYW;CARTRGVVVNYYFDHW;CARTRGVVVNYYFDYW;CARTRGVVVNYYFDFW;CA…
RA_sample_ 35	IGL	59	CNSCAGNCKFVVF;CTSYTSSVTLNWVF;CTSCTDRKNLVF;CSSYTSSSTYVF;CSSYTSSSTWVF;CSSYAGNNNLVF;CSSYAGSNNLVF;CSSSTTISTLWVF;CSSSTTIDALWVF;CSSFTSSNTLIF;CSSFTRTDTYVF;CSSYTTTTTLVVF;CSSYTISSTVVF;CQSYDNSLSLEVAF;CQSYDNSLSGLVVF;CQSYDSSLSAWVF;CHSYDTDLRVIF;CLSYDSSLNDFVF;CESWDDSLSVVIF;CATRNRRLTAWLF;CGTWDNSLRTGIF;CGTWDNSLRSGIF;CGTWDNSLRIGIF;CGTWDNSLRIGMF;CGTWDNTLKTALF;CGTWDTSLRTGIF;CGTWDTSLRVGVF;CGTWDSNLRAGVF;CGTWDSDLNIGVF…
RA_sample_ 36	TRB	2	CSARGLRENTEAFF;CASSQDLAGGLLTDTQYF
RA_sample_ 36	TRA	1	CAVLDSNYQLIW
RA_sample_ 36	TRG	0	NA
RA_sample_ 36	TRD	0	NA
RA_sample_ 36	IGK	160	CMQALQTPITF;CMQALQTPRTF;CMQALQTPYTF;CMQALQTSSITF;CMQGTHWPPYTF;CMQGTHWPPWTF;CMQGLQTPVTF;CMQGLQTPWTF;CQQYNTYKTF;CQQYNSYPWTF;CQQYDNYPYTF;CQQYYTQPWTF;CQQTDTFPLTF;CQQSHIIPITF;CQQYSNFLYTF;CQQYKSYPWTF;CQQYNTYWTF;CQQYNSYPLTF;CQQYNSYPYTF;CQQYNSYSLF;CQQYNSFPLTF;CQQYNRYPYTF;CQQYQSYPLTF;CQQYDSYSTWTF;CQQYDSYSWTF;CQQYYTNSPPITF;CLQYSSYRTF;CEQSYSIPPYTF;CQKYNSAPLTF;CQQRYNWPGTF;CQQLDSFPITF;CQQYDNVVRTF;CQQYDDLPLTF;…
RA_sample_ 36	IGH	39	CARDRSTGWHWFDPW;CTTDRLVSDFW;CTTDSNVYRSVWFRNWYFDLW;CTTDWRLYYYDTDDYDFDYW;CIRGYDILMGYYGFGHW;CAKDKGSSSSDAFDIW;CARGGYFQYW;CAHLIADATGKASFDYW;CATVTSRLGYCW;CAKDQEPTYYGSWRGSVYYYYGLDVW;CANSGLNDCSSTGCSYYYYGMDVW;CARIDHTGYRW;CARMAGYDKSLRYW;CARQSGSYHFDYW;CARPGDSNSWQAGYW;CARRPGGVHGMDVW;CARLEAAVINPVPRYYNGLDVW;CARETYGSGSDYAHYYGMDVW;CARDYWARDLGYW;CARDSRNWTDFYGLDVW;CARDFEGSTSWPYYYAMDVW;CARARIDTSGYYVIDSW;CARAVSMITFG…
RA_sample_ 36	IGL	74	CNSYTTSMSYVF;CTSYTTSTTLVF;CTSYTSSSHVVF;CTSYAISTTSPVVF;CSSKRTNSPLVF;CSSYNSGSNLVF;CSSYTTSSTLLF;CSSYTTRSYTTSVTSHVVF;CSSYTSSNTTGVVF;CSSYTSSNTLVF;CSSYRSSSTVEVF;CSSYAASNNLLF;CSSYAGSNTVVF;CSSYAGRKIVIF;CSSYAASDNSVVF;CSSYSSTTTVVF;CHSYDTSLSGEVF;CQSYDTSLSGSVF;CQSYDSNLYVVF;CQSYDSNLSALF;CQSYDSSLSASVF;CQSYDSSLSGYIF;CQSYDSSLGALVL;CQSYDRSLSGGVF;CQSYDSSLSGHVVF;CQSYDSSLSDVVF;CATWDSTLSAVVF;CATWDSGLSDAKGVF;CGTWHSSLG…
RA_sample_ 38	TRB	0	NA
RA_sample_ 38	TRA	0	NA
RA_sample_ 38	TRG	0	NA
RA_sample_ 38	TRD	0	NA
RA_sample_ 38	IGK	390	CKQYFSLWAF;CTQATQFPHTF;CIQALQTITF;CMQTLQTPLTF;CMQTLQTPRAF;CMQTVQSPLGF;CMQSTQLPRTF;CMQSKQFPFTF;CMQSTHWLWTF;CMQSTRWPFTF;CMQSIQLPVTF;CMQIRQTPFTF;CMQPLQTPYTF;CMQRMEFPWTF;CMQATHTPHTF;CMQATHWPFTF;CMQATHWPWTF;CMQAIHWPWTF;CMQARQTSPYTF;CMQALQNPTF;CMQALQTQWTF;CMQALQTPYTF;CMQALQTPLTF;CMQALQTPWTF;CMQALQTPQTF;CMQALQPPFTF;CMQALQAPYTF;CMQALQSPPTF;CMQALPNHPFTF;CMQGTHLPYTF;CMQGTQWPPFTF;CMQGTHWPGTS;CMQGTHWPRTF;CMQ…
RA_sample_ 38	IGH	147	CARSSGYDPVLGDYFYHHMDVW;CAKDKFSGGYYHGFGFDAW;CAKDRTNAYVFDVW;CASLVQYSYLENW;CASFPVGYCTATSCPKTHSYW;CGRGIHQIHCTSTSCYINWFDPW;CTNPGMYHSDSGGSYDYW;CTRGALHHWFDPW;CTREEFTRRTALDVW;CTRDHQGLRVYGVDYW;CIRGRAQGLSRPYYYYMDVW;CAKSIGVRPRRYYFDYW;CAKLLRNSYGPFDYW;CAKARMPQVVGNDAFDIW;CATGPRTFGGVIVGHSFGIW;CARRLHASGETYIVGSTDAFDVW;CAHRQYSNSNWDVYHFDRW;CAHRRCGRTSCFNYFDYW;CAHMTFRDGIGYYGMDVW;CAHRVYDFWSFDYW;CAHGVFGVVDFAYW;CARGTVTT…
RA_sample_ 38	IGL	134	CNSYASSSTHVLF;CTSYARGNNLVL;CTSYTNTETWVF;CSSKTVYNTILF;CSSYTSNSTLVL;CSSYTSTSSTYVLF;CSSYTSSNSVVF;CSSYTSSSTVVF;CSSYTDSSTVIF;CSSYAHMNTWVF;CSSYAGSNNLVF;CSSYAGRNNHVLF;CSSYGGNNKLLF;CSSYFSDNTVVF;CSSFTGDNTLVVF;CSSFRSDRTLMF;CSSYIRSNTLVF;CSSYAGSNIWVF;CQTYDSTLSSSVF;CQAYDRSLNGYLF;CQAYDSTLSGGRVF;CQSYDNTLSGHVVF;CQSYDNSLTASVF;CQSYDNGLTVIF;CQSYDTSLSGVIF;CQSYDTILNGAGVF;CQSYDSSLSKVF;CQSYDSSLSAVVF;CQSYDSSLSAYVF;CQSYD…
RA_sample_ 41	TRB	7	CSARLAVSGELFF;CASSQGVWWRRGAHTGELFF;CASSQVGPEQPQHF;CASSPDRVGSGYTF;CASSPNRAGVDTQYF;CASSLEQSIRPYEQYF;CASSLGGSYNEQFF
RA_sample_ 41	TRA	9	CAMSAVTGGSYIPTF;CAARGGSEKLVF;CAVNMDTGGFKTIF;CAVASGGGNKLTF;CALENSGGYQKVTF;CAVMDSNYQLIW;CAVSDYGQNFVF;CAVQGYSGYALNF;CAVDTGGFKTIF
RA_sample_ 41	TRG	2	CATWDGPQKLF;CATFADTTGWFKIF
RA_sample_ 41	TRD	0	NA
RA_sample_ 41	IGK	0	NA
RA_sample_ 41	IGH	1231	CTRIRPKGVVVSGNDHW;CTRDRLTGMVGYYYYHGMDVW;CSSSILVRGVIIDGVEYW;CRMVRGAPYFEFW;CLTYYYVSGAKGW;CARSDAYYYGMDVW;CAHIAHYYENRHYFDYW;CAHLASVPASFDFW;CARMARVGSSVAFDYW;CAKDQRGAANMGWFDSW;CAPGEWSLGPLW;CAKTEDGGASGFYHGMDLW;CAKRPGYGFGLDCW;CAKMYYYETTDRIFW;CAKDMVRGVIPNHYFYGMDVW;CAKDHRQWLDYYNYGLDVW;CATAGRSGWNREINWFDPW;CARRGGYDSSGLGRAYYYHGMDVW;CARMRTVTTFHSFDVW;CARMPYDVLTATGRSWFDPW;CARPDGLLNWFDTW;CARLGCSGSSCYKGELVYW;CARLS…
RA_sample_ 41	IGL	1328	CNSYTTSSTLVVF;CNSYTSTKIGVF;CNSYTSSSAWVF;CNSYTRSTSWVF;CNSYTSTNTASVF;CNSYTGSSPLF;CNSYRGGSTLLVF;CNSYASSTTHVVF;CNSYAGGNNLF;CNSYATSGALNVF;CNSFTTSSTLVVF;CNSFTSTNTLVF;CNSHTSTSTQMVF;CNSRDNSGYPWVF;CNSYSSRGTSWVF;CNSYARSSTLIPYVVF;CNSRDFSGRQVF;CTTWDTSLHAYVF;CTSHTLSSTWVF;CTSYAGLQGAF;CTSYTNTNTLVVF;CTSYTTSSTQVF;CTSYTSSSTWVF;CTSYTSSYTWVF;CTSYTSGSTLVF;CTSYTSSSTHVLF;CTSYTSSSTLGVF;CTSYTASSTPVVF;CTSYTGTDTHVLF;CTSYTG…
RA_sample_ 42	TRB	17	CSASSGQGDHGYTF;CASSLGTGGLYTEAFF;CATRTGVGNTEAFF;CASTPDSYNEQFF;CASSTLNNEQFF;CASSSFPHGRGTDTQYF;CASSPEYHRDGYTF;CASSPGQGPWNEQFF;CASSRGPKGGFYEQFF;CASSVTGGTDTQYF;CASSYLVSGGGSYGYTF;CASSSDSSYEQYF;CASSLFLGLAGGNTGELFF;CAIRTGTHNEQFF;CAISESTRGEGANGYTF;CAISVGIAVEQFF;CAIGALASTDTQYF
RA_sample_ 42	TRA	19	CIPGYSGGGADGLTF;CAEISSYKLIF;CARDEIFGNVLHC;CAVMEYGNKLVF;CAVKRGTGNQFYF;CAVNAAGNKLTF;CAPADYKLSF;CALTRMVGGGADGLTF;CALSEGYQTGANNLFF;CAAYQTGANNLFF;CAVSSGGSYIPTF;CAVSEAGGGADGLTF;CAVSEGYSGAGSYQLTF;CAVQREDGYNTDKLIF;CAVPVNRDDKIIF;CAVENFNKFYF;CAVGAGGYQKVTF;CVVGLDRGSTLGRLYF;FLDGGFGNVLHC
RA_sample_ 42	TRG	0	NA
RA_sample_ 42	TRD	1	CAFKGGYWGHTDKLIF
RA_sample_ 42	IGK	524	CMQTTDWPPITF;CMQTIHVSPTF;CMQTLETPLTF;CMQTVHLPPTF;CMQSTHWPRAF;CMQSTRWPWTF;CMQSLQTQITF;CMQSSHWPRTF;CMQPLQIPLTF;CMQETHWPFTF;CMQALQIPDTF;CMQAKETPFTF;CMQATQFPRTF;CMQAQQAPFTF;CMQARQIPQTF;CMQALQTWTF;CMQALQTPTF;CMQALQTPLYTF;CMQALQTPLTF;CMQALQTPQNTF;CMQALQTPRTF;CMQALQTPLFTF;CMQALQSPMFTF;CMQALHPPFTF;CMQALHLPLTF;CMQALETPDTF;CMQALETPFTF;CMQALESPTF;CMQALETPPTF;CMQALETPITF;CMQALQTFYTF;CMQALQAPSLTF;CMQAVQTPLTF;…
RA_sample_ 42	IGH	246	CTRDQEGSYGDSDSPYYAMDVW;CTLQPWGFPMDAR;CARLNFRNLYYYNDMDVW;CARGSRITSLAVVWSSFDYW;CARGPGEFLDFW;CARVHSATFHFWFDPW;CASNRARDEFNYWAPRYW;CARGVVVPTLFDYW;CARGGHDNVIGFDPW;CARIRAVMKGYYYYGMDVW;CAAVPLTISGVAPRSHLESW;CTKDSGTGFPHYYGVDVW;CTKALGYCTNAICYDAFDVW;CTTDPGGKWEDFW;CTTVGTYYDIVIGSKYFDSW;CTEGVILIPASSATLYHW;CTKNHYSSGWYPGPFDNW;CTKRTSGSFFIDYW;CTRTGFSSFWGNDYW;CTRDPALSLHSPGNWFDPW;CTRGRFPVCSSTGCYTSPGFTW;CTRSYYYDSGSHTR…
RA_sample_ 42	IGL	399	CNSHVWDNTYVF;CNSYTTSTTWVF;CNSYTTSRTLVF;CNSYRTMSTYVF;CNSYITGTTWVF;CNSYSATNYWVF;CNSYSGTNYWVF;CNSFRSDSTLVF;CNSYAGRNSLVF;CTAWDSRLRGWVF;CTAYTISRPVIF;CTSYTTSRTLIF;CTSYTNTNTPVVF;CTSYTSHTTRVF;CTSYTMTNTVFF;CTSYTIRKTWVF;CTSYTGSDTLLF;CTSYTTRSTVLF;CTSYAGNRNMAIF;CTSYGTSIYVLF;CSAYTSSTTLLF;CSAYSSSSTVVF;CSSHAGSRPLVF;CSSYTTNITVIF;CSSYTNNSTYVF;CSSYTTTSTYVF;CSSYTTTYTWVF;CSSYTTSATWVF;CSSYTTSSSFVF;CSSYTRTSTLVVF;CSSYT…
RA_sample_ 43	TRB	0	NA
RA_sample_ 43	TRA	0	NA
RA_sample_ 43	TRG	0	NA
RA_sample_ 43	TRD	0	NA
RA_sample_ 43	IGK	314	CMQTTQFPHTF;CMQTLQTPPVTF;CMQTLQAPRTF;CMQSIQLPLTF;CMQALQTPTF;CMQALQTPYTF;CMQALQTPATF;CMQALQIPLTF;CMQALQGITF;CMQALETPLTF;CMQGTHGPYTF;CMQGTHWPPTF;CMQSLQSPLTF;CQQYNSYPWTF;CQQYNSYPLTF;CQQYNSYSWTF;CQQYNGYSLLF;CQQYHTSSSF;CQQYHSLPYTF;CQQYHSYSYTF;CQQYHSYSRTF;CQQYYNYPWTF;CQHTYSVPFTF;CQHYNTDWQYNGGWTF;CQHYNSYSHTF;CQHSRTF;CQQSYSAPFTF;CQQSYSVPFTF;CQQYDDFPYTF;CQQYKSNWTF;CQQYNNFPWTF;CQQYNTHF;CQQYNTYRTF;CQQYNSYLY…
RA_sample_ 43	IGH	74	CARTKFGSSASYGMDVW;CTKDSWDSSFQHW;CTTDPLYIYSGTYLGGDLPVFDIW;CTREGIEVAGHDYW;CTRGAPQYSRDWFFDLW;CTRPSYYYDTSGYYFAFDIW;CAKDSWDSSFQHW;CAKDKQPDFYYYAMDVW;CAHRQYESDAFDIW;CARTYYYHSHAFDIW;CARTYDNSGFYSQEFDYW;CARCDSSGYIDYW;CAKKESSSDRSGYNLLYFDSW;CAKAVEHYYDSSGPDYW;CAKGLAEGYRGVTIFDIW;CARQTRIQVWLRSTLDRTYYSYMDVW;CARVGGNYYFDPW;CAKDTGDLYGSGGYYYGMDVW;CAKDEGGGCMNTNCYGAFDMW;CAKGVVASNMRIEVKAYFDDW;CAKVDLPRYTYDSKDRYYFDSW;CAK…
RA_sample_ 43	IGL	172	CTSYAGSNNSYVF;CSAYAGDNNLKF;CSSPDSSANHILF;CSSYTNTFTVVF;CSSYTSNSTVVF;CSSYTSSNTVVF;CSSYTSSNTYVF;CSSYTSSSTRVF;CSSYTSSSTWVF;CSSYTSSHTLDRVF;CSSYTSTTLVVF;CSSYTSITTVGF;CSSYTLSSTLVF;CSSYTTNSVIF;CSSYTTTNTWVF;CSSYRTSSTWVF;CSSYAGNTNYMVF;CSSYAGSNTLVF;CSSYAGINNIIF;CSSYAGGNNWVF;CSSYGGNNRLLF;CSSYTTSSTRVF;CSSYTSSSSYTSRATVVF;CSSYSTSGTLIF;CSSYTSGRPWVF;CISYAGTNSWVF;CISYTSSSTLVF;CHSYDSSLSGWVF;CQSYDSSLSDSRVF;CQSHDISLS…
RA_sample_ 8	TRB	0	NA
RA_sample_ 8	TRA	2	CAMGDNFNKFYF;CAVVASNDYKLSF
RA_sample_ 8	TRG	0	NA
RA_sample_ 8	TRD	0	NA
RA_sample_ 8	IGK	0	NA
RA_sample_ 8	IGH	0	NA
RA_sample_ 8	IGL	1244	CNIYITSSTSYVF;CNSYTTSSSYVF;CNSYTTRGSLNVLF;CNSYTSSNTYVF;CNSYTSSRTLVF;CNSYRSDKSVVF;CNSWTTSTSFLF;CNSFRNNNPWVFVF;CNSRDSDGHLWVF;CNSFTSTTTWVF;CKSRGASAHHWVF;CNSFRSGNILVF;CTTWTNRLSGLWVL;CTSHALNNPLVLF;CTSHAGTYRFPYVF;CTSYTGSSTHVF;CTSYAGRNNMLF;CTSYAGSHKVIF;CTSYAGSHKYVF;CTSYAGRDDMAF;CTSYAGGNNLLF;CTSYAGGYHLVIF;CTSFTRNNDVVF;CTSFGGSNNLNALF;CTLFTSSSPPVVF;CSAYTGSSTLIF;CSSHSSRVAHLF;CSSHSIRNIHLF;CSSLTSSSTHVF;CSSLAG…
RA_sample_ 5	TRB	5	CASRNQNSGGYEQYF;CASSVYPGTDQLSSYNEQFF;CASRMNTEAFF;CASSIMNTEAFF;CASSIASAVDTQYF
RA_sample_ 5	TRA	4	CAVQGLAGNQFYF;CAAMGPVGSNYKLTF;CAVRQAYNNDMRF;CAVRDDSGNTPLVF
RA_sample_ 5	TRG	0	NA
RA_sample_ 5	TRD	0	NA
RA_sample_ 5	IGK	0	NA
RA_sample_ 5	IGH	18	CTRGAWGAGISRNNWFGPW;CSTAEDIVVVPTASKYYYYGMDVW;CARERSNLGYGYYFYQMDVW;CAREGRTPSLTPARAFDVW;CAREGRSTVVNPTRAFDIW;CAKKFKPAGGTGDWFDPW;CAKKRPSSGGRYDYFDNW;CAKSPWPMTTVPGDYW;CARDVGSITIFGMVGSNWFDPW;CARDSPPLYYDSGTYYQTLSWFDPW;CARDSPALYYHSGTYSQTLSWFDPW;CARDSPALYYDSGTYSQTLSWFNPW;CARDSPALYYDSGTYSQTLSWFDPW;CARDSPALYYDSGSYSQTLAWFDPW;CARDSPALYYDSGSYSQTLSWFDPW;CARDSPALYYDSGIYSQTLSWFDPW
RA_sample_ 5	IGL	94	CNSYTTTSTWVF;CNSYRSGDTWVF;CTSYAGSNNLVF;CTSYAGDNNPVVF;CSTYTSSGILLF;CSAYTGTYTTLVF;CSSKTSSSTFVF;CSSHTRYTLLVF;CSSHTNFNLVVF;CSSHTTNDVVLF;CSSHTANNVVLF;CSSRDISGKICVF;CSSYTGSSTLVF;CSSYTSSTPPVIY;CSSYTSSNSLDVF;CSSYTSSFTWVF;CSSYRSTGTQVF;CSSYRSSSTRVF;CSSYRINSAVF;CSSYAHTNNYVF;CSSYAGSNNLF;CSSYAGSSNYVF;CSSFTTSSTLVF;CSSYTGTYTTLVF;CSSYAGYYAGNNNLIF;CSSYRNRNSRVIF;CSSYRNRNSRVVF;CSSFGGRSTLLLF;CMSHGGSKRIF;CQAYDSALSRVF…
RA_sample_ 11	TRB	3	CASSHEAGNYGYTF;CASSLRGRVREGAYEQYF;CASSYNDYQPQHF
RA_sample_ 11	TRA	2	CAAKGGAQKLVF;CAVRPPTGANNLFF
RA_sample_ 11	TRG	2	CATWAPNYYKKLF;CALWGPQELGKKIKVF
RA_sample_ 11	TRD	0	NA
RA_sample_ 11	IGK	30	CMQTVQLPGTF;CMQRKEFPFTF;CMQRRDFPFTF;CMQRIEFPFTF;CMQALQTPFF;CMQALQTPGTF;CMQALQTPYTF;CMQALQAPGTF;CMQGLEAPYTF;CMQGTHWPTF;CQQYNSYPRTF;CQQFNTYPHMYTF;CQQYENLYTF;CQQYDNLPLTF;CQQYDNLYTF;CQQFNSYPLTF;CHQLNGSPYTF;CQQYLTLPRTF;CQQRSKWPRTF;CQQRSKWPRSF;CQQASNLPWTF;CQQYNNWPWYTF;CQQYANSPWTF;CQQYGNSPWTF;CQQYGTSPRTF;CQQYGSSPLFTF;CQQYGSSPFTF;CQQYGVSPVTF;CQLHGNSPRF
RA_sample_ 11	IGH	54	CARGKVHSGPGFYPLYFDHW;CARVADLLAGSPHRFYFDSW;CARWGGGYSSYWFDPW;CARRIYPHWFHPW;CTTGSPSPNDSSGSDAFDIW;CAKSRIGGSYYDDPLEYW;CARTGYGGNVEYW;CARMQMDRGDRWFVDW;CAREEAGIGAKYDPW;CAKTRNGQGPFDAFDIW;CAKDISGSTPFDYW;CAKDRAGSESYRLAEYFQNW;CAKEEGDRGIHTSGRYYPPSGSW;CATDFAGNSW;CATARNYDFDTLDVW;CATRASSGWGDVGYLDSW;CARNPPGSAAILYW;CARNVAADTVWFDPW;CARIHYDSSDYGRWDYFYGMGVW;CARLQATTTCTGGRCYYSYYGLDVW;CARENRWRSPQGGMDAW;CARENRWRSPQGGMDV…
RA_sample_ 11	IGL	16	CNSYTSIGTVVF;CSSYTTSSTWVF;CSSYATLTTFF;CMIWVDNAAVVF;CATWDRSLNAGVF;CGTWDSSLSAPWVF;CGTWDNSLSVGVF;CQLWDTSTGVF;CQAWDKSTDVIF;CQSYDASNHVVF;CLSADASRSYDIWVF;CATWDDSLDGVIF;CAAWDSSLNGPVF;CAAWDDSLHVWLF;CATWDDDLNGVF;CLSRDDNHPHTRVF
RA_sample_ 21	TRB	2	CASRVGQGRSQYF;CAILAGPTDTQYF
RA_sample_ 21	TRA	1	CALSDYPNTDKLIF
RA_sample_ 21	TRG	0	NA
RA_sample_ 21	TRD	0	NA
RA_sample_ 21	IGK	531	CKQDLQAPATF;CTQTLQIPYTF;CTQSLQIPITF;CRQALHTPTFGQGTKVEV;CMQTLQLPLTF;CMQSIQLPGTF;CMQSIQLPLTF;CMQSVQLPLTF;CMQSVQLPYTF;CMQSSRWPHTF;CMQSLQLPPITF;CMQDTEFVTF;CMQARQTPHTF;CMQATHHPYTF;CMQATHFPYTF;CMQARQTPLTF;CMQALQKLTF;CMQALQTPYTF;CMQALQTPWTF;CMQALQTPTF;CMQALQTLTF;CMQALQSPFTF;CMQALQPKYTF;CMQALQGPWTF;CMQALQGLTF;CMQALHTPWTF;CMQALRAPWTF;CMQALETLYTF;CMQALEGLTF;CMQALRGPWMF;CMQAAQFPLTF;CMQAVQTLTF;CMQAVQAPLTF;CM…
RA_sample_ 21	IGH	6	CAREGYSDGSGYSAFDIW;CARAYIALDYW;CARGSGRWSTWYSDLW;CARGVRMNSGHLYYGLDVW;CASDPWLATITNW;CVKDRGTRVADFDYW
RA_sample_ 21	IGL	319	CNSYTTSSTWVF;CNSYAGSNNLDVF;CTTWDNSLYGMVF;CTSYTNSYTWVF;CTSYTSTNTLVLF;CTSYTSSITYVF;CTSYRSSNIPSLF;CTSYAGSNNGVF;CTSYAGSKNVVVF;CTSYGGNNNLVF;CTSFTTTNTWVF;CTSFTTINTWVF;CTSYTSSSTLVF;CRSYSTTDTLGVF;CSAYAGSNKVVF;CSAFTSSITLVF;CSSHSSTNTPVVF;CSSYTTSDTLVF;CSSYTGDSTLVAF;CSSYTNSISWVF;CSSYTNDNTLLF;CSSYTTTSTLPWVF;CSSYTTTISPHYVF;CSSYTTSTTWVF;CSSYTTSSTYVF;CSSYTTRSTVIF;CSSYTTRSTWVF;CSSYTTIGSLYWVF;CSSYTTDNTLVF;CSSYTSTS…
RA_sample_ 12	TRB	0	NA
RA_sample_ 12	TRA	0	NA
RA_sample_ 12	TRG	0	NA
RA_sample_ 12	TRD	0	NA
RA_sample_ 12	IGK	169	CMQTRQSPHTF;CMQSTYLPFTF;CMQSLEIPSTF;CMQPLQIPKTF;CMQATHWPPTF;CMQALQTPRTYTF;CMQGRHWPWTF;CMQGTHWPLTF;CMQGTHWPWTF;CMQGTHWPYTF;CMQGTHWPPYTF;CMQGTHWPRTF;CMQGTHLWTF;CMQGTEWPYNF;CMQGLQTPRTL;CMQGLQTPLTF;CMQGLHVPPTF;CMQGLHLRTF;CMQVLQVPPITL;CMQVLRTAYTF;CMQVLQIPPITL;CMQSIQMPLTF;CMQSLQTPYTF;CMHSINWPWTF;CMQGIYFPYSF;CQQYDSYPWTF;CQQFHSYPYTF;CQQSYSAPYTF;CQQHNSYPWTF;CQQYKTYPLTF;CQQYNSYSNTF;CQQYNRNTLTF;CQQYSSYPLTF;…
RA_sample_ 12	IGH	72	CARGSDRSSWFGRNFDSW;CTTESFSLSSGNYHDAFDFW;CTRLYGDYPFDLW;CTRLHDSNRYTSWFDSW;CTTEGNWNLDNW;CARELYSSGWYRGVFDFW;CARELYSKDWYRGVFDFW;CARDSYTSPDYW;CARGGYSRGFDYYNYDGMDVW;CARSRNDDYFDLW;CARGWLRTYFDYW;CAPGGRQW;CARTSLDASGGSLYSYYYSGMDVW;CAREGEYSSSSHILKFW;CARDVLLLVPGVHNLAPSTGGGMDVW;CAKHRSFYNWLDPW;CAKEAKYYDSSGFFYYYGMDVW;CAKDRVGFGIPDAFDIW;CAKEDCSGTSCYYDEKYYYGMDVW;CAKEGPYRSSWYYFDSW;CAKDRRGSGWFLPGYYYGMDVW;CAKDHWAGYSSS…
RA_sample_ 12	IGL	51	CNSYTTSSTVIF;CTSYTSNSLLVF;CTSSTDSIVLF;CSSYTSNTTHVVF;CSSYTSSTTLYVF;CSSYTSSSSQVVF;CSSYTSISTRVF;CSSYTANTALEWVF;CSSYTGRGTIIF;CSSYAGNKGVF;CSSYSTSTTRF;CSSYRIGNTPVIF;CSSYIGSSKVVF;CQSYDYSLSAVIF;CQSYDNRLSGSLF;CQSYDVTEGVRWVF;CETWDSLGVLF;CATWDSSLRGVF;CATWDRSLSVGAF;CGTWDTSLSAVTF;CGTWDTSLSADVVF;CGTWDTSLSAVLF;CGTWDTSLSAAPWVF;CGTWDSSLSSWVF;CGTWDSSLSEVVF;CGTWDSSLSAPWVF;CGTWDAGLSVVVL;CGTWDTSLTAVF;CGSWDSSLNALVF;CN…
RA_sample_ 16	TRB	0	NA
RA_sample_ 16	TRA	0	NA
RA_sample_ 16	TRG	0	NA
RA_sample_ 16	TRD	0	NA
RA_sample_ 16	IGK	26	CQQYVRYPLTF;CQQYNSYPYTF;CQQYNSYPWTF;CQQYNSYSWTF;CQQYNFYPVTF;CQQSYSTPWTF;CQQSYSTPHTF;CQQSYSTPRTF;CQQYDNLPLTF;CQQYYSYPRTF;CQQYYSTPLTF;CQQSYSTPFTF;CQQYNNWPPYTF;CQQYNNWPRTF;CQQYNNWPSYTF;CQQYGSSPLTF;CQQYGSSPYTF;CQQYGSSPWTF;CQQYGSSPRTF;CQQYGSSPGTF;CQQYGSSSWTF
RA_sample_ 16	IGH	4	CARDPGYDQGYDYW;CANRPGPMPWYFDYW;CARSKEYYYDGSGYYNWFDPW;CVREYVGGYFDYW
RA_sample_ 16	IGL	7	CQSYDSSLSGWVF;CGTWDSSLSAGVF;CGTWDSSLSAVVF;CNSRDSSGNHVVF;CNSRDSSGNHWVF;CAAWDDSLSGRVF
RA_sample_ 14	TRB	2	CASRIIDEQFF;CASSIRGSVYSGANVLTF
RA_sample_ 14	TRA	1	CAESISLGGGSQGNLIF
RA_sample_ 14	TRG	0	NA
RA_sample_ 14	TRD	0	NA
RA_sample_ 14	IGK	0	NA
RA_sample_ 14	IGH	2	CARANCDSSTSCYTRSSGMDVW;CVRDSSGWFNYW
RA_sample_ 14	IGL	1	CSSYAPINNLIF
RA_sample_ 27	TRB	0	NA
RA_sample_ 27	TRA	0	NA
RA_sample_ 27	TRG	0	NA
RA_sample_ 27	TRD	0	NA
RA_sample_ 27	IGK	35	CMQSIQLLPWTF;CMQALQTPVTF;CMQALQLPPTF;CQQYNSYPHTF;CQQYHSYPRTF;CQQYLSYPLTF;CQQFNSYSKSF;CQQLSRYPVTF;CQQYENLPLTF;CQQYDILPRVTF;CQQSYNARPIIF;CQQANSFPRLTF;CQQAHSFPLTF;CQQYHSYSKTF;CQQFDNLPLTF;CQQYEDLPLTF;CQQYYSIPFTF;CQHYNNWPPDTF;CQQRNRWPDTF;CQQRIWWPLTF;CQQRLNWPPLTF;CQQYNNWPITF;CQQYDSTPGTF;CQQYDSLPYTF;CQQYAGPPRTF;CQQYGNALLTF;CQQYGTSPQTF;CQQYGSSPPYSF;CQQYGSSPRAF;CQQYVTSPRTF;CQQFDSTPVTF;CQQFGTSAGITF;CQQFGGS…
RA_sample_ 27	IGH	0	NA
RA_sample_ 27	IGL	0	NA
RA_sample_ 28	TRB	1	CASSQEQGSGSAFVQFF
RA_sample_ 28	TRA	1	CALRTGANNLFF
RA_sample_ 28	TRG	0	NA
RA_sample_ 28	TRD	0	NA
RA_sample_ 28	IGK	185	CMQSVQLPWTF;CMQSVQLPPFTF;CMQIKDLFSTTF;CMQPLKTPHTF;CMQALQTITF;CMQALQTPWTF;CMQALQTVRTF;CMQALQTGTF;CMQGTHWPPYTF;CMQGTYWPPWTF;CMQGIHVSRTF;CMQGLQTPPTF;CMQGFNLPRTF;CMQGFRLPLTF;CMQVTHFPYTF;CMQSLQSPVTF;CMQSLQTPFTF;CMQFVHWPPATF;CQQYDVFPGTF;CQQYNSYWKF;CQQYNSYWTF;CQQYSSYWTF;CQQYYTYSYTF;CQHYNSYSGTF;CQHYNGYSEPF;CQQHKNYSPRGTF;CQQYIGFPLTF;CQQYNTYSRTF;CQQYKNYPYTF;CQQYKDYPLTF;CQQYNTNSETF;CQQYNSYPYTF;CQQYNSYPWTF;C…
RA_sample_ 28	IGH	27	CAKGDRSGNSFYRYAFDVW;CTADLPELPGTAFDFW;CTRARVRPNWIDPW;CTRSGDYYDSRDSFPDTFPDAFDIW;CATVASPNTVIVGVVIMKGNNWLDPW;CARDGYRDVANDGFDIW;CARVDFSFWSGYYIWSGWFDPW;CARVREDIDDYW;CARTIQLWPYNWFDPW;CAKIRGVGSGENAFDVW;CAKGWPGTHVIEVAAAVSLGLW;CARQHDLLTGYAFDYW;CARHDLGHFDSW;CARQLKQPYDSWGGYFPYYFDYW;CARHELVAVAGTCDYW;CAREYIAVGNWFDPW;CARDTGNWYFDVW;CAREGPHIGGTIKMRYW;CARDRYNWNYSPNWFDPW;CARALGASGGRDAFDIW;CARGKENWNVAFDLW;CARGYGTIFG…
RA_sample_ 28	IGL	24	CSSYTSSSTPVVF;CSSYTSSSTLVF;CSSYTSSSTYVF;CSSYTSSSLYVF;CSSYTSPTSPVLF;CSSYISSGLYVF;CSSYTRSSLYVF;CSSYAASTTVLF;CQSYDSSLSGYVF;CQSYDSSLSGSRVF;CQSYDSSLSGSVF;CQSYDSSLSVVVF;CASWDSSLSAVLF;CASYSTTTDVLF;CGTWDSSLSAGVF;CGTWDSSLSAWVF;CSSYTGRYTYVF;CCSYARRPVVF;CNSRDSSGNHWVF;CMIWHNSAYVF;CQSTDSAHTYRVF;CQSRDSSGNHRVF;CQVWHSSSDHRVVF
RA_sample_ 31	TRB	1	CASSPGGPADTQYF
RA_sample_ 31	TRA	3	CATGTGGYQKVTF;CAAPSGGYNKLIF;CAVRRDSSYKLIF
RA_sample_ 31	TRG	1	CATWDRRGEKLF
RA_sample_ 31	TRD	0	NA
RA_sample_ 31	IGK	163	CMQNIHSPHTF;CMQTIRLPLTF;CMQSINLPYTF;CMQATYRPKAF;CMQALQTPRTF;CMQALELPLTF;CMQGTYRPKTF;CMQGTYWPRTF;CMQGTFRPKTF;CMQGTQWPHTF;CMQGLQTPITF;CMQGLHTPPTF;CMQALQVPRTF;CQQYNTHPRTF;CQQYNDYPWTF;CQQYKSQWTF;CQQYNSYSGTF;CQQYNDYPRTF;CQQYNEYPRTF;CQQYTEYPRTF;CQQYENYSPWTF;CQQYAEYPRTF;CQQYNRYPWTF;CQQYYTYPYTF;CLQATHWPRTF;CQKYNSARMYTF;CQKYDSAPFTF;CQKYDISPATF;CQQHYGHPITF;CQQLKSYPRTF;CQQYNNYPWTF;CQQYIDYPWTF;CQHTYNAPCNF;CQ…
RA_sample_ 31	IGH	53	CARKGVVILPGYKGRGVGYYYGLDDW;CARSSGWSPFDSW;CNTDPREW;CNTDPRDW;CTTDLGEAS;CTTDPRQW;CTRDPPYSSFHFDVW;CTSDPPQSSFHFDVW;CQGDSGAEAG;CARDTGVPGHPDYPDYW;CARDLEVKEYTRSRGIYNKYYALGVW;CARDLEVKEYTRSRGIYYKYYALGVW;CARDLEVSEYTRSRGIYSKYYGLAVW;CATDWGKEW;CATGAPMSGLVFDYW;CAHLTGDTGWAGDSW;CAKNDDILTGNFDHW;CAKDVDGAARSHFAMDVW;CAKGTNPGSYYTDHW;CAKGTNPGSYFTDHW;CAKGTNPKSYFTDHW;CAKGTNEESYFTDLW;CARDQYSTRWHEIDYW;CARDRSSTSSWHWGLKPEYFD…
RA_sample_ 31	IGL	148	CNSHTTYDNRVF;CNSYTGSGTPSIF;CNSYAGSGTPSIF;CNSYSGSGTPSIF;CTSYTNRRPLHVVF;CTSYTSSSTLGVVF;CTSYAGNNRYVF;CTSYAGGTYVF;CTSFAGGTYVF;CSAYTSSSTHVTF;CSSYTTTNILDVVF;CSSYTSTSTVIF;CSSYEGTNTLIF;CSSYAGNNRYVF;CSSYAGTNRYVF;CSSYAGRNRYVF;CSSYAGSNRYVF;CSSYAGSSVIF;CSSYAGINRYVF;CSSYAGINNLVF;CSSYAGLNRYVF;CSSYGGNNNLIF;CSSYGGSNNLIF;CSSWTRDSLYVF;CSSFTTFMTVLF;CSSYTKDTLVVF;CSSYTTTSTVVF;CSSFTYKTTLVF;CISYTRSAVYVF;CQSHDITLGGWKVF;…
RA_sample_ 32	TRB	0	NA
RA_sample_ 32	TRA	0	NA
RA_sample_ 32	TRG	0	NA
RA_sample_ 32	TRD	0	NA
RA_sample_ 32	IGK	4	CQHYNGYPITF;CQQYYSYPYTF;CQQYYSTPWTF;CQQYYSSPLHF
RA_sample_ 32	IGH	0	NA
RA_sample_ 32	IGL	1	CSSYTSSSTLVF
RA_sample_ 34	TRB	2	CASSWGFYEQYF;CASSLCCDRVYNEQFF
RA_sample_ 34	TRA	1	CAMSEWSTNAGKSTF
RA_sample_ 34	TRG	0	NA
RA_sample_ 34	TRD	0	NA
RA_sample_ 34	IGK	122	CIQTLRTRTF;CMQTTQIPCTF;CMQTKQLPCTF;CMQTTQLPCTF;CMQTTHIPCTF;CMQSTEVPITF;CMQALRTRTF;CMQALQTPVTF;CMQGLKTRTF;CMQGLQTPYTF;CMQGLQTRTF;CMQVFWHPKTF;CMHAIQTPYTF;CMHGRDWRF;CMQTRQIPFTF;CMEALQTPFTF;CMEALQSPYTF;CQQYKNYPLAF;CQQYNTYSRTF;CQQYNSYSVTF;CQQYNSYSAFTF;CQQYSSYSSMTF;CQQYHSYPLTF;CQQYFNYYRTF;CQHYKSYPFTF;CQHYNSYPFTF;CQHYNDFSRTF;CQQYKNFPWTF;CQQYKGYPWTF;CQQYNNYPLTF;CQQYNTYPWTF;CQQYNSYPLTF;CQQYNSYSGYSF;CQQYNG…
RA_sample_ 34	IGH	28	CTRVPNTAYYSESW;CTREIPNSCYFDYW;CTRAANDAYYSRYW;CARVKLLDSTAVAYDFDYW;CAKDMSGDYYGSGSVFDHW;CATMEELERSWGEPFEVW;CARRDYDDESGTNTHFHYW;CARDLWAQSTAGLDVW;CARDLGGRSSW;CARAHPGVGYYDILSGGPVGYYYYMDVW;CARGGRPEYGSFYAYFDSW;CARGGVRDSDTNSLDYW;CARGYYDILTGFMFDFW;CARVEGYCIGGTCYYSDYW;CARVPGGDSGGYFASW;CARYQTSYYSSGSYYSPNYFDYW;CARSPGSRTSWRYLDPW;CARSPGSSTSWRYLDFW;CARVGRNSQYANFDLW;CAVESGYCRTDCFESRGDTFDIW;CVHRNWHTFDFW;CVRDLGGRSS…
RA_sample_ 34	IGL	77	CNSYTTTGGRVF;CNSYTSSTALIF;CSSYTSSSSTLSVLF;CSSYTSSMTLVF;CSSYAGINNLVF;CSSYTSTSTVVSGGNVIF;CQSHDGSLSAPLF;CQSHDGSLSAPVF;CQSHDSSLNGVVF;CATWDNSLSAWVF;CATWDSTLSSWAF;CATWDSSLSSWAF;CAAWDSSRGVWVF;CAAWDSSLTAWVF;CASWDFSLSAVVF;CGTWDTSLSAVVF;CGTWDNSLRAGVF;CGTWDNSLSAWLF;CGTWDSNLSAWIF;CGTWDSSLSAEVF;CGTWDSSLSAWIF;CGTWDSSLSAWLF;CGTWDSSLSAWVF;CGTWDSSLSGWMF;CGTWDSSLRAVF;CGTWDLSLSGVVF;CGTWDTSLRAGVF;CGAWDSSLSAGVF;CGTWD…
RA_sample_ 39	TRB	0	NA
RA_sample_ 39	TRA	1	CALSEAGTYKYIF
RA_sample_ 39	TRG	0	NA
RA_sample_ 39	TRD	0	NA
RA_sample_ 39	IGK	176	CMQTSHWPRTF;CMQRVEFPWTF;CMQALEPSYTF;CMQATHWPGAF;CMQATQFPWTF;CMQARQIPYTF;CMQALQTPYTF;CMQALQTPLTF;CMQALQTPWTF;CMQALQTPHTF;CMQALQIPPYTF;CMQAVQTPVTF;CMQASQVPLTF;CMQGTHFPRTF;CMQGINLVTF;CMQGIHLPPTF;CMQGIDLPTTL;CMQGRLGRTF;CMQGLQTPFTF;CMQGLQTPYTF;CMQGLQPITF;CMQSTHYPHTF;CMQSLDTPYTF;CMHSLEHPRTF;CMHALEPPYTF;CMRALQPLTF;CMEGIHLPWTF;CMEGLHLPWTF;CMEGRYLPQLTF;CIQGIQHPSLIF;CQQYSGLPLTF;CQQYHFFRTF;CQQYDSYPFTF;CQQYG…
RA_sample_ 39	IGH	45	CTRGQWAPFSLW;CTTDLPWILTSNGGSDYW;CTTAPGPRLFEYW;CTTGHGGSPYW;CTRAQPKEDGGSYYERAEYW;CTREVGWHCRGTNCHTGFDFW;CATVDQRKYAEDYW;CATVDPRKYAEDHW;CALSNYEPSWGYW;CAGELSGSRDYW;CAKGGDSGWENGNYYYYGMDVW;CAKGKGWEWKNYCFDYW;CAKVPSIGWRIEW;CAKSRGLIIPENHYYGMDVW;CAKSRGLIIPETHWYGMDVW;CANSERGHYDGKSYRELGLQFW;CAKEYKEHHWFLDFW;CARHDRDYTVWSCSHTRCYAPVTRYGMDVW;CARHGLGGCSGGRCFRSFHYYGMDVW;CARRDWGSLFDYW;CAREFGSSASEYYFGFW;CARDTGAFYVDYW;C…
RA_sample_ 39	IGL	184	CNSYAGNDKGLF;CNSYAGNDKGVF;CNSFTSINTPVF;CNSFAGNDKGVF;CTSYTLNSPVVF;CTSYTDNSPVVF;CTSYTATNKGLF;CTSYAGGSKGVF;CTSYAGGSKGLF;CTSFAGNDKGLF;CTSFAGHDTGLF;CTSYAGNNNKYLLF;CSAYIGNKKVF;CSSHTGSETLLF;CSSHTGSEILLF;CSSHSSSQILIF;CSSYTTTTTPVF;CSSYTTTDTLVLF;CSSYTTSSTLEF;CSSYTTSSTYVF;CSSYTTSATWVF;CSSYTSSTTYVF;CSSYTSSSTRVF;CSSYTSSSTLVF;CSSYTSSSTYVF;CSSYTRGSTVVF;CSSYTGGNTFYVF;CSSYAGSNNYVVF;CSSYAGSNNSRVVF;CSSYAGSNTLVF;CSS…
RA_sample_ 40	TRB	12	CSAREDTQYF;CSVREETQYF;CATLGGLYSPSYNEQFF;CASSPGQPSGANVLTF;CASSAESSARPYEQYF;CASSLAGEPYEQYV;CASSLRLGTEHQETQYF;CASSPAGFGGEQYF;CASSRQGSYNEQFF;CASSARSSGTSGHNEQFF;CASSYFGGRGTEAFF;CASSLSCPGAGDTQYF
RA_sample_ 40	TRA	9	CAMKSNFGNEKLTF;CAAPPNTGNQFYF;CAVPNQAGTALIF;CAVKASNTGKLIF;CAVNNYGQNFVF;CAFDGGTSYGKLTF;CATDEAGRRALTF;CALGANFGNEKLTF;CAVRENTGFQKLVF
RA_sample_ 40	TRG	0	NA
RA_sample_ 40	TRD	1	CAFSMPTTLVLGENTDKLIF
RA_sample_ 40	IGK	1166	CKQYSDFFTF;CRQGTHGPQTF;CMQNAHWPPTF;CMQTTQFPSMCTF;CMQTLQTPWTF;CMQTLQTAETF;CMQTFQTPWTF;CMQSSTHFQTF;CMQSIQLPPLFTF;CMQPRQIPYTF;CMQPLQAPWTF;CMQRKQLPSTF;CMQLLQTPPTF;CMQDTHLPASF;CMQDTHLWTF;CMQDTYLWTF;CMQDTYLWSF;CMQDAHLWTF;CMQDVHLWTF;CMQDSHWLYTF;CMQATHIPRSF;CMQARHTPFTF;CMQALQTPLTF;CMQALQTPWTF;CMQALQTSSF;CMQALQTPITF;CMQALQTPPTF;CMQALQTPRTF;CMQALQTWTF;CMQALQTFTF;CMQALQSPITF;CMQALQSLPKTF;CMQALHSITF;CMQALQTA…
RA_sample_ 40	IGH	365	CRTTWVCGGRCYLTDNW;CAIIDTTRGNIDFW;CAKESTGWYFDYW;CAKSRPVHGDFEHW;CAKVSVETKYIPVAASFDYW;CARTERHCSGSNCYLDALDMW;CARIISSSRGMDAW;CARDRSGDDCSSGAICYFGYYNGLDVW;CARDGTGGNWNDGQPISFFDYW;CARSRPVHGDFEHW;CGKAPPSCGGSCYIIRDF;CTRPVTCDPRRRSHFDSW;CTTEGKDYYDSSGYYYMSWYFDLW;CTADWELQRFVDYW;CTKNLAFDVW;CTRRSFSDYW;CTRRSYSDFW;CTRDGRRGGPALFDYW;CTRGGWGSSWHGDYW;CTRVRRGCCDASDVW;CTSTTRLDIW;CTTEVENDVLTPYYTPGNYFDYW;CTRAYDIGASPDW;CITI…
RA_sample_ 40	IGL	406	CNSYRSGSTYVF;CNSYTSSSTLGVF;CNSYTTSRTRVF;CNSYTTSGIPVF;CNSYTTSRARVF;CNSYATGSTYVF;CNSYAGSSTPYVF;CNSFAGSSAPYVF;CTSYTSSSTLVVF;CTSYIITSTSWVF;CTSYAGNSNLIF;CTSYGGASNPYVL;CTSYSTTSRYVF;CTSYSSTSRYVF;CTSYSGSSRYVF;CSAYIGSNILIF;CSSNAGNNNLIF;CSSYTTRTTLVVF;CSSYTSYRTRVF;CSSYTTTSPRVF;CSSYTTSTTLEVF;CSSYTSSNTLVF;CSSYTSSTTLVF;CSSYTSSRTRVF;CSSYTSSSTVVF;CSSYTSSSTFMVF;CSSYTSSRTYVF;CSSYTSSRIRLF;CSSYTGSSNIVF;CSSYTGSPARVF;…
RA_sample_ 24	TRB	1	CASSTGKSSSTEAFF
RA_sample_ 24	TRA	2	CAVRDSNYQLIW;CAFNNAGNMLTF
RA_sample_ 24	TRG	0	NA
RA_sample_ 24	TRD	0	NA
RA_sample_ 24	IGK	0	NA
RA_sample_ 24	IGH	1	CARYGSLTGHDAFDIW
RA_sample_ 24	IGL	0	NA
RA_sample_ 25	TRB	0	NA
RA_sample_ 25	TRA	0	NA
RA_sample_ 25	TRG	0	NA
RA_sample_ 25	TRD	0	NA
RA_sample_ 25	IGK	19	CMQTLETPLFTF;CMQARQTPRTF;CQQYNTYPLTF;CQQHSSSYTF;CQKYNGAPWTF;CQKYNSAPRTF;CQMYNGAPRTF;CQQLNNYPITF;CQQYENPPYTF;CQQLNTYPRTF;CQQYDNLPTWTF;CQQFNSYPYTF;CQQYSSTPWTF;CQQRSDRPPITF;CQQRINWHSTTF;CQQYNNWKTF;CQQYGTSPLYTF;CQQYGSSPTF;CLQLNSPVTC
RA_sample_ 25	IGH	17	CARDQARDCNGGRCPYGMDVW;CARMVVRGIIRYFDNW;CARDAGVESYGETSYNYHYYGMDVW;CATELTLFGVVISEGAADHGMDVW;CATDPDLEIEPVDGDDWIDAW;CARHSSGSGYAPLDNW;CARDNDYERSGYYLEYW;CARETIFSTVIRSHLYGMDIW;CARERSRSTVIKLRDYYGMDVW;CARDRILKQFGDFDYW;CARDGDDYGDWDW;CARGAITQDYYYSGIGVW;CAITNYYDGNSRYPGYFQHW;CARWKIQYATGYYFDYW;CGRIWSISQAFDIW;CVRDRVLTPLSRYHDYW;CVRSEGEYTFSRDDYW
RA_sample_ 25	IGL	0	NA
RA_sample_ 18	TRB	0	NA
RA_sample_ 18	TRA	1	CAVRDPGTGGFKTIF
RA_sample_ 18	TRG	0	NA
RA_sample_ 18	TRD	0	NA
RA_sample_ 18	IGK	438	CMQTLQTVYTF;CMQTLQTPHTF;CMQTLQLSLTF;CMQSVYLPYTF;CMQRLQTPFTF;CMQSTHLPLTF;CMQSIQLCTF;CMQSIQLPLTF;CMQSIQLPYTF;CMQDLQTPFTF;CMQALQTITF;CMQALQTPTF;CMQALQTPLTF;CMQALQTPPTF;CMQALQTYTF;CMQALQIPGAF;CMQALQPPLTF;CMQALQAPITF;CMQALQDPAMYTF;CMQALPDSLTF;CMQALRTPITF;CMQALETPTF;CMQALQTPYTF;CMQGTHWPWTF;CMQGKYWPHTF;CMQGTHWPQTF;CMQGTHWPPFTF;CMQGTHWPPITF;CMQGTHWPPWTF;CMQGTHFYTF;CMQGTQWPIYTF;CMQGTRWITF;CMQGRHWWTF;CMQGI…
RA_sample_ 18	IGH	309	SVRFGPGGIDYW;CARPIGGRYSGSFSAFDIW;CATVVGSYFSLREFDYW;CARDGALGTNVFDFW;CAREENIVDRAYFDYG;CLHRNILMAPPYGMDVW;CLATPSIEYCGGDCHPWGLFESW;CNTPLNNDGMDVW;CTRAMFDFWSGFYYW;CTMDNSGDLKYW;CTHITRTGTFFHYVMDVW;CTRSTIAARIDYW;CTTDRGVAVRPLFDHW;CTIDMGYYDSGGYYIMGKNFDSW;CTIYLDSNGHYGRIEYW;CTRNRATKSSSSLFDYW;CTRDQEGLSEEWELFEDYYYNMDVW;CTRALEWMSYRQTYFDYW;CTRGRDYSKTGYW;CTRTRVHGESDYW;CTRHEDIVVVPGAMPGNYW;CTRLSQFAYFDHW;CTRDPMGVFYYHA…
RA_sample_ 18	IGL	203	CNTHTSSSLWMF;CNSYTTSSTLVF;CNSYTSTNTLLF;CKSYTSSGTLVF;CKSFTSSNTWVF;CTSYTSRSNRVF;CTSYASGNTLLF;CTSFTTSNTWVF;CSVYSSNTWMF;CSSHTDSSTQVF;CSSHTDSSTQIF;CSSYTNRKTLYWVF;CSSYTTTSTLVVF;CSSYTTTIPWVF;CSSYTSTKTWVF;CSSYTSTSTVVF;CSSYTSSSTTVF;CSSYTSSSTYVF;CSSYTSSITLIF;CSSYTSRKTLYWLF;CSSYTSRKTLYWVF;CSSYTGSSTLVF;CSSYTVRSTVIF;CSSYASGSTQVF;CSSYAGSNKLVF;CSSYAGSNNFVVF;CSSYAGSNNLGF;CSSYAGSNNLVF;CSSYAGSSNNFKVVF;CSSYGGNNNLIF…
RA_sample_ 44	TRB	0	NA
RA_sample_ 44	TRA	0	NA
RA_sample_ 44	TRG	0	NA
RA_sample_ 44	TRD	0	NA
RA_sample_ 44	IGK	77	CMQSIQVPLTF;CMQSIQFPRTF;CMQATHWPPTF;CMQATHWPWTF;CMQGTHWPYTF;CMQGTHWPWTF;CMQGTHWPHTF;CMQGTHWPPTF;CMQGTHWPGTF;CMHATSWPWTF;CQQYHSYPLTF;CQQYHAFPITF;CQQFYSAPRTF;CQHYHNYPLTF;CQQYKNWPPLTF;CQQYKNSAGSTF;CQQYNSYPLTF;CQQYNSFWTF;CQQYHNYPLTF;CQDYSNYGSSSF;CLQYDSYSPYTF;CMEGTRWPYTF;CQHYNDWPPPF;CQQNYGDPQTF;CQQTHSAPYSF;CQQTDSLPFSF;CQQTDVIPFTF;CQQSYNTPPTF;CQQRTKWPRTF;CQQVTSYPRTF;CQQYNNWPPPF;CQQYNNWPPYTF;CQQYGSSPPDT…
RA_sample_ 44	IGH	0	NA
RA_sample_ 44	IGL	0	NA
RA_sample_ 45	TRB	1	CASSRLAGRVEQYF
RA_sample_ 45	TRA	3	CAASPNYKLSF;CAVTDSNYQLIW;CAVSSGYSTLTF
RA_sample_ 45	TRG	0	NA
RA_sample_ 45	TRD	0	NA
RA_sample_ 45	IGK	49	CMQTIQVPITF;CMQTVQSPLTF;CMQSRQFPWTF;CMQPLQVPITF;CMQRLEFPPTF;CMQGLETPYTF;CMQGTQFPWTF;CMQGTHFPWTF;CQQYNNYSPGLTF;CQQYTTYPVTF;CQQYDIYSEMF;CQQYNSYPRAF;CQQYDTDSVF;CMQGSQFPWTF;CQQRRDFLTTF;CQQRSSWPPEITF;CQQLYDYPITF;CQQYYSPPLTF;CQQYYWPPLTF;CQQYYFPPLTF;CQHFDDLVLTVGGVTITF;CQQTNNFLRTF;CQQTYNSPRTF;CQQSYTSPRYTF;CQQSYTSPRFTF;CQQSYTSPQFTF;CQQSYTSPPYTF;CQQSSITPLTF;CQQSFTSPRYTF;CQQGDSLPFTF;CQQYTNWPLTF;CHQYGTSRQTF;…
RA_sample_ 45	IGH	14	CLKHHMDRLSAAEEFQLW;CARDLSGSQDLW;CAKAEGGYCIGATCHGPDGGLNYYYGLDVW;CAREMTGTTPFDFW;CARDQELVVLYYFDLW;CARASSDQIVPYYYYFYMDVW;CARGSVTRYCGGDCRLDTW;CARGEPGGACYMCDAFDLW;CARDGRRQSDFWSGQRHFVDLW;CARAPPVEIFPAATYNGLDVW;CARGVTVDWYFDLW;CASSSSFLSGSYYPQLEDYW;CVRDLAGRSDYW
RA_sample_ 45	IGL	15	CSSFTRYSTYVF;CQSYDGNLSGPRIF;CQSYDTGLSGWVF;CQSFDRSLTSPVVF;CATWDASLTAVVF;CASWDGSLTAVVF;CNSRDSSGNHLHVVF;CQSVDSSGTVVF;CQSVDSRGTVVF;CQSSDISGTYVFF;CQVWDSRDHWVF;CQVWDSGSGNFNWIF;CGADHGNDYNFVYVF
RA_sample_ 10	TRB	3	CASSYSGGDEQYF;CASSLIPSGRGTYEQYF;CASSFEEERGGNEQYF
RA_sample_ 10	TRA	1	CALSEAYFSYNTDKLIF
RA_sample_ 10	TRG	1	CATWDGSDWIKTF
RA_sample_ 10	TRD	0	NA
RA_sample_ 10	IGK	852	CMKTIQLPFTF;CMQTVHLPITF;CMQSIHLARTF;CMQSIELPYTF;CMQSLHYPLTF;CMQSLGTPWTF;CMQPLQTPWTF;CMQPLQSPWTF;CMQPLRSPWTF;CMQRTDFPYTF;CMQRIEFPWTF;CMQRLKYPITF;CMQATQFPLTF;CMQATHWPYTF;CMQALQNLWTF;CMQALQTPLTF;CMQALQTPGYTF;CMQALQTPTF;CMQALQTPFTF;CMQALQTPPYTF;CMQALQIPPTF;CMQALQLPLTF;CMQALQAPPTF;CMQALHTPLFTF;CMQALRTPPTF;CMQALDIPLTF;CMQALQTPWTF;CMQALQTPYTF;CMQGTHWPYTF;CMQGTHWPLRTF;CMQGTHWPLTF;CMQGTQWPWTF;CMQGTYWPPTF;…
RA_sample_ 10	IGH	141	SARLVLAAGNYFDFW;CTKVRGIGYYAFQYW;CARSDVGRAHHNFGFDVW;CARDRKLFGGSAHGKPYYWYAMDVW;CAKVSGIKWGDTWIDRLDPW;CVRQESTITPPTKTSGGSWLDPW;CTRETYSINWYSPQNLGKDYFGMDVW;CTRERYSVNWYSESLGKDYYGMDVW;CTRDGDIRDYSSGIDSW;CTTYSYVPALIGPGAFHYW;CTTARYSSTIDYW;CTMDRVDQGGRFRQFDYW;CTGGMGFGSGHTYFDPW;CAKDLSPRWHTIDWGALDVW;CAKDFRSDVFTGYSFLHQW;CAKSDGDYLGGFFDSW;CATEKRERYCSGGRCYPTGKWIDPW;CATEKRERYCSGGRCYVTGKWIDPW;CARSALRRVAPLGGIRDW;CARSRV…
RA_sample_ 10	IGL	452	CNSYTSRSILF;CNSYAGNINVTF;CNSYAGADSFVIF;CNSLTSGSHTSSETLVF;CNSYTISATRVF;CNSYSTVATLVF;CTSYTTTGTVVF;CTSYTTAGTVLF;CTSYTHINSVVF;CTSYAGSVTLIVF;CTSYSGSTTLVVS;CSAYIGRTTHVLF;CSAFTGLNPAVF;CSAVTTSDTLVF;CSSTTTRDNILF;CSSHAGGFTFVLF;CSSLTSRSVDVF;CSSYRSGSTPVVF;CSSYKTSDPLYVF;CSSYTNTYTLVF;CSSYTTTSPLWVF;CSSYTTTSTLEVF;CSSYTSTNTVVLF;CSSYTSSNSWVL;CSSYTSSNSWVF;CSSYTSSSTVF;CSSYTSRSTLAF;CSSYTSSFTLVF;CSSYTSISTVIF;CSSYTSAST…
RA_sample_ 9	TRB	0	NA
RA_sample_ 9	TRA	0	NA
RA_sample_ 9	TRG	0	NA
RA_sample_ 9	TRD	0	NA
RA_sample_ 9	IGK	6	CQQYNDYSFTF;CQQSYSSPRTF;CQQSYSIPYTF;CQQYGSSPITF;CLQQNSYPWAF;CLQHNNYPITF
RA_sample_ 9	IGH	1	CALSTSAYYYYDYGTDVW
RA_sample_ 9	IGL	0	NA
RA_sample_ 7	TRB	1	CASSLALQTSGRTGEQFF
RA_sample_ 7	TRA	1	CAVGAGYGGSQGNLIF
RA_sample_ 7	TRG	2	CATWEPNYYKKLF;CALWEGYYKKLF
RA_sample_ 7	TRD	0	NA
RA_sample_ 7	IGK	38	CMQNLQIPITF;CMQGTHWPPAF;CQNYNSPVTF;CQQYHSYPFTF;CQHYSNYPYTF;CQQYYFSAPYTF;CEQYYSHSTWTF;CQQLNSNPRGFTF;CQQLNSYPLTF;CQQYDNLVNIF;CQQYYSTPWTF;CQQYYDLPLTF;CQQFSSYPVTF;CQHSYSTLWTF;CQHRGAWFTF;CQHYDNIPYIF;CQHFHSFPVNF;CQQNYTPPPLAF;CQQSYTFPPHAF;CQQSYSTPLSF;CQQANSFPALVF;CQQYGTSPLWTF;CQQYGSSPTWAF;CQQYGSTPRTF;CQQYYDYLTF;CQHYWTTPWTF;CQRYNNALTF;CQQYDNSPLTF;CQQRSDWPPLTF;CQQRFNWVTF;CQQYHRSPRTF;CQQYDSSPRTF;CQQYGSSPPW…
RA_sample_ 7	IGH	19	CTTDASTKPDFW;CTRELLIPGDGRIDYYGMDVW;CARVSVDDILNAFYNINARSYHFDFW;CARRKYSGDSLIWFDPW;CARIRVEFLEWLSSYYFDYW;CARMLFFGDFAFDIW;CAKEEWRSGWYRIDYW;CAKSPPGELYYYYYGLDVW;CARRPDLTYGYGDYDRYFDYW;CARQSVALYYGMDVW;CARLLVAVTSTPLPTTFYYFDYW;CARDHCVRGMCNDEYYDFW;CARAGSYGDSEPYYFDYW;CARVDAPVGHSGPPKNAYDLW;CARDTLDWAYSHDYGLDAW;CARAAGASTEYFQTW;CVKDTGGYSFGDSLDYW;CVKYCRGCISNFYYHDYW;CSRGPWGSWNDPHGMDIW
RA_sample_ 7	IGL	23	CTSYGSSSTRDVIF;CSSNVDSTNLLF;CQSYDSSLNGLVIF;CQSIDRSLSDSSVF;CQSYDSSLSDSVIF;CQSYDSSLSAVVF;CQSYDSSLRVVVF;CETWDSSLTTVVF;CETWDSSLSAVVF;CGTWDTTLSVVVF;CGTWDNSLSVGVVF;CGTWDSSLSAWVF;CSAWDKSLTGWVF;CCSYAGRSSVVF;CCTYSDRSGLF;CNSRDSSGDHLVF;CQSADSSGTYHWVF;CQSVDSSGTPVIF;CHSADSSGTNFAVF;CQTWDSDTVIL;CQSSDTNGCVF;CQLWDGYRDHVVF;CAAWDDSLNAWVF
RA_sample_ 48	TRB	0	NA
RA_sample_ 48	TRA	0	NA
RA_sample_ 48	TRG	0	NA
RA_sample_ 48	TRD	0	NA
RA_sample_ 48	IGK	0	NA
RA_sample_ 48	IGH	259	CAKGNVIRFLEWLHLDSW;CAKSRTTTSCYLCDYW;CARDGNRRYIYDYFGYKYYFYGMDVW;CARGYAPTSRFCSAGSCFPSPVW;CARGDTGTDFDAFDIW;CARVAEIKYSNSWFQTHFDYW;CVRGPTQCTAATCFGLVDYW;CTTDGGYEYCRFTSCYTVDYW;CTTGYGDYVGYFDYW;CTADHSNDYADYEHFFDFW;CTKGNVLRFLEWLHLDSW;CTKATGVAARLPSQHW;CTTDGPTGEFGHPIFDFW;CTRNRRGGSCIGECHIKYSHNDMDVW;CTRRYCSETSCPHWAYYYSYMDVW;CTRGYCSETSCPHWAYYYYYMDVW;CTRGTYYYDRGGYWSEQRLGYYFYMNVW;CTRGEDHDYGDYDHWFDPW;CTSDGGIGLRPLF…
RA_sample_ 48	IGL	469	CNSYTDNNYDWVF;CNSFTSSSTWVF;CNSFRSGLVWVF;CTSYRTGSSYVF;CTSYAGSNNFVF;CTSYVGKNIFEVIF;CTSFANSNSLMF;CTSYTSSFTYVF;CTSYTCSTLPFAF;CSTYTSSNIAVF;CSACSSSSTLF;CSSHTSSSTWVF;CSSYTTRTTRVF;CSSYTTSSTWVF;CSSYTSTTTPLKF;CSSYTSTTTLVF;CSSYTSTSTLVF;CSSYTSTKTVIF;CSSYTSSSTLVVF;CSSYTSSSRVF;CSSYTSSSSWVF;CSSYTSSSTWVF;CSSYTSISTVLF;CSSYTSDTTPPLF;CSSYTLSSSRVVF;CSSYTGSGFVF;CSSYTGISTVVF;CSSYTVSSTYVF;CSSYALNSNFLF;CSSYAGGTTLAVF;CSS…
RA_sample_ 46	TRB	0	NA
RA_sample_ 46	TRA	1	CALSDRKGYQKVTF
RA_sample_ 46	TRG	0	NA
RA_sample_ 46	TRD	0	NA
RA_sample_ 46	IGK	0	NA
RA_sample_ 46	IGH	0	NA
RA_sample_ 46	IGL	976	CKSYTTSNTWVF;CNSYTNTNTGVF;CNSYTTTSTTVF;CNSYTTTSTLVF;CNSYTTSSTRVF;CNSYTSSSILGVF;CNSYTSGSPVIF;CNSYTASSTLDVIF;CNSYTGSSTLVLF;CNSYTGDSILGVF;CNSYTSTDTLGVF;CNSYRSDNTWVF;CNSYRGSSTPYVF;CNSYEGSSVVF;CNSYADSNIRVVF;CNSYAGKSGVPF;CNSYAGNSVMF;CNSYAGTNTGGVF;CNSYAGSSGVPF;CNSYAGSSWVF;CNSYAGISGVPF;CNSYAGSNNFRVF;CNSFAGDNNYVF;CNCRDNNYNRLF;CKLVYSGVGEVF;CNSYTTANTRVF;CNSYASSSGTPWVF;CNSRDSTGRPLVF;CTSHAGSTLYVF;CTSVVSNENVLY…
RA_sample_ 15	TRB	0	NA
RA_sample_ 15	TRA	0	NA
RA_sample_ 15	TRG	0	NA
RA_sample_ 15	TRD	0	NA
RA_sample_ 15	IGK	501	CMQTTQLPYTF;CMQTTEFPHTF;CMQTLQTPFTF;CMQTLDTPPFDF;CMQTLATPPFDF;CMQTLYNPPFDF;CMQTLYTPPFDF;CMQTLYCPPFDF;CMQTLSTPLTL;CMQTLFNPPFDF;CMQTLFVPPFDF;CMQSTQLPITF;CMQSIQLPYTF;CMQSAHLPYTF;CMQPLQTPYTF;CMQRVELPCTF;CMQLLQPPFTF;CMQATHWPGTF;CMQATQFPHTF;CMQALQNSGTF;CMQALQTPGTF;CMQALQTPWTF;CMQALQTPRTF;CMQALQTPPAF;CMQALQTPPWTF;CMQALQTPSF;CMQALQDSGTF;CMQALHPITF;CMQAVELPYTF;CMQGTRGYTF;CMQGTHWPTF;CMQGTYWPTF;CMQGTHWPPITF…
RA_sample_ 15	IGH	162	CARMKHNEYWNYNWLDPW;CAREGDGHQKLYYYYGMDVW;CARVGVAGTYYFDYW;CTRRRFGGSNWFDPW;CTRGPSTVTTKEDAFDVW;CTQGTQDDWYFDLW;CTTGIRYNWNYRGVYYYGMDVW;CTRDPLYTDYASGNWFDPW;CTRDPLYSNYASGNWFDPW;CTRFYRGPESYAMDVW;CTRIRDPLRAKSGPQNDGLDAW;CTAGLGLTDFDYW;CTRDRFHFYDNTGYQYYYGMDVW;CTRAAGMDCVGSRCYSYDQW;CATGAGEWLVPLDYW;CATVFSTVTTDAFDVW;CARGPSTVTTTEDAFDVW;CARGPSTVTTTEDAFDLW;CARGPSTVTTTEDSFDLW;CARGDHTLVAVPIAFAYW;CARGDHPLVVVPIAFGYW;CAR…
RA_sample_ 15	IGL	195	CNSYSNYGSPNWVF;CNSYSGTSAYWVF;CSAYTSAYGRSTTPLF;CSSQVGSNNLVF;CSSYTTTTSEVF;CSSYTTSTTVIF;CSSYTSSSTRVF;CSSYTSSSTLVF;CSSYTSSSTWVF;CSSYTSSSFWVF;CSSYASSGNVVF;CSSYADTNTDVIF;CSSYAGRDSVDVF;CSSYAGSNILVF;CSSYAGSSIPGVLF;CSSYAGSYVIF;CSSYAGYNNLVVF;CSSYAGYNDLVVF;CSSYGGHNNLVVF;CSSYGGSNNLVF;CSSYGGNYRMF;CSSYSSSATWVF;CSSYSETATWVF;CSSYTGINNLVF;CSSYTGSGTLVF;CSSYAASNNFEVF;CSSFAGYNNLVIF;CISDRTDSTFVF;CISYTSVDTWVF;CQTYDIRL…
RA_sample_ 54	TRB	1	CASSGGLTDTDTQYF
RA_sample_ 54	TRA	2	CATSPTDKLIF;CAVSAFNTNAGKSTF
RA_sample_ 54	TRG	0	NA
RA_sample_ 54	TRD	0	NA
RA_sample_ 54	IGK	0	NA
RA_sample_ 54	IGH	8	CATWGAYDRGIDNW;CARDLSTSQYMSDWYFDLW;CATLYCPGDSCTYSFDVW;CAREGCSGRSCFPGWFDPW;CARDLGFLAAPGTNNWFDPW;CARGPPRMGYFDWLLPMDW;CARGPPRVGYFDWLLPMDW;CVHINFYLPSVPFDYW
RA_sample_ 54	IGL	18	CTSYTTSNTLLF;CSSYTSRRALWVF;CSSYTDSSTLF;CSSYTGSSTLVF;CSSYAVSNNLYVF;CSSYSDSSTLF;CQSYDSSLSAPYVF;CQSYDNTVSGSYVF;CQSYDSTVSGSYVF;CATRDTLTTSWLF;CATRDSSLSPSWVF;CGTWDTSLTSGVF;CGTWDSSLIAGVF;CGTRDSSLSTSWVF;CCSYAGTLTPNWLF;CCSFAVRNNLYVF
RA_sample_ 47	TRB	4	CASRLTESWTEAYEQYF;CASSLGDRDNEKLFF;CASSLVWYQETQYF;CASYTGGFGGYTF
RA_sample_ 47	TRA	7	CAPFSGNTPLVF;CAALYNFNKFYF;CAAFDTGRRALTF;CAFSVRGSTLGRLYF;CAVDPPYLYSGGGADGLTF;CAVGAVTRGNAGNMLTF
RA_sample_ 47	TRG	0	NA
RA_sample_ 47	TRD	0	NA
RA_sample_ 47	IGK	0	NA
RA_sample_ 47	IGH	0	NA
RA_sample_ 47	IGL	0	NA
RA_sample_ 20	TRB	0	NA
RA_sample_ 20	TRA	0	NA
RA_sample_ 20	TRG	1	CATWDMNYYKKLF
RA_sample_ 20	TRD	0	NA
RA_sample_ 20	IGK	93	CMQALQTPLFTF;CMQALQTPMTF;CMQALQTPPYTF;CMQALQTPPWTF;CMQGQQTPWTF;CMQGAHWPPTF;CMQVLQTPFTF;CMQSLQTPWTF;CQQYNSNPYTF;CQHYNSYSRTF;CQQTSNYPCSF;CQQYNSYPYTF;CQQYNSDSRNF;CQQYNSYPPTF;CQQYNSYPWTF;CQQYDTYSWTF;CKQRVEWPLTF;CQQYYSPPFTF;CQQYDNFPRTF;CQQFNNYPWTF;CQQTYSTPYTF;CQQTYSSPHTF;CQQSHSTPHTF;CQQSYRPSYTF;CQQSYSTRWTF;CQQSYSTPRTF;CQQSYSTPLTF;CQQSYSTPPEFTF;CQQSYSTRTF;CQQSYSTALTF;CQQSYSIPPTF;CQQSYSPPPITF;CQQSCSTPLT…
RA_sample_ 20	IGH	7	CTRLAGWTTGSDAFDIW;CTRDSPAEVNTATRGYFDPW;CARVYYYDSSPYPGCLDYW;CAKEGPGRIAAADYW;CARESAGAGFLGNSHYYGMDVW;CASDPSYDYAWGAYYFEHW;CVKSQNKNIVVLTAIRNWYFDLW
RA_sample_ 20	IGL	7	CSSYTSSSTLVF;CQSYDNSLRVF;CGTWDTSLTAGGIF;CGTWDSSLSVWAF;CNSRDSSGNHVVF;CNSRDSSGHPSWVF;CQVWDNTTDHVVF
RA_sample_ 23	TRB	2	CASSRDRGRTYEQYF;CASSEGLAGPVQYF
RA_sample_ 23	TRA	1	CVVSAPNDYKLSF
RA_sample_ 23	TRG	3	CATQAYYKKLF;CATWDGPDYKKLF;CALWEVYYKKLF
RA_sample_ 23	TRD	0	NA
RA_sample_ 23	IGK	344	CMQTQQIPQTF;CMQTRQIPQTF;CMQDTHRTYTF;CMQATHWPYTF;CMQALQTPITF;CMQALQTPLTF;CMQALQTPYTF;CMQALQTPRTF;CMQALQTPRTL;CMQALQPPPTF;CMQGTLWPWTF;CMQGTHTPYTF;CMQGTHRPITF;CMQGTHRPWTF;CMQGTHWPYTF;CMQGTHWPKTF;CMQGTHWPRTF;CMQGTHWPWTF;CMQGLQVPLTF;CMQGLQAPKTF;CMQGTLWWTF;CMQGSHWPWTF;CMRGTHWTF;CMRYNGWPPTF;CQQHNTFPLSF;CQQHNTFPLTF;CQQYSQYPHTF;CQQYKSYPLTF;CQQYNKYPLTF;CQQYNSYPLTF;CQQYNVYPLTF;CQQYSTYCAF;CQQYSSYPFTF;CQQYDDY…
RA_sample_ 23	IGH	124	CTKNLPTKFPSAKKDYFDSW;CARRPWMSSCHDFW;CARRQRISSCNDFW;CVRLTSSLDDYFW;CTKYSRSLVPNSW;CTIPYNNYVNSFDIW;CTTDPHYYDSSGYYYDYW;CTKYSRSIVPNSW;CTTGSCRSGGDCYW;CTRRDYYGGDTTAGFDLW;CTREVSRDCCFDYW;CTRSTIPADDSRRVNFDSW;CAKGGASSRPFNYW;CARENTYFRFWSAYTEFGMNVW;CARDLGTGTPFDYW;CARDLGAGTPLDSW;CARDLGSSTPLDDW;CARGWARDGFGVW;CARVSWIVGAPMFDYW;CASGWALDYW;CASGWSLGYW;CARVAELHGGSYFSAW;CASNRVLSRELLLYW;CASLAYNSGWGVW;CAHSPFDWLLFDYW;CARS…
RA_sample_ 23	IGL	240	CNAFTFTTTLVF;CNSYTGSSYVF;CTSYTSSGALLF;CSSVAGSNNLLF;CSSYTSSNSHVF;CSSYTSSSTPYVF;CSSYTSSSTRVF;CSSYTSSSTHVVF;CSSYTSSSTPVVF;CSSYTSSSTPYVVF;CSSYTSSSTLEVF;CSSYTSSSTLGVF;CSSYTSSSTLVF;CSSYTSSSTLVVF;CSSYTSSSTLYVVF;CSSYTSSSTVVF;CSSYTSSSTYVF;CSSYTSSSTWVF;CSSYTSSSRVVF;CSSYTSSSSWVF;CSSYTSSYVVF;CSSYTGRSTLVVF;CSSYTTSRTWVF;CSSYAGSNNWVF;CSSYAGSNNFVVF;CSSYAYKVVF;CSSYGGTYYVF;CSSYSSSTGYVVF;CSSFTTSGTYVF;CSSFAGSNNLGVF;…
RA_sample_ 37	TRB	0	NA
RA_sample_ 37	TRA	0	NA
RA_sample_ 37	TRG	0	NA
RA_sample_ 37	TRD	0	NA
RA_sample_ 37	IGK	4	CQQSYTTPTF;CQQYNNWPWTF;CQQYGSSPFTF;CQQFTDSRTF
RA_sample_ 37	IGH	1	CARGLTSAPGIDYW
RA_sample_ 37	IGL	0	NA
RA_sample_ 49	TRB	0	NA
RA_sample_ 49	TRA	0	NA
RA_sample_ 49	TRG	0	NA
RA_sample_ 49	TRD	0	NA
RA_sample_ 49	IGK	100	CMQSTHWPRAF;CMQATRFPHTF;CMQGSHWPYTF;CMHSVEHPKTF;CQQYNSYSYTF;CQQTFTTEYTF;CQQYNTYPYTF;CQQYNSYSSF;CQQYHSFFF;CQQYYYSPPTF;CLQYKAYPWTF;CQQHRHTPNTF;CQQHYNAPFSF;CQQYRSYPVTF;CQQYDNVPQYSF;CQQYASVPYTF;CQQYYNIPITF;CQQYYTSPRTF;CQQYYSTPLTF;CQQFNSYPRTF;CQHYHSDPLTF;CQQNNRYPVTF;CQQTHTYPLTF;CQQSFITPYTF;CQQSNSNSPTF;CQQSHNQWTF;CQQSYTTPRTF;CQQSYSAPDSF;CQQSYSSPQTF;CQQSYILPGTF;CQQSYYTPMYTF;CQQSSSGYTF;CQQLQSYPLTF;CQQDDN…
RA_sample_ 49	IGH	91	CARIDSSVIRW;CARGCSGSGCYQGDYW;CARELAGLNDYW;CSRAGDPKFHALDYW;CTRFDHVGRKFDPW;CTTETTGSGYGVRNHW;CTRRILFSEAYAMDVW;CTRPSTNSW;CAKHQAEWESLVTATWDYFDSW;CAKDIAPYCPGGRCYSIDYYYYAMDVW;CAKDDSYCGDDCYSGYFDHW;CAKDVDGLTVTTIFDYW;CARMGMSSVLFGYYYYGMDVW;CARQPYNFWSGYGPDLYSFYGMDLW;CAREITGFDRGHYYLGLDVW;CARDRQQVDAFDLW;CARSSGYIDLW;CAHKEIRNTGFDYW;CAHRRGGYNWNHGDFDSW;CAQRRRFCADSFCYGPFDPW;CARIYGGYEGGAFDIR;CATDFYPGDSGFPPLFEHW;CARR…
RA_sample_ 49	IGL	0	NA
RA_sample_ 50	TRB	0	NA
RA_sample_ 50	TRA	2	CALETSGSRLTF;CALASGNTPLVF
RA_sample_ 50	TRG	0	NA
RA_sample_ 50	TRD	0	NA
RA_sample_ 50	IGK	362	GQRTYNAPRSF;CMQTTQFPWTF;CMQTTQWPYTF;CMQPLQTPWTF;CMQPLQPPMYTF;CMQRIEFPRTF;CMQRAEFPPTF;CMQALQTRASF;CMQALQTPRSF;CMQALQTPRTF;CMQALQTPLTF;CMQALQTLTF;CMQALHLPLTF;CMQALLTPLTF;CMQALESPLTF;CMQALEIPNTF;CMQAVQTPCSF;CMQGTHWPWTF;CMQGTHWPITF;CMQGTHWPCTF;CMQGLQTRLTF;CMQGLQTPLTF;CMQGGETPITF;CMQVTQFPTF;CMQSTEFPYTF;CMHATTSAWTF;CMQARQTPYTF;CQRYKSYSGAF;CQQYNAFSVTF;CQQYKSYWAF;CQQYKAFPLTF;CQQYNNYPYTF;CQQYIDYLYSF;CQQYI…
RA_sample_ 50	IGH	286	CARSYDSSSGSGIDAFDIW;CARDRGWNTAVDWYFDLW;CARRNNYENFDYW;CTKDAGLYSSSWLFDYW;CTKDPGWGSGWFDPW;CTSTEKTYFYGSGSYFYPKFDAFDIW;CTKDRASSGYYGTYEASDIW;CTRHPRLVAGAPGFDPW;CTRGGGNGYRSGQHLYYSDYW;CTTTYYYDSSGYRFDHW;CTTCAMITFGGVTSTAYW;CTRHVRDGYKWEDGDYW;CTRHVDTTVYRALDYW;CTRVRGAAAGRYGRDFDCW;CLRGGPRYW;CAKDYSNQGFCDYW;CAKEEHCGRNCLYFASW;CAKASNERHLDSW;CATVGYYAGPGIYFFDYW;CATDAETWQQFSWYFDLW;CATKGPASNYYDRTDFYSAFHFW;CARHGPRYSSSSK…
RA_sample_ 50	IGL	190	CTSYTSTITLLF;CTSYTSRNTVIF;CSSYTSSSTWVF;CSSYAGSNNLGVF;CSSYAGSNNLIF;CSSYTRTPTDTLIF;CSSYTSSTTWVF;CSSYTSSSNVVF;CSSYTSSSTRVF;CSSYTSSSTSVF;CSSYTSGSTPYVF;CSSYRTINNVVF;CSSYARSNNFGVF;CSSYAGNNNLVF;CSSYAGSNNLVF;CSSYAGSNNFVVF;CSSYAGSNTVIF;CSSYAGSNSVIF;CSSYAGSNSVVF;CSSYAGSNILIF;CSSYAGSNRVVF;CSSYAGSKNVVF;CSSYAGSSTLF;CSSYGGSNNVLF;CSSYGDSNTFVF;CSSFAGSNVVF;CSSYTTTTTLIMF;CSSYTTTTTLVMF;CSSYTSSHTLVF;CSSYASSNTLVF;CSS…
RA_sample_ 51	TRB	0	NA
RA_sample_ 51	TRA	2	CALSDTGRRALTF;CALSRRGFQKLVF
RA_sample_ 51	TRG	0	NA
RA_sample_ 51	TRD	0	NA
RA_sample_ 51	IGK	29	CMQARQTPHTF;CMQALQTPYTF;CMQSVHLPITF;CQQYNGNYWTF;CQQRSNWRHTF;CQQRSKWPPLPF;CQQYDTYPSPF;CQQYARSPWTF;CQQYGVSTFTF;CQHVYAFPRTF;CQQTYSSLITF;CQQSYITPQTF;CQQLNSYPRTF;CQQYLDLFTF;CQYYNHWPPIIF;CQNYDTAFDTSPPTF;CQQYHTGPITF;CQQYGSSPPLTF;CQQYYSTPYTF;CQHYGSAPRTF;CQQRSNWPPYTF;CQQRSTWPQSF;CQQYGSSPLTF;CQQYYRSPRTF;CQQFGSSPWTF;CQEYAGTVSIAF;CLQHITYPPTF;CLQHHTYPRTF;CLQYNSYPRTF
RA_sample_ 51	IGH	55	CTTDLGCSSINCWFPHW;CAKGKTMPQGTDFDSW;CARTGTSGIATRPFDFW;CARQGPDSSYYYYGMDVW;CTRGRVVVTATSGEYAFDIW;CTTDIALGHCNDIACFNHW;CTRDGTPYSGTYKSDYW;CAKDIKNCNGGSCRLYSYYGLDVW;CATVGGSRSRKPVAGHYYYPYYALDVW;CARDRQSHDGDWYLDLW;CAHKPPPQYYYNRGGYSGSFYYFDYW;CAHEPYCVGGSCPFDFW;CARIKGYESPLQTYYFDYW;CARSPSRDNFDYW;CAYRIVTISRFDIW;CAKNNESPTYEYW;CAKDLVAAGGSSMDVW;CAKDYDFWSGYSDYW;CAKDYGLWATMEVLENW;CAKDSQYRWNYGQDHW;CAKNLRDGIAVYEYW;CAKNF…
RA_sample_ 51	IGL	28	CNSYTNTGIRVF;CSSYTSSSTLVF;CSSYTSTDTLLIF;CSSYIKTNLVF;CSSYSSNTYVTF;CSSYSRSNTLVF;CSSYSTNTYVVF;CSSHTIRATPLF;CHSFTNTGSRVF;CQSYDRGLSGSGVF;CQSYDSSLSGVF;CQSYDISLGVVF;CAAWDNSLRAVVF;CAAWDGRVEVF;CGTWEGHVVVF;CGAWDRTLSAGLF;CGSYTSTNTLVF;CGSYTGSRTVVF;CSSVTSFSTVIF;CCSYAGRYTYVF;CCSYAGTFTLGVF;CSARDYSGNHFVVF;CMIWPNNICVF;CQSPDSSSNFPF;CQAWDSSTMVF;CQSYDSSNQIWVF;CASWDDSLSGPVVF;CVSWDNDLSRLVF
RA_sample_ 52	TRB	0	NA
RA_sample_ 52	TRA	0	NA
RA_sample_ 52	TRG	1	CATWDGVNYYKKLF
RA_sample_ 52	TRD	0	NA
RA_sample_ 52	IGK	651	CKQYDSASWTF;CTQALHGFTF;CIQSKQLPWTF;CIQGTHWPYTF;CMQTLQTPPTF;CMQTLQTPRTF;CMQTLQTPSF;CMQTLQIPRTF;CMQSIQPPFTF;CMQSIQLKTF;CMQHTHWPWTF;CMQPVQTPFTF;CMQARDIPWTF;CMQALQTPRTF;CMQATQLPITF;CMQATHWPPYTF;CMQAQETHSITF;CMQALQTPYTF;CMQALQTPWTF;CMQALQTPFTF;CMQALQTPPFTF;CMQALQTPLTF;CMQALQIPPTF;CMQALQTPCTF;CMQALRTWAF;CMQALLMPWTF;CMQALYAPRTF;CMQALLLPWTF;CMQALQIPVTF;CMQALLTPTF;CMQASHWPPYTF;CMQGTHWYTF;CMQGILTYSF;CMQGTH…
RA_sample_ 52	IGH	373	CITEGSGYGHHSLDVW;CATTYYYGIGTYNTNSYFNGMDVW;CATSPVHDSLTGYSDYW;CAHTIWREGTTWFDPW;CARNSLNKDYFLRYYGMDVW;CARTTHTNVAGDGRGYYEMDVW;CARTTYTNVAEDGRGYYEMDVW;CARTTFTNVAADGRGYYEIDVW;CARIFWSGRDLDHW;CARHGGYNQDYW;CARDRLYESSSLW;CARDRRYPIPTGMDVW;CARDFPVTTPHYYAMDVW;CARANMIQVVDFW;CARVKEGYPGSGSYGLDYW;CTKDISPGGADVW;CTKDYVSDYNTGWGAMDAW;CTTYHYAFDAW;CTRDPLMYGKTWDHW;CTTAGNYYEDGSFDFW;CTTILLDIVVAVGAYW;CTRSGYYLFNW;CTTRSGDRNWYF…
RA_sample_ 52	IGL	127	CNSYTTSSTLVF;CNSYSGRDVVF;CTSYAGNNVVF;CSSYTSSNTLIF;CSSYSSSSTWVF;CSSYTTTNSLLF;CSSYTTSGTLVVF;CSSYTTYSALEVF;CSSYTSTTTLVF;CSSYTSSSTVVF;CSSYTSSHVLF;CSSYTRSTSLAF;CSSYAGSNNFRVF;CSSYAGSSNLVF;CSLYTPDTTLF;CSAYRSTNTLIF;CSSYIARSTLHVVF;CQSYDNSLTVF;CQSYDVNLSGLVF;CQSYDNSLSGSGVF;CQSYDNRLNYVLF;CQSYDTILTVVF;CQSYDSNLSGSVF;CQSYDSSLRRVF;CQSYDSSLSSWVF;CQSYDSSLSGQVF;CQSYDSGLSGWVF;CQSYDDRLSGSRVF;CQSCDSSLSGHVVF;CQSFDNSLTG…
RA_sample_ 55	TRB	1	CASSSGWDEQYF
RA_sample_ 55	TRA	2	CAVTDSNYQLIW;CAVRDSNYQLIW
RA_sample_ 55	TRG	1	CATWGFNYYKKLF
RA_sample_ 55	TRD	0	NA
RA_sample_ 55	IGK	0	NA
RA_sample_ 55	IGH	663	CTRYRGDAFDIW;CTRNAFDMW;CSIEWGGATAYW;CAKPAAGSDLDCW;CAKPATGSDLDCW;CARTLGGEKSIGESMDVW;CARHLGYCGGDSCSHGDYW;CARERDYDGNEYW;CARERRTGNYVHYYYGMDVW;CARDAANMGWWMDPW;CARDSGYFTNYVYYW;CARGDTLNGYNWLDFW;CARSWNAIDYFDHW;CARKLGTTDSSYAMDVW;CARASGVEMLAGFDPW;CARGLMVTSLGGYGHW;CASRGSNWGPFDPW;CSRGQKWIYGGLDVW;CTKDTTETAYNLEAW;CTRENYDSSNYDGAFDIW;CTRAREDGSSYYLNW;CTRALDIGSGTDYRYYFDFW;CTTSPFRRGMDVW;CTTRIGTTVTSNWYFDLW;CTTDPDYGV…
RA_sample_ 55	IGL	833	CKTWDTSLSAGVF;CNSHGRGDTHVF;CNSYAANNNVIF;CNSYAGSNNFVF;CNSYAGSSTWVF;CNSYAGSDHYVF;CNSYAGRSYVF;CNSYAGGNTVGVF;CNSYASIGKLIF;CNSYGGSNNFWVL;CNSYGDGNNFWVF;CNSFAGTNNFGLF;CNSRDNVGNQRIF;CNSYAAIGKVIF;CNSFTSSNTWVF;CKSHAGSDNWVF;CTAWDYSPNAGVF;CTSYTTSGTVIF;CTSYTTGKILVF;CTSYTTSGTDWVI;CTSYTSTDTLIF;CTSYTSSSTWVF;CTSYTRSSTYVF;CTSYRSGNTRVF;CTSYAPNNNVIF;CTSYAGNNNLIF;CTSYAGINNLIF;CTSRFNNNAYVF;CTSYTTSGTVVF;CSSHTTSGTRIF;CS…
RA_sample_ 59	TRB	4	CASSPSGDRGIGETDTQYF;CATSDITHTDTQYF;CASSWTRPGAQFF;CASSFGGRAVTDTQYF
RA_sample_ 59	TRA	3	CAVAGSNYQLIW;CALSAGDYKLSF;CAALRDSWGKLQF
RA_sample_ 59	TRG	0	NA
RA_sample_ 59	TRD	0	NA
RA_sample_ 59	IGK	44	CIQALQTQGAF;CMQTLQTPPTF;CMQSTQVPITF;CMQSIQLPYTF;CMQATRWPLTF;CMQGTHWPYTF;CQQYNSYSWTF;CQQCNSYPWTF;CQQANSFPPTF;CQQYKSYPWTF;CQQYKSYPPTF;CQQHWNPPRTF;CQQCDNLPVTF;CQQFDYLPITF;CQHSYTMPWTF;CQQTKTLPYTF;CQQSHSPPFSF;CQQSYTTPPTF;CQQSYSAPYTF;CQQSYSIPRTF;CQQSYSAPPTF;CQQSYSALITF;CQQRSNWPLSF;CQQLNSFPRTF;CQQGKSFPPTL;CQQYDNIPPSF;CQQFNGYPYTF;CQERNKWPGTF;CHQYNNVPSHTF;CHQYHNWPPTF;CQQYDDFPVTF;CQQYGSASYTF;CQQYASSPISTF;C…
RA_sample_ 59	IGH	7	CATDLEARLYWYFDLW;CARSARYCRGGTCTSNWFDFW;CAREGRKSYYYGSDPFVGGVDGFDIW;CAREWELLQNNFDHW;CARDACSGGSCYYYYGLDVW;CARDYSVVVVASTPYFRHW;CARADFGGAGRDYYYYYGMDVW
RA_sample_ 59	IGL	11	CSSHTRGSTMVAF;CQSYDSSLTPWVF;CQSYDRALSSHVVF;CASWDISLSAWVF;CGTWDSSLRAVF;CGTWDNSLSAVVF;CQSADSSGAYVLF;CETWDTKTRVF;CAAWDDETDSPVF;CASWDDILSGPVF;CGTWHNNSKTAVF
RA_sample_ 60	TRB	12	CSAPPGADNTEAFF;CATSRVSEQETQYF;CASSRTGGGNQPQHF;CASSASGSPYNEQFF;CASSSHPDQETQYF;CASSSPPDTEAFF;CASSLGRLAGGLEQFF;CASSYYEGASYNEQFF;CASSYYEGSSYNEQFF;CASSLTGNNEQFF;CASSISGNNEQFF;CAISESENRDTQYF
RA_sample_ 60	TRA	18	CGTEMQNYGQNFVF;CAMNSGTYKYIF;CAMREDAGGTSYGKLTF;CAMRALDNTDKLIF;CAASPPMGANNLFF;CAALDGQKLLF;CATIGVTGGGNKLTF;CAVDNTDKLIF;CALYSGGGADGLTF;CAPVYNQGGKLIF;CALTDSWGKLQF;CALLSWGKLQF;CAVGYNFNKFYF;CACTSYGKLTF;CAFNNFNKFYF;CVYNFNKFYF;CVVNEGFQKLVF
RA_sample_ 60	TRG	1	CATWDGPSYKKLF
RA_sample_ 60	TRD	0	NA
RA_sample_ 60	IGK	46	CMQSLRSPLTF;CMQALQTPWTF;CMQGTHWPRTF;CMQGTHWPYTF;CMQSVQFPYTF;CQNYNRNF;CQKHTTF;CQQYNKYPWTF;CQQYHSYPWTF;CQHYNSYF;CQQYNSYSRTF;CQQYSSYSYTF;CQQYDTFPYTF;CQQYDDNPHTF;CQQYDGYPHTF;CQQYYSFSNTF;CQHYDGDPHTF;CQLYDDYSWVF;CLQYLSYPLTF;CQQRSNWPLYTF;CQQYNSYSGIYTF;CQQFNSYPHTF;CQQFYTIPFTF;CQQTYSAPRTF;CQQSHSGPPRF;CQQSYSTPHTF;CQQSYSTPPTF;CQQSYSAPYTF;CQQSYSSPDTF;CQQGYSAPPWTF;CQQYDNLPLTF;CQQYDNAPPLIF;CHQYYNYPSF;CQQYYPTLP…
RA_sample_ 60	IGH	83	CTRDIGGRYGYW;CARNPVMVRSLVAFYYYGMDVW;CVRGTYGSTYYLFAEYFQYW;CTHSTKLWGLRDHSGMDVW;CTRDIWGDSPPDFGYW;CAKDINRSGSLYYYGMDVR;CARDHSVSYSKFYFDYW;CARDASHSYGTSFKYLDYW;CARGGYCSGGSCYEPPDGFDIW;CARVPGSGYPYYYYGMDVW;CARISYLSHGSGSASRFIDVW;CARSPNCHGPYYFDSW;CAALRFLGHFDYW;CAKDRSSVLNRGTFDQW;CAKGGSGYSYYFDYW;CAKFIVDDSGTYGMDVW;CAKTLISAPNWFDPW;CAKEANPHSSGHLYFDSW;CAKDGYSGSDYW;CATEILLALRLYRFGSFDSW;CATSSWLTFDDW;CARTRTDSTGYYFDYW;…
RA_sample_ 60	IGL	34	CNSFSSSGTLGNWVF;CTSYVASNTLVF;CTSYTTSSTLMF;CSSYTKSASRIF;CSSYTSSSTRYVF;CSSYAGSNNFAVF;CSSYAGSNNLGVF;CSSYGGSNNFVF;CSSWRSSDTLTF;CSSFRSTNVKVF;CMSYTSSSTLVF;CQSYDSSLSGSVF;CQSYDSSVSGYVF;CQSYDSGLRTYVF;CQSYDSRLSGSF;CASYTSSMTVLF;CGTWDTSLRAFVF;CGTWDSSLRAGVF;CGTWDSSLSAGVF;CGAWDSSLSAGHVVF;CSSYAGGTTPYVF;CNSRDSSGNHYVF;CTSYTNRGIWLF;CTSYTRRAIWVF;CMIWHSSAWVF;CQSADSSGTYVF;CQSADSSGFYSVF;CQAWDNGVVF;CQVWDSSSDGVVF;CAAWIG…
RA_sample_ 62	TRB	1	CSARDRKTSWYEQYF
RA_sample_ 62	TRA	0	NA
RA_sample_ 62	TRG	0	NA
RA_sample_ 62	TRD	0	NA
RA_sample_ 62	IGK	117	CMKALHTPFTF;CMQSLQLPLTF;CMQPLDTPRTF;CMQATHWPPWTF;CMQALQTPGMYTF;CMQALQVPITF;CMQGTLWPPTF;CMQGLHAPRTF;CQQYSGYPITF;CQQYNSYSLTF;CQQYQSYPITF;CQQYNNFPATF;CQQYNTYSPTF;CQQYDTYPWAF;CQQSNTYPLTF;CQQCNSYWTF;CQQYEDLPLTF;CQQYYDWPWAF;CQHLTSPPWTF;CQHYHDLLPLTF;CQHYDSF;CQHYDASPAWPF;CQQTKSFPWTF;CQQTKSIPFTF;CQQTYSTPRAF;CQQTYSAPYAF;CQQSHSNPAF;CQQSLSTPVTF;CQQSDSTLMYTF;CQQSYNIPYTF;CQQSYNYPWTF;CQQSYTTPPTF;CQQSYSTPTF;CQQS…
RA_sample_ 62	IGH	16	CTTAVEMDTMPCW;CTTDRAIAARPLFDSW;CISRKDYGDYLWLDPW;CARGVYDFWSGYQNFWKSFQNAFEIW;CAKEGLGYDVSGGMDVW;CAKDHGPGSGGYYYGMDVW;CANDPYYYGSGRQFDYW;CATVPMVRGVITPYNMDVW;CARDSTRRLVAGRRYDYFDYW;CARDGSLGSSHIDYW;CARGGKDAFDIW;CARGRPSQFDGFRYGLDVW;CASRSPALDYW;CARIYCGGNSCPSYYFGMDVW;CAGDRNSDNWSYYW;CVYSIASICHGRSCSRPDDAFHMW
RA_sample_ 62	IGL	27	CNSYATSSTLVF;CSSYTKIDTWVF;CSSYTSNTLVF;CSSYTSSSTLVF;CSSYTSSSTVVF;CSSYTGSSTRF;CSSYAGSNNLVF;CQSYDSSLSGYVVF;CQSYDSSLSAIYVF;CQSYDSSLSGFWVF;CQSFDSSRSAWVF;CATWDFSLRALF;CGTWDSSLSAVVF;CGTWDSSLSAWVF;CGTWDSSLSAGVF;CGTWDSSLSGYVF;CGTWDRSLSNVVF;CGTWDGGLSAVVF;CSYATTHTFLVIF;CNSRDSSDNFWVF;CQSSDENNKRRLF;CQVWDSISHWVF;CQSADSSGTSVIF;CASWDDGLRGVVF;CAIWYSSTWMF;CLLYMGSDIWVF
RA_sample_ 68	TRB	0	NA
RA_sample_ 68	TRA	0	NA
RA_sample_ 68	TRG	0	NA
RA_sample_ 68	TRD	0	NA
RA_sample_ 68	IGK	273	CMQTLQAPRTV;CMQTLQSVYTF;CMQSTQLPITF;CMQSIQPPRTF;CMQRIEFPLSF;CMQALQTPITF;CMQGTHWPNTF;CMQGTHSPLTF;CMQGTHWPWTF;CMQGLQTPLTF;CMQGLQTPRTF;CMHALQTPAF;CMHSILLPRTF;CQQYNSHFRTF;CQQYNSAWTF;CQQYNSYPLTF;CQQYSTYPLTF;CQQYHSYPLTF;CQQYDTYPLTF;CQQYDSYPLTF;CQQYGAYSYSF;CQQYYNYPWTF;CQHYYSSPVTF;CQQYKSYSRTF;CQQYNTYSWTF;CQQYNTYSTF;CQQYNSYPCSF;CQQYNSYPRSF;CQQYNSYGMWTF;CQQYNSYSTF;CQQYNSYSLTF;CQQYNSYSPWTF;CQQYNSYSRTF;CQQYN…
RA_sample_ 68	IGH	48	CARDWRVGAPVGDYYAMDVW;CTRRGTTNWGSEDAFDIW;CTKGHCGGDCWICDCW;CTKTYFRSSGTPSLAFDIW;CAKDPLSGLGAFAMGLW;CATERPPRYNLRDDPRSRDDPRSYHFAYW;CARGDYVLDSW;CARGAWRAFDIW;CAHRRAAAGHYYFDYW;CAHRRAAAGHYFFDYW;CARSPGRSAITLAGTNYFDLW;CARDSYCGSGGCYTPIDSW;CARDRDYYGSFGMDVW;CAKDLRAQLVTFYYYSGMDVW;CAKYTRLAPNGNAVSVYAASW;CAKSLEGHMPAVFGSW;CANTVTMVQGVIIPHYFDLW;CANTIFGVVKSGKRFDPW;CAKNTGYSSGYNWLDSW;CATEFSIYSNSPGYSNFAHW;CARQPGIATVKKYNWF…
RA_sample_ 68	IGL	55	CNSYTSSNTVIF;CTSYTNINTWVF;CTSFTSSKTRVF;CSSYAGYNMWVF;CSSYTTSSTWVF;CSSYTSRLGVF;CSSYTSSNTLVF;CSSYTSSSTVVF;CSSYTSSSTHVVF;CSSYTSSSTLVVF;CSSFTSSKTWVF;CSSFTSSSTWVF;CSSFTRSSTWVF;CSSFTNINTWVF;CQSYDTSLSGSVF;CQSYDSSLSGVF;CQSYDSSLSGSRVF;CQSYDSSLSGSVF;CQSYDSSLSVVF;CATWDSSLTAGVF;CATWDSSLPTGVF;CAAYDSSLTAEVF;CGTWDNSLSAGVF;CGTWDNSLSGVVF;CGTWDNGLNVWVF;CGTWDSSLSAVF;CGTWDSSLSAVVF;CGTWDSSLSVHVLF;CGTWDGSLNAVVF;CCSYTGS…
RA_sample_ 73	TRB	0	NA
RA_sample_ 73	TRA	0	NA
RA_sample_ 73	TRG	0	NA
RA_sample_ 73	TRD	0	NA
RA_sample_ 73	IGK	59	CTQAVETPRTF;CMQTLQTPTF;CMQSIPFPPLTF;CMQALQNPWTF;CMQGKYWPWTF;CMQGLHIPYTF;CMQGAHWPITF;CMQGIHWPPTF;CMHTRQWPWTF;CQQYNSDSWTF;CQQYNIYPWTF;CQQYNIYWTF;CQQYESESWTF;CQQYGSESWTF;CQQYYSYPNTF;CQQYKSESWTF;CQQYNTYPWTF;CQQYNSYSQTF;CQQYNIYPYTF;CQQYNRYPWTF;CQQYNDYPWSF;CQQCNSYPVTF;CHQSSF;CLQGTHWPRTF;CQQYNNWPPYTF;CQHGYSAPFTF;CQQTFTIPYTF;CQQTFGAPFTF;CQQSDSTPLTF;CQQSYSNPFTF;CQQSYYTRSF;CQQSSSTPPWTF;CQQSFSTPFTF;CQQSFSHP…
RA_sample_ 73	IGH	31	CAHGHLSAFSNGPFAYW;CAHGRFDVHTSGPFDYW;CSCAPFPGVDYW;CAKAPGYGYYYYGMDVW;CAHKRGGWADAFDIW;CARTNGKWDPIPYYYYGMDVW;CARTNGRWDPIPYYFYGMDVW;CARGDFEPTTRYFDYW;CARGDFEPTTRYFNTW;CAAAGIYSRSSGFCRYW;CAAPSHATFGEVISFNDAFDIW;CAKDRPSYSGSWFGDFDCW;CAKDVVTFGGVVDRSEYFDEW;CAKVPHLVWYGESYFDYW;CARLAHGGNSLGW;CARESGAPLRYYYYGMDVW;CAREYTSSWFTFDPW;CARDPGPFVVVIGIRLDHW;CARESRIVKTAFDPW;CARDVQDYSGRSGYFYFDLW;CARADYYGTNRGYFDFW;CARGMGVATNW…
RA_sample_ 73	IGL	0	NA
RA_sample_ 75	TRB	7	CASSRQGAGNEQFF;CASKGLAGPYEQYF;CASSQDPGPFEQYF;CASSLATSGGGNNEQFF;CASSQEPGPYGYTF;CASSLFSGPYEQYF;CASGTGGPYEQYF
RA_sample_ 75	TRA	8	CAMRELNQAGTALIF;CAVNLNTGGFKTIF;CALSRQNTGNQFYF;CAGQNRSAQKLVF;CAGQNRSNYQLIW;CAGQNRSARQLTF;CAGSNRTGNQFYF;CAVIDSNYQLIW
RA_sample_ 75	TRG	0	NA
RA_sample_ 75	TRD	0	NA
RA_sample_ 75	IGK	486	CMQTRPNPPMYTF;CMQSAHWPPTF;CMQSVQLPWTF;CMQHTHWPYTF;CMQPLEVPITF;CMQAIQPPYTF;CMQALQTPTF;CMQALQTPWTF;CMQALQTPFTF;CMQALQTPPTF;CMQALQTPRTF;CMQALQTSMYTF;CMQALQTPYTF;CMQALETRTF;CMQALETPLAF;CMQALYTYTF;CMQALRTPRYGF;CMQAVQPPQTF;CMQGTHRPHMYTF;CMQGTHWQTF;CMQGTHWPFTF;CMQGTHWPYTF;CMQGTHWPPYTF;CMQGTHWPPTF;CMQGTHWPPFTF;CMQGTHWPLTF;CMQGTHLITF;CMQGTQLPWTF;CMQGTYAPPTF;CMQGTHWPPAF;CMQGQQTPWTF;CMQGQQTPLTF;CMQGLQTPYTF;…
RA_sample_ 75	IGH	293	CTRAGVTIFGILVGASDVW;CTNLDNW;CAKTRATSGTTLDPW;CATLERVAKFFDYW;CATTYSSFDNW;CARLNPVGAVVDSW;CAREVGDTTGYYTYYYGMDVW;CAREYRPLAAAKAFDIW;CARARTAAGRVWFDPW;CASSKTIFGIITLDYW;CARHADRNLPTMFNFGLDVW;CAREAAVPPSHHYYSGMDVW;CVRELLSGAYVDHW;CTRLDCSTTGCYNYYGMDVW;CTSRDCDFW;CTRLGITIFGIIIGASDVW;CTLGRHCVGGKCYLTDAFDIW;CTKQTGDFDAW;CTTDTSAYPYRVSW;CTRVTAAGGDRAYMDVW;CTTGGPVEAGASRSYQRW;CTRDETW;CTRCMTTKRVFGLW;CTRTRIDSSGRRATSLIDHW;C…
RA_sample_ 75	IGL	285	CNSYTAIDHVLF;CNSYTSSSTLVF;CKSGIPSTTSSVF;CTTWDDNLSGPVF;CTSYTNTNTFEGWVF;CTSYTTSNGPQVLF;CTSYTSYTGSDTWVF;CTSYAGSNNYVF;CTSYGSGSVLF;CTSYSGKSWVF;CTSFSDSGALLF;CSASPGSNHLVF;CSSYTNNNTGFWVF;CSSYTTTSSLMVLF;CSSYTSTTAVVF;CSSYTSRSTYVF;CSSYTSSNTWVF;CSSYTSSSTQVF;CSSYTSSSTPYVF;CSSYTSSSTPWVF;CSSYTSSSTRVF;CSSYTSSSTLVF;CSSYTSSSTLVVF;CSSYTSSDTVLF;CSSYTSSGTYVF;CSSYTSSSSWVF;CSSYTSSATWVF;CSSYTSGSTPYVVL;CSSYTGTSTPWVF;CSSY…
RA_sample_ 61	TRB	6	CSVDSTQETQYF;CASSQDLRGETQYF;CASSPTNYGYTF;CASSLAGGNGDTQYF;CASSPGVSDNEQFF;CASGLDAYGYTF
RA_sample_ 61	TRA	5	CAVKRNSGGYQKVTF;CALSDRNNDMRF;CALSFRDDKIIF;CAGGEIGFGNVLHC;CAVSELTGGGNKLTF
RA_sample_ 61	TRG	0	NA
RA_sample_ 61	TRD	0	NA
RA_sample_ 61	IGK	436	CIQGAHWPLTF;CMQTTQYPYTF;CMQTTQSITF;CMQTIQFPYTF;CMQTSQDPHTF;CMQSTHWPWTF;CMQSTQFPHTF;CMQSTEFPHTF;CMQSIQPFTF;CMQSIQLPPGTF;CMQPLQTPWTF;CMQRIEFPSTF;CMQATHWPWTF;CMQALQIPITF;CMQATQDPHTF;CMQATQYPYTF;CMQATQFPYTL;CMQATQFPITF;CMQARQTPLTF;CMQALNVPLAF;CMQALQTPYTF;CMQALQSITF;CMQASQFPYTL;CMQGTHWPRTF;CMQGTHWPWTF;CMQGTHWPYTF;CMQGTYWPYTF;CMQGAHWPPTF;CMQGSYWPYTF;CMQGSHLPFTF;CMQGKDLPFTF;CMQGTHWPLTF;CMQGTHWPTWTF;CMQG…
RA_sample_ 61	IGH	233	CTTEHYTSGSTQTGASLFANW;CTRYNNRNGLHNW;CARDDPRDITMDVW;CARDDPGDITMDVW;CARDDRADITMDVW;CAKVHGEPNW;CAKVHGEANW;CAKSLGRGYCSGGSCYSGSYYFDYW;CARDFHYIRAYW;CTKDILPGGADVW;CTKDIVPGGADVW;CTKDVVPGGADVW;CTRTHGDYW;CTRPELQYGNTWYHGFNLW;CTRGGLEPFDYW;CTKYTQLNSFDDW;CTTGLPGAFHHAFDIW;CTTGLPGVFHHAFDVW;CTTYSDVLAVPHTDYWYFDLW;CTTYSDVLAVPSTDYWYFDLW;CTRYNNRNSLHNW;CTRYNNLNSLHNW;CTRYNNLNGLHNW;CTRYNSLNSLHNW;CTSYFDVILVPGADYWYFDLW;CT…
RA_sample_ 61	IGL	350	CNSYATSNTYVF;CNSYAGGPWVF;CNSYGGSDNPVVF;CTSYTSSNTLVF;CTSYAGHKNFRVF;CSTYTSSSTLVF;CSAKAGSNNLYVF;CSAKVGSNNFYVF;CSSKAGSNNFYVF;CSSQIISSTPYVLF;CSSHTSSYTWVF;CSSHAGSNNLVF;CSSATRSNTVIF;CSSYTSSDSWVF;CSSYKGYKFF;CSSYTNTNNTLVF;CSSYTNSNTLVF;CSSYTTAKTRVF;CSSYTTSSSLVF;CSSYTSNSNYVF;CSSYTSTNTLVF;CSSYTSRSTPYVF;CSSYTSSSTPWVF;CSSYTSSSTLVF;CSSYTSSNTLVF;CSSYTSSYILVF;CSSYTSINTYVF;CSSYTSISTYVF;CSSYTSRSTLVF;CSSYTSDNTLVF;CS…
RA_sample_ 57	TRB	0	NA
RA_sample_ 57	TRA	1	CALTADDYKLSF
RA_sample_ 57	TRG	5	CATWDRSYKKLF;CATWDRPELF;CATWDVHYKKLF;CATWDRLIYYKKLF;CALWEAPYYKKLF
RA_sample_ 57	TRD	1	CALGIQKIQQSTFVLLGNFLRREPDKLIF
RA_sample_ 57	IGK	419	CIQSIQLPLTF;CMQTLQTPLTF;CMQTLLVPITF;CMQSIQLPLTF;CMQSIQLPYTF;CMQSLHLPITF;CMQHKDLPLTF;CMQHTHWPFTF;CMQHTQWPFTF;CMQRIEFPWTF;CMQRLEFPWTF;CMQLLHPPFTF;CMQATHWPRTF;CMQATHWRTF;CMQATRWPHTV;CMQALRTPLTF;CMQALQTPTF;CMQALQTPLTF;CMQALQTPCTF;CMQALQTPWTF;CMQALQTPITF;CMQALQTPPYTF;CMQALQTPYTF;CMQALQRGTF;CMQALHSPPTF;CMQALQPPAYTF;CMQGTHWPPITF;CMQGILLRTF;CMQGTHWPPTF;CMQGTLWPREITF;CMQGTDWITF;CMQGTYWITF;CMQGINLSWTF;CMQG…
RA_sample_ 57	IGH	167	CARRIISEPRIAPDNWLDPW;CARRLISDPQISADNWLDPW;CARRVISDPQITPDNWLGPW;CARRVISDPQITADNWLGPW;CARRVISDPRISPDNWLDPW;CARDQIEEADYMFTKYHYAMDVW;CARDGVSTGKNDAFDVW;CARGFWAPVRRARGVNWFDPW;CARVEGAGDVDYMFVIPGVMGYFDSW;CARGESPLQCGVSDCYSLDTW;CTKKTCSHGSCYMVSW;CTTVSRFLEWSGAFDIW;CTRSVGAAAGNDYW;CTRGLQYSSDVW;CTRVSGYGRCTISSCYQYYTDYW;CAKDIRSRRHWNAHYGMGVW;CAKVGDDVGNNWFDPW;CATDLSPPHIMGPTYFQRW;CATVGDVTLFDVPTPFDFW;CARNNGGAFDIW;CAR…
RA_sample_ 57	IGL	319	CNSYTTSSTRVF;CNSYTSSSTVLF;CTSYTTKSTLVF;CTSYTTFSTAVF;CTSYTSSTTWVF;CTSYTSSSTLVF;CTSYTRSHTYVF;CSADAGNKVLF;CSAFANSNTLF;CSSNAGNNNLVF;CSSHTTSSTLVF;CSSHTTSATWVF;CSSRTSSSTHVVL;CSSYTNTGARVF;CSSYTTSSTLVF;CSSYTTSGSFVF;CSSYTSTRMMF;CSSYTSSNTGVF;CSSYTSSTTPVF;CSSYTSSSTRVF;CSSYTSSSTPVVF;CSSYTSSSTLVF;CSSYTSSSTLVVF;CSSYTSSSTLF;CSSYTSSSTVIF;CSSYTSSSTYVF;CSSYTSSSPLEMF;CSSYTSSSSVVF;CSSYTSSSCWVF;CSSYTRSTPNYVF;CSSYTSSN…
RA_sample_ 64	TRB	69	CSPSRTGENTEAFF;CSASGTGIRAEAFF;CSAREGGNRDEQYF;CSASPTGVTEAFF;CSASRTTGNLGYTF;CSASGGNTEAFF;CSASSSFGYNEQFF;CSAPDRGSHEQYF;CSAPPRENTGELFF;CSAPPGQRGGNEQYF;CSAGTGGNQPQHF;CSGIGGRRTDTQYF;CASSQEIAGGREAFF;CASSQAGTGYGYTF;CASSQVLGQPQHF;CASSPLTSGVADTQYF;CASSVVASMDTQYF;CASSLESSDYNEQFF;CASSFGTAYNEQFF;CASIGNTEAFF;CATSPGLSYNEQFF;CASTGEIYEQYF;CASTSVRGAQETQYF;CASTFAVAGVGNEQFF;CASRETEYNEQFF;CASSTEQGGYTF;CASSTDRVQYF;CAS…
RA_sample_ 64	TRA	84	CIQRGGADGLTF;CILRTLNSGGSNYKLTF;CILRGGADGLTF;CIGSKTSYDKVIF;CIVRAKPNYGGSQGNLIF;CIVSGSSNTGKLIF;CIVRGRNTGGFKTIF;CLVGRNSGGYQKVTF;CDPKNTGANSKLTF;CLLKAGNMLTF;CEGGNNRLAF;CAMKAGAGSYQLTF;CAMKSGAGSYQLTF;CAMKVGAGSYQLTF;CAMTRSGAGSYQLTF;CAMRRTGANNLFF;CAMREAHRYNFNKFYF;CAMSNSGAGSYQLTF;CAMSRITGNQFYF;CAMSRITGANSKLTF;CAMSRVTGTASKLTF;CAMSEGGATNKLIF;CAMRGNAGNMLTF;CAMSRSGAGSYQLTF;CAMSRIAGNMLTF;CAMSRNQGGKLIF;CAMRSGAGSY…
RA_sample_ 64	TRG	8	CATYNGYKKLF;CATWDRLGSYYKKLF;CATWDGHGITSSDWIKTF;CATWDGRAPKLPGIKTF;CATWDSGGWKLF;CATWDGSTGWFKIF;CATWVPRKKLF;CALWEARGVNYYKKLF
RA_sample_ 64	TRD	1	CALGEPDPDSTSARTGDTDKLIF
RA_sample_ 64	IGK	495	CMQTLQTPLTF;CMQSKQLPLTF;CMQRKEFPLTF;CMQRIKLPITF;CMQRVEFPYSF;CMQATHWPYTT;CMQATHWPYTF;CMQATHWPQTF;CMQATDWPFSF;CMQALQTPGF;CMQALQTPDTF;CMQALQTPVTF;CMQALQTPFTF;CMQALQTPRSF;CMQALQTPHSF;CMQALQTLYSF;CMQALHPPITF;CMQALHSPITF;CMQALHSFPTF;CMQALHPPYTF;CMQALRRLTF;CMQAVETPPYTF;CMQGTQRPYSF;CMQGTHWPRAF;CMQGTHWPSTF;CMQGTHWPVTF;CMQGTHWPITF;CMQGTHWPPYTF;CMQGTHWPRTF;CMQGTHWPYTF;CMQGTHFTF;CMQGTYWASF;CMQGTHWPNYTF;CMQGH…
RA_sample_ 64	IGH	162	CTRDLARGWFSLDAIDMW;CARADREGGFTPDYFYGMDVW;CARGIGLSQYFDYW;CSRGGKERSSFNIW;CTRDTLAGYLGWYFDLW;CTRGGFDYW;CTSADCSGGGCYYDYW;CTSAAGPFDFW;CTRQTNFYDVSRGGWFDPW;CTRAPYGGYTGDFDYW;CTRAPYGGYTGDFDSW;CTRAPYGGYTGDFDFW;CTRGPYSGSYADTW;CTRLSGGLTVTPDYW;CTRTLNMDVW;CAKEMGFLETDAFDVW;CAKGYSGYHSSYFDSW;CAKGGVTILHQMDVW;CATGITFGGVLYYFDYW;CARDHRVESGDSSPYKFYFYGLDVW;CARASHCSDVKCPSTLEVDLWLDPW;CARGGFDFW;CARGSGWYFYFDYW;CARGDVNNWSPSN…
RA_sample_ 64	IGL	235	CNSYTTSASWVF;CNSYASSSTWVF;CSSYTNTFTWVF;CSSYTTTTTLVF;CSSYTTSTAPGLF;CSSYTTSGTWVF;CSSYTSTFTWVF;CSSYTSSNAWVF;CSSYTSSTTVVF;CSSYTSSRRMF;CSSYTSGSAYVF;CSSYTISSTWVF;CSSYTASRRMF;CSSYITSGGRVF;CSSYARTSPWVF;CSSYAITNTPLLF;CSSYAGSSNFVF;CSSFTTTSTLWVF;CSSFTISDTYVF;CSSYRSSTHTLVF;CSSYTTRSTVIF;CSSYTSSIRMF;CMIWHTSAWVF;CHSYDSSLTGSVF;CHSYDSRVRGPVF;CHSYDGRLSGVVF;CQTYDTRLSVRLF;CQTYDSSLSAWVF;CQSHDSSLSGSVF;CQSYDTTLRTSAF;CQ…
RA_sample_ 76	TRB	3	CASSPTYSRAKNIQYF;CASSLLAGGVYNEQFF;CASSLSQGENFNSPLHF
RA_sample_ 76	TRA	2	CAETSPWSGGSNYKLTF;CATRAGGYQKVTF
RA_sample_ 76	TRG	1	CATWDYYKKLF
RA_sample_ 76	TRD	0	NA
RA_sample_ 76	IGK	1523	CTQVLPGHMYTF;CIQGTHWPPRF;CMQTQQTPSWTF;CMQTLQTPLTF;CMQTLQTPYTF;CMQTLQIPWTF;CMQSTHWPPGYTF;CMQSTHWPPYTF;CMQSIQLPLTF;CMQSIQLPITF;CMQSIQLPWTF;CMQSIQVPLTF;CMQSIQVPLVF;CMQSIDLWTF;CMQSLHLRTF;CMQPLQTPWTF;CMQRIQFPLTF;CMQRIDFPYTF;CMQRIEFPLWTF;CMQRIEFPSTF;CMQRIEFPWTF;CMQRLQPPDTF;CMQALQTPYTF;CMQAVQTPQTF;CMQATHWPPYTF;CMQATRGPPFTF;CMQATQFPHTF;CMQATQFPLTF;CMQATHWPQLTF;CMQAIQSRTF;CMQAQQSPLTF;CMQARQTPWTC;CMQARQTPW…
RA_sample_ 76	IGH	1214	CTKDITGTTLSYFDYW;CTTERIFLTSGYHPYGYW;CTTDRPKIAARGVTQGYRWFDPW;CTTDRVGSDCCQFQHW;CTKDGVQRNSVYDFFDYW;CASLVADLRFLEWLPEKKGFDIW;CALPFGFCSGGICFPGPW;CAKDRGASWINHYGMDVW;CATFIAGGDWWDKNFDPW;CATGPARWEQLTKW;CATRWGYGYYYGMDVW;CARDRDNWNHKVFDYW;CAREGTHSIDGVYFRRLDFW;CARDKGAWYASTWPTMDYW;CARDGLTKGGRGPYNWFDPW;CARDGLNKGGRGPYNWFDPW;CARDYYLFGVLEDPGPW;CARDSGQQLVPGFDYW;CARDFSGGVPAPLEDSW;CARVGSGSYNWFDPW;CARRAVKIPLAPIDNW;CARR…
RA_sample_ 76	IGL	877	CKAFAGTYFVF;CKAFGGTYFVF;CNSYAASNLWVF;CNSYAGNNTVIF;CNSFAGANMDVLF;CNSYAGNNCQVF;CTSYTTSNTVLF;CTSYTSSGTYVVF;CTSYTIGSTLWVF;CTSYAGSNNWVF;CTSYAGSNILVF;CTSFSYSGTLLI;CSTWDKSLSAVVF;CSAYTVSSIPFYVF;CSSNAVF;CSSHTTSRTGVF;CSSHTSTTTLF;CSSHASNRDVLF;CSSHAGGVALALGYVF;CSSYTTTSTVVF;CSSYTSSSFPYVF;CSSYRDGRTPFYVF;CSSYTTNNTLVF;CSSYTTTSTVIF;CSSYTTSTTLIVF;CSSYTTSTTLVVF;CSSYTTSSTRVF;CSSYTTSSTYVF;CSSYTTSSSVVF;CSSYTTSRTMIF;CS…
RA_sample_ 70	TRB	0	NA
RA_sample_ 70	TRA	0	NA
RA_sample_ 70	TRG	0	NA
RA_sample_ 70	TRD	0	NA
RA_sample_ 70	IGK	25	CMQALQTPLTF;CQQYNSYPYTF;CQQYNSYPWTF;CQQYDSYSITF;CQQSYSTPITF;CQQSYSTPYTF;CQQSYSTPWTF;CQQSYSTPRTF;CQQSYSTPLTF;CQQLNSYPLTF;CQQYDNLPLTF;CQQYDNLPWTF;CQQYYSYPRTF;CQQFNNYPITF;CQQRSNWPLTF;CQQYNNWPPLTF;CQQYNNWPPCSF;CQQYNNWPRTF;CQQYGSSPKTF;CQQYGSSPQTF;CQQYGSSPPTF;CLQHNSYPRTF
RA_sample_ 70	IGH	4	CARIQSWGGDFDW;CARIQSWGSEFDW;CAKEGHWLRGGTFGAPDYW;CARGICGGDCYRRGEPTADYGVDVW
RA_sample_ 70	IGL	12	CSSYTSSSTVVF;CSSYTSSSTRVF;CSSYTSSSTLVF;CSSYTSSSTWVF;CQSYDSSLSGSVF;CGTWDSSLSAGVF;CGTWDSSLSAVVF;CQSADSSGTYVVF;CQVWDSSSDHVVF;CQVWDSSSDHWVF;CAAWDDSLNGPVF;CAAWDDSLNGWVF
RA_sample_ 74	TRB	43	CSVVVVGRRDTQYF;CSVSNAWGYGYTF;CSARDRDRGTREQYF;CSARDPVQGHYEQYF;CSARSQVGNTIYF;CASSQVAVAGETYEQYF;CASSQGGLRNQASYEQYF;CASSEDGMNTEAFF;CATSRARDSSMNTEAFF;CASTFERDGYTF;CASTPGEIHEQYF;CASRDSYEQYF;CASSQPPGTGVTQYF;CASSQLGQGARGYTF;CASSQARGAGGPLSTDTQYF;CASSPRLTSYNYGYTF;CASSVELELDTQYF;CASSSGGAQYEQYF;CASSLDEAGNTGELFF;CASSLDQDTQYF;CASSLDDYNEQFF;CASSFGAASYEQYF;CASSFLRVNTEAFF;CASRTSYSSDTQYF;CASSAGTYDTDTQYF;CASSGSGQGD…
RA_sample_ 74	TRA	46	CLVGDPGAGGFKTIF;CLVGDGTNAGKSTF;CLVGEPPNAGNNRKLIW;CLVGGGGMEYGNKLVF;CAAPKDSGAGSYQLTF;CAVRDHGGDGQKLLF;CAVVIISSGSARQLTF;CGTEKTTSGTYKYIF;CGTEKGRGAGKSTF;CGTEEETSGSRLTF;CAMSAIGGQKLLF;CAENILNDYKLSF;CAETSSRNQFYF;CAASPDDKIIF;CAAWNAGKSTF;CAGHPGFSDGQKLLF;CAGPYSGAGSYQLTF;CAPGGSQGNLIF;CALGIGGTSYGKLTF;CAVHSGGGADGLTF;CAVNRLKAAGNKLTF;CAVTFLPGGGADGLTF;CAVRALSTGNQFYF;CAVSANSGGYQKVTF;CAVSGGYQKVTF;CATDEWGYQKVTF;CATVD…
RA_sample_ 74	TRG	0	NA
RA_sample_ 74	TRD	5	CACDTLGDNSVKLIF;CACDRLGGSSDKLIF;CACDSLLGDTSSRDTRQMFF;CAFFTVGIWWGIRGYTDKLIF;CALGELGRTRHAGEEGVTDKLIF
RA_sample_ 74	IGK	544	CIQTLQSPPAF;CMQTTQWPHTF;CMQTRQLPITF;CMQTLQTRYTF;CMQTLQTPYTF;CMQTLQMPFTF;CMQSIEHLTF;CMQSMQLSIFTF;CMQSLQTPGTF;CMQSLELPPTF;CMQSVQLPYTF;CMQHKDWPPTF;CMQHTHRPRTF;CMQPLQSPTTF;CMQDKHWPAYTF;CMQDTHWPRTF;CMQDTHWPAYTF;CMQARQSPYTF;CMQATHWPPTF;CMQAIQTPLTF;CMQALQTPLTF;CMQALQTPYTF;CMQALQTPWTF;CMQALQTPVTF;CMQALQTAWTF;CMQALQIPLTF;CMQALQIPRTF;CMQALQTQWTF;CMQALQTPPTF;CMQALENMYTF;CMQALETPLTF;CMQALQTPQTF;CMQGTHWPKTF;C…
RA_sample_ 74	IGH	467	CTNSLRAISIAEVIFPDAFDLW;CTTGIAIFGVVTSAFDIW;CAKDYDWRHFFDHW;CANSLRAISIGEVIFPDAFDLW;CAKTGDPFGEMLGYYYYSAMEVW;CARQTYSRGWDNPYYYYYYMDVW;CARDAHSPYFDFWAPGLDPFDMW;CARDGRSIYSGDWYYYMDVW;CARIKETSVAPGYYSYHYMDVW;CALGAEPGGSYYFESW;CVGGTLKTFPYYFDSW;CNTYNTKNAFNVW;CTKDKAAGGGGYIYYMDVW;CTKDFGRHVFGPGHW;CTNIAKNEDSW;CTRDTSITLTVSNRHEGFDPW;CTRGLTHHRGLPSDWYVDVW;CTRAFGSDGWYGRFDPW;CTRLNGGSHFAYW;CTTLSSVYNGSDWSSDYW;CTTDHCSTATCYY…
RA_sample_ 74	IGL	302	CNSYTTNNTLVF;CNSYTSSNNVVF;CNSYTSSSTLYVF;CNSYTSSHTVIF;CNSYTSNNTLLF;CNSYAGSNNCVF;CNSYSTTDIWVF;CNSYSRGATRVF;CNFFGGTKTF;CTAYAGSKNLLF;CTSNGGDDSRVLF;CTSYTSSSAYVVF;CTSYAGSRNLIF;CTSYVGSNNLMF;CTSYTTGHLFVF;CSAHTSSDTRVF;CSSKRFGSTWVF;CSSHTTSGTPLVF;CSSHMNDRIPHVF;CSSDAYNKGVF;CSSYTNTNTVLF;CSSYTKSSTLVF;CSSYTTTTTLIF;CSSYTRTYLVF;CSSYTSSSTLVF;CSSYTSSSPYVF;CSSYTSSSPLVF;CSSYTSASLVVF;CSSYTRSNSYVF;CSSYTSTNTRVF;CSSYTSSD…
RA_sample_ 77	TRB	5	CASTRTSGRADTQYF;CASSPGGTGTYEQYF;CASSLQAGVTDTQYF;CASSLLRTGSSGANVLTF;CASSFLGTGSLSGANVLTF
RA_sample_ 77	TRA	5	CLVGDIRGGGFKTIF;CAENIGNQGGKLIF;CAESSKAF;CAASEDSWGKLQF;CAVNTPIGIIF
RA_sample_ 77	TRG	2	CATWDGRPERG;CATWGPCKKLF
RA_sample_ 77	TRD	0	NA
RA_sample_ 77	IGK	2208	GQRTYNAPWTC;CKQALQAPWTF;CTQSLHFPLTF;CMKALEVPII;CMQNIHLPTL;CMQTTQFPYTF;CMQTTEFPYTF;CMQTLQTTLTF;CMQTLQTWTF;CMQTLQVPLTF;CMQTLRTPLTF;CMQTLETPYTL;CMQTLETPPWTF;CMQTLQTPITF;CMQSTQFPRTF;CMQSTHWPFTF;CMQSTQLPWTF;CMQSTQVLTF;CMQSTQSLTF;CMQSRELPPVTF;CMQSIQLPWTF;CMQSIQLLTF;CMQSIQFPPITF;CMQSIHLPLTF;CMQSIQQTF;CMQSIQPLTF;CMQSIQLPPTF;CMQSIQLPPAF;CMQSIQLTF;CMQSIQLPPYTF;CMQSIQAATF;CMQSIEVPTF;CMQSMQLPLTF;CMQSLQMPGTF;…
RA_sample_ 77	IGH	1196	CTTSRSLGRSPLDVW;CTTSRSLGRSPLDIW;CTTSRSLGRSPLEIW;CARRGNSNYYFDYW;CARESLATGNNFYGLDFR;CARGNIAALDHW;CASHYCSGDRCYANWFDPW;CATFLMWENVVDHW;CAKGPRSTVYYYYYLDVW;CANVHSSGANRDHW;CATALHSSGWAAVDYW;CATHEPGHRSGVIDYW;CARQKMGEPFDHW;CARQAGTMLVVVYFDHW;CARQAGGMLVVVYFDHW;CAREIRQYNWFDPW;CARDKGQFARDVFDVW;CARDLYETSGVWRDTFDIW;CARDAGYRTSFVSLDYW;CARGAWGSPRRAGIIWDSW;CARGGVSDCSGTTCFGEYNWLDSW;CARVAAMVPLKYPMDVW;CARSYGGSAEGVHDRSDI…
RA_sample_ 77	IGL	1217	CNSYTSSGAGVF;CNSYTNTNSWVF;CNSYTTSSSWVF;CNSYTSSSPLWVL;CNSYAGNNRHWVF;CNSYAGSNNWVF;CNSYAGSNNYVF;CNSYAGSNNLRVF;CNSYAGSNTPVVF;CNSYAGSNRHWVF;CNSYAGSGTFVF;CNSYAGFSRHWVF;CNSYGGSKDLVF;CNSRDIDNNHWVF;CKSYSSSRTPLIF;CNSYGGRNNHVF;CTSYSTASVLEVIF;CTSYTNIKTLVF;CTSYTSTNTPLF;CTSYTSSSTWVF;CTSYTSSETVIF;CTSYTISDTYVF;CTSYTTNNTLVF;CTSYAGNTLDVF;CTSYAGSNWVF;CTSYAGSATNVPF;CTSYAGDTLDVF;CTSFAGNNNFVF;CTSFTFISLYVF;CTLYTGLNTYVF…
RA_sample_ 53	TRB	4	CASSLTGTGNYNSPLHF;CASSLERGREAFF;CASSFGWRDRPDF;CASSIAVIYEQYF
RA_sample_ 53	TRA	2	CALSEAGDDKIIF;CASLDTGRRALTF
RA_sample_ 53	TRG	0	NA
RA_sample_ 53	TRD	0	NA
RA_sample_ 53	IGK	106	CMQTLQNHPNTF;CMQALETPRTF;CMQGLQSPPTF;CMQVLQTPYTF;CMQSQQTPPYTF;CMQSLQTPPYTF;CQQYNSYSLTF;CQQYNSYSVTF;CQQYNSFSLFIF;CQQYNSFSSFTF;CQQYNSFSLFTF;CQQYNSFSFFTF;CQQYNIYSTF;CQQYHSYSSF;CQQYATLDTF;CQHYNSYSVSF;CQQYNSYSPWTF;CQQYNRYSWTF;CQQYNFYSTF;CQQYSSYSSF;CHQYDSYRTF;CLQYNFYPFTF;CQQYKNVPLTF;CQQYNNWPYTF;CQQYNSYPRTF;CQQYDNLPVTF;CQQFSTYPYTS;CQHLSSYPRAF;CQQTYTSPPRTF;CQQTYSSPYTF;CQQSHTTPQTF;CQQSHSTPQTF;CQQSHITPWTF;…
RA_sample_ 53	IGH	16	CTRDHYRGFDPW;CATEFTRHFW;CAKEVVTAKGDYFDSW;CAKDFNWHGLDMW;CAKASSRASLGGFLQDW;CARDTDVFNRSNGYW;CARASCTSTTCSQPYYYYMDVW;CARASCTSTTCSSQPFYYYMDLW;CARGLCTSTTCSQPFYYYMDVW;CARGSCTSTTCSQPYYYYMDVW;CARGLCTSTTCSQPYYYYMDVW;CARGLLQLGEYFQYW;CARGRGVASVVYFDFW;CARNRIWDPSFNIW;CARGNDALDYW
RA_sample_ 53	IGL	25	CSSYKSSDTLIF;CSSYTSSSTLVIF;CQSYDRGLSGSVF;CQSYDIGLNAFVF;CQSSDRGLNGNVIF;CQSYDIGLNSFVF;CGTWDSSLSAWVF;CSTWDDSLNSPVF;CQVWDDSLSGVVF;CQSTDNSGTYLWVF;CQSADINGPRVF;CAAWDDSLNGNWVF;CAAWDDSMNGWVF;CAAWDDSLNAWVF;CAAWDDSLNGWVF;CAAWDDSVNGWVF;CAAWDDSVNGWLF;CAAWDDSVSSWVF;CAAWDDSLNVNWVF;CAAWDDSLNGDWVF;CASWDDSFNGWVF;CASWDDSVNGWVF;CSTWDDTLKSPVF;CSTWDDSLNIPVF;CSTWDDSLKSPVF
RA_sample_ 56	TRB	0	NA
RA_sample_ 56	TRA	1	CAVNTGFQKLVF
RA_sample_ 56	TRG	1	CATWDQKKLF
RA_sample_ 56	TRD	0	NA
RA_sample_ 56	IGK	146	CMQSTHWPPFTF;CMQPLQIPWTF;CMQALQTPRTF;CMQGTHWPYTF;CMQGTHWSWTF;CMQGLQLPPTF;CQKYDFYPYSF;CQQYNTYNTF;CQQYSTYPRTF;CQQYSEYPITF;CQQYSVYPLTF;CQQYHTYWTF;CQHYNSFPWTF;CQQYNTYWTF;CQQYHIYRTF;CQQYESYSVSF;CQQFDSYPFTF;CQQYYTYSPWPT;CLQYNVYSPYTF;CFQSVQLPITF;CQQSYRALWMF;CQQHNSLPFTF;CQQYYSAPLTF;CQQYITTPRTF;CQQYDSLPRTF;CQQYDGLPRTF;CQQYDVYPWTF;CQQYGSSPPTF;CQQYGYSPWTF;CQQYYDFPLTF;CQQYSSWPYTF;CQHSYNTPRTF;CQHLNSYPPLTF;CQQ…
RA_sample_ 56	IGH	19	CARGTVARPASYIFDSW;CARGGVGLTSDIFDIW;CTKELLTPKKGDYYSGMDVW;CAKDRYCSSNSCYAGYYFYGMDVW;CARRGYGGNADPLGEAFDTW;CARIKLASSTRYQFDYW;CARLYYYDSSGHFDYW;CARSDQSGGNPFDAFDIW;CARRNYDDYEAFDLW;CARAQRGATCNGDTCNWYHTVDVW;CARGAGEGDFW;CARGGQYDFSTGYPTTWFEYW;CARVQYYDSGAYYYSDYW;CARVAQGWDYDDSGYLDYW;CASRITGTTRGFDYW;CARTRSTIFGPVIIYGLDIW;CVRVIAGGSSFDDKSYYYYMDVW
RA_sample_ 56	IGL	140	CNSYTSSSTFVF;CNSYRSDGTLVF;CTSYTNVNTLVL;CTSYTTISTQVF;CTSYTSRGTLVF;CTSFTTTSTLVLI;CTSFTTTSTLVLF;CSSYTNTRKVIF;CSSYTINRPVVF;CSSYTRRDMVIF;CSSYTDRNTLIF;CSSFTSATTWVF;CSSFTPTSALVLF;CSFRDSYGNHRVLF;CSSYTTSDTLVF;CSSYTTSNTLGIF;CSSYAGSNTFVVF;CSSYSTSRTLVVF;CISYITGTTWVF;CMIWHNRASVF;CQSFGPGTVVVF;CHSYDKSLSGWVF;CQSYDSTLSGWVF;CQSYDSSLSGYVF;CQSYDSSLSGSVF;CQSYDSNLSGWVF;CQSYDASLNALYVF;CQSYDSGLRNSRVF;CLLYYRGGWVF;CETWDAR…
RA_sample_ 58	TRB	1	CASSIGGGTDTQYF
RA_sample_ 58	TRA	1	CATERNFGNEKLTF
RA_sample_ 58	TRG	0	NA
RA_sample_ 58	TRD	0	NA
RA_sample_ 58	IGK	107	CMQTIQLPLTF;CMQSRQDPYTF;CMQALQTLN;CMQALQTPFTF;CMQALQTPPTF;CMQGSHWPWTF;CIQGTHWPRTF;CQHYDSYSPMYTF;CQHYDYFSRTF;CQQSYSRPWTF;CQQYKSYWTF;CQQYNTFSTF;CQQYNSYTRTF;CQQYNSYPWTF;CQQYNSYWTF;CQQYNGYPWTF;CQQYDYFSRTF;CQQYYSYPYTF;CQQFDTYPWTF;CHQYGSSPPTF;CMQRMEFPWTF;CQQNYSSPLSF;CQQDHTDPWTF;CQQYYTTPAITF;CQQFDNLPYTF;CQHSYSTPRFTF;CQHYKNWPPLF;CQHYTNVPPYTF;CQHYYNWPPEYTF;CQQTHSFPWTF;CQQTYITPPYTF;CQQTFSTVSITF;CQQSHSRPITF…
RA_sample_ 58	IGH	15	CTRRPSGSYSDYW;CAKGGLYTGYDFFDYW;CARSRLLGRGFDYW;CAKSGRNEDQVLYDFYFDYW;CAKSGRLEDQVLYDFYFDYW;CAKDPSSDFTYYYYGMDVR;CAREAALPPAYHYYYMDVW;CARDPTTPGYSSGWYPYLADYW;CARVRVTTDYYYYYGMDVW;CASQDFRNPLNNYYGMDVW;CARDGMTVPGHRNYFDSW;CARGTVATAMAYYFDFW;CARGGTYSFSAFDVW;CAQWDYNSSPISW;CVRGDGRDGYNHFLYW
RA_sample_ 58	IGL	28	CNSYTGNTWVF;CSSYTTSTTLVF;CSSYTTIRTPRVF;CSSYTSSSTLF;CSSYTSSSTLWLF;CSSYTSSSTLWVF;CSSYTSRSTLVVF;CSSYTGNTWVF;CSSYAGSNNLVF;CSSYAGHSTVVVF;CSSYAPTNIRIF;CSSQTTSNTWVF;CATWDSSLSGKVF;CGTWDSSLSAPYVF;CGTWDSRLNVWVF;CGSFTRSNNYVLF;CCSYAGSSTPPLWVF;CQSADSNGTYVVF;CQSLDSSVTYVVF;CETWDSNTRVF;CAAWDNTLNGPGF;CAAWDDNLSGFNWVF;CAAWDDSLNGPNWVF;CAAWDDSLNVWVF;CAAWDDSLRGVF;CAAWDDSLSGFNWVF;CSAWDASLNGRIF;CLMYMGSGNWVF
RA_sample_ 63	TRB	0	NA
RA_sample_ 63	TRA	0	NA
RA_sample_ 63	TRG	0	NA
RA_sample_ 63	TRD	0	NA
RA_sample_ 63	IGK	1	CQQRSNWPPITF
RA_sample_ 63	IGH	0	NA
RA_sample_ 63	IGL	0	NA
RA_sample_ 66	TRB	16	CSTSLGLAERGETQYF;CSVYRNYEQYF;CSAPWDQSRADTQYF;CSARDLASTLSYTQYF;CSARPDRGESTEAFF;CATSRDRAPRDSYIFYGYTF;CASSQTGSGANVLTF;CASSQRGLGELFF;CASSQVQRGGQETQYF;CASSQLEFSNEQFF;CASSPGGRGTNPYQETQYF;CASSLRQGITDTQYF;CASSFGFQGNEQFF;CASRSARQTQYF;CASSFLSGTDTQYF;CAVRTGTYNEQFF
RA_sample_ 66	TRA	10	CIPRMDSNYQLIW;CAATNTGRRALTF;CAARVQGSRLTF;CAASRTGNQFYF;CAGSRTGGGADGLTF;CATGVNDYKLSF;CALKKAGNTPLVF;CALNTNAGKSTF;CAGQLGRGGADGLTF;CAVSPSRGNKLTF
RA_sample_ 66	TRG	1	CATWDRKYKKLF
RA_sample_ 66	TRD	1	CALGELPEYWGIREFISYTDKLIF
RA_sample_ 66	IGK	331	CNQYASAPLTF;CMKALRPPYSF;CMQNTHVPLTF;CMQSIQLPYTF;CMQPLQTLG;CMQATHWPLTF;CMQARQTPYTF;CMQALQTPFTF;CMQALQTPATF;CMQALQTPAF;CMQALQTPSFTF;CMQALQTRVTF;CMQALQTLG;CMQALQSPPTF;CMQALHTITF;CMQALQTPYTF;CMQALETPQTF;CMQGTHWPYTF;CMQGTHWPPITF;CMQGTHWPGTF;CMQGTYWPWAF;CMQGLQTPLTF;CMQGLQTPFTF;CMQGLQTPPTF;CMQGLQTVTF;CMQGLQIPSF;CMQGSQWPYTF;CMQVLQTAFTF;CMQSRQPPWTF;CMQSSHFPRTF;CMQSSHWPFTF;CMQALQAPLGF;CMEALRPPYTF;CQQYKTYWD…
RA_sample_ 66	IGH	137	CTRGGHCSRTSCFHYYMDIW;CAKTYQWALDVW;CARDYYDFSRGLRYNWFDPW;CTRRALTGFIYSGGAFDYW;CTHRQIFTTFGVVTTWGAFDIW;CTRSVLRYSGTIYYYYGLDVW;CTRPFPLYSDNSGYSPTFPVRYYFDSW;CTRLRRPHQLPIKPQTSFYFDYW;CTRDTALLLNYYAMDVW;CTRRGDYSNYGWFDPW;CTRDNPYSIGWYTDYW;CTRDNPYSIGWYTEYW;CTRDNPFGIGWYAEFW;CAKEASYGSGSYPSDAFDIW;CAKDNKDLVVVPATTPYYYYYMDVW;CAKDDGVTIFGVIIAW;CATGLSPGGRYYDAFDIW;CARERAAGWGFDPW;CARDCSSTSCYLDAEYFQRW;CAIGLSPGGRYYDAFDVW;CAR…
RA_sample_ 66	IGL	269	YNSRDSSGNHLGVF;CNSYTSSAIRVF;CSAYTGNSVIF;CSSYTGSFTVMF;CSSYTKSGTRVF;CSSYTTKSGTYVPF;CSSYTTTSTYVVF;CSSYTTSNTVIF;CSSYTTSSTQVF;CSSYTTITSPDVIF;CSSYTSSSTLGVF;CSSYTSSSTLVF;CSSYTSSSTEVF;CSSYTSIHTLLF;CSSYTRSSTSVIF;CSSYTSSKIDVLF;CSSYTSSNTYDYVF;CSSYTGKTSMVF;CSSYTGKQSMVF;CSSYTGSSLIIF;CSSYTVSGTLGVF;CSSYTFTNTWVF;CSSYASSNTVLF;CSSYAGTKNFGVF;CSSYAGTYSLIF;CSSYAGSNKVF;CSSCTRSNTLYVLF;CSSFIMTSIFLF;CSSYTSTSTLVVF;CSSYTSS…
RA_sample_ 69	TRB	1	CASSRTARSTDTQYF
RA_sample_ 69	TRA	0	NA
RA_sample_ 69	TRG	1	CATWDRLRYYKKLF
RA_sample_ 69	TRD	0	NA
RA_sample_ 69	IGK	225	CTQALQIPHTF;CMQSIQLPLTF;CMQSIQLPYTF;CMQSLQLPLTF;CMQALQTPPTF;CMQALQTLYTF;CMQALQIPHTF;CMQGLQTPWTF;CMQGTHWPRTF;CMQGTQWPWTF;CMQGTYWPSWTF;CMQGLQTPYSF;CMQSLQVPFTF;CMEALQTPPTF;CMEGTYWRTF;CQQYNSYSLSF;CQQYNDYLYTF;CQQYNYYSPWTF;CQQYIDYILTF;CQQYNSHSVTF;CQQYNSYPYTF;CQQYNSYPHTF;CQQYNSYSLTF;CQQYNSYSTF;CQQYNDYPWTF;CQQYNVYFLTF;CQQYRSYPYTF;CQQYSNLWMF;CQQYSYSPITF;CQQYVSYPFTF;CQQYVHSPISF;CQQYYSYIYSF;CQQYYNLWMF;CQLYN…
RA_sample_ 69	IGH	19	CTIDPFSVIANYYGLNIW;CTRRPPGGDYYFDYW;CIISGWAAVTTTG;CAKAFYDSSAYPFPLDYW;CARGTSDTYYYAGMDVW;CARESGRVQGLFYHYGVDVW;CARESGRVRGLFYHYGVDVW;CAKDRGAGNPPGYGMDVW;CATDQGNRAVLDYW;CARDNSREVTATLDYW;CARDAKPVGLPENYFDFW;CARDWDPWGYFDYW;CARGSLLRGPHSYHYGMDVW;CARGPHSSFYGLDVW;CARVPYSRSWYYIFESW;CAGLYQLLSSMRW;CLRDYDGGSGWFDPW;CLRDYDGGSGWFDVW
RA_sample_ 69	IGL	117	CNSYTSSSTWVF;CNSFTSRSTRVF;CTSYAGTNKGVF;CSAFTTNSLVIF;CSSYTTSTGVF;CSSYTTSSTLVVF;CSSYTSSRTEVF;CSSYTSSSTRVF;CSSYTSSSTLVF;CSSYTSSSTVVF;CSSYTSSSTYVF;CSSYTSSSRVF;CSSYTSSSSVGVF;CSSYTEYSTRVF;CSSYAGSSNWGIF;CSSYSSSSTLF;CSSFSSSNSLVLF;CSSYTSSSTWVF;CHSYDSSLGGFVVF;CQVWDSSSDWVF;CQSFDNSLSGWVF;CQSYDSSLNSYIIF;CQSYDSSLTGSTYVF;CQSYDSSLSDYVVF;CQSYDSSLSGRVF;CQSYDSSLSGSNVVF;CQSYDSSLSGSVF;CQSYDSSLSVSVF;CQSYDSSLVWVF;CQSYD…
RA_sample_ 71	TRB	2	CASSLAEHSSYEQYF;CASSYSGLATDTQYF
RA_sample_ 71	TRA	3	CAGEGLDGNKLVF;CALRETGFQKLVF;CVADTGTASKLTF
RA_sample_ 71	TRG	0	NA
RA_sample_ 71	TRD	0	NA
RA_sample_ 71	IGK	1412	CKEYNSYSRWTF;CKQGLQTPWTF;CKQYGSSPLTF;CTQTTHWPWTF;CTQVLQTPLTF;CTQALQTPDTF;CTQGLQTPITF;CIQGTHWPQTL;CMQNTHWPWTF;CMQNLQVPWTF;CMQTTQSPPAF;CMQTIQGASF;CMQTLQTPYTF;CMQTLQLPRTF;CMQTLELPWTF;CMQTVQNYPTF;CMQTVESLPITF;CMQSIQFPLTF;CMQSTHWPRYTF;CMQSIQLPVTF;CMQSIQLPPTF;CMQSIQLPLYTF;CMQSIQFPRTF;CMQSIEGLTF;CMQSMHLPSITF;CMQSLQTPFTF;CMQSLLRPFTF;CMQPLQSPWTF;CMQRIEFPCSF;CMQRIAFPLTF;CMQRIEFPWTF;CMQRLQSPFTF;CMQRVVLPFCF;…
RA_sample_ 71	IGH	895	CTRGPDQHRQCSGGSCYGGPDYW;CTPQRGALTSRFDPW;CTTWTRDDLDIW;CTRGGGFDIW;CTVGAASNPLFYW;CAHRQTTSGLRGLRYFAYW;CAHLTSRRDYSYDTW;CARWQNLFSRDFDYW;CASEVGGDCCGLDFW;CAKNTNFYSGRPFVDWFDPW;CAKARAEDILTNSPPDIW;CARHSTDYSGSGETSMAFDLW;CARHWVASSGFDYW;CARRVVPGGTFDYW;CARRSGSYYYYEGMDVW;CARDGPLANWGYWYFDLW;CARDCTVGARFWYFDLW;CARVPSCGSDRCPMGGYDSGLDVW;CASRPPENYYYGIFDYW;CARSSMVRGVPGYNFDVW;CASTPRYLDSSSFYDYW;CASRRSFYYDLDVW;CARDWGSGYLD…
RA_sample_ 71	IGL	821	CNSHTSSTTVVF;CNSYTTSSTWVF;CNSYAGSAHWVF;CNSYAGTNNWVF;CNSYAGSNTWIF;CNSYVGNYNVLF;CNSFTGSGYVF;CNSYAGSNNWVF;CNSYSSKFTWVF;CTAYTTHKYPHVVF;CTSYTSSSSLIF;CTSYTRTSTFF;CTSYTGSGTLLVF;CTSYTTTGTVF;CTSYTTSNTWRF;CTSYTTGTTLVVF;CTSYTSSTTLGVF;CTSYTSSSTPPAYVF;CTSYTSSSTLVF;CTSYTSSSTLIF;CTSYTDSDTYVF;CTSYTSSSPPVVF;CTSYAGNNNWLF;CTSYAGNNNWMF;CTSYAGSKNVVF;CTSYAGRNSWVF;CTSYSTISTLVF;CTSFTSSSTWVF;CTSYAGRTNPLVF;CTSYTVTNFNAHVIF…

## Sheet: Expanded_Clones
Sample	Chain	Expanded Clones (N, P<0.05)	CDR3 amino acid sequence of expanded clones (P<0.05)
RA_sample_ 1	TRB	1	CASSQNTGKYEQYF
RA_sample_ 1	TRA	0	NA
RA_sample_ 1	TRG	1	CALWEVPIGELGKKIKVF
RA_sample_ 1	TRD	0	NA
RA_sample_ 1	IGK	0	NA
RA_sample_ 1	IGH	61	GVKGFCSTMYCQKGSDYW;CAADTMKLLMNSW;CTAGRYDYWSGFQRPFEYW;CTRALDYDQPDWFDPW;CHPDHPISVAGGKFDPW;CARIGPDYYESSGYYGYGMDVW;CATVQLGAPYYYYYYDMDVW;CATSVVTRGAFDVW;CARRRFDDSGSSSFDFW;CARGVYERFLAYPADW;CAKDFSPDYTGNYWGWGDHFDHW;CAKESLETTRDHYNLRGARSSRPFRVAMDVW;CAKGRFGDLPHGYFDNW;CATLGSNYGNSFDYW;CATVGPRGLW;CATAPTYGDYPDYW;CARKSRSPYYLDYW;CARRHQMDYYKYGLDVW;CARRVSGGYDRNFDYW;CARSYRVVMVAATPSPSWYFDLW;CARHPNDILTDYGMDVW;CARQGSSGS…
RA_sample_ 1	IGL	166	CNSYTSTTGLF;CNSYTVTTTRVF;CNSYSTSTTRVF;CTSYTNSSTWVF;CTSYTTSDSTAF;CTSYTTSGTPLF;CSAHGGSNNFYVF;CSAYTRKSTWVF;CSSHTSRTYVEF;CSSHSTSRILVF;CSSYTGINSLVF;CSSYTSTSTLVF;CSSYTSSSTLVVF;CSSYTSDSTLVF;CSSYTRSDTLVF;CSSYTSSIVVF;CSSYTTITTWIF;CSSYTTTSAQVIF;CSSYTSSITVIF;CSSYRSSSTPMVL;CSSYAISTVLF;CSSYAASNTLLF;CSSYAASNTFEIF;CSSYAGYNSIF;CSSYAGYDSIF;CSSYSSSTAVVF;CSSFAGSNIYVVF;CSSYINSYTVIF;CSSYITTTTLF;CSSFTGSSTVF;CHSYDGRLGR…
RA_sample_ 2	TRB	3	CASTSVGFTNQPQHF;CASSLTEASYNEQFF;CASSGSTEAFF
RA_sample_ 2	TRA	2	CALLNQAGTALIF;CAVRDGADSWGKLQF
RA_sample_ 2	TRG	0	NA
RA_sample_ 2	TRD	0	NA
RA_sample_ 2	IGK	223	CMQSIQLPFTF;CMQSIQPPWTF;CMQRIEFPYTF;CMQRIEFPSITF;CMQALQTPWTF;CMQALQTPPTF;CMQALQTPLTF;CMQGLHAPYTF;CQQYMSYPLSF;CQQYNTYSTWTF;CQQYNSYPWTF;CQQYNSYSWTF;CQQYRIYPITF;CQQYARSPYTF;CQQYNNMYTF;CQQYNSYPRTF;CQQYNSFSWTF;CQQYNIYPWTF;CQQYNIYPLTF;CQQYDSYLRTF;CQQYYTYPWTF;CQELYSFPYTF;CQQYYSTPYTF;CQQFNAFPYTF;CVQGKHWPMFTF;CVQGLQIPYTF;CVQVLQLPRTF;CQKYNSALRTF;CQKYDTVPLFTF;CQQLNSYPSSF;CQQLYTYPITF;CQQYNTYPRTF;CQQYSNSPVTF;…
RA_sample_ 2	IGH	10	CARGSSDRATTQPTHPLDFW;CARYVRNWLPIYRFDPW;CARAGYYYDSSGYSPFDSW;CARPFDYGGTNNWFDPW;CARESWQRFVDYW;CARDAPPATYYSASGGYKYDGMDVW;CARTYCSGGSCYSGTFDPW;CARGGSGSHYDYW;CATHRGGCSLISCYAFDLW;CVKDPRVGLTSLGYFDNW
RA_sample_ 2	IGL	130	CNIYISSYIQVF;CTSYTSTSPPVVF;CTSYIGGSNLVF;CSPYTARSTLGVF;CSAYTTTNTWVF;CSSHTISTTRLF;CSSYTTSSTWVF;CSSYTRDTTWVF;CSSYTNSSTYVLF;CSSYTTSSTLVF;CSSYTSTSTSDVIF;CSSYTSSSTPYVF;CSSYTSSSTQVF;CSSYTSSSTLNWVF;CSSYTSSSTLVF;CSSYTSSSTLVVF;CSSYTSSSSLVF;CSSYTSSSLWVF;CSSYTSSTTLIF;CSSYTSSTTWVF;CSSYTSINTWVF;CSSYTSLTTRVF;CSSYRSGSTPHVVF;CSSYEGSNNLVF;CSSYAGNNKLTF;CSSYAGTKNLGVF;CSSYAGSNNFVLF;CSSYAGSNHLVF;CSSYAGSDNLVF;CSSYAGSNT…
RA_sample_ 65	TRB	0	NA
RA_sample_ 65	TRA	0	NA
RA_sample_ 65	TRG	0	NA
RA_sample_ 65	TRD	0	NA
RA_sample_ 65	IGK	0	NA
RA_sample_ 65	IGH	64	CAKDRPRDVWGNYRPTRMDVW;CAREGEGNSGFDWYFDFW;CVRETTPSGLRVAGSAFDVW;CTRSNNGVYYDYW;CTHSAFIGSYGHLDYW;CTADISTVSRRRRGQFYYAMDVW;CATETYGGYELDHW;CARLVRDVYNPDSW;CASLVDKRSPNQLW;CAHSKRLTPQNLFDSW;CARLVRDVYNPDYW;CATLIRFDFW;CARDRYRFGDYYYGMALW;CARAGYCTPTECYRSPFALW;CAKEMSGHNWNLDALDSW;CAKEMVDNNWNLDALDHW;CAKEMVDYNWNLDALDYW;CAKEMVAYNWNLDALDYW;CAKDPYYHDLPSLDAMDVW;CAKDRPRDLWGNYRPTRMDVW;CAKDRPSDVWGTYRPTRMDVW;CAKDRPIDVWGNYR…
RA_sample_ 65	IGL	0	NA
RA_sample_ 67	TRB	1	CASSPVDTSYNEQFF
RA_sample_ 67	TRA	2	CAASSGFGDDMRF;CAVLASGGSYIPTF
RA_sample_ 67	TRG	1	CATWDRREKLF
RA_sample_ 67	TRD	1	CALGEGSHPYWGFHSSDRLYTDKLIF
RA_sample_ 67	IGK	846	CTQGLSVPFTF;CIQGTHWPPGTF;CIQGTYWPPGTF;CMQTTQFPYTF;CMQTLPTPTF;CMQTLQTATF;CMQSTHWPPAF;CMQSIQIPITF;CMQSIQLPLTF;CMQSVRLPTF;CMQSLQLPRTF;CMQPLQTPITF;CMQRIEFPYTF;CMQRIDFPYTF;CMQRLEFPWTF;CMQDTHWPPITF;CMQATQFPTF;CMQATQFPYSF;CMQAQETHMYTF;CMQALQTPFTF;CMQALQTPWTF;CMQALQTPYTF;CMQALQTPKTF;CMQALQTPHTF;CMQALQTPPYTF;CMQALQTPRTF;CMQALQTPGF;CMQALQAPLTF;CMQALRAPPTF;CMQALETPYTF;CMQALETPRTF;CMQALEDLYTF;CMQALQTPCTF;CMQ…
RA_sample_ 67	IGH	365	SAILTARDNRHFDLW;CAKELHGPGLPTGSQSGNAQYGMDVW;CARISGHYVSGYYGMDVW;CARTLNRGIYGMDVW;CARLTLRPGPWKDTPPGVYDYW;CARDRDGYEWQPLGAW;CARVYYDSNGQPIDYW;CARGPSRLLYDYVWGTRWPFDYW;CASSSYCSGTSCYNYFSYGMDVW;CVKDINVPVAAVYNYGMDVW;CSKDALLGEAMAGVLRVPHYDHW;CWSRMDNTSSSNYTLDVW;CTKARSGDLGYFDYW;CTRDNPARFLEYLSHYYFYGMDVW;CTRPPPGDYYDSRGSGFW;CTMTEWLLNW;CTTESDIVVVPAALVFRVFDYW;CTTAPNCSNISCSDYW;CTTDGWRASHTFDYW;CTRDQSGITGWFDPW;CTKERETSI…
RA_sample_ 67	IGL	656	RQSYDSSLSGLVVF;CNSYTSSSTLLF;CNSYTTSSTVVF;CNSYTGSNNYVIF;CNSYTGSNSYVIF;CNSYAASDNCVIF;CNSYAGTNKYVIF;CNSYAGSNNFVIF;CNSYAGSNNYVIF;CNSYAGSNNYVVF;CNSYAGRDNYVIF;CNSYGGINKYVIF;CNSFGATKKF;CNSYTTSQTLVF;CNSFAGSNNFVIF;CNSYSTDTHVIF;CTSHTGTTLLF;CTSHTGTTLIF;CTSYTSTKTLVF;CTSYTSSNTVVF;CTSYTSSSTVVF;CTSYTSRKTLIF;CTSYTSTNTWVF;CTSYTSSSTSVIF;CTSYTSASTLYVVF;CTSYTSGTTVLF;CTSYITTTVQVFF;CTSYASSTTVVF;CTSSAGSSWVF;CTSYSNTGTHD…
RA_sample_ 72	TRB	1	CASSLDWGISYEQYF
RA_sample_ 72	TRA	1	CAVSPITGGGNKLTF
RA_sample_ 72	TRG	0	NA
RA_sample_ 72	TRD	0	NA
RA_sample_ 72	IGK	28	CMEGTHWPPAF;CQQSYTTPQTF;CQQSYTFPTF;CQQSFDTPQTF;CQQHGDSSWPF;CQQYNNWPLTF;CQQYGSSTYTF;CQESYSDIPNTF;CHQYYSLPNSF;CHQYYSFPPTF;CHQSSTWPVTF;CHQYGFSPLTF;CQQYYDTPRTF;CQQYLRPPFAF;CQHYNNWPITF;CQHYNGWPRTF;CQQRSSWPLTF;CQQRSNFYTF;CQQRSHWPLTF;CQQRSDWPLTF;CQQRSNWPLTF;CQQYNNWPITF;CQQYNQWPTF;CQQYYNWPRTF;CQYSGDPAGTF;CLQSYITPQSF
RA_sample_ 72	IGH	13	CAKLGSQLTSAPIADW;CAKDQGSGHDFWRVLDSW;CAKDQGSGHDFWRVLDYW;CAKGRDRAAAGNFDYW;CARRVGGGYGTDVW;CARERVAGEFDYW;CARAVIIGGSFDIW;CARDPGKALRGMDVW;CARLPYMHPNWFDPW;CSTHGMTRMTDYW;CSTFGLTRHIDYW
RA_sample_ 72	IGL	0	NA
RA_sample_ 3	TRB	0	NA
RA_sample_ 3	TRA	0	NA
RA_sample_ 3	TRG	0	NA
RA_sample_ 3	TRD	0	NA
RA_sample_ 3	IGK	166	CMQTLQTPRTF;CMQTLHGPQTF;CMQSIQDPWTF;CMQSIQHPWTF;CMQSIESPWTF;CMQSIEHPWTF;CMQSIERPWTF;CMQSVQRPWTF;CMQRIEFPYTF;CMQATQIPYTF;CMQATHFPYTF;CMQGRHWPYTF;CMQGIERPWTF;CMQGLQTPRTF;CMQSTQAPYTF;CMQSVQAPFTF;CMHTIQLPYTF;CMHTIHLPYTF;CQQYKSNSLTF;CQQYNTYPWTF;CQQYNVYCTF;CQQYDDYPPYTF;CQHYNFYHMYTF;CQQYNSYPFTF;CQQYKSYSGTF;CQQYNSHSPLMF;CQQYKSYPITF;CQQYNNYQTWTF;CQQYNNYPKTF;CQQYNTYTYTF;CQQYNSHFLTF;CQQYNSYPITF;CQQYNSYPLTF;…
RA_sample_ 3	IGH	85	CAAEASGSFYFDYW;CVKDRGAAGPDGYGMDVW;CTTPARQGTDYGDPSGPIYDYYFGMDVW;CTRDFDVPWGYW;CTRDIDSGFTGMDVW;CTRDQAGGYYYGMDVW;CTRSGIGFAGYGMDVW;CTRRLNDQGDLFDYW;CSSPPHDYADVFDYW;CAREGTMLRGVINPLDYW;CARIECHASDYYVDYW;CARSNRENLYTGSPLGGLDYW;CARGSCSGPRCFCFGLDYW;CARAYDLWVVDHW;CACQDHGQLIGYFDFW;CACQDQGQLIGYFDFW;CAKEPIPRLGDLSSMSGMDVR;CAKSILVPPAARFYAMDVW;CATDKDWILFDYW;CATDAVGTLPGDAFDVW;CATDFVGTLPGDAFDVW;CATVGVYDAFDIW;CATTKDSRG…
RA_sample_ 3	IGL	136	CNSYTTSSPYVF;CNSYTSSSPYVF;CTSFTSSNTWVF;CSSHRSSSIWVF;CSSHSSSSIVVF;CSSYKNSVSSVIF;CSSYTTTNTLLF;CSSYTTTTTLWVF;CSSYTTSSTHVVF;CSSYTTNTPPDVLF;CSSYTSSNTLAIF;CSSYTSSNTLVVF;CSSYTSSSTLVVF;CSSYTSSSTLVF;CSSYTSSSSVVF;CSSYASRNTLVIF;CSSYAGSNNSWVF;CSSYAGSNNLVF;CSSYAGSNREVF;CSSYAGSTLWVF;CSSYAGSDIYVF;CSSYAGINNFVF;CSSYAGGKNLVF;CSSYGGIDKYMVF;CSSFAGNNIWMF;CSSHAGPNIVLF;CSSYTNGQTLDWVF;CSSYTNTSTLVF;CQSYDSSLRGLVF;CQSYDSSL…
RA_sample_ 4	TRB	0	NA
RA_sample_ 4	TRA	0	NA
RA_sample_ 4	TRG	0	NA
RA_sample_ 4	TRD	0	NA
RA_sample_ 4	IGK	425	CMQSIQLPVTF;CMQSIQLGTF;CMQPLQSPYTF;CMQRLQFPLTF;CMQALKGPWTF;CMQALQTPITF;CMQALQTPRTF;CMQALQTRTF;CMQALQTLPITF;CMQALQPPRYTF;CMQALQTPPTF;CMQGTYWPPTL;CMQGTHWPYTF;CMQGTHWPWTF;CMQSLQTPFTF;CMQSAQFPYTF;CMQRIEFPFTF;CMQALQTPLITF;CMQALQSPLTF;CQKYDSYSGTF;CQNYKSYSPHAF;CQQYKTYSQTF;CQQYNTYPYTF;CQQYNSYPTWTF;CQQYNSYWTF;CQQYSGFSITF;CQQYIDNPWTF;CQQYYTFSTPF;CQQYYSVFRTF;CQQYFADPLTF;CQQNNGYSFTF;CQQYKSYPLTF;CQQYNSFLYTF;C…
RA_sample_ 4	IGH	79	CAKGSGSYFLYYFDHW;CARNAYNGFWSGRHGHDAFDIW;CVKDMSGSQDAAHVW;CTTGAYEGHW;CTTSSQTLYDWSPGSSDFW;CTRGDLANYYISYYYGMDVW;CSRIFGSGDRKGMDVW;CAHRRGCSTTSARCVDVW;CAHSFIRAAGDHCLDPW;CARTHLGSGIYYNVFDYW;CARTFVPTGHYYYYGMDVW;CAGGFLEWLNWFDPW;CAKKNGHYYFDVW;CAKQIGSCTYGTCYFDYW;CAKEAAATSERIHEGNWFVPW;CAKEEGRTYYSDSSGYYFDYW;CAKDNLGYFDLW;CAKDRGSAVNRPYFFDYW;CAKDVIGYSFGNEAFDIW;CAKDSRALYYYGSGSYYNPEKWFDPW;CAKGCGADCYSLDNW;CAKGRRISGYY…
RA_sample_ 4	IGL	56	CNSDAGSNNKGVF;CSSYTTTATLVF;CSSYTSSSTVVF;CSSYTSSSTWVF;CSSYAGSNAVVF;CSSYRFNSSSFVVF;CSSYAGTHNLGVF;CMTWDASLSGAVF;CQSHDRSLSGYWVF;CQSYDSTLSGSGVF;CQSYDSSLKVF;CQSYDSSLTDVF;CQSYDSSLSRVF;CQSYDSSLSLNWVF;CQSYDISLSGLVIF;CQSFDNRLNVWVF;CGTWDSSLSAGKVF;CGTWDNGLSLLLF;CGTWDSSLSAGVF;CGTWDNSLSAGVF;CSTWDNSLSAHVF;CSAWDFSLGAWVF;CCAYAGITTYVLF;CCSYTTTSTWVF;CCSYAGSYTFEVF;CCSYAGSSTYVLF;CCSYAGSSTYVVF;CFSYAGSSIGGLF;CNSRDNSGNH…
RA_sample_ 6	TRB	0	NA
RA_sample_ 6	TRA	0	NA
RA_sample_ 6	TRG	0	NA
RA_sample_ 6	TRD	0	NA
RA_sample_ 6	IGK	379	CIQTLQTPFIF;CIQTVQTPFTF;CMQTIELPPITF;CMQSIHLPITF;CMQSIQLLTF;CMQSIQLPVAF;CMQSIQLLGVTF;CMQSLQTPWTF;CMQPLQTPYTF;CMQDTHWPYTF;CMQATHWPRTF;CMQALQTLYTF;CMQALQTPVTF;CMQALQTPYTF;CMQALQTPPWTF;CMQALQTPPLFTF;CMQALQTPLTF;CMQALQTAQFTF;CMQALQIPITF;CMQALQIPLTF;CMQALQTPHTF;CMQALQTPPTF;CMQGTHWPLTF;CMQGTIWPPTF;CMQGTYWPPTF;CMQGTHRPLTF;CMQGTHWPHTV;CMQGTHWPRTF;CMQGTHWPHF;CMQGTHWEAF;CMQGTRWPPTF;CMQGLQLPPYTF;CMQVLQTPYTF…
RA_sample_ 6	IGH	93	CTTEHELLGSPLFDYW;CARTQEWLWSFDYW;CARDLWEMDTSGYGYFDHW;CARDPPNSGYAFDTW;CTKDTGGWNFQYFHHW;CATMGRGAPDYW;CARTIYYDYLWVADNAFDFW;CARITGYCGSNTCYDAFDIW;CARILADPHTTGWYFDDW;CARYRGTYSSDYYGLDVW;CAYSPAYGTNVREFVYW;CATTLGDSGRHYGAFDIW;CATVATEVNPSPYW;CATPAIAAAVNWYDSW;CARGLHYFDLLWYFDLW;CASPGIAAAVNWFDPW;CASNPLRYGDYFFYYYYMDVW;CAKEIAARGYFDSW;CAKDKDMATPGYFDYW;CAKDPHTLIAADYFDFW;CAKDPAYIDFRYYFDYW;CAKDLGYYDSSGYQIGAFDIW;CAKDA…
RA_sample_ 6	IGL	201	CNSYTSSSTLLVF;CNSYTSSHTFVF;CTSYAGNNNWVF;CSSHIITGTHVF;CSSHTSSSTLVVF;CSSYSTSSTPWVF;CSSYTTSKTLVF;CSSYTTSSRWVF;CSSYTTDRIWVF;CSSYTSSSTPGVF;CSSYTSSSTPYVF;CSSYTSSSTLVIF;CSSYTSSSTLVVF;CSSYTSSSSWVF;CSSYTSSRSGVF;CSSYTSSSTLVF;CSSYTRTRNWVF;CSSYTRSSTLDVVF;CSSYTITRTWVF;CSSYTPRRTLGVLF;CSSYTGSSPPVF;CSSYTGGNNFVVF;CSSYAGSNNLWVF;CSSFTSGNTLVVF;CSSYAGNNNWVF;CSSYTGNTSFPNVF;CQSYDNSRAGSRVF;CQSYDNSLSGPEVF;CQSYDKSLSGPEVF;…
RA_sample_ 13	TRB	2	CASSQDLGQLGYEQYF;CASSPNRGGYTF
RA_sample_ 13	TRA	5	CAASRGAGGTSYGKLTF;CAGAGNYGQNFVF;CATLQGGKLIF;CAVQADSGYALNF;CAVPPLTGNQFYF
RA_sample_ 13	TRG	0	NA
RA_sample_ 13	TRD	0	NA
RA_sample_ 13	IGK	757	CMQNTHRPPCTF;CMQTLQTPPFTF;CMQTLEIPLTF;CMQSKQLPVTF;CMQSKQLPWTF;CMQSIQSLRSF;CMQSLQTPRTF;CMQSLQIPRTF;CMQSLQLPYTF;CMQSVRMGTF;CMQHTYWPHTF;CMQHIESLYTF;CMQRIELPWTF;CMQDTHWPGTF;CMQATQFPRTF;CMQATHSVYTF;CMQATHWPLTF;CMQALQTPLFTF;CMQALQTPTF;CMQALQTPVTF;CMQALQSPLTF;CMQALQSLTF;CMQALQSWTF;CMQALQPSYTF;CMQALSSPPGLTF;CMQALQTPWTF;CMQAFQDQIKF;CMQAFEDQNKF;CMQGTHWPYTF;CMQGTHWPPRF;CMQGTHWPLTF;CMQGTHWPWTF;CMQGTHWPQTF;CM…
RA_sample_ 13	IGH	184	CTTGGPDYDFWSGHSSFDFW;CARMPASTPYYYYYHMDVW;CARGRPPIVHYSYYYMDVW;CARDHWGSWPHDAFDIW;CAAYYYESSGYSLSNYW;CVKVGFCTRMECRNWFDSW;CTKDSGIAVSGDYYGMDVW;CTTDWGSGTSYKVAFDIW;CTTGSCSGGRCHWDEGFETW;CTTGGPDFDFWSGHSSFDFW;CTKTTRQYSDHEGFDHW;CTTEDCVGGSCYDAFDIW;CTRDRGPYDIMTGCFFDSW;CTDDFWNPW;CTRDKGESWFSEWFDYW;CMRGRHTNSWWSSGYW;CMRDSRSYGYYW;CQIRYILMAPRPEGGDTFDIW;CAKAGGSSFYYYGLDVW;CAKVRLGNSYGSFGQW;CAKSSSGYIDAFDIW;CAKSAATLYNHYY…
RA_sample_ 13	IGL	566	RYLNDSSGNHWVF;CNSYTNTGTWVF;CNSYTNSGTWVF;CNSYTGSSTPVVF;CNSYTSGTTAILF;CNSYAGSNTWVF;CNSYSSTNTLLF;CNSYSSTNTLVF;CNSWRSSSTLVF;CNSWRSDSTLVF;CNSWRSGSTLVF;CNSRDSSGNHVLF;CKSWRSDSTLVF;CNSHTRSGTWVF;CNSWRRGSTLVF;CTSYTNSRTVVF;CTSYTTTSTLLF;CTSYTSTITYVLF;CTSYTSSTIVIF;CTSYTPTNTLDVMF;CTSYTSTTLGAF;CTSYAGSNNLRVF;CTSSTTSPTLLF;CTSFTNSRTLVF;CSAYAGTNNVIF;CSSKRSRNSLGVLF;CSSNAGSRNFVF;CSSHTSSSTLIF;CSSHTSSSTLVF;CSSHTSYSTLVF…
RA_sample_ 19	TRB	0	NA
RA_sample_ 19	TRA	0	NA
RA_sample_ 19	TRG	0	NA
RA_sample_ 19	TRD	0	NA
RA_sample_ 19	IGK	192	CMQSLQLFTF;CMQPLHTPRTF;CMQDIYWPPSF;CMQDIYWLPSF;CMQATDPYTF;CMQALQTLYTF;CMQALQTPRTF;CMQALQIPYTF;CMQALPTPYTF;CMQALPIPYTF;CMQGTHWPWTF;CMQGTHWPPTF;CMQGVHWPHTF;CMQGSHLYTF;CMQVRQTPYTL;CQKYNSYPFTF;CQQYNSDFQTF;CQQYNSYSWTF;CQQYNSYWTF;CQQYHSYPWTF;CQHYNNYPLTF;CQHYNYYPIAF;CQHYSSPSYTF;CQQYKTYPRTF;CQQYKSYLYTF;CQQYNNYPLTF;CQQYNNYWTF;CQQYNTYFAWTF;CQQYNSYPLTF;CQQYNSYPFTF;CQQYNSYPITF;CQQYNSYPWTF;CQQYNSYRTF;CQQYNSYY…
RA_sample_ 19	IGH	27	CARDGAGATYDFDYW;CTDTGGIPNW;CTKNRGITTPSDW;CTGGQPKNW;CARDQDGPGATIDYW;CARAGAYTSASLKFWYGLDVW;CARAGAYSSSSLYYFYGLDVW;CARAGAYSSLSLLYFYGMDVW;CAHRTSRGYSGYINFDYW;CAKDRVLTDW;CAKAIDFGSGYYDYW;CARRPDLTYYYDHW;CARSPPLQQLSNRFDPW;CARLYYDSSGYYPDAFDIW;CARDTRGSITFPGVVHFDHW;CARDPWELRYW;CARDLVGAMMYRGNYDIW;CARGAGFYAYNYRLDVW;CARLRGANNW;CAADLTSHDTMDVW;CVRGLCPDGVCYTTWFFDHW;CVRAGAFSSSSVKFFYGMDVW;CVKDRHCSGTSCDRFSSFPIDEGMDVW;…
RA_sample_ 19	IGL	81	CNSYTSSSPLVF;CTSYAGGNNLIF;CSSHAGVNNLQF;CSSYTTSSTLF;CSSYTSSNTEVF;CSSYTSSSTLVF;CSSYTSGTALVLF;CSSYTGSTTSF;CSSYTGSSTAF;CSSYRASSTLQVF;CSSYMGSNQLDF;CSSYAGSNYLGVF;CSSYSSSNTPVLF;CSSFTTGINLIF;CSSFTGTTLVF;CSSFTGSTTLF;CSSFAGRDNLVF;CQAYDNTLSGSDWVF;CQSYDRPSGSWVF;CQSYDSSLSGVVF;CQSYDSSLSGYWVF;CQSYDSSLLGGVF;CQSYDSSLRGSKVF;CQSFDSSLNVVF;CQSYDNRLSGYVF;CLLYCDGVQGVF;CATWDSILSAGVF;CATWDSMLSAGVF;CATWDNSLSVGVF;CATWDSSLR…
RA_sample_ 17	TRB	4	CASSWTSGRDYEQYF;CASTRGGPNTGELFF;CASSHVTGPRRIEEQFF;CASSFRRGANEQFF
RA_sample_ 17	TRA	4	CGTVWDSNYQLIW;CAMTPNDYKLSF;CAASTVGEGQNFVF;CAVSDRNTDKLIF
RA_sample_ 17	TRG	0	NA
RA_sample_ 17	TRD	0	NA
RA_sample_ 17	IGK	828	CIQGTHWPYTF;CMQNTHWPPWTF;CMQNRHWPYTF;CMQNIDLYTF;CMQTPQTSTFTF;CMQTLQTPLTF;CMQTLQAWYTF;CMQTSKLPLFTF;CMQTLKLPLFTF;CMQSVQLPKTF;CMQSIQLPITF;CMQSIQLPFTF;CMQILQTPRTF;CMQHTHWPHTF;CMQHVNWPHTF;CMQPLQTPWTF;CMQRIEFPLTF;CMQRMGFPGTF;CMQATQTPLTF;CMQATHWPHTF;CMQATHWPYTF;CMQATHWPFTF;CMQATHWPWTF;CMQALQTNTF;CMQALQTPFTF;CMQALQTPITF;CMQALQTLYTF;CMQALQTPTF;CMQALQTPSTF;CMQALQTPLTF;CMQALQTPVMYTF;CMQALQTPYTF;CMQALQTPWTF;…
RA_sample_ 17	IGH	226	SARSQTVGFPRTLDYW;CTTHLEAFRGVTRPFYYYNIDVW;CTAHSKGGHIYKLRGRNVGGHHYNNAMDVW;CTAHSKGGHIYELRGRNVGGHHYNNAMDVW;CHRGYGDYGADWFDPW;CAKYWEEYREFYYFDYW;CATGYYYENSGYLNW;CATIDTTGYYYWYFDLW;CARDLGGTYLDYW;CARAGHHVIRGGFDIW;CARQWTPEYYFDYW;CVKDIKDQSESFWGAFDHW;CVRFYSSGWYRVQAPDFW;CTRRSSRRRNWSDVFDIW;CTTDLGIYGMDVW;CTTDLPRSTRMAVDYW;CTTYNGDYAMDVW;CTKRGEVGVYNHGMDVW;CTRDRLPVVETGISEVW;CTSLLGRWSDSW;CTRGGGGLNYW;CTGQDSSIHDYW;CAKS…
RA_sample_ 17	IGL	289	CNSNTSSYTWVF;CNSYTNSSTLVVF;CNSYAGSNNFVLF;CNSYTGSSTVVF;CTSYTRTSTLGVIF;CTSYTSRSTLGVF;CTSYTLSSTPNWVF;CTSYTGTSIQVL;CTSFRTGSSWVF;CTSYTTRSHWVF;CTSYTFSTTLYVVF;CTSYMVDSTPTWVF;CSTYTATSTWVF;CSAYTSSTTGVF;CSAYTSSDTGVF;CSSNISSSPRVF;CSSHTNRNTWVF;CSSYTSTNTLEVF;CSSYTSRSTLLF;CSSYTSSNTWVF;CSSYTSSTTLEVF;CSSYTSSTVF;CSSYTSSSTLGVF;CSSYTSSSTGVF;CSSYTSSSSLGVF;CSSYTSSITLVF;CSSYTSSYTLVF;CSSYTINITVVF;CSSYTITSTLYVF;CSSYTLNS…
RA_sample_ 33	TRB	1	CAISDRDRGHEQYF
RA_sample_ 33	TRA	3	CAIGAGGTSYGKLTF;CAMSEDDYKLSF;CALFPPYNQGGKLIF
RA_sample_ 33	TRG	1	CALWCLNYKKLF
RA_sample_ 33	TRD	0	NA
RA_sample_ 33	IGK	1437	CRQGLQTPYSF;CMQNSHWPPTF;CMQTTQYPPTF;CMQTLQTHAITF;CMQTLQTPSFTF;CMQTLQTLQTPGYNF;CMQTLHSPSF;CMQTLQIPPTF;CMQTVPLPYTF;CMQSKHLPWTF;CMQSRQLPLTF;CMQSIQPPYSF;CMQSIQLYSF;CMQSIQLPYSF;CMQSIQLPITF;CMQSLQKWTF;CMQSLQEWTF;CMQSLREWTF;CMQSLQTPWTF;CMQSVQLALTF;CMQPLQTPYSF;CMQPLQTPRTF;CMQPLQSRTV;CMQRIDFPFTF;CMQRLEFPFTF;CMQRIEYPLTF;CMQRIEFPWTF;CMQRIEFPYTF;CMQRLESPFTF;CMQRSHWPWTF;CMQATHWPPWTF;CMQATQFPHTF;CMQARHWPYTF;CM…
RA_sample_ 33	IGH	597	PLVNYEYW;CSCYGFFHGLDVW;CARVTGIPLVLFDYW;CAKHTTYYYYGMDVW;CARPRTSGWYCCLDYW;CARRDIFRGVIRYLYGLDVW;CARDSVSIVVAGTSDFVHW;CARENPTDRDWTSNGYGMDVW;CAREPGHATCYFDYW;CARDGGDSDYFDYW;CARDLSFDQGWLDHW;CARDLSYDQGWLDHW;CARGIRQSGIDYW;CARGDSSSSDSWLDPW;CARSQTTSFWVNWLDPW;CAGHYSYAVFDYW;CVRENPTERDWTSNGNGFEVW;CVRENPTDRDWTSNGHGMDVW;CVRENPTDSDWTSNGNGFDVW;CSSLLFAGDYKHFW;CNSYANNAESHYW;CTRGGPAYGDYRGPAFDIW;CTHSATGFYREQFVDEW;CTCDR…
RA_sample_ 33	IGL	447	CNSYTTKVTSIF;CNSYRNDNALEVVF;CNSYAGSSNPVIF;CNSYGGARVPVVF;CTSYTNDSPLVLI;CTSYTTSSPLVLF;CTSYTTSSTHYVF;CTSYTSSGEWVF;CTSYTSIKTYVF;CTSYTTTNTLVIF;CTSYRSGSTLVIF;CTSYISSSSYMVF;CTSYAGDNNLVF;CTSYSSSTTLVLF;CTSRDRSGNPVLF;CSTFTSSDSWVF;CSSHTSSTTLVF;CSSHAGSKYWVF;CSSHSTSNTRVF;CSSYTNNIPPHVF;CSSYTTNNTLVVF;CSSYTTSGTWVF;CSSYTRTNTPFVF;CSSYTSTSALVF;CSSYTSSTTLVF;CSSYTSSSTPLF;CSSYTSSSTLGVF;CSSYTSSSTLVF;CSSYTSSSTLDVF;CSSYT…
RA_sample_ 22	TRB	2	CASSPRQGKNTEAFF;CASSYGQGYYEQYF
RA_sample_ 22	TRA	0	NA
RA_sample_ 22	TRG	0	NA
RA_sample_ 22	TRD	0	NA
RA_sample_ 22	IGK	253	CMQTLQTCTF;CMQTLQTPPTF;CMQSIQLPVTF;CMQSIQLPPTF;CMQSRHLPLTF;CMQSLQLPLTF;CMQRIEFPLTF;CMQARQRWTF;CMQALQTWTF;CMQALQTPTTF;CMQALQTPMTF;CMQALQTLRTF;CMQALQTSCSF;CMQALQRWTF;CMQALQMWTF;CMQALQTPMCSF;CMQALQTSVTF;CMQGTHWPPAF;CMQSRDWPWTF;CMQATHWPRWTF;CMEALQTLRTF;CQQYKIYPLTF;CQQYNSLWTF;CQQYNSFSTF;CQQYNEYWTF;CQQYSSYPQTF;CQQYSSSSWTF;CQHYNSYPFTF;CQQANSFPLTF;CQQYKNYPITF;CQQYKTYPLTF;CQQYNNLWTF;CQQYNTYSWTF;CQQYNSYMTF…
RA_sample_ 22	IGH	129	CTAGYSYYYGMDVW;CTAGYSYYNGLDVW;CAHSFAHISNLGNWFGPW;CARTVPLGSGSYYDYW;CARDGSDYSDFDSYSYYGLDVW;CTTAHSTLLGANSAPMDVW;CTTAIWLPRAW;CTPHPGADWFDPW;CTRENRHCSGGACYREFDPW;CPRIGAGYSYGNVMDGW;CPRIGAGYSYGNVLDAW;CAKGSIYSSGWPAQQTFDYW;CATGYGVNGGFGAFDIW;CAREVYADPRQKDAFDIW;CARGLVGVTGPDAFDIW;CARGSFKYSGYDPADYW;CARSQDYGDYDNWFDPW;CAREIIASQRGGFDPW;CARLNGIGNAFDIW;CARTPMGRYYYYGMDVW;CARTPAGTPHHTIFDQW;CARSNIKGFALDYW;CARFCGYSGVWD…
RA_sample_ 22	IGL	217	YCSYAGLNTFDWVF;CNSYTTSNTWMF;CNSYTTSNTWVF;CNSYTTINTLVF;CNSYTRSNTAVF;CNSYTSSRTQVF;CNSYTSIKTLVF;CNSCTTSATWVF;CNSYTNIKTLVF;CTSYTSYNTLVF;CTSYANNITSVF;CSSYTTTSTLVVF;CSSYTTFTTVIF;CSSYTTSSNVLYVF;CSSYTSSNTLVVF;CSSYTSSSNLLYVF;CSSYTSSSTSKVVF;CSSYTSSSTLVF;CSSYTSSSTLVVF;CSSYTSGSTLLIF;CSSYTRSSTRVF;CSSYTDSSTLEVLF;CSSYTSYSTLVVF;CSSYASGSILVF;CSSYAGNNIPVVF;CSSYAGSNTLIF;CSSYAGSTVRF;CSSYAAGSTLVF;CSSYASGSILLF;CSSYSST…
RA_sample_ 26	TRB	4	CSARAVGGTSQPQHF;CASSQGRTEYNEQFF;CASSPAGLAGGQKTQYF;CASSMDRVFRQPQHF
RA_sample_ 26	TRA	9	CGTERTDKLIF;CAIIPNQAGTALIF;CAGQTGANNLFF;CAGRSNYGQNFVF;CAVGNQAGTALIF;CALINPSGGSYIPTF;CAVRDGATNKLIF;CAVEDRSSASKIIF;CVVSGVGSGNTGKLIF
RA_sample_ 26	TRG	3	CATWDGNYYKKLF;CATWDGRYYKKLF;CATWDSRGYKKLF
RA_sample_ 26	TRD	0	NA
RA_sample_ 26	IGK	342	CIQGTHWPPATF;CMQTKGWPWAF;CMQTLQTPITF;CMQTLQTPTTF;CMQTLQTPHTF;CMQRIEVPITF;CMQSKGWPWAF;CMQSTQWPWTF;CMQSTGWPWAF;CMQSIQLPYTF;CMQSVELPPTF;CMQSSGWPWAF;CMQPLQTPGTF;CMQRIAFPWTF;CMQETQFPYTF;CMQALQTPRLYTF;CMQALQTPRLFTF;CMQATHWPFTF;CMQAIQTPGGFTF;CMQALR;CMQALQTPTTF;CMQALQTPPLTF;CMQALQTPPTF;CMQALQTPRTF;CMQALQTLTF;CMQALQTLALTF;CMQALQIPYTF;CMQALQIPRTF;CMQAVQTPGTF;CMQGTHRPWTF;CMQGTHWPPGYTF;CMQGTHWPKTF;CMQGLQTPLT…
RA_sample_ 26	IGH	63	CAKDLMPTSGRIVRPDAFDMW;CSTHRGYPIDYW;CTPPPYCGEDCYLDYW;CTWYYYDRFDPW;CITGSGYYDTSGYFYRDAFDVW;CITGTGYYDRSGYYYRDAFDLW;CARDRTDPIGDYHPMFDTW;CARDRPDPMGTYHPMFDNW;CARDRPDPVGTYHPMFDNW;CARDRVDPMANYHPMFDNW;CARDRVDPMADYHPMFDNW;CARDRVDPMGDYHPMFDSW;CARDRVDPPGHYHPMFDNW;CARSKLSSGWNPYYFDYW;CARAPIDRLPDYYFDHW;CARGQGSSWFAGW;CAKKYGNSDWFKGFDYW;CAKQSGRRADFYYHMDVW;CAKDWGIQEL;CAKDWGIQEM;CAKDWYSSGWAAHYDHW;CARHIAAAAPPDYW;CARHG…
RA_sample_ 26	IGL	165	CTSYTTTSTWVF;CSSLAGSDKYVF;CSSLSRSDNYVF;CSSLSASASYVF;CSSLSAGAHYVF;CSSYTTSTTPNWVF;CSSYTTSSTVVF;CSSYTSTSTWVF;CSSYTSSTAWVF;CSSYTSSRTHVF;CSSYTSSSTLVVF;CSSYTSSLTPVF;CSSYAGNKVIF;CSSYAGSDNGGVF;CSSYAGSYTRVF;CSSYAGGSNFGF;CSSFAGTEFYVF;CSSFSGTDYYVF;CSSFSRSDNYVF;CSSFSRSDYYVF;CSSFSGSNLYVF;CSSYTRNRTVVL;CSSYASSNNIIF;CSSYGGRF;CSSSRKSTTFSVLF;CSCYLGTRSKNYVLF;CISHAGSTNRF;CISFISSSTLAVVF;CHSYDSSLSGSGVF;CQTFDNSLDAALF;C…
RA_sample_ 29	TRB	1	CSATPEGTNYGYTF
RA_sample_ 29	TRA	0	NA
RA_sample_ 29	TRG	1	CALWDKKLF
RA_sample_ 29	TRD	0	NA
RA_sample_ 29	IGK	2001	CKNGPHWLPWTF;CKQSIQLWTF;CTQATHWPPWTF;CIQGTFWPPGML;CMQNIHLPLTF;CMQTTHFPYTF;CMQTLQTPLTF;CMQTLQTPQTF;CMQTLQTPPAL;CMQTLQSPLTF;CMQTLQAPYTF;CMQSKQLPRTF;CMQSTHWPGTF;CMQSTHWYTF;CMQSIQRPQTF;CMQSIQLPITF;CMQSIQLVTF;CMQSIQFPPITF;CMQSVEQVLTF;CMQSLRLPLDSF;CMQPLQTPWTF;CMQRIEFPLTF;CMQRTRPAF;CMQRIQFPTF;CMQRIEYPLTF;CMQRIEFPPTF;CMQRIEFPITF;CMQRLDFPITF;CMQATQVPYTF;CMQATHWPFTF;CMQATHWPPTF;CMQATHWPRTF;CMQATQFPFTF;CMQA…
RA_sample_ 29	IGH	1054	CTTDPLRGSWDSPMDVW;CTTSITIFGISIRDYW;CTKDRTLGNPWKYW;CTTGYDIARHDNYW;CTSYSDFASW;CAKGLAAAVGTSVDSW;CAHTENPTGGLLVNRFDPW;CARIAGETLRDAFDIW;CAKHKSGVLFDAFDMW;CAKDLGYSYSSTHYYHW;CAKAPIGSCAGTKCYPLDQW;CAKIRSSWFYFDHW;CATMGGGDLDPW;CATATRNPGTAVQITSNTYYFNYFNVW;CARNGEDFRSVGGIYNYYYYMDVW;CARTPAVPHAEYFQLW;CARQAGYGLHWYLDPW;CARLHLSASQAAFDIW;CARDEGYCIDGKCTWGHYFDYW;CARGSFLGLTYCSGDSCDSPFDYW;CARGFFRPVDFDLLSPYAFDLW;CARGGYHTID…
RA_sample_ 29	IGL	503	CNAYTLSGTWVF;CNSYTTSGTPWVF;CNSYTTSGVIF;CNSYTTSSTLVF;CNSYTSDNTYVF;CTSYTSSTSPVLF;CTSYTSSSTPVLF;CTSYTSSDTLVF;CTSYAGSNNFVF;CTSFTSSATYVF;CSAHGGRDKFYVF;CSSHTYSSSWIF;CSSHTYSSSWVF;CSSYKTTNTLVF;CSSYKSVSTLVIF;CSSYTNNNTPHVLF;CSSYTNNKDPHVLF;CSSYTNISHVVF;CSSYTTKSTLVF;CSSYTTRSTVRVF;CSSYTSNGPLMVF;CSSYTSSSTLRVF;CSSYTSSSTLLYVF;CSSYTSSSPVVF;CSSYTSSSALYVF;CSSYTSSSVVF;CSSYTSSSYVF;CSSYTSSSSYVF;CSSYTSSRTWVF;CSSYTSISVV…
RA_sample_ 30	TRB	0	NA
RA_sample_ 30	TRA	0	NA
RA_sample_ 30	TRG	0	NA
RA_sample_ 30	TRD	0	NA
RA_sample_ 30	IGK	9	CMQGLQTSYTF;CMQAIQLYTF;CQQYDTFSWTF;CQQYDNLPPHPF;CHQYGSSPKTF;CQQYYSAPYTF;CQQYFSTPPTL;CQQRSNWYMYTF;CQEHDTSLRTF
RA_sample_ 30	IGH	4	CARDYSTSTFDFW;CAKNAIAGSWSYFDYW;CASPAGAPNPYFLASW;CASALDCSGGSCYHVMRDW
RA_sample_ 30	IGL	3	CKSYTRSTTLLF;CQSFDASVNWVF;CETWDDSLKAVIF
RA_sample_ 35	TRB	1	CASSPRYQRGEYNEQFF
RA_sample_ 35	TRA	2	CAVLLIYGSSNTGKLIF;CAFIGYNNNDMRF
RA_sample_ 35	TRG	0	NA
RA_sample_ 35	TRD	0	NA
RA_sample_ 35	IGK	213	CMQTLRVPWTF;CMQSVQLPWTF;CMQRKEFPWTF;CMQALQTPLTF;CMQGTHWPYTF;CMQSLQTPWTF;CMQSLEAPRTF;CMQSTNWPYTF;CQQYNDHRTPSF;CQQYTTYPWTF;CQQFTSYSRSF;CQHYNSYSRTF;CQHYDRYSPSF;CQQYNTYPITF;CQQYNTYSRTF;CQQYNTYF;CQQYNSRCTF;CQQYNSYPLTF;CQQYNDYSCFF;CQQYNFYPWTF;CQQYHTYPPTF;CQQYHSYSLTF;CHNLIQNTF;CHQSHSLRWTF;CQQYFSTRGFSF;CLQYDSFPYTF;CLQGTHWPWTF;CMQALQSPTF;CQKYINAPATF;CQQRSDWPPITF;CQQLKNYLTF;CQQLKSYPITV;CQQLKSFPFTF;CQQLNLYP…
RA_sample_ 35	IGH	127	CTKTTVYDGIPTHYDYW;CAKGTGYYFYSGMDVW;CARLSFLFSYALDVW;CARADYSNYAGNRRSRHFDYW;CTKTAGYTYGRDDAFDIW;CTTDRGLYSSSSDYYAVNVW;CTTYGSGRKIDFW;CTKGAQQQMWRFDPW;CAKRLFNWGSTDFDFW;CAKDRLGFGQLSSDYYGLDVW;CAKGSCRSTTCHMDNW;CAHRRGSPVVTDYFDYW;CARDRRYRPGTYDYFYTPDVW;CARSYRPEYYFDYW;CARTNLSSTAFDIW;CARSRYCSAADCYGRYAFDIW;CAREGPGYYYFDYW;CARLSPFLVAKPYYFDYW;CAVDATLVTSDSSGYFSDYW;CAYRRSDYDQSTGDPQTFDPW;CARGYGDYQDAFDFW;CARLDPYGSYNAFDI…
RA_sample_ 35	IGL	113	CNSYAGTWLF;CNSYAGSNNLVF;CSSYTSSSNVVF;CSSYTSSSTLVF;CSSYASTNNLVF;CSSYADSNNWVF;CSSYAGSNNFRVF;CSSYAGSNNFVVF;CSSYAGSHNLVF;CSSYAGVNNLVF;CSSYVVSNNLVF;CSSYVVSNNLIF;CSSYVAISLSWVF;CSLYTNNNVVF;CSTYAGNNNYVLF;CSSHAGSNNFALF;CSSYAGDNNLVF;CSSYAGGNNLVF;CSSFAGDNTLVF;CSSFGANSEILF;CQSYDNSLSGSEVF;CQSYDSRLSGNVVF;CQSCDSSLSGSVVF;CQSYDSTLSAWVF;CQSYDSGTYLVF;CQSSDSGIPLVF;CATWDRSLSVGVF;CASYALHYVVF;CGTWDSSLSAVVF;CGTWDTSLSVVV…
RA_sample_ 36	TRB	1	CASSIRSSYEQYF
RA_sample_ 36	TRA	1	CAVRDSNYQLIW
RA_sample_ 36	TRG	0	NA
RA_sample_ 36	TRD	0	NA
RA_sample_ 36	IGK	105	GQRTYNAPPDF;CMQTLQTPVTF;CMQSIQHPFTF;CMQALQTRTF;CMQALQTPQTF;CMQALQTPRTF;CMQALQIPTF;CMQGTHWPTF;CMQALEGPGF;CQQYDTVLPVTF;CQQYLDYPLTF;CQQYNSFSYTF;CQQYNSYSPTNIF;CQQYNSYPFTF;CQQYNSYPLTF;CQQYSRYMYTF;CHQYESYPLTF;CLQSTTYPWTF;CQQSYNFPWTF;CQQYDHVPPLTF;CQQYYSMPRTF;CQQNYNTPLTF;CQQTNSFPYTF;CQQTYKIPYTF;CQQTYTIPWTF;CQQTYTSLWTF;CQQTYSTPWTF;CQQSHSTPPETF;CQQSYTNKYTF;CQQSYSTPFTF;CQQSYSTPRTF;CQQSYSTPLLTF;CQQSYITTYTF;C…
RA_sample_ 36	IGH	23	CTTFTPHYYQSNAYYYPPDSW;CTTDRLVSDYW;CTREWESRGGSTSCYWFW;CTREWESRGGETSCYWFW;CAHIYVDTAMVYYFDYW;CAKELFPTMIIVPQGLDYW;CAKDHYSGSATYFDYW;CATGGRSYDTSGYSPDVCDIW;CARIKGLTMIIVPYGLDVW;CARPFRTGWWWFDPW;CARLQTYQPLYGDYESDAIDVW;CAREDYYGSGRSDYW;CARDWFGETPVPYHFDYW;CARGRGYHDSGGYFDYW;CARVPAVVVPTFWSDNVLDIW;CARVPAVVVPTFWSDHVLDIW;CASPNIRRQVLDAFDVW;CARKYSGAWYSGHMPYYYAMDVW;CARELHTSGWNVFDSW;CAASETYYDILTGTDAFDIW;CGRVFVYNFGMDVW…
RA_sample_ 36	IGL	64	CNSYTTSSTPVVF;CTSYTSSSTLEF;CSAYTITSALGGIF;CSSYTTSTTPVVF;CSSYTSTNTPVVF;CSSYTSSSTLHVVF;CSSYTSSSTLYVIF;CSSYAHSNNLVF;CQSYDTSLSVVVF;CQSYDSRLSGLVF;CQSYDSSLSGRGVF;CQSYDSSLSGVF;CQSYDSSLSGSVF;CQSYDSSLSAVVF;CQSYDSSRSGSLF;CETWDSSLRAVVF;CAAWDSSLSAVVF;CGTWERSLSAGRSVVF;CGTWDNSLSAVVF;CGTWDTSLSIGVF;CGTWDSSLKVVF;CGTWDSSLRALVF;CGTWDSSLSAVVF;CGTWDSSLSVVVF;CGTWDISLSAVVF;CGAWDSSLSAVVF;CGSYTRFTTLGIF;CGSYKSSSTLVL;CCSYA…
RA_sample_ 38	TRB	2	CASSQVLTGDEQFF;CASSPTGGYTQYF
RA_sample_ 38	TRA	2	CAGENTGNQFYF;CAYRSVLAGGTSYGKLTF
RA_sample_ 38	TRG	0	NA
RA_sample_ 38	TRD	0	NA
RA_sample_ 38	IGK	170	CMQTLQRYTF;CMQSTQWLWTF;CMQHTHWPYTF;CMQHTQWPYTF;CMQRVYWPHTF;CMQATHWPPFTF;CMQATHWPRTF;CMQAMNPPSF;CMQALQTPYTF;CMQGTHWPWTF;CMQGTHWPLTF;CMQGRHWPYTF;CMQGIHTPPTF;CMQGIHLPRTF;CMQGIHLPYTF;CMQGIHLYTF;CMQGLHTPPTF;CMQGLETPWTF;CMQGLQTIAF;CMQGLHWPGTF;CMQALETPSF;CMQGTHWLPITF;CMQGRYWPRTF;CMQGLQTPYTF;CQQYNFYQSF;CQQYEAYPITF;CQHYKTYPYTF;CQHYNNYLYSF;CQQHNSYSYTF;CQQYKSYPITF;CQQYNSNPPTF;CQQYNIYSPRTF;CQQYNGYWTF;CQQYSSY…
RA_sample_ 38	IGH	88	CTTRRWRGYYDTRDYW;CTTRRWRGYYDIRDYW;CTTDLGWTTIFGVIMPEAFGLW;CTAGRLVLGPPLDHYYFYYGMDVW;CARRARRGSRFNKVGKTGFDPW;CARRYDSSGSYYVDDAFDLW;CARSDIVALPPARDLDYW;CVRAHLFVDKDPYDIW;CVRAHLFVDKDAYDIW;CTHTTTYCSSSNCYKGPLDFW;CTRMRPLDYYYGMDVW;CTTEVEDFWTPYYSRLEYYFDFW;CTRVRAYCHSDTCFDYW;CMRHYVRGREGYNWGVGGMRVW;CIQSDSHERNW;CARDPVRSEFWSGYHRGMDAW;CARGAHDSAWSW;CARLGGSCTSINCYFGLDIW;CASISQATPGAAW;CAHRRIVGSTGPYFDYW;CAYRSGRMAANFDHW;…
RA_sample_ 38	IGL	82	CNSFAGSNNVIF;CSSHAGDDNWGLF;CSSHGGSNFAFVF;CSSYTNRDTVIF;CSSYTTTSTVLF;CSSYTRTSTVVIF;CSSYTSSSTRVF;CSSYISSSTVVF;CSSYAGSNNVIF;CSSYAGSNNWVF;CSSFTGSNTVIF;CSSYTSSSTWVF;CSSYSSITTLGLF;CQSYDNKLIASVF;CQSYDNSLSGSVF;CQSYDNSLRAVVF;CQSYDSSLRKVF;CQSYDISLSYVF;CQSYDYSLSGYVF;CQSFDNSLSDSVVF;CATWDNSLSAVVF;CATWDDSLSGVIF;CAAWDNGLSAGEF;CATWDSSLSVLMF;CATWDSSLAVLMF;CASYIGSTTLLLF;CGTWDSSLSAGVF;CGTWDNSLSAGVF;CGTWDNSLSAVVF;CGT…
RA_sample_ 41	TRB	3	CASSPKGTEAFF;CASSDGWASNTEAFF;CASSLVGQVTDTQYF
RA_sample_ 41	TRA	3	CAAINTGNQFYF;CAHTPGGATNKLIF;CAVPGPEFSGNTPLVF
RA_sample_ 41	TRG	1	CALWEVQELGKKIKVF
RA_sample_ 41	TRD	0	NA
RA_sample_ 41	IGK	1663	CKQARQTPVTF;CTQTTHFPWTF;CTQSTEFPWTF;CTQATQFPQTF;CTQGTHWPPETF;CTLGTHWPPTYTF;CIQGTHWPLTF;CMQNIHWPPYTF;CMQNLQTPPTF;CMQTKQRPLTF;CMQTKERPLTF;CMQTTHWPTWTF;CMQTTEFPGSF;CMQTTYWPNTF;CMQTLQTPFTF;CMQTLQTPHTF;CMQTLQSRTF;CMQTLQPPLTF;CMQSIQLPSF;CMQSLHFPLTF;CMQSTHWPFTF;CMQSTELPWTF;CMQSIQMPRTF;CMQSIQLPLTF;CMQSIQVPLTF;CMQSIQFPRTF;CMQSIELPSF;CMQSIELPWTF;CMQSIELFTF;CMQSLLTPKNF;CMQSLHWPYTF;CMQSLQVPLTF;CMQQTHWPFTF;CM…
RA_sample_ 41	IGH	1396	CTTSLKYSRWFAPW;CTRQYCDTTGCYFGAAW;CRGLEVTLNVQGYYFDYW;CARIPGTRSSSWTLSGLDVW;CAKAGGYGDYGYRSGFDLW;CAKGGAHFNWLFPYYFDLW;CAKGGAHFDWLFPYYLEFW;CAKQEGAHYVNYHFDYW;CARMRTVTTFHSFDVW;CARMGTMFRSAASGPKDHTYYYAMDVW;CARQLGSPYWYFDLW;CARLGCSGSSCYNGELGYW;CARLSHPWEYTTNWYVGSW;CAREQWLVDFYGMDVW;CAREGVVTPSPHYW;CARDSPYSSSSTIEWW;CARGLPLITFGEVLVIPDYW;CARGSGGGQKGFGLW;CARGRYGGGAHW;CARGYGGYYFDYW;CARGGMVTAGRFDPW;CARGYNWNDAEIDAFDVW…
RA_sample_ 41	IGL	1250	CNAYTSSTTRLF;CNSYTSSNTYVF;CNSYTSSITLVF;CNSYTSSMTVVF;CNSYTSSGTLVF;CNSYTSTSTWVF;CNSYASTSTPWVF;CNSYASSVTWVF;CNSYAGSNNPHFF;CNSYAGSNNYVF;CNSYAGSNNFVF;CNSYAGSHNFVF;CNSYVDTKEFVF;CNSFTSIGTSVF;CNSFTGRSTYVF;CNSYTVRSTVVF;CTTWDNSLIAGVF;CTAHRSPTLPVVF;CTTYSASGIMVF;CTAYTSSNTHVF;CTSYTNASPVRVF;CTSYTTRSTVVF;CTSYTRSSTYVF;CTSYTSSNYVVF;CTSYRSTSIVQF;CTSYSRSNTLYVF;CTSYRSTSIVVF;CTSYAGNNNWVF;CTSYAGTNNLLF;CTSYAGSSNLVF;CTS…
RA_sample_ 42	TRB	2	CASSQDGVSDTQYF;CASSQGWTSGVNEQFF
RA_sample_ 42	TRA	3	CIVRVVTGTASKLTF;CAASNFGNEKLTF;CVVNPPDTGRRALTF
RA_sample_ 42	TRG	0	NA
RA_sample_ 42	TRD	0	NA
RA_sample_ 42	IGK	1033	CSQRDGWPYTF;CMQTIQLPYTF;CMQTLQTLFITF;CMQSTHWPRTF;CMQSRQFPYTF;CMQSIQIPPTF;CMQSIQLPMYTF;CMQSIQLPYTF;CMQSIHLLTF;CMQSIEVPYTF;CMQSMHHLYTF;CMQPLRTPITF;CMQRIYYPITF;CMQRLEFPYTF;CMQARHIPYTF;CMQALETPRTF;CMQAKQTPFTF;CMQATHWPYTF;CMQALQTPFTF;CMQALQTPHTF;CMQALQTPLTF;CMQALQTPYTF;CMQALQTPNTF;CMQALQTPITF;CMQALQTPQTF;CMQALQTPPTF;CMQALQTPRTF;CMQALQTPGTF;CMQALQTRITF;CMQALQTLTF;CMQALQTSITF;CMQALQTWTF;CMQALQSPITF;CMQA…
RA_sample_ 42	IGH	420	CSAGLGKSDTDSW;CAKDRAPFNWHGRGTAFDLW;CAKDQRYSTSWSEFDYW;CAKEEGPAPSNFYYYGMSVW;CAKVGGRNRSSYYYPMDVW;CATARGVSLEWLTW;CARKKGIVAGLYYYYGMDVW;CARPEFSHRSGFYFEYW;CARDPPYYYDRTASTFAFDIW;CARGSETWPPTGDTHYW;CAAQALTGTFFEYW;CVRVNLVGATVGYFDYW;CVRVAVALQKYYSMDVW;CTRTREGRSGIPDYW;CTRTIGSGYDSRFDYW;CTTDLPSLGGGEFEYW;CTTDSWSCTISSCYTRGYW;CTTGRYSSGSYPPAYW;CTRDWGSGGHDDW;CTRIMTHYYYYYGMDVW;CTRHASGISDPYGMDVW;CTRELDDSGFMFDYW;CTRAGGL…
RA_sample_ 42	IGL	801	CNTYAGTNNLALF;CNSYSANTTLVF;CNSYTSSSNWVF;CNSYTSSSTLNWVF;CNSYTSSSTFDVVF;CNSYRNSSLEF;CNSYRSSSTVLF;CNSYRSDGTVLF;CNSYASNNTWVF;CNSYAGSNNLVF;CNSFSTSSPHVLF;CNSFSRTTTHVIF;CKSYASSGSLVVF;CNSYSHATTLGVF;CTAYAVSDTPHVRF;CTSYTSSTTWVF;CTSYAGTNSVMF;CTSYTSSSTVVF;CTSYTSSSTWVF;CTSYTCSSTLVVF;CTSYAGNNNWVF;CTSYAGSNKLLF;CTSYAGANNLGVF;CTSFISNGPVIF;CTSFISNGPVVF;CTSYTTSSTLAF;CTSYRSDNTYVF;CTSYEASNIVVF;CSSNTRSITVLF;CSSHTSRNTW…
RA_sample_ 43	TRB	2	CASGTGSNQPQHF;CAHSQGNQPQHF
RA_sample_ 43	TRA	1	CALNTGNQFYF
RA_sample_ 43	TRG	0	NA
RA_sample_ 43	TRD	0	NA
RA_sample_ 43	IGK	474	CIQALQTPYTF;CMQTLQTQWTF;CMQSIQLPRTF;CMQSIHFPYTF;CMQSLQTPITF;CMQALQNPFTF;CMQALQSPTF;CMQALQIPPTF;CMQALQTPYTF;CMQALETPLTF;CMQALHAPWTF;CMQALEVPITF;CMQGLETPITF;CMQGTHWPYTF;CMQGTHWPPGF;CMQGTHWPPWTF;CMQGRHLYTF;CMQGIQLPRTF;CMQGLQTPITF;CMQGLQTPTTF;CMQVLQTPFTF;CMQSRHTYTF;CMQGTHWPRTF;CMQGAHWPPSF;CMQSRQTPLTF;CMEGTHSKIF;CMEALQKPWTF;CQQYSGSPTF;CQQYITYPYTF;CQQYNSYATF;CQQYNRYPHTF;CQQYNRYPWTF;CQQYNGYPFTF;CQQYNYYS…
RA_sample_ 43	IGH	121	CARSFNGWVFDDW;CAREKKGIAIDYW;CARAQLIAAAPDAFDVW;CTKDILPGGLDYW;CTKDLYAVAAADW;CTRDRPLGADAFDIW;CTTGADYDILTGYYW;CTTGFHSGYYEYYLDYW;CTTGPLYSSDSNFDFW;CTRDRGIGEDWLIASRYYYYGFDVW;CAKVRGRTEVAGLDASDIW;CATTICTSGVCLPREW;CAREGRGSGWNDWFFDLW;CARDTSTWYFDYW;CARDQTWSGPTTVDYW;CARDGDHKNHGGDAFDIW;CARGGSYRESSGYYYDWYFDLW;CARGYAIFGVLSNYYFGMDVW;CARMRRDGDNSVFDYW;CARMLVGGDYYSAFEIW;CARMGGYLNGYDSRDVW;CARLQTALAGAYHDVVDMW;CAREHYDA…
RA_sample_ 43	IGL	224	CNSYTTSRTLDLF;CNSYAGITTMMVF;CNLYTPRRTQVF;CTSYTTTNSAMIF;CTSYTNSDTWVF;CTSYAGSNNVVI;CSSKTTTSTLVIF;CSSYTTSSTLIF;CSSYTTDIALVF;CSSYTTSSTVVF;CSSYTSRSTLVF;CSSYTSSSTLF;CSSYTSSSTVVF;CSSYTSTNTFF;CSSYTSDYTLVF;CSSYRSSSTLVF;CSSYAGNNNLIF;CSSYAGRSLVF;CSSYAGSNKLIF;CSSYAGGNNGIF;CSSYAGGNNLIF;CSSYSVNNIFVF;CSSFRSSQTLLF;CSSFIDSNKFLF;CSSYTSYITYLVF;CSSYVSSRKFELF;CSSYVGGDSLVF;CSSFAGSNNLVF;CSSYRSSSSLLF;CISWTSYSTWVF;CQSADS…
RA_sample_ 8	TRB	1	CASSVTGGPGTDTQYF
RA_sample_ 8	TRA	2	CTGGYQLIW;CAVQAAGRRALTF
RA_sample_ 8	TRG	0	NA
RA_sample_ 8	TRD	0	NA
RA_sample_ 8	IGK	1001	CIQSTHWPLYTF;CMQTTHLPYTF;CMQTTRWPTF;CMQTIQLPPTF;CMQTIEIPRTF;CMQTIEVPRTF;CMQTLQPPLTF;CMQTLLTPGTF;CMQSIQLPHTF;CMQPLQGRTF;CMQPLQSPPTF;CMQPLRLPYTF;CMQRLEFPYTF;CMQDTGWPWTI;CMQDTNWPWTI;CMQDTDWPWTI;CMQDLQTPLTF;CMQDSIWPPVTF;CMQATHWLCTF;CMQATHLPPTF;CMQAKHLPHTF;CMQATHWPYAF;CMQATHWPPWTF;CMQATHWPALSF;CMQATDWPYTF;CMQARQALQTPQYTF;CMQALTLRTF;CMQALQTAGF;CMQALQTPHTF;CMQALQTPGTF;CMQALQTPNTF;CMQALQTPSTF;CMQALHLRAF;…
RA_sample_ 8	IGH	462	CTRAAGGSRNRPLGYTFDIW;CTRIPYMDGRTWGYFDVW;CTRDTWRQSSDFW;CTRVRLGAPTRFFDYW;CAIDPKEDGSDGHW;CATGGGEIFLTTDKGMDIW;CARNYWELPHLGMPYVYW;CARHVGQTYYYGMDVW;CAREGYSSGYAGCFDYW;CAREARAWFHLDYW;CAREAWGTHYDRHGYVNWFDPW;CARGNSGIWMAPW;CARGTMLYAMNW;CARVLGVMGPSGYDYSARYW;CARVLSVCSSPTCFSGPFDGW;CARVEQKFSGYDWCLPPDYW;CARWADHGSESFSDYW;CASPYPSRGVAAIGLFDLW;CARHLGRTYYYGMDVW;CARAGGYYFDSW;CAHSVRGDWYGSGKYYFDHW;CARGGKLGATALDDW;CARGGV…
RA_sample_ 8	IGL	508	CKSRDSSGNLLVF;CNSYTSNGTRVF;CNSQDSSGSLLIF;CNLYSRTSSLF;CTSYTGRGAHILF;CTSFTSSNTWVF;CTSFTSRSTLVF;CSAYTDTNTWVF;CSSHSNRDAHLF;CSSHSIRDAHFF;CSSHTGYNTPRNWVF;CSSYTTSDSALVF;CSSYTNHSTPYVF;CSSYTRSGTLWVF;CSSYTSSSTMAF;CSSYTSSSTRVF;CSSYTSSSTLVVF;CSSYTSSSTLVF;CSSYTSSMTLVF;CSSYTPHSTPLF;CSSYTSSNTRVF;CSSYAGNNNFVF;CSSYAGNSNLVF;CSSYAGSNNFGLF;CSSYAGSNNFVVF;CSSYAGSNNLVF;CSSYAGSHLFWVF;CSSYAGSLHVVF;CSSYAGSYIFWVF;CSSYAGDSN…
RA_sample_ 5	TRB	1	CATSDGSVSEQYF
RA_sample_ 5	TRA	0	NA
RA_sample_ 5	TRG	0	NA
RA_sample_ 5	TRD	0	NA
RA_sample_ 5	IGK	324	CMQSIKLPFTF;CMQSIQLPLTF;CMQETHWPYTF;CMQETLWPYTL;CMQALQTPRTF;CMQALQSFSF;CMQALHTPITF;CMQALQTPYTF;CMQGTHWPYTF;CMQGRQFPLTF;CMQGIQFPITF;CMQGMLLPLTF;CMQGTHWPPYTF;CMQGRHLPWTF;CMQGKHWEEFTF;CMQGKGVPWTF;CMQGTHWPPITF;CMQGTHWPPWTF;CMQGTHWPWMF;CMQGTYWPPYTF;CMQGTHWPRTF;CMQGIHLPLTF;CMQGAHWPTF;CMQGAHWPWTF;CMQGLHLPLAF;CMQYTHWPHTF;CMQYRHWPHTF;CMQGSHWPYTF;CMQGLELPFTF;CMEALQTPWTF;CMEGTYWPRYAF;CIQSTHWPYTF;CIQATHWPYTF…
RA_sample_ 5	IGH	58	CARHTLTGVRDSGKGESHFDFW;CARGSYDVRLSGVVDYW;CTHISWFPTFWFFDLW;CTTDNYLNNW;CAKGAYGPKLGIMDVW;CARSSVGSCNGDVCYCYYYTDVW;CARGRYNFYYYMDVW;CARYSPGYYHLNRGGAWFGPW;CAKDKGVRFLGDYW;CAKGVSDYFDYW;CAKWDGSIDTFDMW;CAKFGGRGAWLYYNYYMDVW;CAKSIGTDSYYKAFDIW;CANLNLAYNSALDARDYW;CATDGDDYWSGPGHMDVW;CATLPFSRWIAYYFDSW;CATDDYYYEQMSGAYW;CATDDYYYEEISGAYW;CATASRVSSGRAWPDYW;CATDNYLNNW;CATDGYLNNW;CATLAHFDFWSGEEDYYHYMDVW;CARLLWSMGRSFDYW…
RA_sample_ 5	IGL	105	CNSYAGSNNWVF;CNSYGIGHTWMF;CNSYGPGHTWMF;CNSRDSSGNQVVF;CTSYTNRSTVVF;CSSHTRNNLVIF;CSSYTSSNTLGDVVF;CSSYTSSSTQVF;CSSYTSSSTRVF;CSSYTSSSTLYVF;CSSYTSDSTLVF;CSSYTSASTRVF;CSSYTSTTTLYAF;CSSYTDSTTDVIF;CSSYRTKNNVIF;CSSYAGTNNFATF;CSSFTNTNTVIF;CSSFTISNTWLF;CSSFTTATTLVLF;CSSFAGGNNLLF;CQTYDSILSGPVF;CQSYDNSLTSWVF;CQSYDSILRTVIF;CQSSDSRFVVF;CQSYDSTLIGHWVF;CQSYDSSLSAWVF;CATWDSSLSAGVF;CATWDSSLSAAVF;CATWDSGLSAGVF;CASWD…
RA_sample_ 11	TRB	0	NA
RA_sample_ 11	TRA	1	CAVMDSNYQLIW
RA_sample_ 11	TRG	2	CATWDGHGTTGWFKIF;CATWVPLGCDWIKTF
RA_sample_ 11	TRD	0	NA
RA_sample_ 11	IGK	146	CMQATQFPRTF;CMQALQTPRTF;CMQALQTPPTF;CMQGTHWPYTF;CMQGLQTPGTF;CMQSLHIPYTF;CMQSLQTPPYTF;CMEGRPRITF;CQQYNLYPWTF;CQQYYRFPRTF;CQQWNRYSGYTF;CQQFNSYALTF;CQHYNSNSEMF;CQHYNSGGTVTF;CQHYNSYPYTF;CQHYITYPATF;CQQYNTYPYTF;CQQYNTYSGLTF;CQQYNSYPATF;CQQYNSYSYTF;CQQYSSYPYTF;CQQYDNYPRTF;CQQYDTYPLTF;CQQYDSDSETF;CQQYDRLWTF;CQQYDLYSLTF;CQQYDAYWTF;CQQYGSFSWNF;CQQLSTFPVTF;CQQYDHVPHYTF;CQQYDRLFFMYSF;CQQYDDLQTF;CQHLKDLPLTF;…
RA_sample_ 11	IGH	84	CTNRGGDFWSGLDIW;CARDSPHNALSW;CARFMPYNGDNYW;CTTLHYDSLTGYYFPFYW;CTKDITYYDFSSAYNPGYFGMDAW;CTRHPNYYDDSGYGDHNYW;CTRETATPGHWHFDVW;CSTTPGMTIFGVVTDYW;CATGDSGYYPYW;CARDTDGNDLGAFDIW;CARGPHYYGSGNYCNSW;CARGDFCRNGICYPTNW;CARGVSARGMDVW;CARSRMATITSTISAFDIW;CASPTKSGDWDVCDVW;CAHRTDCGDTTCYASW;CAAQRTADGYFDSW;CAVNPDAILGFNTNWDEARGHLDFW;CAKEGGPW;CARDAQTTVRGASEIW;CARVPSYRDGYPYFDNW;CAGENYDTTYFEYW;CAKEGDFDFWGTLPSDIW;CAKE…
RA_sample_ 11	IGL	76	CNSNAGSNNVLF;CSTSTSTITWVF;CSSNTGTNTPVF;CSSHGGSNNFLVF;CSSYTSSNSIIF;CSSYTNRNTVIF;CSSYTTSSTLVF;CSSYTSRDTQVF;CSSYTSSSTWVF;CSSYTSASTRVF;CSSYTSGSTLLVS;CSSYTSSSTLLF;CSSYTDTNSLYWIF;CSSYRTGAIRVF;CSSYRSDGEVF;CSSYAGSNNLGVF;CSSFTSSGTLFF;CSSFTTSSIVVF;CSSFTPSSATVF;CSSFVANNNLGF;CSSITSSNTWMF;CSSYAGTSNNWIF;CSSWAGSNKWVF;CQSYDNTLSRYVVF;CQSYDNSLRGSVF;CQSYDTILRGSVF;CQSYDSSLGDWVF;CQSYDSSLSGFVVF;CQSYDGSVSGLWVF;CQSYDSSL…
RA_sample_ 21	TRB	0	NA
RA_sample_ 21	TRA	0	NA
RA_sample_ 21	TRG	0	NA
RA_sample_ 21	TRD	0	NA
RA_sample_ 21	IGK	397	CMQSTPPYTF;CMQSIQLPLTF;CMQSIQLPRTF;CMQSIQLLGTF;CMQRLVFLYTF;CMQALELPRTF;CMQATHWPIFTF;CMQATHWPLYTF;CMQATYWPPGTF;CMQALQTPYTF;CMQALQTPTF;CMQALQTPLSF;CMQALQTPPTF;CMQALQTPPAF;CMQALQAPWAF;CMQALQAVTF;CMQALETPLTF;CMQALETPYTF;CMQALETPKTF;CMQALGSPLTF;CMQALQTPLTF;CMQALQRSPRTF;CMQAVQAPRTF;CMQGTHWPPTF;CMQGNHWPFTF;CMQGTHWPGTF;CMQGTHWPWTF;CMQGTHWPPKTF;CMQGTHWPPGYIF;CMQGTHWPLTF;CMQGTHWPAWTF;CMQGLQTPYTF;CMQGLQTPRT…
RA_sample_ 21	IGH	57	CTTWGIITYFDYW;CTRGENSASMLYGSFDYW;CAKATRDIAHCSGGHCYYLDSW;CAKGPYVTDTYGFDVW;CATSKEDGHKTYLDHW;CAHSRYYYGTGLLLYYKYW;CAHLMYQMRGSFDYW;CAPYNYYDNSRSYVAGSW;CARITTGIHYYYGMDVW;CARTRGVVVITTEDNWFDPW;CAGLHDRLSDWFDPW;CAREGPFVLVPPKSSRHWYFDLW;CASQVLLWSLRAFDVW;CARVMGNMIGLSYLDTW;CAKDERGLGDFDLW;CAKDRPAGYSDYESTVDYW;CAKGFEATMDFDYW;CAKGFPGQYAFDIW;CATYSNYGGNSYW;CATFSYAPIGLAHYW;CARNGLYYNDGSGYYSHDCW;CARTKAMDVW;CARIDSSVIDYW;…
RA_sample_ 21	IGL	220	CNSYTRSDTVLF;CTSYTSTNTLVLF;CTSYTSTAIYVF;CTSYTSSSSWVF;CTSYTDAATLGLVF;CTSYESSSTLVF;CTSYTITNTVIF;CTSYAISISILF;CSAYGSGNTLLF;CSSHTSSNTLVF;CSSHAISSTLF;CSSYTISGTSRWVF;CSSYTNSSTSYVIF;CSSYTTSSTLVVF;CSSYTTATTYVF;CSSYTSSNTWVF;CSSYTSSSTHVVF;CSSYTSSSTPVVF;CSSYTSSSTRVF;CSSYTSSSTLGVF;CSSYTSSSTLVF;CSSYTSSSTLVVF;CSSYTSSSTLSRVF;CSSYTSSSTVVF;CSSYTSSDTWVF;CSSYTSDSTLVF;CSSYTRKSTVIF;CSSYTSSSTWVF;CSSYTGSSTLIF;CSSYTVSST…
RA_sample_ 12	TRB	6	CASSLSGASYEQYF;CASRRTGGNEQFF;CASSYRTGLQLTYNEQFF;CASSLSYWDSRLYGYTF;CASSMTSGDYNEQFF;CGTGSAAYEQYF
RA_sample_ 12	TRA	1	CAVSFYGQNFVF
RA_sample_ 12	TRG	1	CATTHF
RA_sample_ 12	TRD	0	NA
RA_sample_ 12	IGK	365	GQRTYNARAF;GQRTYNALTF;CMQNTHLPRGF;CMQTKELPYTF;CMQSIQLPYTF;CMQSIQLRRTF;CMQSLQTPYTF;CMQSVQYSWTF;CMQATHWPYTF;CMQATHWPFTF;CMQATLWPWTF;CMQALQTPFTF;CMQALQTPGTF;CMQALQSPRDTF;CMQALHTPQGTF;CMQALRIPPTF;CMQALQTPYTF;CMQGTLPWTF;CMQGTHWPGAF;CMQGTHSPRTF;CMQGTHWPRTF;CMQGTHWPPFTF;CMQGTHWPRGF;CMQGTHWLWTF;CMQGTHWYTF;CMQGLHLPWTF;CMQGSHWPYTF;CMQGSHWPPYTF;CMQGLHLAWTF;CMQVTRLPYTL;CMQSTQFRTF;CMQALQIPFTF;CMQGIHVPHTS;CMQG…
RA_sample_ 12	IGH	140	CTADSLWSNYPVRSDCW;CARDQQDYYYYGMDVW;CARGSDRSSWFGRNFDSW;CAIDPGIEKFERTGYYGPNGAFDIW;CAIDPGVEKYESSGYYGPNGAFDIW;CTRVPHHYPSASYWGDAFDIW;CTTYYYETYLDYW;CTKDSSSSNDYYGMDVW;CTRGPPSREYYDSSGSNIFDYW;CTSRAHYYDRSVSNDYW;CSSLSYSERSFAW;CAKHVGTNQGYDYW;CATLYRSAIDGFENW;CARDSSYSTGWYDGW;CARAEPVAVLDQW;CARAGSNTDLNWFDPW;CARGVEMALAFDMW;CARVAKAEAGIDYW;CARVVKAAAGIDYW;CAREAKSSKWNNWYFDLW;CAHKERTSSLFDYW;CAHSKLSTYYDILTGYYRPYYYYGMDV…
RA_sample_ 12	IGL	269	CNSYTSRFTYVF;CTSYTSRNTLLF;CTSYISSNPLEEF;CSSHTSSNTVAF;CSSYTSSYTWVF;CSSYSSGTTPLLF;CSSYKRSSTLVF;CSSYTTSSTVVF;CSSYTTINTLVVF;CSSYTTYRSLVF;CSSYTTTTTLVVF;CSSYTRVSSLVVF;CSSYTSTNTLLF;CSSYTSTSTLEIF;CSSYTSTSTLVVF;CSSYTSRYTWVF;CSSYTSSSTPPSVF;CSSYTSSSTRVF;CSSYTSSSTLVF;CSSYTSSSTVVF;CSSYTSSSALDVVF;CSSYTSSSLIF;CSSYTSSYTLVF;CSSYTSLNTLVIF;CSSYTRSSTRYVF;CSSYTRSSTLVF;CSSYTSRNTLVF;CSSYTSRSTLVF;CSSYTSGSSPVIF;CSSYTISDT…
RA_sample_ 16	TRB	13	CASSQKRKGEQFF;CASSQGLAGASSKIF;CATRTGVGGEQYF;CATSVRGSSEQYF;CASNGGGPGGNEQFF;CASSDLEKLFF;CASSFYDRPYEQYF;CASSWGGISGANVLTF;CASSLSTKNIQYF;CASSLSRYSNQPQHF;CASSFLSGTDTQYF;CASKTSGTQDEQFF;CAITLDGTYEQYF
RA_sample_ 16	TRA	13	CATMEYGNKLVF;CVTSRGNNNDMRF;CILYTGTASKLTF;CAMRPRTGTGGYQKVTF;CALSGIIF;CAASPYGGANNLFF;CAASLRGGSNYKLTF;CASSQAGTALIF;CAFMPRGSTLGRLYF;CATRGGGFKTIF;CATDAKMDSSYKLIF;CAPGYNNNDMRF;CAVRTFLNTGTASKLTF
RA_sample_ 16	TRG	0	NA
RA_sample_ 16	TRD	0	NA
RA_sample_ 16	IGK	0	NA
RA_sample_ 16	IGH	2	CAKGGCRSTSCYTGHYDDMDVW;CVTEVLFFGPMVDYW
RA_sample_ 16	IGL	1	CAVWDSGLSPGRVF
RA_sample_ 14	TRB	0	NA
RA_sample_ 14	TRA	0	NA
RA_sample_ 14	TRG	1	CATWDGPEDYKKLF
RA_sample_ 14	TRD	0	NA
RA_sample_ 14	IGK	58	CMQNLQPPGAF;CMQRIQLPRTF;CMQALQTPWTF;CMQALQTPVTF;CMQALETPTF;CMQGTHWPPTF;CQNCEHFPWPF;CQQYNNYPYTF;CQHYNNYPYTF;CQHYSHYSRTF;CQQYNSYPYTF;CQQYVHYPHTF;CQQYHTIPFTF;CQQYHSIPFTF;CQQYENLPITF;CQQYDNLPITF;CQQYGGSPPYAF;CQQTYSTPYSF;CQQSYTSPPDYTF;CQQSYSTPFTF;CQQSYSTPWTF;CQQSYSTPLTF;CQQSYSTPPTF;CQQSYSTPRTF;CQQSYSMPYTF;CQQPPTF;CQQLNNSPFPF;CQQLNSYPLTF;CQQYDNLPPYTF;CQQYDNLPLTF;CQQYYSYPRTF;CQQYYSYPLTF;CQQCDDLPLTF;CQQY…
RA_sample_ 14	IGH	19	CTRSPKAEWWLLLEHW;CARMWGSVRVNWFDSW;CARIQISGVVISAMDVW;CARSFGDYSIDYW;CAGGGLVRGQRGHFDHW;CAKVTLTYYYDSSGYKYYYYAMDVW;CARHVYFYEGSGYHDLW;CARLPGINFLSYGTDVW;CARGGYCSGGSCYKMVDVW;CARVTLTYYYDSSGYNYYYYAMDVW;CARVILTYYYDSSGYKYYYYAMDVW;CARVYCPVGVCYTLDYW;CARCYGGDSLSNFRYFDRW;CASEAHFGSGTSSFLYFDAW;CATDHWAYDFWTNYPTLRFW;CARDSGVKYYDSLDVW;CARGIYGWYRGAFDLW;CVKGLRPKKTDPVPGADDGFW
RA_sample_ 14	IGL	31	CTSYSTRTTLEF;CSSYTSSSTRVF;CSSYTSSSTLVVF;CSSYTSSSTLVF;CSSYTSSSTWVF;CISFTTDNTWVF;CQTWDVNLRFGSF;CQSLDSSLSDYVVF;CQSYDTSLRVLVF;CQSYDSSLSGYVF;CQSYDSSLSGSVF;CQSYDTGLSGWVF;CHSYDISLSGSGVF;CASWDSGLSGAVF;CGTWDTGLSVHWVF;CGTWDSSLSAGVF;CGTWDSSLSAVVF;CGTWDSSLSAWVF;CNSRDSSGNHLVF;CNSRDSSGNHVVF;CNSRDSSGNHWVF;CQSADSSGTYVVF;CQSADSSGTWVF;CHSADTTASFWFF;CQAWDSSTVVF;CQVWDSSSDHVVF;CATWDDSLAAMVF;CAAWDDSLNGPVF;CAAWDDSLNGWV…
RA_sample_ 27	TRB	0	NA
RA_sample_ 27	TRA	0	NA
RA_sample_ 27	TRG	0	NA
RA_sample_ 27	TRD	0	NA
RA_sample_ 27	IGK	23	CMQALETPGTF;CQQTYSTPWTF;CQQYNVYPLTF;CQQYLSRPPAF;CQQTYSTPYTF;CQQSYTTGITF;CQQSYRSPPTF;CQQYDNLPLTF;CQQYDSLYTF;CQQSNSFPWTF;CHQYYNTPRTF;CQKYNSAPWTF;CQQYYSTPQTF;CQQYYSTPLTF;CQQSYRTPRTF;CQQRSNWPPITF;CQQRSNWPLTF;CQQYGSSPRTF;CQQYGSSPYTF;CQQFGGSYTF;CLQHNSYPPEYTF;CLQHDTFPWTF;CLQHNSYPYTF
RA_sample_ 27	IGH	8	CSGHHSSDW;CARDNGAVALDYW;CARDPFTIFRALW;CARATGARFDPW;CARGWAHLDLW;CARGRYTYRRSFYYGLDVW;CARVLPGVAAAGFGYW;CARDVGTDGNSAFDIW
RA_sample_ 27	IGL	6	CNSYTRSSTLVVF;CSSYTSSSTLVVF;CSSYTSSSTWVF;CATWDSSLTAGVF;CGAWDTSLTSWVF;CSAWDTSLSAWVF
RA_sample_ 28	TRB	11	CSAREGGTTEAFF;CSAEPTSNSYEQYF;CASSPSPLAGGRNEQYF;CASSLAPLAGGRNEQFF;CATPEKFYEQYF;CATSDWLAREQYF;CASKQGEAFF;CASSSDQKTYEQYF;CASSPTSGSSNEQFF;CASSPSGEFRNEQFF;CASSFGGSGGELFF
RA_sample_ 28	TRA	16	CAMRVGSNYQLIW;CAENPTDKLIF;CAANRNSGGYQKVTF;CAGAVVYGGATNKLIF;CASNTGNQFYF;CAERDNYGQNFVF;CAVNYGGSQGNLIF;CAVTGLKTIF;CALGYGGATNKLIF;CALSEALGADGQKLLF;CAALYRQNTGKLIF;CAVELWGTYKYIF;CAVGRSFSDGQKLLF;CVVKDPNFGNEKLTF;CVVSDPNDYKLSF;CVVSVYFGNEKLTF
RA_sample_ 28	TRG	0	NA
RA_sample_ 28	TRD	0	NA
RA_sample_ 28	IGK	0	NA
RA_sample_ 28	IGH	19	CTTDLPMSSGTSNDYW;CARGGFSGFGNFDYW;CARRGCDGGTCRNWFDSW;CARVWRYGSGNDAFDIW;CAKTGHLYGMDVW;CAKDLYGDYVDDIW;CATDQRGASGPWFAPW;CARDKDYDSWSGYPFEDW;CARDREYGSCYKGGCYYFALDVW;CARDGGYHW;CARGPVGNSYYYGMDVW;CARGSTYHYASGPFSPRDYFDYW;CARVGYYDEDTFDSW;CARSNGYSSGEFDYW;CARSSPTYYSGWYDAFDIW;CARSYYDFWSGYYVMGYW;CARHGPSDTGNYASGSNSYFDFW;CARQILIRGITYDEPYFDSW;CAVVEGVDFW
RA_sample_ 28	IGL	34	CNSYAGNSNYVF;CTSYTTIDTWVF;CSSYTSTSTPWVF;CSSYTSSSTVVF;CSSYTSSSTTSVLF;CSSYAGSNNLVF;CQSHDKSLNGFHVF;CQSYDNILSGSVF;CQSYDNSLSGHVMF;CQSYDTSLSGIVF;CQSYDSSLSGPVAF;CQSYDFRLSARVF;CETWDSSLSAEMF;CGTWQSNLNIGLF;CGTWDNTLTAGLF;CGTWDSSLSAVEF;CGTWDSSSLSSDWVF;CGAWDSSLSTSYWVF;CGAWDSSLSAGVF;CGVWDISLNTYVF;CCSYAGTYTPYVF;CFSYAGTPFYVF;CTSRDSSGNRLF;CMIWHISAWVF;CQAWDRDKYVF;CQSFDRSNVIF;CQCSDNSNGGYVF;CETWDSNRVF;CAAWDDSLSCQVF;…
RA_sample_ 31	TRB	3	CSVEETGQGAGGYTF;CASNRNSGANVLTF;CASTPGTKLFF
RA_sample_ 31	TRA	3	CATDAESYQKVTF;CAVRDSNYQLIW;CAYIRGATNKLIF
RA_sample_ 31	TRG	2	CALWEAQELGKKIKVF;CALWEAHKEELGKKIKVF
RA_sample_ 31	TRD	0	NA
RA_sample_ 31	IGK	347	CMQNVLAPHTF;CMQSTQLPYTF;CMQSKDVPLTF;CMQSIQVPHTF;CMQSIQWTF;CMQSIQLRTF;CMQPLQTPYTF;CMQRLEFPITF;CMQLRHWPYTF;CMQATQFPVTF;CMQATHTPPYTF;CMQAMQLPLTF;CMQALQTITF;CMQALQTPFTF;CMQALQTPITF;CMQALQTPWTF;CMQALQMPITF;CMQALQIPITF;CMQALQAPTF;CMQAVQMPITF;CMQGTHWPRTF;CMQGTHWPYTF;CMQGTHWPWTF;CMQGTHWPQTF;CMQGTHWPFTF;CMQGTHWPLTF;CMQGLQTPWTF;CMQGLETPYTF;CMQSTHWPWTF;CMQSLQTNTF;CMQSLQTQWTF;CMHEGTHWPPYTF;CMHALQTPWTF;CMQALQ…
RA_sample_ 31	IGH	75	CTTGAYEGYW;CARGYYGGYSLDYW;CAKGPRGHYDTLTGYGDW;CAKGPRGHYDTLTGFGDW;CARQSRDSTAFSFW;CTTPLIVGATDFDSW;CTRMRDYNYYGMDVW;CAKQTGTTQAHYTFDHW;CAKEIAMAGMSPLDHW;CARGGANWGQIFDYW;CAHRRNRSYGSGQYNYFGPW;CARIREDRDYPFLFDPW;CARILSDLPDHW;CARIWDEFYDSSGYGILFDYW;CAREAGGADYW;CARDVPGYSSNFDRW;CARAPPKRWVPATLTYYFDGMDVW;CAKISGTQWLERDVFDSW;CAKDRSFRSKNYYYYGKDVW;CAKDYYDSSGYHYYYYYGMDVW;CAKDRAKQQLVDAFDFW;CAKDWQIRDW;CAKGIGFGGVIAVDCW;C…
RA_sample_ 31	IGL	561	CNSYTSTSTWVF;CNSYTSSSTLPF;CNSYAGNNNHMVF;CTTWVSSLSVRVF;CTSYTTSNTLLF;CTSYTTTSTLGLF;CTSYTSSNTVVF;CTSYTSSNSHVF;CTSYTRSSTLVLF;CTSFQVF;CTSYTSNPTHVIF;CTSSTSSDFLVLF;CSAYAGSNNLVF;CSAYSTSSTLVF;CSSHTSSSTLVIF;CSSHAVVSTPYVF;CSSDAGSNTMIF;CSSATTSLTFIF;CSSYTNTNTFF;CSSYTSSSTLVF;CSSYRTNNTLEVF;CSSYKSTTTVVVF;CSSYTKTNLVVF;CSSYTNTNMFVLF;CSSYTKNTTVVF;CSSYTTTTTQVF;CSSYTTTQNVIF;CSSYTTRSTVVF;CSSYTTRSTVLF;CSSYTTSNIFEWVF;CS…
RA_sample_ 32	TRB	0	NA
RA_sample_ 32	TRA	0	NA
RA_sample_ 32	TRG	0	NA
RA_sample_ 32	TRD	0	NA
RA_sample_ 32	IGK	11	CMQSKQVPITF;CQQYNSYPWTF;CQHYDDLPNTF;CQQTYSSFAF;CQQYDNPRLTF;CHQYGGSQCTF;CQQRSSWRTF;CQQYDNWPWTF;CQQYDSSPWTF;CQQYATSPWTF;CLQDDSYPLTF
RA_sample_ 32	IGH	4	CTRGSSSWSW;CAKSGYTYGYTDW;CVKSGYTYGYTNW;CVKSGYTHGYTDW
RA_sample_ 32	IGL	23	CTSYAGSNNLVF;CSSYTTLNPGVVF;CSSYAGSNNFEVF;CSSFTNSPYVVF;CSSFTSSTTLVF;CQSYDSSLSAWVF;CQSYDSSLSSSLF;CGTWDTSLSAGVF;CGTWDSSLSTWVF;CGTWDSSLSTGGVF;CSSWDSSLSAWVF;CNSRDSSGNHLVF;CQSADTSGTYRVF;CQSADSSGTYRVF;CQSADSSGAYRLF;CQSADSSGSHRLF;CQSADSSGSYRLF;CQSADSSGTFRVF;CQTWGTGIVVF;CQSFDSNTWVF;CETWDSITHPF;CAAWDASLNGWVF;CASWDDSLSTWVF
RA_sample_ 34	TRB	0	NA
RA_sample_ 34	TRA	2	CAAETSGYSTLTF;CAATSGGYQKVTF
RA_sample_ 34	TRG	0	NA
RA_sample_ 34	TRD	0	NA
RA_sample_ 34	IGK	155	CIQALQTPHTF;CMQTLQTPPTF;CMQTLQTPLTF;CMQTVRLPRTF;CMQSTHWPPTF;CMQSIEFPRTF;CMQATHWPYTF;CMQARQTPPTF;CMQALQTPPAF;CMQALQPPFTF;CMQALHSPWTF;CMQALESPPTF;CMQGTHWPFTF;CMQGTHWPHTF;CMQGIDLPNTF;CMQGRQTPWTF;CMQGSHWPPITF;CMQSTHWPPVTF;CMQSLHLPLTF;CMQGTDLPYTF;CMQGLQPMWTF;CQIYNTYSGTF;CQQYKSDSWTF;CQQYSNSSPRTF;CQHYDSHSLLWTF;CQQYNTHSTF;CQQYNSYPWTF;CQQYNSYSYTF;CQQYSSSRTF;CQQYDTLSLTF;CQQYADYPLTF;CQQFNSYPYTF;CNQYDVWWTF;C…
RA_sample_ 34	IGH	45	CAHLRGYTRGDFFQYYMDVW;CARQPYGSGSFFDFW;CARDRIWNHIEVKPAAMAVDFW;CASDTVGSIDIFDDW;CTKDSASGGGYSPGWAGDTYPFDLW;CTTRNPPFGDYCLDYW;CTRDLLLSGAFDYW;CSTFLRVLAALHW;CAKVGGNDRSYDFYIDVW;CARDAGERTFDFWSAYDPW;CARDLRRSDFW;CARLMGDCTGGSWDPDVLDVW;CARTPYYGSGKEPFDVW;CARQRTLSSFDPW;CARGRKGRSWNYYLEYW;CARGRKGRSWNYYFEYW;CARGGSVLFDYW;CARSAYFEEWLDPW;CAKTDGGDYYPRFAPW;CAKAEEDYQGSGSYYAPYFHGLDVW;CATPYCHGGNCIQW;CATLLNDYSNDYRNYAVPW;CARN…
RA_sample_ 34	IGL	123	CNAQGRRDNLLFWVF;CSSYTNFNTLVF;CSSYTSTYTVIF;CSSYTSSRVF;CSSYTSRRTRVF;CSSYAGSNNYVFF;CSSYGGIDNLLF;CSSSTDNDSYLIF;CSSSTTDNSVIF;CSSYAGSTYVGTVIF;CSSYTSSSTVIF;CSSYTGTTIIF;CSSYTGSTIIF;CSSFRTGVSSVIF;CQIYDPDLYHAVF;CQSFDKMLETWVF;CQIYDPALYHAVF;CQSGNRGASWVF;CQSGNSGASWVF;CQSFKTDNTHVF;CQSHDDGLRGGIF;CQSHDDGLSGAIF;CQSYDKSLFGRVF;CQSYDTSLNGWVF;CQSYDTSLTDEEIF;CQSYDSSLTGMIF;CQSYDSSLSAWVF;CQSYDSSLSGAVF;CQSYDSSLGGLLVF;CQS…
RA_sample_ 39	TRB	0	NA
RA_sample_ 39	TRA	0	NA
RA_sample_ 39	TRG	0	NA
RA_sample_ 39	TRD	0	NA
RA_sample_ 39	IGK	215	CTLGTQFLRTF;CTLGTQFFRTF;CTLTTQFPPMYTF;CIQTLQTPFSF;CMQTTHWPWTF;CMQSKQVPITF;CMQSIGLTF;CMQSLHTPLTF;CMQPLQTWTF;CMQLLQIPRTF;CMQLLQTPRTF;CMQAKNFNTF;CMQATHWPPTF;CMQAIQHPFTF;CMQAIQDPFTF;CMQAIHMWTF;CMQAIEHPFTF;CMQALEPPYTF;CMQASHWPWTF;CMQGTHWPHTF;CMQGSHWPWTF;CMQGIHLPLTF;CMQGTNWPPFTF;CMQGTHWPMYSF;CMQGTHWPPLF;CMQGTHWPPTF;CMQGTHWPPYTF;CMQGTHWPPFTF;CMQGTHWPRTF;CMQGTHWPFTF;CMQGIHWPIFTF;CMQGIHFPTF;CMQGLQTPRTF;CM…
RA_sample_ 39	IGH	22	CVREGDNGRSYRFDHW;CTTDAGRWFQG;CMIKPSDTRDIQYAYW;CLREDWPRDYW;CANFPSFTRYFAFW;CARQSSGTYYGQFDYW;CARHEWEVEDYW;CARHNGELLYYFDYW;CARRLYDDISGYPMFDFW;CAREAGTTHYIYYGVDVW;CAREVQPGQRREFDCW;CARDEIVGWRLGEFSLYPKNGFDPW;CARGVINIRGFTAPW;CARTNDFWSDRVPHGMDVW;CARGSSVWAWYLHHW;CAKDDEMRVLAHW;CGRIKYCGGGRHGIDVW;CVKDNELRVLDKW;CVTEGASGYYQTFDFW;CVKEGYYIDSDGKKNYLHIW;CVRWVGESSGYNWYFDLW;CWRAADSW
RA_sample_ 39	IGL	129	CNSRAGTNKFVF;CNSYTSRTTLVF;CTSYTSGSTLVVF;CTSYTRSSTRVF;CTSYSRDYTWVF;CTSYAGNNKFIF;CTSYTDSSSVIF;CSSKAGSNNLVF;CSSYTATSTLGVF;CSSYTNTKTLVF;CSSYTNTHTHVLF;CSSYTSTYTLVF;CSSYTSSTTLLF;CSSYTRTNTPFVF;CSSYTGSNTPFVF;CSSYIDDNRILPVLF;CSSYAGDNKYLLF;CSSYAGDDKYLIF;CSSYAGNNNLVF;CSSYSGSNSWLIF;CSSYASNPPRYVF;CSSSTGTNTLRF;CMSLSASYIWVF;CQSYDSSLNIVFF;CQSYDSSLSGFVVF;CHSYDRTLGGFWVF;CQTWDNILNGGIF;CQSYDNTLPGSTMF;CQSYDNRLSGYVF;C…
RA_sample_ 40	TRB	2	CSVQTGRSYEQYF;CASSFSRAAFF
RA_sample_ 40	TRA	1	CILPLAGGTSYGKLTF
RA_sample_ 40	TRG	0	NA
RA_sample_ 40	TRD	0	NA
RA_sample_ 40	IGK	1847	CKQYSDFFTF;CRQGTFGPQTF;CIQCTFWPCTF;CIQATHYPRTF;CMQTLQTPLTF;CMQTLQTPYTF;CMQTLQTLWTF;CMQTLQTPRTF;CMQSTLWPLTF;CMQSIQLPCTF;CMQSIQPHTF;CMQSIQLPITF;CMQSIHLPCSF;CMQSIEVPLTF;CMQSLQTLCSF;CMQSAYFPITF;CMQPLQIPWTF;CMQRIEFPWTF;CMQRIAFPWTF;CMQLTQYPPTF;CMQDTHRPRTF;CMQAIETPRTF;CMQATHWPITF;CMQATHWPYTF;CMQATHWPPAF;CMQATHWPLTF;CMQATHWLRTF;CMQATYWPPYTF;CMQAIHTRTF;CMQAQPSLLSSF;CMQARQTRTF;CMQALQTPTF;CMQALQTPITF;CMQALQ…
RA_sample_ 40	IGH	534	CTKDGGSGYDSDYW;CTTDWGQFVREDYW;CDSWYGGFDPW;CAKGGMTTIMYYFDKW;CAKEGVTVAQYYFDSW;CARDVSPAGRSFDSW;CAHFTRDPIPYYW;CARLVVDYDEFGPRLDSW;CAKDAGTQFYYGSKYFDYW;CARNDYGDSPLYMYFDLW;CARDVRPYGDNAAIYYYGMDVW;CARGISRCITSCPFDYW;CARGWPTTGTTGGVLDTW;CARFWDIW;CNTHWPSAPQDYW;CNTHWASAPKDYW;CNTHWASAPQDYW;CNTHWASAPEDYW;CNTHWASAPNDYW;CTKGVSGSYVYDAFDVW;CTRDFDFWSAFW;CTRVSDSYDSSGSDSW;CTRHSHGGGPPDFW;CTILSSGSFYNWFDPW;CTIEYTSIWSHWFDPW…
RA_sample_ 40	IGL	377	CNLFAGRNNLIF;CNSRDSSGDHWMF;CTSYTSSTTLVF;CTSYTSSSTWVF;CTSYAGSNWVF;CTSLTSSSTRVF;CTSFTSSGTYVF;CTSYADRNNLLF;CSASTGNTYVF;CSSYTTSSTVVF;CSSYTTSSTFVF;CSSYTSTNTVVF;CSSYTSTGTRVF;CSSYTSSNTLVF;CSSYTSSTTRVF;CSSYTSSSTPYVF;CSSYTSSSTLVF;CSSYTSSSTLEVF;CSSYTSSSTLGVF;CSSYTSSSTLSVF;CSSYTSSSIVVF;CSSYTSSSEVF;CSSYTSSITLVF;CSSYTSSHSLVF;CSSYTSINTLILF;CSSYTSRSTYVF;CSSYTSFNTWVF;CSSYTISNTLVF;CSSYTRSSTEVF;CSSYTGTSSPYVF;CSSYR…
RA_sample_ 24	TRB	1	CASSEVWSTNSYEQYF
RA_sample_ 24	TRA	4	CAMSGGSQGNLIF;CAVPGSARQLTF;CAALITGRRALTF;CVVNRYKYIF
RA_sample_ 24	TRG	0	NA
RA_sample_ 24	TRD	1	CAFDLGDTQTPTDKLIF
RA_sample_ 24	IGK	0	NA
RA_sample_ 24	IGH	1	CVRDACTTMGCGNWFDPW
RA_sample_ 24	IGL	2	CTSYTGSSTLVF;CAAWDDSLNGPVF
RA_sample_ 25	TRB	3	CSARLANQETQYF;CASKGQKSGEQYF;CASSFGADNQPQHF
RA_sample_ 25	TRA	4	CILRLNYGGSQGNLIF;CESSASKIIF;CALSDHSSNTGKLIF;CALGNNDMRF
RA_sample_ 25	TRG	0	NA
RA_sample_ 25	TRD	0	NA
RA_sample_ 25	IGK	67	CNQHTHWPITF;CMQSIQVPYTF;CMQSLVLPSF;CMQATHWPFTF;CMQATHWPPWTF;CMQATHWPLTF;CMQALQTPRTF;CMQGTYLWTF;CMQGTHWPWTF;CMQGTHWPVTF;CMQGTHWPYTF;CMQGTYWPGTF;CMQGSHWPQTF;CMQALQFPFTF;CQQNHNYPWTF;CQHYDPYPPFTF;CQQYNTYPWTF;CQQYNSYPSTF;CQQYDTRRMFNF;CQEYETFAFTF;CQQYDGWPRTF;CQQYGISPTF;CQQFKSYPITF;CQHYDDLPLLTF;CQQRRNWPPLTF;CQQAFSFPSF;CQQYNDWPTF;CQQYSGTPPVTF;CQQYDTVPYTF;CQQYDNFPITF;CQQYDILTF;CQQYDILPPYTF;CQQYYIFPPTF;CQQ…
RA_sample_ 25	IGH	23	CPRDGYNYIPFDVW;CARDSAMRKYDYGYWYFDLW;CTTLSYLISGIGYW;CTRRGSHQLPWGVGNWFDTW;CAKDLHYYGGDVW;CARGRPSRTSYQGGYYCFDTW;CARYYYDTSGYSFDPW;CAKSSGSPLGFDLW;CAKDLHWYGMDIW;CAKDLSTGLIFSFSYYVMDVW;CAKDGEYQLLSPYYFDYW;CATAYYHDTSSYNGFGYW;CARHRMGGTWPFDYW;CARDRIKEIYRYDGSDLIG;CARDINIYHGSDIDYEGAYYLDSW;CARATHNFWTGYQYFDSW;CARSVSSPIYDYYYFGMEVW;CASRTHDFWSSYPTWFDPW;CARGDPADRQYDALDIW;CASCIALPGTEDYYFYGLDVW;CVKDPHFYYGMDLW;CVRWDYSFG…
RA_sample_ 25	IGL	10	CSSYKRSSTLVF;CASYAIDTSRVF;CGTWDSSLTAWIF;CCSNAGGYIMVF;CQSYDTTSWVF;CHSADSSYTSVF;CQSYDNNHRVF;CQSYDDNKRVF;CATWDDSLNSPVF;CGSWDDSLNYPGF
RA_sample_ 18	TRB	6	CASSPTLTDTQYF;CATSTGWNQPQHF;CASTWGGIYGYTF;CASSRWTGGTDTQYF;CASSPGQDFEQYF;CASSLGGGANEQYF
RA_sample_ 18	TRA	3	CAATEVDYGGSQGNLIF;CAVNRWTDSWGKLQF;CALEGKSTF
RA_sample_ 18	TRG	0	NA
RA_sample_ 18	TRD	0	NA
RA_sample_ 18	IGK	1207	CTQTLHIPWTF;CIQAQQAPFTF;CMQTLQTHTL;CMQTLQTPWTF;CMQTLHTPWTF;CMQTLRAPDTF;CMQTVQTPWTF;CMQSTQFPFTF;CMQSTHWPPYTF;CMQSTHWPKTF;CMQSTHWPFTF;CMQSRQTPLTF;CMQSIQRLTF;CMQSIQLLYTF;CMQSIQVPHGGTF;CMQSIQFPRTF;CMQSIYLPVTF;CMQSMQLQFTF;CMQSMHLPITF;CMQSLQSPRTF;CMQSLQLPWTF;CMQMTQFPWTF;CMQILQTPRTF;CMQIAGIPWTF;CMQPLQTPWTF;CMQPLQTPTTF;CMQPLQTRAF;CMQPLQIPITF;CMQRLDFPITF;CMQDAQDPPITF;CMQATQYPWTF;CMQATQFPHTF;CMQATHRPPTF;CM…
RA_sample_ 18	IGH	119	CVRGASDWHGDDFW;CVRGLEAEMSVGFDYW;CTTYDCSGGNCFHFDHW;CTRERYISPLLAASNLW;CTRGPFYYNSMNVHSTDRNGYW;CHTDWGKIGSFDVFYDYW;CAKNLLSSALGGDWFDPW;CATESYSSSWYGPEYW;CAREAPTAPSRHIDYW;CARDGMKGDACDIW;CARGLYGDPPGLDSW;CARGLYGDPPGLDYW;CARGLRDDYGSDVW;CARGMLDPTVGKDVW;CAHRPRGATTARFDPW;CAHMPPGAARRDFDYW;CARIRGEVVGPSRVEYYYGLDVW;CARISQWELSKGNAFDIW;CATPSRSLIPHYFYNGLDVW;CATDRDDFWSSPMSYLDNW;CARDRNNYGSGSFDYW;CAKTLYDFGWFDPW;CAKSNYGL…
RA_sample_ 18	IGL	566	CNSHAVSNNWVF;CNSYTTTSFWVF;CNSYAGPNNYVF;CNSYSGSNTWVF;CTSYRGNRLVF;CTSYAGTKNFYVF;CTSYAGGNILLF;CTSYGGTKNFYVF;CTSYGGSKIF;CTSYLSSGILVF;CTSFTTSSTWVF;CTSWTSNSEVLF;CSAYTYTNSPVAF;CSSLTTTRTHPF;CSSYRSTSILVF;CSSYTKSSSVVF;CSSYTKRSVLF;CSSYTTNNTVLF;CSSYTTNSTLVF;CSSYTTNDTVLF;CSSYTTSNTLVF;CSSYTTSSTYVF;CSSYTTSFTLVF;CSSYTTLNTIIF;CSSYTSSNTHVVF;CSSYTSSNTRVF;CSSYTSSNTLRYVF;CSSYTSSTTAVF;CSSYTSSSTLEVF;CSSYTSSSTLVVF;CSSYT…
RA_sample_ 44	TRB	2	CSANGVQGIGNTEAFF;CSARGWATGPDPNQPQHF
RA_sample_ 44	TRA	5	CAATDSNYQLIW;CAVMDSNYQLIW;CAVRDSNYQLIW;CVVSDRGSTLGRLYF
RA_sample_ 44	TRG	0	NA
RA_sample_ 44	TRD	0	NA
RA_sample_ 44	IGK	924	CTQRVQFPSRTF;CRQGLRSPPWTF;CMQTTHWPPYSF;CMQTTDYLTF;CMQSKQLPLTF;CMQSIHRLTF;CMQSIQHPSITF;CMQSIQLPLTF;CMQSLQSPLTF;CMQRIEFPSTF;CMQALQSPFTF;CMQATQFPYTF;CMQALQTPVTF;CMQALQTPYSF;CMQALQTKTF;CMQALQTPFTF;CMQALQTPRGTF;CMQALQTPAHF;CMQALQTPALF;CMQALQTPITF;CMQALQTPLTF;CMQALQTPYNF;CMQALQTPYTF;CMQALQTPYIF;CMQALQTPQTF;CMQALQTPPTF;CMQALQTPRTF;CMQALQPPYTF;CMQALRTPPTF;CMQALEPPYTF;CMQGKQWTF;CMQGTHWPR;CMQGTHWPPITF;CMQG…
RA_sample_ 44	IGH	326	CARGVLPDSSTSCCNWFDPW;CARDYSSEWAVGSYYFDYW;CAVIQPWRQIEYW;CTTDAGLPHEDAFDVW;CTRAVGRRLYSYGMDVW;CTNGGFLQWLPGQHW;CTTDQRPKVTVFGVIIESYYYGMDVW;CTTAAMGSFDYW;CTRDARHRIVPSAIVYDYYGMDVW;CTRVGLGYYATDYW;CTRSLHSKLTIFTVGRPGAFDYW;CTIDSSNWYNWFDPW;CTTSWYHSDSSGYIYW;CTTHSTVLTPHEIW;CTRDAGSNNWLDPW;CTRARIVGATTDYW;CSRRQVGDIVVSGSKNFHHGLDVW;CIKDFHTGTASW;CQIVVAEYDGFHLW;CLRDHGSTSSPTYYAVDVW;CERIYGRSSPAW;CERIYGRSSPVW;CAKDMRYDSSGL…
RA_sample_ 44	IGL	175	CNSYTSSSTRVF;CTSYTSSASLEVF;CTSYTSSNTRVF;CTSYTSSSTRVF;CTSYTSSSTVIF;CTSYAGNYNFWVF;CTSFTSSSTRVF;CSSYTNSRTRVF;CSSYTTSSTRVF;CSSYTSTSSTRVF;CSSYTSSNTRVF;CSSYTSSNTLEL;CSSYTSSRTRVF;CSSYTSSRTWVF;CSSYTSSSTVF;CSSYTSSSTPVVF;CSSYTSSSTPWVF;CSSYTSSSTRVF;CSSYTSSSTLVF;CSSYTSSSTLVVF;CSSYTSSSTLWVF;CSSYTSSSTVVF;CSSYTSSSTYVF;CSSYTSSSTYVIF;CSSYTSSSTWVF;CSSYTSSSPNWVF;CSSYTSSSSWVF;CSSYTSGATRVF;CSSYTASHKSVF;CSSYAGSNNHWVF;…
RA_sample_ 45	TRB	15	CSARGQGDEQYF;CSVVGQGAKFYEQYF;CASSHRTGREQYF;CASSSHLAGGPGTDTQYF;CASNLQGSTEAFF;CASSPQWGRAGNEQYF;CASSASGTYNEQFF;CASSLAPFYEQYF;CASSLAAGANTEAFF;CASSHTLAGEQFF;CASSPTSGYNEQFF;CASSDSVGSTDTQYF;CASSLRENNEQFF;CASKVMAIGYNEQFF;CASSIVRLGANVLTF
RA_sample_ 45	TRA	9	CILNNNNDMRF;CAGRSSNTGKLIF;CAFVHSGGGADGLTF;CATDPLTGANSKLTF;CAQGNFNKFYF;CAVRDSNYQLIW;CVVSTLTGGSQGNLIF;CFSGTYKYIF
RA_sample_ 45	TRG	0	NA
RA_sample_ 45	TRD	0	NA
RA_sample_ 45	IGK	36	CMQSTHWITF;CMQGTHWPPWTF;CMEALQTPLTF;CQQYNTYWTF;CQQYNSYPQTF;CHQYHSTPSTF;CQQYDTYPTTF;CQQYVTSPYTF;CQQTYINPRTF;CQQSYNTPNTF;CQQSYQIPTF;CQQLNTYSLF;CQQLNSYPITF;CQQYSTYPRTF;CQQYENLPLTF;CQQYEHLPLTF;CQQYDNVLPYTF;CQQYDNFPLTF;CQLRSVWPPDF;CQEYESLPRITF;CHHYGSSPQTF;CQQYYSTPYTF;CQQYYNTPYTF;CQQHAWSPLTF;CQQHGSSITF;CQQRSNWPPYTF;CQQRSSWPPWTF;CQQANNWPWTF;CQQYDNWPRDTF;CQQYDSSPPRYTF;CQQYVNWPPRTSF;CQEYNTWPSLTF;CQYYTSSPG…
RA_sample_ 45	IGH	14	CLKDKYSGYHHDHW;CARWAHIPRYFDSW;CARRLCSSYQCFFFDDW;CATYYLASGSYYNQGYYYYGITVW;CARTTGPLARREIDYW;CAREHGYCTGGTCYTGHHFDVW;CAREAFNSAYFDLW;CAREGMGAALGTWFDPW;CARDHNGGWLVLGYW;CARDLGVPHPTTPLRNWFDPW;CARWGGKHTSLDYW;CASQHSDRSGYYEVW;CAASQPDESSGHDYFFDYW;CVRDRSYSGRTYWYFDLW
RA_sample_ 45	IGL	9	CSSYGGNRDLVF;CSSFTTITALEGVF;CTSRDTTGNFYWVF;CQSTASTGSHFMRIF;CQSADSGGTSVF;CQSADSSGTSWVF;CQSYQDNNVIF;CGTFDRSLTAEVF;CYSIDTASKGVF
RA_sample_ 10	TRB	0	NA
RA_sample_ 10	TRA	1	CAYNGGNYGGSQGNLIF
RA_sample_ 10	TRG	0	NA
RA_sample_ 10	TRD	0	NA
RA_sample_ 10	IGK	725	CMQNIELPLTF;CMQTKQYPPASF;CMQTTVYPPPSF;CMQTRQTPSF;CMQTLQTPITF;CMQTLQPPFTF;CMQTLHSPPTF;CMQTLQTPQTF;CMQSIQLPLTF;CMQSIELPGTF;CMQSLELPGTF;CMQSLQLPLYTF;CMQITHFPWTF;CMQHKDLPFTF;CMQPTQFPLASTF;CMQPLQTPTF;CMQPLQIPPTF;CMQRIELPYTF;CMQALQTPWTF;CMQALESPFTF;CMQATQLRTF;CMQARHTPPTF;CMQARQTPLTF;CMQALQTPTF;CMQALQTPGTF;CMQALQTPFTF;CMQALQTPYTF;CMQALQTPRTF;CMQALQTPITF;CMQALQTPQTF;CMQALQTPHTF;CMQALQTPPYTF;CMQALQTPPGTF;…
RA_sample_ 10	IGH	206	CARIHCWNWHFDFW;CAYSTGDGYFDLW;CARRSDWHDYW;CARLNWFGVDVW;CSRAQGSGSYYEEDVTALPYYFDSW;CTRDGDIRDYSSGIDSW;CTRDGDVRDHSSGIDSW;CTTIYLPPPHDVFDIW;CTTDLAMIAADIEPQVDYW;CTKDGREWLPDYW;CTRDEGYIDGSNWYFDLW;CTRDAERGDCYSASGSCGFDAW;CAKEGETHGYGDGFDHW;CAKGQEDTSVYRPASNW;CATHKPPESNYELSYYRGMDVW;CATVNPLYYGSGSYPYFDYW;CATSTVVTPLAFDIW;CARETYSLNWYSRNLGKDYYGMDVW;CARDRDWMTSDYWYFDLW;CARDLGYNWNDQKLDYFYGMDVW;CARDVFEWFGGPNWFDPW;CARDYY…
RA_sample_ 10	IGL	275	CNSYTSTSSPYIF;CNSYTGSSPLWVF;CKSYTRSSTLVF;CNSYITTNFIILF;CTSYTRSNTRVF;CTSYTSNFVVF;CTSYSTGDTPVF;CTSFTTSLTWVF;CSTYTKRSIWI;CSTYAGSNNYVF;CSAHAGSNNVVF;CSSHMSSPTPHVLF;CSSHAGNNNWGLF;CSSYTNKNTWMF;CSSYTSSNTRVF;CSSYTSSTTLVF;CSSYTSSSTLYVF;CSSYTSSSTPVVF;CSSYTSSSTLVF;CSSYTSSSTLVVF;CSSYTSSSTVVF;CSSYTSSSTYVF;CSSYTSSSTWVF;CSSYTSSSSVVF;CSSYTSSSTGVF;CSSYTISSTVVF;CSSYTRSTTHLF;CSSYTGSSTHVF;CSSYTTDYTWVF;CSSYEGSNNLVIF;C…
RA_sample_ 9	TRB	0	NA
RA_sample_ 9	TRA	0	NA
RA_sample_ 9	TRG	0	NA
RA_sample_ 9	TRD	0	NA
RA_sample_ 9	IGK	0	NA
RA_sample_ 9	IGH	0	NA
RA_sample_ 9	IGL	5	CQSYDSSLSGSVF;CGSWDTSLNSVVF;CNCLDTSGNQIVF;CQSADSSGTYHVVF;CQSYDNRRSGNRVF
RA_sample_ 7	TRB	0	NA
RA_sample_ 7	TRA	0	NA
RA_sample_ 7	TRG	4	CATWDRNYKKLF;CALWEVLGGYYKKLF;CALWEVEELGKKIKVF;CALWEVWELGKKIKVF
RA_sample_ 7	TRD	0	NA
RA_sample_ 7	IGK	83	CKQYNTYWTF;CMQSTQLPWTF;CMQRMDFPYTF;CMQATQFPLTF;CMQALQTPQGLTF;CMQAVQTPRALTF;CMQVLQTPRTF;CMQGLQTPYTF;CMQGSHWPYTF;CQQYNSYSSYSF;CQQYDTDWTF;CQQYGSSPPYTF;CQQYNTFSPWTF;CQQYNTYPWTF;CQQYNSYPYSF;CQQYNSYSYTF;CQQYNSFPYTF;CQQYSSYFLTF;CQQYDTYSPWMF;CQQYYSYPRTF;CQHRGKWPRTF;CQQYHSYPFTF;CQRRTYWPPGGLTF;CQQNDNVPYTF;CQQLNSYPPAF;CQQYYSSPDTF;CQQYYSIPYTF;CQQYSNVPWTF;CQQSYSSPWTF;CQHRIAF;CQHFYSFPDTF;CQQNYRAPLTF;CQQSYSTQYS…
RA_sample_ 7	IGH	23	CARADSGSWQYFFDSW;CAKDIWRSRDYGDGFDSW;CARDLDLMVFPTSYSGMDVW;CARGAQNSNWYW;CARDSYSGYDFDYW;CAKDLVPYYDSPGDGMDVW;CATVGRPFHDYWSRLDPW;CATGTTDTRYCTSSNCYFVHAFSFW;CARTSGDLVVPGGDYYYYYGLDVW;CARINGGPGGHWYLDLW;CARPTTDRGVEVAFDVW;CARPTTVRGVEVAFDVW;CARDLGRRDGREGFDYW;CARDATVTPFDLSGGTSGWFDPW;CARAANSAMDVW;CARVPSYGDFGSYFDYW;CASGTWGDSSDYYYPFHHW;CAIDEGNLVGAPSHFQHW;CARAKAPDVTWTWHFDLW;CARGWYSGTYSGW;CARGQEGIRLMEWFLYW;CGRASQR…
RA_sample_ 7	IGL	51	CNSYTTSSTILF;CSSHTRDSTWVF;CSSYTTSTTLGVF;CSSYTTSSTILF;CSSYTTGSTLVF;CSSYTSSSTVVF;CSSYGGSINSLLF;CSSYGGSNNLLF;CQVWDSSGAHPLF;CQSHDGSLSAPVLF;CQSYDRSLTTWVF;CQSYDSNLNAVVF;CQSYDSSLSGYVVF;CQSFDSSLSGVF;CATWDRGLSAVVF;CATWDSNVSGLLF;CASWDTGLLAVVF;CAAWDHSLESRVF;CAAWDSSLSAVLF;CGTWDNSLIAVVF;CGTWDTFLNVVVF;CGTWDSSLSAGEF;CGTWDISLRAWVF;CGTWDDTLSIGGVF;CGTWDGSLSDGVF;CGIWDVSLSNGVF;CGTWDGTLIAGWVF;CCSYAGSYTGVF;CCSYAGSTTFV…
RA_sample_ 48	TRB	0	NA
RA_sample_ 48	TRA	0	NA
RA_sample_ 48	TRG	0	NA
RA_sample_ 48	TRD	0	NA
RA_sample_ 48	IGK	776	CIQALQTPMCSF;CMQTRQTPRTF;CMQTLQTPYTF;CMQSIEIPVTF;CMQSKDFPLTF;CMQSMQPPLTF;CMQSLQSPLTF;CMQSLDFPLTF;CMQPLQIPITF;CMQPLETPFTF;CMQRRQFPWTF;CMQALQIPMTF;CMQATHWPWTI;CMQARQSWTF;CMQALQTVTF;CMQALQTPPTF;CMQALQIPRTF;CMQALEIPLTF;CMQALQTPITF;CMQALQTPYTF;CMQGTHWPWTF;CMQGTHWWTF;CMQGTHWPRAF;CMQGTQWPPTF;CMQGTYWPYTF;CMQGTHLPWTF;CMQGSHLPWTF;CMQGIQTPWTF;CMQGPDTRAF;CMQGLQTPTF;CMQGLQTPPTF;CMQGLHVPRTF;CMQGLQTPWTF;CMQVLQT…
RA_sample_ 48	IGH	316	CTTDGAGRSGELVYW;CTTGSQFGMSTGAEDYW;CTTGGLEYEFLYAFW;CTRIPRDGYNYGWFDPW;CARLKIDASGSHYFDYW;CATHPGQTFGVLGMEYFDLW;CARDAHSGYCSGGFCFWFDSW;CARENSAWSSLMGPNWLDPW;CARENRFEVGAMDCW;CAREGGFW;CARDVVAYCGDDCYWSAFDFW;CAYSSGWWAFHYW;CWNVNWNDGLGFDYW;CNTAGIIW;CTKTLGYCTNGVCCYTPPSANCYADEYW;CTTDPYLW;CTTVSPTKWELPRGYW;CTGILGYCTNGVCCYTSPSGASGDCYANNYW;CTGGATTGLDYW;CTRTVFRDGYFQLW;CTRHQDRTGRYTNWHFDLW;CTRHQDRSGRYTNWHFDLW;CTRGGPLD…
RA_sample_ 48	IGL	177	CNSYAGSNNWVF;CTSYTFVSTVIF;CTSYTTTSTWVF;CTSYAGSNNFWVF;CTSYAGSNSLLF;CTSYAGSSNFWVF;CTSYAGSYNLWVF;CSAYTAYNSLVF;CSSHTTSGTSVVF;CSSHAGSNNCLIF;CSSYTNTHTLVF;CSSYTTINTLVF;CSSYTSTSALWLF;CSSYTSSSTRVF;CSSYTSSSTYVF;CSSYTSSETRVF;CSSYTSSGTRVF;CSSYTSINTLVF;CSSYTSRGTYVF;CSSYTINNNVIF;CSSYTDNKIHVF;CSSYTGSNTLVF;CSSYTGSRTLEVF;CSSYTGDLIVVF;CSSYRVNNTRVF;CSSYAGSNNRNNPSWVF;CSSYAGSNNPGYVF;CSSYAGSNIHWVF;CSSYAGSSTWVF;CSSYAGS…
RA_sample_ 46	TRB	0	NA
RA_sample_ 46	TRA	0	NA
RA_sample_ 46	TRG	0	NA
RA_sample_ 46	TRD	1	CACDNVEDTFTDKLIF
RA_sample_ 46	IGK	1311	GQRTYNVPYTF;SCKVHTGPFTF;CTQGTHWPPTF;CTQGLQTPFTF;CMQNTYWPLTF;CMQTQQAPYTF;CMQTLQTPTF;CMQTLQTPPFTF;CMQTLQTPLTF;CMQTLQTRTF;CMQTLQALPGAF;CMQTLHPPRYTF;CMQTLETPRTF;CMQSTHWPYTF;CMQSTQVYTF;CMQSLQIRTF;CMQSLQSSWTF;CMQPVGTPITF;CMQPLQTPPTF;CMQRIEFPLTF;CMQLTQIPFTF;CMQETHWPQTF;CMQDTHWPKTL;CMQATHWPLTF;CMQATHWPVIF;CMQATHWPPTF;CMQATHWPATF;CMQATHWRTF;CMQATQLPLTF;CMQARQTPYTF;CMQALTFTF;CMQALQTPLTF;CMQALQTPYTF;CMQALQT…
RA_sample_ 46	IGH	613	CTKGGAGSCTQTSCLFEYW;CTVYFDSSGYQYFHHW;CARDRKYDILTGYVRGRIFDYW;CATGGTNWSGDYLDYW;CAKAWGWSAATLYYFDCW;CARQVKGNLPFDYW;CAREPFSYGSARFFDLW;CAREPFNYGSHRYFDLW;CARDVTRFSYGDLDYYFYNMDVW;CAREGQPTNYQYGPGALDVW;CARDVEKAVAGPGFW;CARAHGDHDYYMDVW;CARFADYYDSRREDYYYYYMDVW;CARAGTPFYYYNGMEVW;CNAVLDGWLSTSDSFDIW;CNAVLNGWLSISDSFDIW;CNAVLHGWLAKSAPFDIW;CTRPGIVAGGRYFDLW;CTHRNYFDSGGYPGGVYW;CTKDVDGGHSVW;CTTDPPYGDYESQYW;CTTDLSYLTVT…
RA_sample_ 46	IGL	735	CNSYTVGSSPLF;CNSYAATNTVIF;CNSYTSSTTRVF;CNSYTSSGTWLF;CNSYAGSNNLVIF;CNSYAGVNWVF;CNSYADSGVRVF;CNSFTTSSTLVF;CNSRDTTTNHLVF;CNSYTTSSTHVF;CTAYTNSISLHVLV;CTSYTTTTTLVF;CTSYTTTTFYVF;CTSYTTRSTPHVEF;CTSYAGINNLIIF;CTSFTSSNTWVF;CTSFGGNNNVLF;CSYFSTSTTVF;CSSHGGSYGFYVF;CSSDTSNKIVIF;CSSYTNINTVVF;CSSYTTSSTWVF;CSSYTGNSLGVF;CSSYTVGSSPFF;CSSYTNISTVVF;CSSYTNTGSQVF;CSSYTNSGSVVF;CSSYTTSNTLLF;CSSYTTSSTLVVF;CSSYTTDSPDWVF;C…
RA_sample_ 15	TRB	0	NA
RA_sample_ 15	TRA	0	NA
RA_sample_ 15	TRG	0	NA
RA_sample_ 15	TRD	0	NA
RA_sample_ 15	IGK	212	CTQTTHFPWTF;CMQSIQLPYTF;CMQALQSPTF;CMQGIHRPKTF;CMQGKHVWFTF;CMQGTHWPPSF;CMQGLQTPRTF;CMQGLHLRTF;CMQGLHLPWTF;CMQGLRWPYTF;CMQSLQTPLTF;CMQGTDWPYTF;CQQYKDRSRTF;CQQYHTFPITF;CQQYLTYWSF;CQQYSIYPITF;CQQYNSYPCTF;CQQYNLYPLTF;CQQYHTYVTF;CQQYHSYPITF;CQQYDSYYTF;CQHYNSYPVTF;CQQYNDYPFTF;CQQRSNGYTF;CQQYSNSPRTF;CQHYQTSPGTF;CQHYQTPPGTF;CQLRSAWYTF;CHHYLSSPGTF;CLQTRQALYTF;CLQALQALYTF;CLQALQTLYTF;CLQSLQTLYTF;CLQSLQALYT…
RA_sample_ 15	IGH	149	CTTDRVHSKDWYYFDNW;CTTYNWNDIEAYWFDPW;CTTDRVHSKRWYYFDNW;CTRDGRALYIGFAPDYW;CARSLTEWSSSIGHW;CARGLVNYYFSRGYFYVDFW;CGRLNSDYVWGSYRYIDSW;CSTEGWICSGNRCSEGYW;CTTDLIAVAGRTDYW;CTTDKSGSYVRWSYW;CTTDRVHSKNWYYFDYW;CTTDGLRVGHVFDYW;CTTDGLRIGHVFDNW;CTTDGLRIGHVFDYW;CTTDGLRVSHVFDNW;CTTDGFRVGHVFDYW;CTRERNYDFWSGPQRYNNYGMDVW;CTRDVGFCSGGICYPLSSVAMDVW;CTTEAIDDGSVHPRVFW;CAKEPIARGGLDYW;CATSRRYSSGWHYFGLDVW;CARDQGALNVW;CAQYGG…
RA_sample_ 15	IGL	136	CNSYAGSNNWVF;CTSCTRTNTLVF;CTSCTNSGYVVF;CTSYAGFHSFLLF;CSSYTTSSTEWVF;CSSYGGSNNLVF;CSSCTSTFSLVF;CSSYTTTGTYPGWVF;CISYTTKRTYVF;CISYTTKSTYVF;CISYTTQRTYVF;CQSYDTILSGSIF;CQSYDNSLSYSRVF;CQSYDSSLSGVVF;CQSYDSSLGGSWVF;CQSFDSSLSGVIF;CQSYDRSLADSLF;CLSYSNTNTFVF;CETWDSSLTARVF;CETWDSGLTVRVF;CGTWDNSLNSRVF;CGTWDNSLTARVF;CGTWDNSLKSRVF;CGTWDNRLKSRVF;CGTWDSSLTARVF;CGTWDDSLKSRVF;CGTWDNSLNSRLF;CGAWDSSLSAGVF;CGSWDTRLRAEV…
RA_sample_ 54	TRB	0	NA
RA_sample_ 54	TRA	0	NA
RA_sample_ 54	TRG	0	NA
RA_sample_ 54	TRD	0	NA
RA_sample_ 54	IGK	156	CMQNTHWAPGTF;CMQTIQFPRTF;CMQSIDLPPTF;CMQIRQFPLTF;CMQQKHRRWTF;CMQDTHWPWTF;CMQALTFITF;CMQALQTPFTF;CMQALQTPLTF;CMQALQPPLTF;CMQGTHWPYTF;CMQGLQTPRTF;CQKYNDYPCTF;CQHYKTYPYTF;CQHYNSYPWTF;CQHYNDFPWTF;CQQDNSYPYTF;CQQYKGFWTF;CQQYKTYDTF;CQQYNTYPITF;CQQYNSNSTF;CQQYNSYPWTF;CQQYNSYSWTF;CQQYNAYPWTF;CQQYISYSPRTF;CQQYDSYPLTF;CQQCNSNPWTF;CQQDYDYPRTF;CQQYNSNWTF;CLHYYGYPLSF;CQQTYTAPRTF;CQQSYTAPRTF;CQQYNYWPPWTF;CQQYD…
RA_sample_ 54	IGH	26	CTRQYSSSYHSDYW;CAHMNRATHGDYSFVPDYW;CANQNVKDYYYYGMDVW;CAKHGKVMYSSSWYIYYFDYW;CAKPTMVAIRTDYW;CAKEVTPGTGGHYYFYDGMDVW;CAKDLDHYSDSRTSYSNQYYYYYGMDVW;CAKDSVPVVVVNWFDPW;CARPLGFHTGYEHAFQMW;CARENALTRSFDFW;CARERYCSGGTCSEYDAFDIW;CAREPPIGEDGKSFDYW;CAREGLVPTESYYYYEMDIW;CARDNALTRTFDYW;CARDHDVVGAADFDSW;CARDPVRGGDLDYW;CARDGDYYYHSSGYYPPDYW;CARDVSYGGIIDSW;CARARGVPIDTAMALDYW;CARHECGSARCYSHFGMDVW;CARLHSGYPVMDNW;CAGLTR…
RA_sample_ 54	IGL	24	CSSYTTNSTRIF;CSSYTSSSTPYVF;CSSYTSSSTYVF;CSSFSTNSPVLF;CSSYRRSSTYVF;CISYTSSATVIF;CQSYDNGLSASGVF;CQSYDSSLSGYVF;CQSYETDLRIF;CATWDSRLTAYVF;CGTWDMRLSAWVF;CGTWDNSLFARVF;CGTWDSSLSARWVF;CGTWDSSLSAVVF;CGTWDSSLSAVF;CGTWDSSLLARVF;CGSYTHGTTVVVF;CCSYAGSSTWVF;CQSADSSGTYVF;CQSADSSGTYWVF;CQSSDKNGIYGVF;CQSSDNNGIYGVF;CQVWDSSSDHYVF;CAAWHDTLNSRLF
RA_sample_ 47	TRB	6	CSVASIEGNEQFF;CASSPNRAEQYF;CASSLVGAGGEQFF;CASSLMGYSNQPQHF;CASSLSVGLTEAFF;CAISDRWDRGENTEAFF
RA_sample_ 47	TRA	8	CIVRILSGGSNYKLTF;CAASGFYNNNDMRF;CAASSLSSNTGKLIF;CAVNKDNYGQNFVF;CAVNLRMDSSYKLIF;CALSEAGRSGYALNF;CALSDLGFGNEKLTF;CADSGAGSYQLTF
RA_sample_ 47	TRG	2	CATWDGRVGKLF;CATWEGGVGKLF
RA_sample_ 47	TRD	0	NA
RA_sample_ 47	IGK	737	CMQNIQVPLTF;CMQTLQNPRTF;CMQSIQVPHTF;CMQPLQTAWTF;CMQRKKFPWTF;CMQRMRFPYNF;CMQRLEFPYTF;CMQALQTPWTF;CMQATHWPPGYTF;CMQALQTPLSF;CMQALQTPLTF;CMQALQTPPTF;CMQALQTPRTF;CMQALQTPVTF;CMQALQIPYTF;CMQALQTPFTF;CMQALQSLITF;CMQGTHWPLTF;CMQGTHWPPGYTF;CMQGTHWPPVF;CMQGTYWLWTF;CMQGAHWPPTF;CMQGSHWPPNF;CMQGSHWPPTF;CMQSLQTPATF;CMQSLQTPVTF;CMQALQIPWTF;CMQALRIPLSF;CMQGTHWGYTF;CMEALQTPWTF;CMYGTHWPPSLTF;CQNYNHYSPRTF;CQQHKSYK…
RA_sample_ 47	IGH	481	CTRGGRLRSDHW;CTSGQHCYGAGSLQRCYYHAMDVW;CARIHAGDGYNWGLENW;CARDIEGWHMEFDLW;CAKSRRTWSYYYYGLDVW;CATEMGGAVAGTGVFDIW;CARGATVLTAAFLRW;CASASENSYGPDYW;CARAYDGRSTAMDVW;CARFDFDTNGYDSDYYYGMDVW;CVRVRRGSYFDYW;CWFGTRDMDVW;CTKDLSGYCSGRSWDRCGFDVW;CTTEKQLERRGW;CTTDYSTSWYDYW;CTTGRGARGYSYGYTYIGFDYW;CTTGKIGSSVWFDHW;CTTVAVAYSGGLDYW;CTREQRRKYGFDIW;CTIDAGGGSKNW;CTDFDFW;CTVRVAPTFGGFDAW;CTCFGLTQDETDAFNIW;CTKDMRAQAGYLWGSSPD…
RA_sample_ 47	IGL	698	CNSYTTAGTLVF;CNSYTTNYTLMF;CNSYTSNSSLF;CNSYTSSSHWVF;CNSYTSSSAVIF;CNSYTSDSTSYWVF;CNSYTSTNTLGGLF;CNSYTATNTPHWVF;CNSYTFTSTRVF;CNSYTFSSTRVF;CNSYTSSSTHVIF;CNSYTTFSTIIF;CNSYISSSLLRF;CNSYAGSRGVF;CNSYVGYNSVIF;CNSYTSSTTWVF;CTSHTTSSTLGVVF;CTSYTARTTPTVLF;CTSYTTNNTLVF;CTSYTTNSTLVF;CTSYTTSTTLIF;CTSYTTSRPVVF;CTSYTSSYTPVVF;CTSYAGTNNFVVF;CTSYTNSDSRVLF;CSSHAGRILWVF;CSSYTNTNAHVIF;CSSYTTSSAVVF;CSSYTGSSIHVMF;CSSYTNTY…
RA_sample_ 20	TRB	3	CASSQDSYEQYF;CASSYRGEQYF;CASTTGDLSQPQHF
RA_sample_ 20	TRA	2	CAASPNSGYSTLTF;CAVRDAGNAGKSTF
RA_sample_ 20	TRG	0	NA
RA_sample_ 20	TRD	0	NA
RA_sample_ 20	IGK	51	CQQYNDYPLTF;CQQYHLYSWTF;CQQYYTWWMF;CQQYNNYPCTF;CQQYNSYPLTF;CQQYNSYRYTF;CQQYNSYCSF;CQEYNFWWTF;CQQSYNTPITF;CQQSYTTPLTF;CQQSYSTPRTF;CQQSYSPPWTF;CQQSFSTLMYTF;CQQLKDFPRTF;CQQANSFPLTF;CQQYTSLLSF;CQQYDTLPITF;CQQYYSFPRTF;CQQFKSYPITF;CQQFNNYSPF;CQHYDDLPPTF;CQQYDEWPFTF;CQQYYSTPLTF;CQQYYSTPYTF;CQQYYSTPCSF;CQHYNHWPYTF;CQHYGASVTF;CQQRSNWPLNTF;CQQYNNWPPTF;CQQYGYSPPLTF;CQQYGNSPPCSF;CQQYGSSPWTF;CQQYGSSPPFTF;CQQY…
RA_sample_ 20	IGH	5	CARDPQSQRIAARRDRYYYYYMDVW;CARLHSSSPTDAFDIW;CARERIAAAGTLSYSYFYMDVW;CARGAQTWLKW;CARLGRDGYNIDYW
RA_sample_ 20	IGL	4	CSSYAGSNNLVF;CNSRDSSDNHLVF;CQVWDINSDHRIF;CQSHDGSHWVF
RA_sample_ 23	TRB	10	CSVNVVGTSGRYEQYF;CSARATGVYVNQPQHF;CASSHETTNTGELFF;CASSPGLAGTYEQYF;CASKRPSVAYEQYF;CASSHGGAYGYTF;CASSFDRGRRSSYNEQFF;CASSSAALGQGVTYEQYF;CASSFSSVGNEQFF;CASSLAETPGFNEQFF
RA_sample_ 23	TRA	9	CIVSSGNTGKLIF;CAVNQDQGGSEKLVF;CALENSGGSNYKLTF;CALGVNYGGSQGNLIF;CAAPADRGSTLGRLYF;CAVRGGGADGLTF;CAVEDQGTDKLIF;CAVGRYSSASKIIF;CAYRSAWGNQFYF
RA_sample_ 23	TRG	2	CATWDGRNYYKKLF;CATWDGQAYKKLF
RA_sample_ 23	TRD	0	NA
RA_sample_ 23	IGK	194	CMQSLQPPVTF;CMQARQTPWTF;CMQALKPPLTF;CMQALQTPMYTF;CMQALQTPPTF;CMQALQTRYTF;CMQALQTVWTF;CMQALQSPALTF;CMQALQSPWTF;CMQALQTPLTF;CMQALRIPITF;CMQALETPLTF;CMQALETLWTF;CMQALQTPWTF;CMQALQVPWTF;CMQGTHWPHMYTF;CMQGLQTPWTF;CMQGLQTPPTF;CMQGLQSPYTF;CMQGLETPPAF;CMQGLQTPYTF;CMQSLQPPLTF;CMESIQLPRTF;CQQYNDYSWAF;CQQYNDFSWAF;CQQFNDFSWAF;CQQFNSFSWAF;CQQYKNYPLIF;CQQYNNYPYTF;CQQYNLSPFTF;CQQYNVYSLGYTF;CQQYSNYPYTF;CQQYQSYPL…
RA_sample_ 23	IGH	166	CTKDPGGGTWYRGQYYHMDVW;CTRMLFSGYLYYYMDVW;CARARVEYSGHDTPFDSW;CAREYYSDYYVRPQFGYW;CARALQDRGGYIYYYMDVW;CARGTVESSYGSNQAFDAW;CARGGPGGYKNPREAYYFDLW;CARVGSTSGYYYYMDVW;CARVGSTSGYYYFMDVW;CARVGSTSGYYFYLDVW;CARVGSTSGYFYYMDVW;CASTRQYRNSLFPDHW;CTRGWNYMDVW;CTKDPGGGTWYTGHYFGMDVW;CTKDPGGGTWFMDHYFGMDVW;CTTDPGGGTWHMDRYYPMDVW;CTTDPGGGTWYMDHYFPMDVW;CTTDPGGGTWYMGHYYAMDVW;CTRDPGGGTWYRGQYYGMDVW;CTRDPGGGTWYMDRYFGMDVW;CTRD…
RA_sample_ 23	IGL	226	CTSYTTTNAHVIF;CTSYTTTSAHVIF;CTSYTTSSAHVIF;CTSYTSGGTFWVF;CSVYTSAATRVHF;CSSYAGTDNLGAIF;CSSYTNNSPVVF;CSSYTKNTPVVF;CSSYTTTNSHVLF;CSSYTTTNAHVIF;CSSYTTTSSHVIF;CSSYTTTSAHVLF;CSSYTTSNTHVIF;CSSYTTSNTYVIF;CSSYTTSSAHVIF;CSSYTTANTHVIF;CSSYTSSATVVLF;CSSYTRTSPYVF;CSSYAGTNNRLVF;CSSYAGRDNLDVVF;CSSYAGSDNLDVVF;CSSYAGSDNLGVVF;CSSYAGSENLDVVF;CSSYAGSGNFDVLF;CSSYAGRNNLDVLF;CSSYAGVDNLGVLF;CSSYAGYNNLDVIF;CSSYAGYNNLDVVF;…
RA_sample_ 37	TRB	0	NA
RA_sample_ 37	TRA	0	NA
RA_sample_ 37	TRG	0	NA
RA_sample_ 37	TRD	0	NA
RA_sample_ 37	IGK	3	CMQPLENPRTF;CQQSYSTPQITF;CQQAHSTPTF
RA_sample_ 37	IGH	234	CTTDGHWIVRGEVRDFW;CARGGYYYESSGYLDSFDIW;CAKDRPPAGGMFDAIDDW;CARESESGSDAFDIW;CARESDSGSDAFDIW;CARVSYSIMLDYFDPW;CARVPVIIKEGPVDYW;CARGSDQYSGGPEDYW;CGRIGDYDSSNYYDPYYFLDFW;CTRDRPHWDW;CTTEGRGSYYSYYFDYW;CTTDMVWFGESRGYW;CTTPLFVAAVNDFW;CTKIPRYCVSSTSCYYYGMDVW;CTRKGGGSNYDALDIW;CTRKGGGMHYDALDIW;CTRHFSAYNLDKEFDFW;CTKESADPISDAFDIW;CTKESADSISDAFDVW;CTTWVQSLSGDDSFDVW;CTTKGHCGDDCYSAYW;CTTKGHCGDDCYSGYW;CTTKGHCGADCYSG…
RA_sample_ 37	IGL	3	CSSSAGSNDVLF;CQSYDNILSAWVF;CDTWDSNTRVF
RA_sample_ 49	TRB	0	NA
RA_sample_ 49	TRA	0	NA
RA_sample_ 49	TRG	0	NA
RA_sample_ 49	TRD	0	NA
RA_sample_ 49	IGK	23	CQQYNSYPWTF;CQQYNSYPYTF;CHQYQSYPWTF;CQQSHYSPLTF;CQQSYNTPRTF;CQQSYSTPWTF;CQQSYSTPPYTF;CQQYETLPPTF;CQQYDNLPLTF;CQQYDNLPYTF;CQQYYSTPWTF;CQQYFTTPWTF;CQQRGSWPPITF;CQQYNNWPPYTF;CQQYNNWPRTF;CQQYNHWPLSITF;CQQYGSSPWTF;CQQYGSSPPYTF;CQQYGSSPRTF;CQQYGSSRGTF;CLQHNSYPWTF;CLHYGNSQGTF
RA_sample_ 49	IGH	5	CTKLNWYCSGNDYW;CARLDLYSSDLYYFDYW;CALTEGNMVLAHW;CARTARVPVDW;CVRDSPYPDDDDFPTIVYW
RA_sample_ 49	IGL	10	CGTWDSSLNAGVF;CGTWDSSLSAMVF;CGTWDSSLSAGVF;CGTWDSSLSAVVF;CGTWDSSLSVWVF;CNSRDSSGNHWVF;CQVWDSSSDHVVF;CAAWDDSLNGWVF;CVLYMGSGIWVF
RA_sample_ 50	TRB	7	CARSRGTGTRTDTQYF;CASSQLVGDDIINEQYF;CASSQGNYGYTF;CASSRGTSSYNSPLHF;CASSLDSDSYNSPLHF;CASSLEGGHYGYTF;CAWSVLQVTGELFF
RA_sample_ 50	TRA	7	CLVVVGDNAGNMLTF;CATDWRDDKIIF;CALRGTQGGSEKLVF;CAVISGYSTLTF;CVVNSGFGNVLHC;CVVTPYNTDKLIF;CVVSVGNDYKLSF
RA_sample_ 50	TRG	0	NA
RA_sample_ 50	TRD	0	NA
RA_sample_ 50	IGK	221	CMQTTQLPIAF;CMQTTQVPITF;CMQTIQLPISF;CMQTLQTPITF;CMQTLQIPFTF;CMQATHWPWTF;CMQALQTPYTF;CMQALQTPWTF;CMQALQTPRSF;CMQALQTPLTF;CMQALQSPPTF;CMQALQSPRTF;CMQALQAPRTF;CMQALQAPRSF;CMQGTHWQVCSF;CMQGTHWPYTF;CMQGTQWPWTF;CMQGLKTPRTF;CMQGLLTPQTF;CMQGSHWPWTL;CMQGSHWPPWTF;CMQVLQIPYAF;CMQALEAPRTF;CQQYNSFSWTF;CQQYKSYPPTF;CQQYHSYPCSF;CQHYNGYSPMYTF;CQQYNNGPPSF;CQQYNTYPYTF;CQQYNSLVTF;CQQYNSVPLTF;CQQYNHYPQTF;CQQYNRYPLTF;…
RA_sample_ 50	IGH	142	CAHRDTGDREGLFDYW;CTTGYSTAWHDHNW;CTKGGGSRNFDYW;CTRDQRSSSEGTIDSW;CTRGYYYDSSGPGTNYW;CTRDAGIRPRDIW;CTRGDRSGNYYLRIDHW;CTFSAYCGGTCYPYYFDYW;CTRPGALDENHAAFDIW;CARILISWGSVW;CARHGVATIDYW;CARDNGYSSGWNFDYW;CARGHCPGGSCSLDSW;CARGKYYYDSSGYYPYW;CARSPGYSNNWYSFPHFDSW;CASFIAGQGALHIW;CAHRRRVVAGTYWYFDLW;CARIRGGPRRYDAFDIW;CARIYWWSLDSW;CARAVAARPVLGAVDIW;CACFGHRIGYPLGYW;CATFNYW;CARDRGRGYSYDSFDYW;CAREVILPARGGDDGFDIW;CARD…
RA_sample_ 50	IGL	437	YYSTDSSGNHSFEVF;CNSYTTNRTRVF;CNSYTTSSTVVF;CNSYTSSSTHVF;CNSYTSSSTVLF;CNSYTSNSTLVF;CNSYAGSNNFVF;CNSYAGRLHVVF;CNSYTSSHTPVF;CTSYTSSNTHVLF;CTSYTSSSPYVIF;CTSYTSSGTFVVF;CTSYTSANIYVF;CTSYTIRNTLVF;CTSYAGINILLF;CTSYAGNNNWVF;CTSYAGSNNFVF;CTSYGGFNNLVI;CTSYSGDAIVF;CTSCADSSNFVVF;CSAYTSFNTVIF;CSAYTGSVVF;CSSPSTISTRVF;CSSYTGSDRAVRF;CSSYATSNNWLF;CSSYTNNTTLGVF;CSSYTNSNTLVF;CSSYTTSNTVVF;CSSYTTSSTRVVF;CSSYTTSSLEVF;CS…
RA_sample_ 51	TRB	0	NA
RA_sample_ 51	TRA	0	NA
RA_sample_ 51	TRG	0	NA
RA_sample_ 51	TRD	0	NA
RA_sample_ 51	IGK	47	CMQALQTPPWYTF;CMQGIQWPGTF;CMQSLQTPPTF;CMEGRHSKTF;CQQYKDRYTF;CQQYKSDPRTF;CQQYSTYSTF;CQQYDTFWTF;CQQYKTYSTF;CQQYNSYPWTF;CQQYNSYLETF;CQQYHTYPWTF;CKQASSFPFTF;CQQHRTWPLTF;CQQLKTYPYTF;CQQYNSWPPLTF;CQQYYALPLTF;CQHYDSPPPMWTF;CQHYDMSPPTYTF;CQQNYRLPHTF;CQQTYGFPKTF;CQQRSTWPLTF;CQQLINYPRTF;CQQANSFPFAF;CQQGDRFPYTF;CQQYKNVPPTF;CQQYNSLPPFYTF;CQQYDRVPIFTF;CQQSNSLPLTF;CQQYGISPWTF;CQQYYRLPLTF;CQQYYSAQYTF;CQHYDIASPI…
RA_sample_ 51	IGH	17	CTRRRDDWRGGDYW;CAKEMTGFYHYYAMDAW;CATNSLKWPMVTSFDYW;CARRGMVDTVAYNWLDLW;CARESSQGSFYIDHW;CARDLGYSDSSGYYRYFDYW;CARDARGSNSFWGYFDYW;CARVPTIRDSPDTFYYYGMDVW;CARVPWYSSSSYDRFYFDYW;CARVCCIAGVSIDNDGMDVW;CARWPTYCSGDFCKSWRYFDYW;CARDVEIGYCSSQSCHLYFHGKDVW;CARGYYRSSSDSYCYEPYTW;CAGGDYYGSGNALWNRGYFDPW;CATGRASGHIAQTLDFW;CVRDVSWSLDFW;CSKNPDYSNFNWFDPW
RA_sample_ 51	IGL	23	CTSYRSVYTLVF;CSSYTNKYSFVF;CSSYAGSNNPVLF;CSSFTSTSTFVLF;CSAYSASTGDRTHVF;CSSYAPSSRSVLF;CISFTTSTSWVF;CQSYDSSLSGYVF;CQSYDNSLNVVVF;CATWDSGLSAGVF;CATWDDSRNGGVF;CASFAGTYKFAVF;CAAWDTSLTEGLF;CGTWDASLSVVVF;CSAWDHSLSVWVF;CSSYGGYNNLIF;CSSRDVSGNLLLF;CMIWHNSAWVF;CQTWLTGMQVF;CQVWDSDSDHVVF;CQSYENTVIF;CAAWDDSLNGVLF;CVTWDYSLSAVVF
RA_sample_ 52	TRB	0	NA
RA_sample_ 52	TRA	0	NA
RA_sample_ 52	TRG	0	NA
RA_sample_ 52	TRD	0	NA
RA_sample_ 52	IGK	481	CKQALQTPQTF;CIQGTHWPWTF;CMQNTYWPYTF;CMQSIQLPGTF;CMQSIQLPYTF;CMQSVQFPLTF;CMQSFQLPYTF;CMQPLQTPRSV;CMQPLQTPPYTF;CMQATQFPYTF;CMQATQFPRTF;CMQATHWPWTF;CMQATHWPRTF;CMQALQTPGTF;CMQALQTPYTF;CMQALQTPPTF;CMQALQTLWTF;CMQALQRLTF;CMQALQVPIAF;CMQALHTPYTF;CMQALDTPRTF;CMQALATPTF;CMQALQTSLTF;CMQGTHWPPWTF;CMQGTHWPYTF;CMQGTHWPRTF;CMQGTQFPWTF;CMQGTHWPWTF;CMQGTHWPFTF;CMQGTHWPNTF;CMQGTHWPPLTI;CMQGTHWPPGYIF;CMQGTHWPPITF…
RA_sample_ 52	IGH	87	CAKDHSSLWGLGYW;CTKDRQGGYSDSGINYGMDVW;CTRGRAGDNVALFEFW;CTTDPRYW;CTTGRRFCSGRSCYIRYFDRW;CTTCDLLNLVVTSGRGTFGMDVW;CTTCDLLNLVVTTGRGTYGMDVW;CTRMGLGSDYYYGMDVW;CTRASVECGGDCYLGYFDYW;CTRSMSSDYASVWYPEFDSW;CTRDGGFHNWFDTW;CSREAKVIQGVVHRGDAFDIW;CAKDIHYYASDYW;CAKDFGASGYWYFDYW;CAKDLTASGENYFDPW;CAKVNHRKNVSAITW;CAKVEISRWYQKAFDIW;CARGNHGMTVFRFDYW;CARGGHGPVVSLFDTW;CATCDLLNLVVTSGRGTFGMDVW;CAKNTRPSGTGRYGLDVW;CAKDILDYSG…
RA_sample_ 52	IGL	15	CTSKGGSPTPYVMF;CGTWDSSLSAVLF;CGTWDSSLSGYVF;CGTWDSSLSVYVF;CGTWDLSLSAVVF;CGAWDSSLSAVLF;CGAWDSSLSAVIF;CSAWDSSLSVWVF;CCSFAGSFTYVF;CNSRDRSGNHLEVF;CMIWPTLTSGMF;CMIWPTLTSGVF;CMIWPTTTSGVF;CMIWPTITSGVF;CSAWDSSLNAVVF
RA_sample_ 55	TRB	6	CASSQEWQAEAQHF;CASSQDSASGRDTQYF;CATSPRTGANNEKLFF;CASSLEVTEAFF;CASSLEYSPLHF;CASSLEFNEQFF
RA_sample_ 55	TRA	5	CLVGSNRDDKIIF;CAMRGPFSGSARQLTF;CATDQAGTALIF;CALSGLDSSYKLIF;CAVSPNYGGATNKLIF
RA_sample_ 55	TRG	2	CATWDRGAYKKLF;CATWGNYYKKLF
RA_sample_ 55	TRD	0	NA
RA_sample_ 55	IGK	251	CMQTIQLPLTV;CMQTIQLPLTF;CMQTLQTPRTF;CMQTLHTPRTF;CMQTVQFPLTF;CMQSMQLPITF;CMQALQTPYTF;CMQATYWPPYTF;CMQALQTPRTF;CMQGTQWPPTF;CMQGVHWPFTF;CMQSKQFPPTF;CMQTIQRPYTF;CMQRIQYPYTF;CMQSIQRPCTF;CMQSIQYPYTF;CMQRMQYPYTF;CQQYKDFGSF;CQQYNTYSRTF;CQQYNSYPLTF;CQQYNLYRTF;CQHYEKVPGITF;CQQTYSSPHTF;CQQHSSYPLTF;CQQYRGVPYTF;CQQYNTYPPTF;CQQYNTLWTF;CQQYNSLPLTF;CQQYNSLSLTF;CQQYNSYPFTF;CQQYNSYSYTF;CQQYNSYSPWTF;CQQYNSYSLYTF;CQ…
RA_sample_ 55	IGH	148	CTRESDRVVAVSAPYYHYGMDVW;CVKDMSYYYWGSYSLVDYYYHYGMDAW;CTRDEDRRKYRTLPPVTTFDVW;CTRESDQVVYVSVPYYHHGMDVW;CAKDMSYYGWGSYSLVDYYYYYTIDVW;CATTAYSVVNQHPQFDSW;CARLFYRSGREDGLDVW;CARDWFGSGRYYGMDVW;CARESPPERKWLLYGGDYYDYYGMDVW;CARDYYVNGRYYGMAVW;CARVLYRSGREDGLDVW;CASTAYGIVNQHPQFDDW;CASTAYGIVNQHPQFDYW;CASTAYAVVNQHPQFDYW;CASTAYSVVNQHPQFDSW;CAATAYSVVNQHPQFDSW;CAADPPPGVEYMWTTNYYHFDYW;CARVIENYDFWSSYHRPYYYYSGMDVW;CARPVP…
RA_sample_ 55	IGL	99	CTSYTTSDALVF;CTSYATSDTLVF;CTSYASSDTLLF;CTSYASSDTLVF;CTSYSSSDTLLF;CTSYSSSDTLVF;CTSYSSGDTLVF;CTSFTSAYTVIF;CTSYASSDTLIF;CSSHTISSTRVF;CSSYTTSSTLVF;CSSYTSSNTLVF;CSSYTSSSTWVF;CSSYASIYKLIF;CSSYGGYSNLLF;CSSYGGSSNLLF;CSSFTSSYTVIF;CSSYTSSNTYVF;CSSYTQSSTLVF;CISYTKTDIWVF;CISYTPSDTWVF;CMSYAGSNTLVF;CQTYDNSLSVSYVF;CQSYDNNLSGYVF;CQSYDNSLSVVYVF;CQSYDNRVSGYVF;CQSYDSNLTAYVF;CQSYDSTLSVLYVF;CQSYDSSLSAPVVF;CQSYDSSLSVV…
RA_sample_ 59	TRB	0	NA
RA_sample_ 59	TRA	0	NA
RA_sample_ 59	TRG	0	NA
RA_sample_ 59	TRD	0	NA
RA_sample_ 59	IGK	13	CMQAQQTPYTF;CMQALQSPPTF;CMQGLQTPLTF;CQQYSTHGHTF;CQQYNSYPLTF;CQQYNSYPYTF;CQQTYSTLETF;CQQSYSAPPSF;CQQYYNYPWTF;CQQRSSWLTF;CQQYNNRPPFTF;CQQYYGIPRTL;CQQYESSPWTF
RA_sample_ 59	IGH	2	CATDPLYSVVPATIPHLW;CARGVDEYKLGNSW
RA_sample_ 59	IGL	5	CSSHTSTSALGVF;CQSYDNGLSGSYVF;CGTWDSSLNIVVF;CQIWDNTSDHWVF;CQSTDRTGTYVVF
RA_sample_ 60	TRB	24	CSARDGVAGYYNEQFF;CSAAGTGVFLGNQPQHF;CASSQDGNRYNEQFF;CASRMTGRNSPLHF;CASSQDVRVTWQPQHF;CASSPHFSRHYEQYF;CASSPLGGMSYNEQFF;CASSVEGTGSEQFF;CASSSLRDSEANEQFF;CASSLGVRPQHF;CASRGDRVYSNQPQHF;CASSQDSFPYEQYF;CASSLGLAGGQLTFGNEQFF;CASSYDGFPYEQYF;CASSSQGTSVGDEQYF;CASSSAGLNTEAFF;CASSLSQGGSYNEQFF;CASSFVSGTDTQYF;CASSFVQGTDTQYF;CASSIGRGQETQYF;CASDTSNQPQHF;CAISEGSEQYF;CAISDPDRGLTDTQYF
RA_sample_ 60	TRA	28	CILRNAGNMLTF;CILRDEALRSGAGNMLTF;CIVRVDNAGNMLTF;CIVRVAGRETSGSRLTF;CIVRVVGQAGTALIF;CAMRGGGSNYKLTF;CAAKGGSTLGRLYF;CAASPRGGGNKLTF;CAASIRTNAGKSTF;CAASRYRGSTLGRLYF;CAGDPMDNAGNMLTF;CAVNIYGQNFVF;CAVNKDTGRRALTF;CAVLSRSSGNTPLVF;CAVSPNTDKLIF;CAFMGRGSTLGRLYF;CAFLGRGSTLGRLYF;CATDPRGNNRLAF;CATDAYSGAGSYQLTF;CATDARGGSYIPTF;CALSEARFSGGYNKLIF;CAVYRTGANNLFF;CAVEASSGAGSYQLTF;CAVGASKAAGNKLTF;CAYRSPLTGNQFYF;CAYRSRINDY…
RA_sample_ 60	TRG	2	CATWDGPYYKKLF;CATWDGHWPRPYYKKLF
RA_sample_ 60	TRD	0	NA
RA_sample_ 60	IGK	119	CIQATYWPLTS;CMQTTHFPRTF;CMQSKHLPPITF;CMQALQTPYTF;CMQALQTPRTF;CMQALQAPRTF;CMQGLQTPYTF;CMQGLETPYTF;CMQGLEIPYTF;CMQGLEPPYTF;CMQTLQTPRTF;CMQGTGWPWTF;CMRALQTPHF;CMRALETPHF;CQQYHSFSTWTF;CQHYNNYPPTF;CQHYNNYPINL;CQHYNNYPISF;CQHYYNYPITF;CQHYYDYPISF;CQHFDSYPVTF;CQQNHNYPPTF;CQQTYLTPLTF;CQQSYSTPLTF;CQQYNTYSPDSF;CQQYNSYSPRTF;CQQYNSYSRYTF;CQQYDRYSPTF;CQQYDDYPPTF;CQQYGRTF;CQRYDSYPPTF;CQRYDRYNPTF;CQEFNTHSRTF;CHL…
RA_sample_ 60	IGH	70	CTRDLGGRSGYW;CAKQPQWLLGRDWLDPW;CARDLYGDLSPYYYAMDVW;CARAKRYFDLW;CTTDSTVVTCEGCHYGMDVW;CTKGLIGWIDAFDIW;CARDLTGWGDYW;CARDVGGVHSFF;CARDFGGYDDYW;CARDKDLEFYDYW;CARGTGYYSAWFDPW;CARDLRGPRDYW;CARMPCQVRYYFDSW;CAKDYGRPGTVASTGDFFDVW;CAKRGSTSWSFDYW;CAKLCTATGTWCTSYW;CAKEVRPNDYW;CAKDYGRPGTVASTGDFFDIW;CAKEEVPNNYW;CAKEGPVGETHFDYW;CAKDLHYFSAMDGW;CAKGTEQHNYADSLPGHW;CAKGLIGWIDAFDKW;CAKDPPLEYGDYDRYYYFGLDVW;CATVQEW;CAT…
RA_sample_ 60	IGL	72	CTSYRVGNTPVVF;CSAHTSSITRLF;CSSYTSTSLYVF;CSSYTSSSTLVIF;CSSYTSSSARNWLF;CSSYTDTSTLLF;CSSYRSGSTSVF;CSSCTSSSTPYVVF;CSSFTSSGTYVF;CSSFSSGTTRYVF;CSSYTSSSTFYVF;CISFTDSRPNVLF;CQSYDNSLSGYVVF;CQSYDTSLATVLF;CQSYDSTMRGFWVF;CQSFDTSLTEYVF;CATWDDSLSGVVF;CATWDDSLIGVVF;CATWDDVLRGVVF;CATWDGSLSGVVF;CAAWDDSLSAYVF;CAAWDDSGIGVVF;CASYAGSKNYVF;CGTWDNDLNTGVF;CGTWDTSLSAVVF;CGTWDSSLNARVF;CGTWDSSLSAVVF;CGTWDSSLGVAVF;CGTWDRSLS…
RA_sample_ 62	TRB	0	NA
RA_sample_ 62	TRA	0	NA
RA_sample_ 62	TRG	1	CATWDGNCPEKLF
RA_sample_ 62	TRD	0	NA
RA_sample_ 62	IGK	47	CMQSIQLPYTF;CMQALQTPLTF;CMQALQTPRTF;CMQGTPWVTF;CQQYNDVPITF;CQQYNDYPPTF;CQQYNDYSWTF;CQQYYSYPLTF;CQHYSSYWTF;CQHYYSPATF;CQQYDDWPPYTF;CKQYNSYWTF;CKQYNTYWTF;CQQSYSTPLYTF;CQQANSFPWTF;CQQVDSFPITF;CQQYDNLPLTF;CQQYDNVPITF;CQQYDILPLTF;CQHYYHLPPTF;CQHYSTYWTF;CHHYGRSPYSF;CQQYYNNPRTF;CQQYYNLPRTF;CQQYYRLLTF;CQQYYRLLAF;CQQYCSSPITF;CQHRSNWPITF;CQHYGDSPRTF;CQHYSTSAWTF;CQQRSNWPQTF;CQQRSTWGVYTF;CQQRGYWPNLTF;CQQYHNW…
RA_sample_ 62	IGH	8	CARDYGRAGGSNAFDIW;CTTDWDIGTNTFRDCW;CTTDWDVVTSTFLDYW;CEKAGGYW;CARDYGRAGSTNAFDIW;CARTWIQVWTPDFDYW;CVRDEHGGKQLFDYW
RA_sample_ 62	IGL	31	CNSFTSRITLVF;CSSYTTSSTLVF;CSSYTASSSWVF;CSSYAGSHIYVF;CSSYAGSLTYVF;CSSYAGSYIYVF;CSSYAGSYSYVF;CSSYAGSRTYVF;CSSYAGGHIYVF;CSTFTGTDSWVF;CSSYTSRITVIF;CSSYRNGIHFDVF;CQSYDSSLSGSAIF;CQSYDSSLGDSVF;CATSTTSSTVVF;CASYTTSFTLIF;CASYTSSFTLIF;CASSTRSNTILF;CGTWDRSLSAVIF;CGTYTTFNSWVF;CCSYAGSASLIF;CLLSYSGAGVF;CLLSYGGPRVF;CLLFYSNAGVF;CLLFYSDVGVF;CSSSTASSSWVF;CRSRDSSGNHLVF;CYSFADNHQVF;CYSFAAGYQVF;CYSFADNKQFF;CCAYTTRSWVF
RA_sample_ 68	TRB	1	CASSPGQGPQHF
RA_sample_ 68	TRA	0	NA
RA_sample_ 68	TRG	0	NA
RA_sample_ 68	TRD	0	NA
RA_sample_ 68	IGK	126	CKQALQAPWTF;CMQNLQTPWTF;CMQTTQFPLTF;CMQTTHWPPNF;CMQTTHWPFTF;CMQTLQRGTF;CMQSIQLPNTF;CMQALQTPYTF;CMQALQTPYSF;CMQALQTPTF;CMQALQTPHTF;CMQALQTLWTF;CMQALQPPHTF;CMQALLTPLTF;CMQGTHWPQSF;CMQGTHWPLAF;CMQGIQPPRTF;CMQGIQTPRTF;CMQVTQFPWTF;CMQVLQTPYTF;CMQAIQTPLTF;CMHALLTPLTF;CQQYNSYSTF;CQQYGHYSWTF;CQQYNGYSRTF;CQQYNTYWTF;CQQYNSYPRTF;CQQYSDYSCTF;CQQYSGYSLFTF;CQQYETYPLTF;CQQYDSYPLTF;CQQYDRYPLTF;CQQYYSTLRTF;CQKYNS…
RA_sample_ 68	IGH	73	CTHYYDNSGNHHHFDYW;CTTCWLDRTERDAMTSGTFDYW;CTHYYCDSSGYYYFDYW;CAKDTGWGDSYFIYYGLDVW;CATKTDAASYWRGHFNFW;CARDCTDIVTPFAMDVW;CARGGVGITVALFQHW;CARELRGSWYFDLW;CATDRCRDTTCYSRFWNYYGMDVW;CATDRCRDTTCYSRFWYYYGMDVW;CATDRCRDTSCYSRFWYYYGMDVW;CATDRCRDSTCYSRFWNYYGMDVW;CATDTCSTTICYSRFYYYSGMDVW;CARTDAGTMVYSDSDGYHRVRSYYYGLDVW;CAKPVAPGHYYYGMDVW;CAKEIPATGNLDFW;CAKDFGFVAIFAYW;CATLSRQNFFGSDYGMDIW;CATKYRTKYYDIWLDAFDIW;CATSF…
RA_sample_ 68	IGL	44	CNSYAGSNTLVF;CTAWDDILNGPVF;CTSYAGRDLVVF;CSSYTTSSTLVF;CSSYTSSSTHVF;CSSYTSSSTLVF;CSSYTSSSTYVVF;CSSYTSSDTLVF;CSSYTSRTTYVF;CSSYAGRDTAVF;CSSYAGSNNLWVF;CRSHKSTVF;CQSYDRTPHVVF;CQSYDSSLSVSVF;CQSYDRSPHVVF;CQSYDDRVNGHVVF;CGTWDSSLSTGVF;CGTWDSSLSIWVF;CGTWDTSLRGWVL;CSAWDHSLSAWVF;CSSWDHSLNAWVF;CCSYAGDYTLVF;CCSYAGSSTYVF;CCSYAGSSTSVVF;CCSYAGSSTWVF;CCSNAGSSTYVF;CQSADNSGAYVIF;CQSADNSGAYVVF;CQSADSSGTYEVF;CQTWGRVF;C…
RA_sample_ 73	TRB	0	NA
RA_sample_ 73	TRA	0	NA
RA_sample_ 73	TRG	0	NA
RA_sample_ 73	TRD	0	NA
RA_sample_ 73	IGK	86	CMQGTHWPYTF;CMQGRQPPYTF;CMQVLQTPTF;CMQGLQPPLTF;CQQYKSYPPTF;CQQRDSYPLTF;CQQYNTYPWTF;CQQYNTYPYTF;CQQYNSYSYTF;CQQYNSYPYTF;CQQYNSYPWTF;CQQYNSYPFTF;CQQYHSYPYTF;CQQYYYWWTF;CQVYNTYLATF;CHQYNSYPITF;CQKYNSPPFPF;CQKYNIAPGTF;CQRYNGAPLAF;CQQYHSTPFTF;CQQYDNLPVAF;CQQYGGSSYTF;CQQYYSTVWTF;CQHRRNWPLTF;CQQTHTIPPTF;CQQSYNTPNTF;CQQSYRNPFTF;CQQSYRIPYTF;CQQSYSTPYTF;CQQSYSTPWTF;CQQSYSTPPLTF;CQQSYSVPLTF;CQQSSSSPQTF;CQQL…
RA_sample_ 73	IGH	56	CTKDWAVAGTRDWFIDLW;CARAPDTYGMDVW;CAHRHFIISGPHDYW;CAHRLSDAYNYGPYDYW;CAHRLWDSYNSSPYDHW;CAHRLLDAYNSSPYDYW;CAHRLVDPYNSSPFDYW;CAHRLLDENVFGPFDVW;CAHSNSWYDYFDYW;CAPRYGDYPVGNW;CARTRLDYDILTGYYYFDYW;CAAWGHITPDPDGLDIW;CAAKWSTFRESGPFDFW;CAKDQKDCSVNSCYSFSLYNWFDPW;CANSYCGGDCYSPFDYW;CAKAINSRGRIYHSDASDMW;CAKAAFWSGYRHTNPDYW;CAKSTVTMWLDPW;CAKSTVTMWFDPW;CANSDYYDIRAYYSIDYW;CATVQRPGPGQYYYESGGYPRGPIDYW;CARREPEFDYW;CAR…
RA_sample_ 73	IGL	51	CSSYTSSSTLVVF;CSSYTSSSTWVF;CSSYTSSITLVF;CSSYTRNTHVLF;CSSYTGSRTWVF;CSSYTSSTTSVIF;CSSYAGSNNLVF;CSSYGGRNNLVF;CSSYVGSNSVVF;CSSYTTSSTWVF;CSSYTSSSTLVF;CSSYTSSITMVF;CSSYRPHNVLF;CQSYDSSLSGYVVF;CQSYDSSLSGSVF;CLSYDSTLSNYVF;CAAWDDSLNGIVF;CASYTNRATVVF;CGTWDNSLSAVVF;CGTWDSSLSGGVF;CGTWDRSLSNWVF;CGTWDGSLNAGVF;CGSKRNNTTPLVF;CYSYTINTTPSF;CYSYAGSNNVVF;CSAWDSSLNVLVF;CSAWDSSLHGHLF;CSAWDGSLSAWVF;CCSYADNYNLLF;CCSYAGSY…
RA_sample_ 75	TRB	19	CSAGRTARNQPQHF;CASKFQKSNQPQHF;CASTLQGDSYEQYF;CASSPGRDPYEQYF;CASSPVVGTGVYGYTF;CASSPFASYEQYF;CASSRGQGVYEQYF;CASSLRRESTEAFF;CASSVDSPYEQYF;CASSLIGTYHTDTQYF;CASSLAGAPRGDTQYF;CASSLVPAIDEQYF;CASSFFPENTEAFF;CASSNPWGSGDTEAFF;CASHRQAYEQYF;CASTPRNREERNQPQHF;CASSISDNEQFF;CAITCAEREYPGTYEQYF;CAAGHTDTQYF
RA_sample_ 75	TRA	9	CAATPVDTGRRALTF;CARNTGNQFYF;CAFYDNYGQNFVF;CAFLQGGKLIF;CALCSNDYKLSF;CAVSSNRDDKIIF;CAVGADYGQNFVF;CAVVHRGGGNKLTF;CAVVFTGGGNKLTF
RA_sample_ 75	TRG	0	NA
RA_sample_ 75	TRD	0	NA
RA_sample_ 75	IGK	381	CMQNTHWPATF;CMQTLQTPLTF;CMQSTQLPYTF;CMQSMEVLTF;CMQSLQTPQTF;CMQQLHIPLAF;CMQEAYLPQTF;CMQATQFPHTF;CMQAMYWPPITF;CMQALTTPLTF;CMQALQTNTF;CMQALQTPYTF;CMQALQTPSFTF;CMQALQTPWTF;CMQALQTPGF;CMQALQTPITF;CMQALQSPLTF;CMQALQPPYTF;CMQALQARTF;CMQALRTPRYAF;CMQAAQFPLTF;CMQGTHWPLAF;CMQGTHWPRTF;CMQGTHWPPGYTF;CMQGTHWPPGFTF;CMQGTHWPPGFAF;CMQGTHWPPLTF;CMQGLETPYTF;CMQGSWWPHTF;CMQSLHTRFTF;CMQSTQYPWTF;CMQSLQTPTF;CMQSLQSPRY…
RA_sample_ 75	IGH	209	CATYYDKGGAFDIW;CARGGQSTSGFDSW;CARGPDSLGWYDLDYW;CTRDFDSGSGIW;CTTDPQRITTSGVVIGPFDHW;CTTGSLLVTTGAEDHW;CTKDSDRYDILTFYPFDPW;CTKDRATVAAADYW;CTRDSSGYFGYW;CTRGSSGHAESHYW;CTRGIEYQLLSTDFW;CTTGSIFVNTGAEDYW;CTSSATSFRMLTGFSWFYYFAMDVW;CTRHNFDSSGFYPFDHW;CSTYSGHTMGGSSYHYMDVW;CAKTLEQHYDYIWGTFWGSAFDYW;CAKDKDEYYYYYMDVW;CAKGLRFLEWYNWSDPW;CARNNVFGIW;CARTDGHFDYW;CARSGRYCSGGSCFDYFDYW;CARQYTEYYFDSW;CARDDDRAPAATADYW;CARE…
RA_sample_ 75	IGL	212	CKSYAGDSYVF;CNSFVRGNTLILF;CNSYTNRPTVWVF;CRTWDSSLSAGVF;CSAYAGRNNYVVF;CSAYGGSNSFGVF;CSSHAVSDNLVF;CSSRTSSETYVF;CSSYTTNSPLVVF;CSSYTTSNTYVF;CSSYTTSSTWVF;CSSYTTSSPLVVF;CSSYTSTSPWVF;CSSYTSSSTLF;CSSYTSSSTQVF;CSSYTSSSTLVF;CSSYTSSSTSVVF;CSSYTSSSWVF;CSSYTSRGTLIF;CSSYTSSLTWVF;CSSYTETNTVVF;CSSYTSSTTLVF;CSSYRASNNLVF;CSSYRGSNNLVF;CSSYISYNSWVF;CSSYISDTTRVVF;CSSYADFDGDVF;CSSYAGTKTVF;CSSYAGSNNLVF;CSSYAGSNSVVF;CSSY…
RA_sample_ 61	TRB	13	CSVDSLAGGNNEQFF;CSARGPGGLADYNEQFF;CASNVVGEQFF;CASRGDGLNTEAFF;CASSSNTGTTFLANYGYTF;CASSQEGATQYF;CASSQALAGGTLDEQFF;CASSSLGTSGRDIHNEQFF;CASSYRSGTDTQYF;CASSIQTIDTEAFF;CASSIDSISYNEQFF;CAITPTVQSHNEQFF;CASQPSGTYEQYV
RA_sample_ 61	TRA	13	CLVGDIGFQKLVF;CAMSPNNDMRF;CAPPDRGSTLGRLYF;CAASQAGTALIF;CAVNSLVGNQFYF;CAVLGNNNDMRF;CATDNDMRF;CATASPNRGGADGLTF;CAVRDPIYNQGGKLIF;CAVRSDGGTYKYIF;CAFMIAFGKLTF;CAFMSLLSGTYKYIF;CVVNQPLGGGSYIPTF
RA_sample_ 61	TRG	0	NA
RA_sample_ 61	TRD	0	NA
RA_sample_ 61	IGK	0	NA
RA_sample_ 61	IGH	2824	CNYGSGSYYRW;CTLGHTNYGEFLFKYW;CTRSASWFDYW;CTADRLCPGRSCYAEIRYSYYGMDVW;CTTYSTSSGYFDFR;CTTWLKEHFDYW;CTREESFFDPW;CTRERDYSGSFYGREKYFDFW;CTRATGNWFDPW;CTRGPDIVVVDPPTNNWFDPW;CTRGHCSTGSCSSPPKNWFDPW;CTSLDGTGYSFNYW;CTRGGGLSYVHTDYW;CTRGLPGSGSPPGYW;CTRQDPDLAPPRDAFDLW;CTGSGGTGRHSQNWFGPW;CSRGNTEPNAKYYFDYW;CRYYYDSSPSGDYW;CARHIRSSIGDPW;CARRIHSGSYYW;CAREIADEETAGWYLDLW;CARDLGYFNYLDLW;CARDGLGYFDLW;CARTNDFWSARGRVYYYAM…
RA_sample_ 61	IGL	1196	YCSSAGSHRWLF;CNSYKKNDNLELVF;CNSYTTSSTLYVF;CNSYTTSVTRVF;CNSYTSNSAYVF;CNSYTSTNTRVF;CNSYTSSSTLVVF;CNSYTSSATLAF;CNSYTRSSTLVF;CNSYTISSSRVIF;CNSYAGNNYWVF;CNSYAGSNILF;CNSYAGSKNVF;CNSYAGSTWVF;CNSYAGSTSDLVF;CNSYVGSNNFGVF;CNSYVSSSTRLF;CNSYSSTTSRVLF;CNSFTRTSNWMF;CNSFTRTSTVVF;CNSFAGLNNLAVF;CKSSTTSGIRVF;CKSSTRTGTRVF;CKSFTTSHTLVF;CNSYTITNSLVF;CTSYTSSNTLF;CTSYTSTSSLVLF;CTSYTSSSTLVF;CTSFTGGVSVLF;CTSFAGSITPWVF;CT…
RA_sample_ 57	TRB	0	NA
RA_sample_ 57	TRA	0	NA
RA_sample_ 57	TRG	6	CALWESRELGKKIKVF;CALWEEELGKKIKVF;CALWEVHELGKKIKVF;CALWEVQELGKKIKVF;CALWEVEKELGKKIKVF;CALWDGEELGKKIKVF
RA_sample_ 57	TRD	0	NA
RA_sample_ 57	IGK	0	NA
RA_sample_ 57	IGH	0	NA
RA_sample_ 57	IGL	0	NA
RA_sample_ 64	TRB	22	CASSQQTGRVFNEQFF;CASSQGPGGGYNEQFF;CASSPKARGNTEAFF;CATSDLGDTTSGYTF;CASRSGTEYGYTF;CASSQKTRGPTEAFF;CASSPWQFGSPLHF;CASSPLFYLEQYF;CASSRGGELNIQYF;CASSRRGGEDTEAFF;CASSLLSSFTSEKETQYF;CASSLRLAGGETQYF;CASRESTGGEQYF;CASSTFGSDTQYF;CASSIGQGFLEQYF;CASSEAIGSYGYTF;CASSLPSPGGLYGYTF;CASSLYSYTDTQYF;CASSLSEYEQYF;CASSSPTRTVGNTEAFF;CAISVGNEQFF;CAWRRLAGGLAASYEQYF
RA_sample_ 64	TRA	27	CILDGTGTASKLTF;CLVVGTNAGKSTF;CAMRRGSTLGRLYF;CAMREPTGNQFYF;CAMREPSDFGNEKLTF;CAMREVEDSSYKLIF;CAMRDRQGGSEKLVF;CAEPRNTGNQFYF;CAEPQNTGNQFYF;CAEPLNTGNQFYF;CAAKDSSYKLIF;CAATRGGADGLTF;CAARGGETSGSRLTF;CAASSPDDYKLSF;CAVPTGNQFYF;CAVLGGGSYIPTF;CAVNTGGFKTIF;CAGPQGGGSNYKLTF;CAVTPTGGGNKLTF;CAVRDGAAGNKLTF;CAVRSYAGGFKTIF;CAVRPIYNNDMRF;CAVGSNFGNEKLTF;CAVSGGGADGLTF;CAFPAGTALIF;CVVPRERNAGNMLTF;CVVGGTSYGKLTF
RA_sample_ 64	TRG	7	CATRMNYYKKLF;CATWDGPGNYKKLF;CATWDGLYKKLF;CATWDRNDWIKTF;CATWDVPYYKKLF;CATWGRDTTGWFKIF;CATWFPYYKKLF
RA_sample_ 64	TRD	0	NA
RA_sample_ 64	IGK	817	GQRTYNAPLTF;CMNALQPPFTF;CMQTRQTPFSF;CMQTLQTPDSF;CMQTLQPPFTF;CMQSIQVPWTF;CMQSMQVPWTF;CMQSANWPYTF;CMQPLQTPWTF;CMQRIEFPHTF;CMQRMEFPYTF;CMQRLDFPITF;CMQATHWPWTF;CMQATHWPLTF;CMQAMLLPWTF;CMQALQTQYSF;CMQALQTPFTF;CMQALQTLTF;CMQALQTPRLTF;CMQALQTYNF;CMQALQTPITF;CMQALQTPYSF;CMQALQTPNTF;CMQALQTPTTF;CMQALQTPMYSF;CMQALQTPPTF;CMQALQTPRTF;CMQALQTPLF;CMQALQTPVTF;CMQALQTPYTF;CMQALQTRTF;CMQALQTGLTF;CMQALQTVYTF;CMQAL…
RA_sample_ 64	IGH	409	CTKGVRVVAATGRVHW;CTRDHWNPPHDAFDLW;CAKDITQIAVARYYGMDVW;CAKDGSSTSPGWSDTW;CAKELLDSTGGSLYHYNYFHGLDVW;CAKVVSLYGSNNVHRGYFDYW;CARDYDTSGYSYFDHW;CARAAGNGWAAKALDVW;CARRGGSLTLWSFDIW;CARIYCTNGKCYHDYW;CAREAACSATRCYGSVDAW;CARAPLNRRYCSGSDCFSGWFVDLW;CARGPPGFSSEEGLGGDYW;CALGALKGRDKGLDDW;CTTERTSYAGSWIDSW;CTTGAPWSGSTYDHW;CTKAIAAHSYFADG;CTKAIAVHSYFAEG;CTTGFGNGEAHW;CTREGLPVGSRFNYNDHW;CTREGLSVGSRFNYNDYW;CTRDSLRSESWFSG…
RA_sample_ 64	IGL	699	CNSYTSTNTLIF;CNSYTSSSTYVF;CNSYTSSATWVF;CNSYVSSGSWVF;CTSYTIKNTQVF;CTSYTTSATWVF;CTSYTSSNAPYMVF;CTSYTSSTTLVF;CTSYAGSNNLIF;CTSYAGSNIRVF;CTSYAGSDGWVF;CTSYAGDDGWVF;CTSYAYSNNLVF;CTSFTVTNTHVF;CSPYAGSNNPWLF;CSPYAGSNNPWVF;CSAYTSTTTRF;CSAYAGRFNWVF;CSAYSTTTTRF;CSSTTGSNTVVF;CSSTAGTNNPYVF;CSSHASSKSLMF;CSSHARTKSLVF;CSSHAGTYSYVMF;CSSHGRTKNLVF;CSSASHGDTLILF;CSSYAGNNFVIF;CSSYTNTRTYVF;CSSYTTNRTWVF;CSSYTTSTTVVF;CSSY…
RA_sample_ 76	TRB	22	CASSQAAESSYEQYF;CASSQGGQGGYEQYF;CATSDSATVKPQHF;CASKLREEDYGYTF;CASTTEGEQFF;CASRPSMNAEAFF;CASRRQGSEAFF;CASSQDQRYREGYTF;CASSLTANEQFF;CASSSQGTGGDEQYF;CASSLEGNQPQHF;CASRRSMGEGDTEAFF;CASRVGTSQTETQYF;CASSLDRFSNQPQHF;CASSYLRGGSAQNTQYF;CASSSRTGNNEQFF;CASSSRTGNTEAFF;CASSQQTEAFF;CASTLTTDSSKNIQYF;CASSIAGGTDTQYF;CASSPTAGREKLFF;CASSGTANTEAFF
RA_sample_ 76	TRA	32	CILRSTGSSNTGKLIF;CIVREATGTASKLTF;CIVRVADTDKLIF;CAMRHGGNNRLAF;CAEKNSGNTPLVF;CAASDSGSARQLTF;CAASITGGGNKLTF;CAAIMANQAGTALIF;CAGGDTGNQFYF;CAAYSGAGSYQLTF;CAATTSGTYKYIF;CAVSLSNDYKLSF;CATDAAGTYKYIF;CATGVSGTYKYIF;CALYPLEGGSQGNLIF;CALSETNSGYSTLTF;CALSERGSDGQKLLF;CALSELAGNEKLTF;CALSDQRGYSTLTF;CALSGQDNYGQNFVF;CAVLYSGGYQKVTF;CAVRGISGNNRKLIW;CAVRAYSGAGSYQLTF;CAVSGSNQGGKLIF;CAVIPDSNYQLIW;CAVQAEQAGDMRF;CAVGAFGG…
RA_sample_ 76	TRG	2	CATWDPYKKLF;CATWGASLNYYKKLF
RA_sample_ 76	TRD	1	CALGELPRLPQVSYLILGVPNTTDKLIF
RA_sample_ 76	IGK	1712	CKQSMLFPLTF;CTHRIQFPLTF;CMQTTQLPLTF;CMQTTHWPPTF;CMQTTHWPPYTF;CMQTLQIPPVTF;CMQTLQAPFTF;CMQTVQTPHTF;CMQSKQLPLTF;CMQSTHWPPTF;CMQSSQLPPTF;CMQSIQLPWTF;CMQSIQLPITF;CMQSIQLPRTF;CMQSLQIPEYTF;CMQSLHLPLTF;CMQSVQFPVTF;CMQSVELPWTF;CMQHRHWPWTF;CMQPLQSPFTF;CMQRKEIPYTF;CMQRTDFPYTF;CMQRTYWPFTF;CMQRIRFPLTF;CMQRIDFPYTF;CMQRLQSPTF;CMQDTHWPWTF;CMQDRHIPPTF;CMQDLKTPYTF;CMQATQWPTF;CMQALQTPVTF;CMQATRGPPFTF;CMQATHWPTF;CM…
RA_sample_ 76	IGH	765	SARDGISACPDLDYW;CTTAIDINPYNSGHRPYW;CTTAIDINAYNSGHRPYW;CTTAIDINGYNSGHRPYW;CTTAIDIDAYNRGHRPFW;CTTAPGYCSAGSCFSEPYYYTMDVW;CTTVPGYCSAGSCFSEPYYYSMDVW;CTTLSYYYLSIGYFENFDLW;CTRETPCNGGSCPSSW;CTIAPQLDGYNSGHRPFW;CTRSPGGLNWAGEISSPTFW;CTAAPDLDPYNSGHRPYW;CAKDKGGSCFGRTCHGPPSYFYTIDVW;CARRLVAAGVHAFDIW;CARMANRYGDFSSLGGDVW;CARDIWGSRYFGYW;CARGPDVWRSHRYSLFVHW;CATAGSYNFDNW;CARHERDWLLYAHVGYAMDVW;CARAPSSGLLTASLDRW;CARGE…
RA_sample_ 76	IGL	1152	SCSYTTSATYAVF;CNSYTTTNTLVF;CNSYTTSVTYVF;CNSYTTSRTWVF;CNSYTITNTLGVF;CNSYTASRTWVF;CNSYTSVTIVAVF;CNSYRSTSSRSTTTPVF;CNSYRSDITLVF;CNSYAGSNNLIF;CNSFTTSKTGVF;CNSFGARSF;CTSWDTSLSEPKMLF;CTASGGSYDILF;CTAWDTTVNNWVF;CTSYTTSRTLVF;CTSYTTTKSWVF;CTSYTSSSTLVF;CTSYTSSKTLRF;CTSYTRSSTWVF;CTSYTRSNTPYVF;CTSYMSRVTLF;CTSYAGSNNVLL;CTSYAGSNNVVL;CTSYAGSNNVFL;CTSFTDKSTPYVF;CTSNAGSHMLLF;CTSLTRNSTLVF;CTSFTTSGTWVF;CTSYTNINTWVF…
RA_sample_ 70	TRB	7	CSGGNIGKPQHF;CASSPTRTDTQYF;CASSSWGGRSNQPQHF;CASSLIGESKNNEQFF;CASSPNYSNQPQHF;CASSIDLNLGAGELFF;CASSSGIRQPQHF
RA_sample_ 70	TRA	6	CAVNEDMRF;CAVFGVDAGNMLTF;CATVARMDSSYKLIF;CARFGPGGGNKLTF;CAVKNYGQNFVF;CVVSFISGTYKYIF
RA_sample_ 70	TRG	0	NA
RA_sample_ 70	TRD	0	NA
RA_sample_ 70	IGK	62	CMQRVDFPTF;CMQALQTPFTF;CMQGTHWPLTF;CMQGTHWPIAF;CQQYNTYWTF;CQQYDDSPWTF;CQQYNNYPYTF;CQQYNTYRTF;CQQYNLPRRTF;CQQCNTFSYTF;CQQYGSSPRTF;CMQRREFPITF;CQQYDNLPPFTF;CQQYGRSVTF;CQQYYSNSVTF;CQQFDNLPLTF;CQHTFYTPWTF;CQQSYSTLPYTF;CQQSYSTLGTF;CQQSYSAPLTF;CQQSYGTVTF;CQQSYSTPWTF;CQQRSDLFSF;CQQLNSFPLTF;CQQYTSRLLYTF;CQQYDNFPFTF;CQQYDNFPVTF;CQQYDNFGRAF;CQQYDDLPSF;CQQYDDFPVTF;CQQYDGLPSF;CQQYDYLPTYTF;CQQYANLPLTF;CQQYYSH…
RA_sample_ 70	IGH	7	CARSISAVGHAGGGYYYGMDAW;CARVGQGTSAFDIW;CAKDDWIGDRDLPLDHW;CARDLHYGSGNYRRLNWYFDLW;CARGNFFFDSSGHFPVEDYW;CARDRYISGWPELHYFDSW;CARLPLCSTTSCLNNYFDSW
RA_sample_ 70	IGL	24	CTSYTSTNILF;CSSYAGRNNWVLF;CSSYAGTSNWVLF;CSSYGGSNNWVLF;CQTYDTSLSASVIF;CQSYDRSLSGSVLF;CGTWDSRLNIGVF;CGTWDSGLNVGVF;CGTWDSSLSAGVF;CGSYTTTSTLSF;CSAWDISLGAWVF;CSSFAGSPWVF;CCSFVRTYTWVF;CNCRDSSGEGVF;CQSADTSGVRVFF;CQSADSTGTYVIF;CHSYYSTNWVF;CQTWGTGIQVF;CQAWDISVVF;CQVWDITSDHPYVF;CQSYDDDNPVIF;CETWDTNARVF;CVLYMGSGISMF;CYSTDSSGTNWVF
RA_sample_ 74	TRB	89	CSGLVNTEAFF;CSVEATPGRNTQYF;CSVVRGGNEQFF;CSAGGLGGQETQYF;CSASGLADTDTQYF;CSARDPGQGRNEQFF;CSARDPIAGGSSYEQYF;CSARDRRRNTEAFF;CSARGLAGGNTDTQYF;CSASVAGYEQYF;CASSQEGHSGANVLTF;CASSHGSGLGNEQFF;CASSRDQGAGANVLTF;CASSLPPTGNTEAFF;CASSSTAGVSTDTQYF;CASSLEPGNTEAFF;CASSFGQGRSYNEQFF;CATSESKQGAYEQYF;CATQQVGDKNIQYF;CATQGRNTEAFF;CATPGYNEQFF;CATGRAGGASGANVLTF;CATCGWVCTEAFF;CASTPGRANYGYTF;CASTRGDRAVTEAFF;CASRSNSGGISYEQYF…
RA_sample_ 74	TRA	78	CIVTGGGNKLTF;CIVRAGNQFYF;CLVLFMDTGRRALTF;CLVANTGNQFYF;CLVGSRLSGGYNKLIF;CASLRGGYQKVTF;CAMREGWNQGGKLIF;CAMSSNTGNQFYF;CAMSFGSSNTGKLIF;CAILRAGTASKLTF;CAESIQNAGNMLTF;CAERMDSSYKLIF;CAEGYNNDMRF;CAARSARGAQKLVF;CAASNVGYGGSQGNLIF;CAASGGRRGSTLGRLYF;CAASSGRGYKLSF;CAARSSGGYQKVTF;CAASIGRSQGNLIF;CAASGPDSSASKIIF;CAGPYGGATNKLIF;CAGAPETSYDKVIF;CAGVYSGYSTLTF;CAGNTNAGKSTF;CAKGGNNRKLIW;CAAYAGGTSYGKLTF;CAASLGADSWGKLQF…
RA_sample_ 74	TRG	5	CATWDRHYKKLF;CATWDGPFYYKKLF;CATWDGPEPSNYYKKLF;CATWDESENYYKKLF;CATWANYKKLF
RA_sample_ 74	TRD	3	CAFFWGIGPDKLIF;CALGELPGQRSMAYLNKVLGDTPDKLIF;CALGSLPSHPYWGISQYTDKLIF
RA_sample_ 74	IGK	658	CKLHTHWPPTF;CMQNTHWLYTF;CMQTTQFPITF;CMQTLQPPGVTF;CMQSTHWPPITF;CMQSIELPGHTF;CMQSVQLPPTF;CMQSFQLPYTF;CMQSFQLPPYTF;CMQRTQWPITF;CMQALQTPHTF;CMQALQTPFTF;CMQALQTPLTF;CMQALQTPPTF;CMQALQTPRTF;CMQALQTLYTF;CMQALQTPLYTF;CMQALHTPGTF;CMQALGTPHVF;CMQALNTQFTF;CMQALETPTF;CMQAVQTPITF;CMQGTHWPPYTF;CMQGTHWPWTF;CMQGTHWPPVTF;CMQGTHWPPWTF;CMQGTHWPRTF;CMQGTHWPRAF;CMQGTHWPRYTF;CMQGTYWPPWTF;CMQGTYWPRTF;CMQGLQTPYTF;CMQGLQ…
RA_sample_ 74	IGH	658	CTPPTMNEYW;CTPPTMTDYW;CTPPTMTDSW;CAKDRYNLRDYYYGMDVW;CAKDGGYSYGSGGYGMDVW;CARHPRLRELPLW;CAHTDDPGTYYFDRSGYYPRLVFDPW;CARLTYYSDSSQHYYDYFDHW;CALGGGAVRPYWFDPW;CAKHRGAGSHYNYWMDVW;CAKDLALGVAAAGPFYYYIDVW;CAKGKEVWSYYFEYW;CAKWGGGTGYFDFW;CATSLHFTSYYPSFDHW;CARHHDTGSFKAFEIW;CARDQGGIIIGSFDIW;CARDVSGGAQGYW;CARVLEYTSGRSRAFDVW;CARVPSYHFDSW;CASLSTTIFGVDYFYYYGTDVW;CASGWNYYTGSYYMDVW;CAREFGYTIGWSGLDPW;CAGDLEEVAGTWLACFD…
RA_sample_ 74	IGL	398	CNSYTTTGTVLF;CNSYTSNNLWVF;CNSYTSSSTWVF;CNSYTLYHTWAF;CNSYAGTNKWVF;CNSYAGSNNFVF;CKSYTRSRTSVF;CKSSTTYKTLVF;CNSYTNSDTLVF;CTSYTSRDTWVF;CTSYTTTSTVIF;CTSYTSRNTWVF;CTSYTYRNTWVF;CTSYASSNTWVF;CTSYAGSNIGVF;CTSYSSSGTGVF;CTSYSGINILIF;CSAYTSPTNVIF;CSSHTTRDTLDWVF;CSSHTSSSTPWVF;CSSHTSSNTRVF;CSSHISGTTLAF;CSSHAGSNNLVIF;CSSYTNSNTVVF;CSSYTTTNTVLF;CSSYTTSRTRVF;CSSYTTTNTAVF;CSSYTTNTALGVF;CSSYTRSNSYVF;CSSYTSTNTWVF;CSSY…
RA_sample_ 77	TRB	12	CSARDRAGLATNEQFF;CSASVDTDTQYF;CASSQDTSKESQYF;CASSTDGGITDTQYF;CASSAGGVSYNEQFF;CATSDPTGPVVDQPQHF;CASSHTSANEQFF;CASSVVASQETQYF;CASSLKGSNQPQHF;CASSLALTRSGTDTQYF;CASSFLAGTDTQYF;CASSIAGSSYNEQFF
RA_sample_ 77	TRA	7	CAAGPNTGNQFYF;CAGGNQGGKLIF;CASPLERTGTASKLTF;CALSDMWVTGGGNKLTF;CAGYSSYKLIF;CAVRPMNSGYSTLTF;CAVSGKYNDYKLSF
RA_sample_ 77	TRG	1	CATWDGPWYYKKLF
RA_sample_ 77	TRD	0	NA
RA_sample_ 77	IGK	2031	GQRTYNVPPFTF;CRQALQTPLTF;CIQGTHWPYTF;CMQNSYWPGTF;CMQTKQLPITF;CMQTKQLPYTF;CMQTRQTPRTF;CMQTLQTLGTF;CMQTLQSPPWTF;CMQTLQTPYTF;CMQTLQSPRTF;CMQSTHWPPWTF;CMQSTQLPPYTF;CMQSIQVYSF;CMQSIRLLTF;CMQSLQTPLAF;CMQSVQLPPTF;CMQSVQLPHTF;CMQHTHWPFHTF;CMQHMEFPYTF;CMQPLQTPFTF;CMQPLQTPRTF;CMQPLQTPWTF;CMQRKEFPWTF;CMQRIDFSSYTF;CMQRIEFPYSF;CMQRLDFPSGGITF;CMQRVEFPYTF;CMQLLQTPHTF;CMQDLQTPYTF;CMQATQFPFTF;CMQALEKITF;CMQATQYPH…
RA_sample_ 77	IGH	2147	GARVLRDYVWGIYRYDFDYW;CTRGTSPYDVNGVGDYW;CTSGIRVGSPIW;CTRTDGYKSQASDTFDVW;CTTDRIIGLERGTYSMFDYW;CTTGFGDGEKHW;CTRGRPGYW;CTRTIAVTGSEWFDPW;CTTGFDAVGSTKVYYVDVW;CRSTSNYFDYW;CARETHVGFFVMDVW;CARDVAPQMAAITGLDYW;CAHRPTSHTDGDRFDLW;CARLRRTDYYNSGYPDYW;CARDSLTYDAFDVW;CARVSQLLFAFDIW;CARVSQILFAFDIW;CAKDRDDFGDYTYDYW;CAKAHSIKWLLPYIGSEYGYW;CAKLNSSSVGTYGMDVW;CAKEWGNWNDWLDPW;CATEGLYSSNWQTYYYLDYW;CATDARSPGWLPATHFFDYW;CAR…
RA_sample_ 77	IGL	1185	CNSYTSTSTWVF;CNSYTSSTRWVF;CNSYTSSSTLYVF;CNSYTYTSTYVF;CNSYTSTSSLWVF;CNSYAGNDNLSMF;CNSYAGSNNFVVF;CNSYAGSNTLVF;CNSYAGGNNWVF;CNSYAGSNSFPYVF;CKSYTRTSTYVF;CNSYTASSTWVF;CNSRDNRGDHLRVF;CTAYGSGSFYVF;CTSYTSRNTVVF;CTSYTSRSTVIF;CTSYAGSATNVPF;CTSYGSESFYVF;CTSYGSGSFYVF;CTSYTTSMTHVF;CTSYTTDSFYVF;CTSYTSSSTRVF;CTSYRSTNTLVF;CTSYITSITLVF;CTSYIRSSDRSVF;CTSYAASDTWVF;CTSYAGSNSLVF;CTSYAGSSWVF;CTSYGGINKLDVF;CSTYSSDSFYVF…
RA_sample_ 53	TRB	0	NA
RA_sample_ 53	TRA	0	NA
RA_sample_ 53	TRG	0	NA
RA_sample_ 53	TRD	0	NA
RA_sample_ 53	IGK	126	CMQATHWPWTF;CMQARHTRTF;CMQALQTPFTF;CMQGTHWPWTF;CMQGTHWPPYTF;CMHALQTPPYTF;CMQTTHWPYTF;CMQATHWPATF;CMQALQTPPFTF;CQQRSNWPFTF;CQQYNGYSKTF;CQHYYSSSITF;CQQSYTNPRTF;CQQSYSAPLYTF;CQQHIDSSRTF;CQQYKSYPFTF;CQQYNSYPLTF;CQQYNSYPATF;CQQYNSYPYTF;CQQYNSFPPTF;CQQYHRYPVTF;CQEYNSYYF;CQEYDSYYF;CQQLKSFPHTF;CQQLNSYPRTF;CQQYSDSPTF;CQQYESFPWTF;CQQYGDSVITF;CQQYYSLPYTF;CQHRYNWPPITF;CQQNYNTQRTF;CQQSYKTPYTF;CQQSYSNPMYTF;CQQ…
RA_sample_ 53	IGH	30	CASSRDSSWHNFDYW;CVRHKYYGSGQDNWFGPW;CTTRYGGNSADYW;CAREGSRWTRAPMDVW;CATMPLQYSGKVYSYFDLW;CARQPYSGSYEDYW;CARQPYSGSYADYW;CARHPPNRYGGTELDYW;CARDRSSMISAYAYDIW;CARDVHLGLVGAPYSRQDYW;CARDVARFGDAYFDFW;CARAPYGHWDSSAYYSSEAFDIW;CARALLIGSIRYWYLDLW;CARAFYEYGDPFDYW;CARGVDDYRIYERLDPW;CARGGVGAAVMDFW;CARLARYCSSTDCYGDDYW;CASGGDAATGSSYYQYYGLDVW;CARQYDHDSSGYYYAYW;CARSTLSYYDNGGYYHFDRW;CARPYTDSTLAFYYFYGMDAW;CARDNSYHGTGSA…
RA_sample_ 53	IGL	59	CTSYTSSSTWVF;CSSYTSSSTLVVF;CSSYTSSSTLVF;CSSYTSDTTLVVF;CSSYTIISTWVF;CSSYAGNNNLGVIF;CSSYAGNNIWVF;CSSYAGSNNLVF;CSSYAGSNILLF;CSSYVASTNVVF;CSSFSLTSTLVF;CSSYTASKTWVF;CSSYVAGDSLMF;CSSYTSASTFVF;CSSYAGMKNMVF;CSSYVGTDNLIF;CQSYDSSLSGWVF;CQSYDSSLSGFWVF;CQSYDSSLGYVF;CQSYDSDLRVF;CQSYDSSLSRSVF;CASYTGSHDLVVF;CASYRRSGILVF;CASYADKKSYVF;CGTWDSSVSAGVF;CGTWDSSLSTVVF;CGTWDSSLSAVVF;CVSYANINTFVVF;CCSYAGRYTWVF;CCSYAGNATP…
RA_sample_ 56	TRB	3	CASQGTDTQYF;CASSFLSGTDTQYF;CASSPTGGHYEQYF
RA_sample_ 56	TRA	5	CAPYSYKAAGNKLTF;CAASPPRNAGGTSYGKLTF;CALKSSGDKLTF;CALTTGSNTGKLIF;LGDSWGKLQF
RA_sample_ 56	TRG	0	NA
RA_sample_ 56	TRD	0	NA
RA_sample_ 56	IGK	491	CMQNIQPPWTF;CMQTLETPPTF;CMQHTRGGTF;CMQRREFPWTF;CMQRVEFPTTF;CMQATHWPWTF;CMQATHWPPAF;CMQAIQGPYTF;CMQALQTPWTF;CMQALQTPPYTF;CMQALQTPVTF;CMQALQTLTF;CMQALQSPPTF;CMQALQIPRTF;CMQALQVPRTF;CMQALQTPLTF;CMQALETPITF;CMQALRTKYTF;CMQALETPLTF;CMQGTHWPRTF;CMQGTHWPGTF;CMQGTHWPYTF;CMQGRHWPSF;CMQGIHWPLTF;CMQGLQTPPTF;CMQGLQTPGF;CMQGLQTPYTF;CMQGLQTPFTF;CMQGLQTVTF;CMQGLQSPLTF;CMQGLQSPWTF;CMQSLQTPLTF;CMHTIQPRFSF;CMQTLES…
RA_sample_ 56	IGH	36	CTRGLMEYIHYYYYLDVW;CTTALSDSWKGYGYYYFYTDVW;CTRVQKAVTGGTYYHYYGMDVW;CTRHRADNWNPVNQNFDYW;CLRIDHSSDWTWTSFDYW;CAKDSCSTTNCPDGSYFDHW;CAKGGLNGDGGRGEVQNW;CAKWESASFYLSYYFVYW;CARGRSGMTVALFDFW;CARLGGFYCINGVCPPDVW;CAVYSGYHFAVTFW;CAKDRFYETGGYPLEYYFHYW;CATEPIWSGFYGSFDYW;CARTIFNYFYYMDVW;CARQLSGNYGAFDIW;CARRSDRDFDYW;CAREHLRVVVNDYW;CARDPFRTSHAFDKW;CARDPGIPAAGPRGYFDYW;CARDQGREWLKHYYFDDW;CARDPFNGQQLPRGLDYW;CARDDRYNSG…
RA_sample_ 56	IGL	282	CNSYTNSNTQVF;CNSYAGNNNYVF;CTSHTNFSPVVF;CTSDAGSSNVVF;CTSYTTSSTGVF;CTSYAGSNDFVVV;CTSYAGGNNPVVF;CTSYGGGNDPVVF;CTSYSSGTTFRVF;CSAYTNRATYVF;CSSHAGNNNLIF;CSSYTSSTTLGGVF;CSSYTNFVTVVF;CSSYTTSNTWVF;CSSYTSSSNVVF;CSSYTSSSTPYVF;CSSYTSSSTLYVF;CSSYTSSSTLVVF;CSSYTSSSTLF;CSSYTSDSTRVF;CSSYTRSSTVVF;CSSYTSTSTLVF;CSSYTSSGTYVVF;CSSYTSSTTLVVF;CSSYTSVKSPWVF;CSSYTDRTNSVF;CSSYIGGSTLGF;CSSYRTNNTHVF;CSSYADNNFVIF;CSSYAGSNNPV…
RA_sample_ 58	TRB	2	CASSQDSGSASYEQYF;CASSYRAGGGTDTQYF
RA_sample_ 58	TRA	2	CAGTNTGNQFYF;CAVSGGSGTYKYIF
RA_sample_ 58	TRG	0	NA
RA_sample_ 58	TRD	0	NA
RA_sample_ 58	IGK	61	CMQALQTPLTF;CMQALQTPVTF;CMQALQTPRTF;CMQGTHWPRTF;CQQYNTYPWTF;CQQYKGYPYTF;CQQYNSYSQTF;CQHYNSNSRAF;CQHYNGKSRAF;CQHYNGNSRAF;CQHYNGASRSF;CQHYLGTSRAF;CQQYNTYSPLSF;CQQYNSYPLTF;CQQYNSYPYTF;CQQYNVYSRTF;CQQYHTYPRTF;CQQYQGSTF;CQQYHTYPPTF;CQQYDSYPWTF;CHQYKGSTF;CHQYKTSPYTF;CQQYNGYSRTF;CMQALQTPYTF;CQQTYTATTF;CQQYDDLPPTF;CQHRSEWPFTF;CQHYGRSPMYTF;CQQTDTVPLTF;CQQTYTSPQTF;CQQTYSSPKTF;CQQSYSTPYTF;CQQSGTF;CQQSYTTPWT…
RA_sample_ 58	IGH	9	CSTDWDRSRGSQGDFW;CARQDGDAEYYFDNW;CARGHGSWWQLVPDW;CARGGYCSSSHMSCEGRFNYYGLDVW;CARWGGYDLYYYYGMDVW;CARQYCTNSVCYNEGHYYYGMDVW;CARMGAGLLAPIPTYIFDVW;CVRELEDCAGDCLHYW;CSTDWDRRGSQGDFW
RA_sample_ 58	IGL	24	CNSYTTTTLWVF;CNSYRTSNTWVF;CTSYTSSSTWVF;CSSNTIPTTLLIF;CSSYTSSTTYVF;CSSYTISSTDVIF;CSSYRSSSTIYVF;CGTWDNSLRAVF;CGTWDSSLTAGVF;CGTWDSSLSAGVF;CGTWDSSLSVVVF;CGTWDSSLSVWVF;CGTWDSSLSSWVF;CGAWDSRLHAGVF;CCSYAGSSTLVVF;CQSADSSGTYSRVF;CHVWDSSSDHVVF;CQVWDSSTVVF;CQVWDSTSDHVVF;CQVWDSSSDQDVF;CQSYDSSIWVF;CETWDTNTHVVF;CETWDSNTHRVF;CVLFIGSGISLF
RA_sample_ 63	TRB	0	NA
RA_sample_ 63	TRA	1	CAVPTGGFKTIF
RA_sample_ 63	TRG	0	NA
RA_sample_ 63	TRD	0	NA
RA_sample_ 63	IGK	13	CQQYNSYPWTF;CQQYDSYPLTF;CQQFNSEPWTF;CHQYDSYPRTF;CVQVLYTVTF;CQQSYSMPRTF;CQQSYSFPYTF;CQQGYSMPYTF;CQQYDNFPLTF;CHHYDNLHALTF;CQQRSNWPMYTF;CQQYVNWPPFTF;CLQDYNYPWTF
RA_sample_ 63	IGH	0	NA
RA_sample_ 63	IGL	0	NA
RA_sample_ 66	TRB	2	CASSQIPQGNEQFF;CASSPAGTLQQDTQYF
RA_sample_ 66	TRA	0	NA
RA_sample_ 66	TRG	0	NA
RA_sample_ 66	TRD	0	NA
RA_sample_ 66	IGK	1155	GQRTYNASFTF;GQRTYNASF;CKQGTHWPWTF;CIQTLQTPYTF;CIQASHWPAFTF;CMQNIHLPYTF;CMQNIHLPFTF;CMQNLHLPYTF;CMQTTQSWAF;CMQTIENPWTF;CMQTIYRPLTF;CMQTLQTPRTF;CMQTLQTPFTF;CMQTLQEPFTF;CMQTAQSPFTF;CMQSKEYPYTF;CMQSTNLPWTF;CMQSTQLPYTF;CMQSIQLPLTF;CMQSAHWPLTF;CMQSVQLPHTF;CMQSVQFPLTF;CMQSLQLPYTF;CMQISQFPPTF;CMQHTHWPLTF;CMQPAHFPRTF;CMQRIEFPLTF;CMQRIEFPWTF;CMQLSHWPPYTF;CMQDAHAPRTF;CMQATQVPWTF;CMQARQTPRTF;CMQARQTPWTF;CMQA…
RA_sample_ 66	IGH	603	CTKARDGSSDWYRALNVMDVW;CTRSDFWSGFFNLVPSQSWVGQDFW;CTSDTARGNYFTSW;CAREYCSGGSCRYAWGGYLDYW;CAKDFDTIGIFGVGVLDSW;CARKVAYSSGWYVHYFDYW;CARLDCSSTSCRYYFDSW;CAREMAYCNEGDCYEGDYW;CAREGSNYVHYFDYW;CARESRGYDFWSADW;CAREGCSGINCHYYYGMDVW;CARGAGKNASASGGVGGLDVW;CARDRSDRWYSYDAFDTW;CARLEPPYVFDIW;CAGDRAEGSGWPFYYYYGLDVW;CKWDGGGYGDNW;CTKDMKRGGTTGRAFDYW;CTSGSPVGSTEAFDYW;CTRMLRGPSGDKYYFDYW;CTADIAMGATSHW;CTSLGLFFGKNYW;CTTDKVG…
RA_sample_ 66	IGL	891	CNSYTSDNVFVF;CNSYTNTNTLVMF;CNSYTTSSTYVF;CNSYTSSYTVIF;CNSYTITSTVVF;CNSYTRSSPLRVF;CNSYTRSTIYVF;CNSYAASSTYVF;CNSYAGSNNLVIF;CNSYSTGKTLYVF;CNSFTSSNTVIF;CNSRDSSGGHLVF;CNSYRDFNSLVF;CTSYTNTITEVVF;CTSYTNINTQVF;CTSYTTSGTVVF;CTSYTSSSTVVF;CTSYTSYTTYVF;CTSYTGSSSLVVF;CTSYTGIDILLF;CTSYRSTGTLVLF;CTSYISTGTLVLF;CTSYRASNSLVF;CTSYRGSSTRGGSTRVF;CTSYADGPVF;CTSYAGNNLVVF;CTSYAGSNNVAVF;CTSYASYAGTNSLLF;CTSFAGNNNLGVF;CTSYA…
RA_sample_ 69	TRB	1	CASSISGTSYNEQFF
RA_sample_ 69	TRA	1	CALNLLYNQGGKLIF
RA_sample_ 69	TRG	1	CALWEVSLGKKIKVF
RA_sample_ 69	TRD	0	NA
RA_sample_ 69	IGK	0	NA
RA_sample_ 69	IGH	3	CARTVQSYGSDYW;CARERGGGLGWNDIDYW;CARGVYPANFFAPW
RA_sample_ 69	IGL	0	NA
RA_sample_ 71	TRB	13	CRAYRGETDTQYF;CSARDNEQFF;CASSPGLADNEQFF;CASSEIAGVDNEQFF;CASSLEPSNQPQHF;CASSGTRDRGYGYTF;CASSYTGTEAFF;CASSFQAPYGYTF;CASSLGTSGANNEQFF;CASPDRGDGYTF;CASSPYAGTDSYNEQFF;CASTKGLGTGNSGANVLTF;CAISDERPDTEAFF
RA_sample_ 71	TRA	12	PNNRLAF;CARGSGNTGKLIF;CAMRKSPRSGNTGKLIF;CAARAPGAGGTSYGKLTF;CAAGNTDKLIF;CAVEDTGRRALTF;CALKRGNFGNEKLTF;CALSEKGVNGNKLVF;CALSVYRNSGNTPLVF;CAVSDRPPSGGYQKVTF;CAVSFNDYKLSF;CAVAVFSDGQKLLF
RA_sample_ 71	TRG	0	NA
RA_sample_ 71	TRD	0	NA
RA_sample_ 71	IGK	1623	CKQSIQVPPTF;CIQGTNWVTF;CIYGGLPLTF;CMQTTYWPPTF;CMQTIQLPLTF;CMQTLQTCSF;CMQTLQTPLTF;CMQTLQSPPITF;CMQTLRIPWTF;CMQSMDLPSITF;CMQSTQFPTF;CMQSTQFSPITF;CMQSIQFPRTF;CMQSIHLPGTF;CMQSIQFPLTF;CMQSIELPGTF;CMQSLQTPYTF;CMQSLQSPQTF;CMQSLQVPWTF;CMQSLHTRTF;CMQSVHLPSITF;CMQITHWPPTF;CMQRIEFPLTF;CMQRIEFPWTF;CMQRIEFPYTF;CMQRVVLPFSF;CMQLLQIPLTF;CMQETQFPLTF;CMQDLETPYTF;CMQAKQFPLTF;CMQAQQTPLFTF;CMQALQTPITF;CMQALQVSGLTF;CM…
RA_sample_ 71	IGH	935	CTTDDVHRPSLVSIDYW;CTTDPTITMMVVGTDHW;CTRDLPPRGANDFW;CTRYRFTSNWFDYW;CTKERPDYYALPDGMDVW;CARDLFIEGRVVGASFDFW;CAGWGRFVRSYVYW;CAKPSAVQYAFDIW;CAKGTDDSPYYGMDLW;CAKEPLYCTGGACPMPGGYYYDYW;CARPATGDPFVLHSW;CARRTYSSGWFFDSW;CAREGEIATNPGLTYW;CAREMREGYFYDGSGFPYILDFW;CARDHGVAGMDVW;CARDPPCGSGSCSNW;CARDSPGRGFDYW;CARSFGGARSWFDPW;CARADQGPTIFGVDSRPSHYYYYAMDAW;CASTPRYLDSSSFYDYW;CAHRPILAYYFDTW;CARKYDNTGHNSDLDHW;CVAEGDNLT…
RA_sample_ 71	IGL	866	CNAYTTSSTWVF;CNSYRRTTNLVF;CNSYAGNNNWMF;CNSYAGSNKWVF;CNSYAGSNTLVF;CNSWTGFSTLVF;CNSYTSTTTEVLF;CTSYTRSDTWVL;CTSYTSSSTWVF;CTSYTRGASVVF;CTSYTSTSTVLF;CTSYAASSTVLF;CTSYAGSNNWLF;CTSYAGSNNFGVF;CTSYAGSNNLLF;CTSYAGSNTWVF;CTSWTRSMSWVF;CTSYTSRNTYVF;CTSYAGSPIMVF;CTSYAGSPIMLF;CTSYTSSYNYVF;CTSYRWSATPHVVF;CTSYAAINYLLF;CTSYRWSTTPHVVF;CRSYTSSSALGIF;CSTYRNSGTPVF;CSTFTIMNTLVF;CSAITNMNTLVF;CSAYAGNNKLIF;CSAYAGSSIYVLF;C…

## Sheet: GeneUsage_ContractedClones
Gene	Segment.Name	Individuals (N)	Clones (N)
V	TRBV28	15	30
V	TRGV9	9	10
V	IGKV3-20	63	4377
V	IGKV3-15	61	1811
V	IGKV1-27	38	212
V	IGKV1-39	62	2962
V	IGKV3-11	62	2713
V	IGKV1-12	57	756
V	IGKV1-5	63	2600
V	IGKV1-16	62	1191
V	IGKV2-28	59	1085
V	IGKV1-33	60	1554
V	IGKV1-6	49	351
V	IGKV2-30	55	586
V	IGKV5-2	21	41
V	IGKV2-40	31	79
V	IGKV1-13	48	515
V	IGKV1-17	58	786
V	IGKV4-1	61	1760
V	IGKV1-8	49	336
V	IGKV1-9	53	407
V	IGKV3D-11	9	24
V	IGKV1D-43	23	36
V	IGKV2-24	32	120
V	IGHV1-18	60	855
V	IGHV3-30	60	1227
V	IGHV3-23	54	1001
V	IGHV3-15	49	353
V	IGHV3-7	40	478
V	IGHV4-39	46	576
V	IGHV5-51	42	333
V	IGHV4-61	31	203
V	IGHV3-74	40	294
V	IGHV1-2	44	421
V	IGHV1-46	48	431
V	IGHV4-4	54	927
V	IGHV6-1	38	186
V	IGHV4-34	40	274
V	IGHV4-31	43	326
V	IGHV5-10-1	39	227
V	IGHV3-21	51	457
V	IGHV3-11	54	603
V	IGHV1-69	49	460
V	IGHV2-70	48	307
V	IGHV3-43	27	86
V	IGHV3-49	34	90
V	IGKV6-21	29	69
V	IGKV3D-20	12	37
V	IGHV4-30-2	50	553
V	IGHV1-8	32	168
V	IGLV1-36	52	630
V	IGLV1-44	57	1276
V	IGLV2-11	64	4187
V	IGLV2-23	45	408
V	IGLV1-51	62	2061
V	IGLV9-49	15	26
V	IGLV3-19	54	751
V	IGLV5-45	46	169
V	IGLV3-1	44	430
V	IGLV4-69	41	281
V	IGLV3-16	59	889
V	IGLV3-25	44	242
V	IGLV6-57	49	523
V	IGLV1-40	60	1797
V	IGLV3-21	51	666
V	IGLV3-9	25	72
V	IGLV10-54	35	165
V	IGLV2-14	60	1358
V	IGKV2-29	48	271
V	IGHV3-13	34	138
V	IGHV3-53	44	318
V	IGHV3-47	3	3
V	IGHV4-28	46	317
V	IGHV3-73	31	97
V	IGHV3-64	32	109
V	IGLV4-60	40	189
V	IGLV5-37	28	75
V	IGLV8-61	33	241
V	TRBV10-3	6	11
V	TRBV6-1	4	5
V	TRBV7-2	14	19
V	TRBV12-3	7	16
V	TRBV30	2	2
V	TRBV20-1	10	24
V	TRBV29-1	7	10
V	TRAV29DV5	8	13
V	TRAV38-1	5	13
V	TRAV24	5	6
V	TRAV35	4	9
V	TRAV14DV4	7	9
V	TRAV3	4	4
V	TRAV26-2	6	8
V	TRAV12-1	3	4
V	IGKV3-7	7	9
V	IGKV1D-39	10	13
V	IGHV3-9	38	311
V	IGHV2-26	28	84
V	IGHV1-45	8	15
V	IGHV3-48	11	31
V	IGHV2-5	45	414
V	TRBV19	9	20
V	TRBV5-8	4	4
V	TRBV9	8	9
V	TRAV41	5	6
V	TRAV12-2	13	34
V	TRAV1-2	15	18
V	TRAV21	13	19
V	IGHV7-4-1	19	117
V	IGHV1-3	44	492
V	IGLV1-41	6	6
V	IGLV3-10	37	308
V	IGLV7-46	31	156
V	IGKV3D-15	9	16
V	IGHV1-69-2	6	12
V	IGHV3-20	25	100
V	IGLV2-18	29	81
V	IGLV3-27	21	53
V	TRBV7-6	3	3
V	TRAV8-3	11	14
V	TRGV8	4	4
V	TRAV12-3	6	21
V	IGLV7-43	27	93
V	IGLV3-12	12	15
V	IGLV2-8	7	10
V	TRBV6-5	9	12
V	TRAV19	17	25
V	TRGV2	13	15
V	IGKV2-26	26	63
V	IGHV3-38	14	16
V	IGHV3-6	5	6
V	IGHV3-19	11	24
V	IGHV1-24	27	98
V	TRBV4-1	5	7
V	TRBV6-2	5	8
V	IGHV3-72	20	42
V	TRAV16	4	5
V	IGHV3-71	9	11
V	IGLV5-52	8	8
V	TRAV5	2	2
V	IGKV3D-7	4	5
V	IGKV1D-8	2	2
V	IGHV3-33	7	8
V	IGLV5-48	5	7
V	IGHV1-58	14	24
V	IGHV4-55	17	50
V	IGHV3-22	1	1
V	IGKV1D-13	2	2
V	IGHV4-59	20	39
V	TRBV4-2	9	12
V	IGKV1-37	7	8
V	TRAV10	2	2
V	TRGV4	5	7
V	IGHV3-16	2	3
V	IGHV1-67	3	3
V	TRAV13-2	6	7
V	IGKV2D-28	2	2
V	TRBV7-9	7	12
V	TRAV17	8	9
V	TRGV3	6	8
V	IGLV1-47	3	4
V	TRBV14	7	8
V	TRBV2	6	7
V	TRAV8-2	9	13
V	TRAV8-6	5	6
V	TRAV23DV6	5	5
V	IGKV2D-30	3	4
V	IGLV4-3	2	2
V	TRBV11-2	2	2
V	TRBV5-5	3	4
V	TRBV27	7	10
V	TRBV5-4	2	2
V	TRAV8-1	3	4
V	TRAV2	6	9
V	TRDV3	3	3
V	IGLVI-63	1	1
V	TRBV5-1	3	6
V	TRAV6	4	8
V	TRAV1-1	2	4
V	TRAV22	3	3
V	TRAV20	2	3
V	IGLV3-22	1	1
V	TRBV3-1	4	6
V	TRBV13	3	4
V	TRBV7-8	4	6
V	TRBV6-6	3	5
V	IGHV3-66	1	1
V	IGKV1D-16	2	2
V	TRAV13-1	8	16
V	TRAV8-4	3	5
V	IGKV2D-29	1	1
V	TRAV9-2	4	7
V	IGLV1-50	3	3
V	IGHV3-41	2	8
V	IGHV3-52	2	3
V	IGHV1-17	2	4
V	IGHV1-68	1	1
V	IGHV3-65	1	1
V	TRDV1	4	4
V	TRBV7-7	1	1
V	TRBV24-1	2	2
V	TRBV15	3	3
V	TRAV30	2	4
V	TRBV12-5	1	1
V	TRBV18	2	2
V	IGHV3-35	1	2
V	IGHV3-36	1	1
V	TRAV27	4	8
V	TRAV25	1	1
V	TRAV34	1	1
V	TRAV26-1	1	4
V	TRAV40	1	1
V	TRAV4	3	6
V	IGLV3-32	1	1
V	IGHV7-81	1	1
V	TRBV10-2	2	2
V	TRBV6-4	1	1
V	TRBV5-6	1	2
V	TRAV36DV7	1	1
V	TRAV38-2DV8	1	2
V	TRDV2	1	3
V	IGKV2-18	1	1
V	TRBV7-3	1	1
V	IGKV6D-41	1	1
J	TRBJ1-1	14	38
J	TRBJ1-2	13	27
J	TRGJP	3	3
J	IGKJ2	64	7682
J	IGKJ1	66	8706
J	IGKJ3	64	4435
J	IGKJ4	64	6282
J	IGKJ5	67	3286
J	IGHJ6	65	2677
J	IGHJ4	68	6935
J	IGHJ3	63	1902
J	IGHJ5	60	1418
J	IGHJ2	53	505
J	IGHJ2P	14	41
J	IGLJ2	66	10497
J	IGLJ7	51	295
J	IGLJ1	63	2659
J	IGLJ3	64	5228
J	IGLJ6	53	568
J	IGHJ1	55	1195
J	IGLJ5	41	193
J	TRBJ2-6	7	8
J	TRBJ2-5	10	19
J	TRBJ2-7	24	54
J	TRBJ1-5	7	11
J	TRBJ2-3	20	41
J	TRBJ2-2	7	11
J	TRAJ26	6	6
J	TRAJ41	2	3
J	TRAJ11	4	4
J	TRAJ29	5	5
J	TRAJ49	8	11
J	TRAJ54	4	4
J	TRAJ52	5	8
J	TRAJ43	7	8
J	TRAJ37	3	3
J	TRBJ2-1	18	56
J	TRAJ53	4	4
J	TRAJ42	5	9
J	TRGJ1	19	34
J	TRAJ21	5	11
J	TRAJ20	11	13
J	IGLJ4	13	15
J	TRAJ34	7	8
J	TRGJP2	2	3
J	TRAJ36	6	7
J	TRAJ23	4	5
J	TRAJ57	3	3
J	TRAJ9	7	10
J	TRAJ24	5	7
J	TRAJ39	5	7
J	TRAJ33	8	10
J	TRAJ48	6	8
J	TRAJ4	4	4
J	TRAJ13	8	14
J	TRAJ12	4	4
J	TRAJ17	5	6
J	TRAJ16	3	5
J	TRAJ27	5	8
J	TRAJ40	4	6
J	TRAJ5	6	6
J	TRAJ15	3	3
J	TRAJ8	6	8
J	TRDJ1	6	9
J	TRAJ6	4	7
J	TRAJ10	3	3
J	TRGJP1	2	2
J	TRAJ45	6	12
J	TRAJ35	2	3
J	TRAJ47	4	5
J	TRAJ30	7	10
J	TRAJ28	3	11
J	TRAJ18	4	6
J	TRBJ1-4	2	4
J	TRAJ58	3	4
J	TRBJ1-6	2	2
J	TRBJ2-4	2	3
J	TRAJ22	4	4
J	TRAJ32	2	2
J	TRAJ56	1	2
J	TRAJ44	3	3
J	TRAJ7	2	2
J	TRAJ3	1	1
J	TRAJ50	1	1
J	TRAJ38	2	2
J	TRAJ31	1	1
J	TRBJ1-3	1	1
J	TRDJ3	1	1
VJ	TRBV28-TRBJ1-1	2	3
VJ	TRBV28-TRBJ1-2	2	2
VJ	TRGV9-TRGJP	3	3
VJ	IGKV3-20-IGKJ2	60	1199
VJ	IGKV3-20-IGKJ1	62	1484
VJ	IGKV3-15-IGKJ1	52	521
VJ	IGKV1-27-IGKJ3	17	37
VJ	IGKJ1	60	1678
VJ	IGKV1-39-IGKJ2	57	921
VJ	IGKV3-11-IGKJ1	51	570
VJ	IGKV3-11-IGKJ3	51	313
VJ	IGKV3-11-IGKJ4	58	655
VJ	IGKV1-39-IGKJ3	48	370
VJ	IGKV1-12-IGKJ3	37	110
VJ	IGKV1-5-IGKJ1	56	1180
VJ	IGKJ2	59	1745
VJ	IGKJ4	61	1920
VJ	IGKV3-20-IGKJ5	52	393
VJ	IGKV3-15	47	301
VJ	IGKV1-16-IGKJ3	31	84
VJ	IGKV3-15-IGKJ3	36	106
VJ	IGKV1-16-IGKJ4	45	247
VJ	IGKV2-28-IGKJ3	42	150
VJ	IGKV2-28-IGKJ2	49	322
VJ	IGKV1-33-IGKJ3	51	326
VJ	IGKV1-6-IGKJ4	25	59
VJ	IGKV1-6-IGKJ1	44	148
VJ	IGKV1-6-IGKJ2	25	64
VJ	IGKV2-30-IGKJ2	50	231
VJ	IGKV5-2-IGKJ1	13	16
VJ	IGKV1-16-IGKJ5	31	92
VJ	IGKV1-16-IGKJ1	52	247
VJ	IGKV1-33-IGKJ2	50	377
VJ	IGKV2-28-IGKJ4	43	183
VJ	IGKJ3	61	1860
VJ	IGKV2-28-IGKJ5	36	151
VJ	IGKJ5	57	1091
VJ	IGKV2-28-IGKJ1	52	274
VJ	IGKV2-30-IGKJ4	26	59
VJ	IGKV2-30-IGKJ1	48	205
VJ	IGKV2-40-IGKJ3	6	8
VJ	IGKV2-40-IGKJ1	14	19
VJ	IGKV2-40-IGKJ5	10	12
VJ	IGKV1-39-IGKJ5	45	244
VJ	IGKV3-20-IGKJ4	53	623
VJ	IGKV3-11-IGKJ2	55	526
VJ	IGKV3-15-IGKJ2	55	436
VJ	IGKV1-13-IGKJ2	29	100
VJ	IGKV1-33-IGKJ4	53	499
VJ	IGKV3-11	38	261
VJ	IGKV3-11-IGKJ5	54	388
VJ	IGKV1-39-IGKJ1	59	954
VJ	IGKV1-17-IGKJ3	30	55
VJ	IGKV1-5-IGKJ2	52	614
VJ	IGKV1-33-IGKJ5	40	222
VJ	IGKV3-20-IGKJ3	50	467
VJ	IGKV1-5-IGKJ3	38	118
VJ	IGKV1-12-IGKJ1	42	141
VJ	IGKV4-1-IGKJ1	56	586
VJ	IGKV1-27-IGKJ2	12	24
VJ	IGKV1-27-IGKJ1	25	81
VJ	IGKV1-8-IGKJ3	17	28
VJ	IGKV1-12	35	95
VJ	IGKV1-5	49	344
VJ	IGKV1-12-IGKJ2	37	118
VJ	IGKV1-13-IGKJ1	30	100
VJ	IGKV1-12-IGKJ4	41	194
VJ	IGKV1-13-IGKJ4	29	90
VJ	IGKV1-13	29	138
VJ	IGKV1-13-IGKJ3	19	45
VJ	IGKV1-13-IGKJ5	20	42
VJ	IGKV4-1-IGKJ2	49	425
VJ	IGKV1-12-IGKJ5	35	98
VJ	IGKV1-39-IGKJ4	51	383
VJ	IGKV1-9	49	202
VJ	IGKV1-17	48	276
VJ	IGKV1-16	51	360
VJ	IGKV1-8	40	171
VJ	IGKV1-17-IGKJ1	44	157
VJ	IGKV1-8-IGKJ1	29	56
VJ	IGKV1-9-IGKJ2	27	47
VJ	IGKV1-9-IGKJ5	16	28
VJ	IGKV3D-11-IGKJ2	5	6
VJ	IGKV4-1-IGKJ4	47	373
VJ	IGKV1-39	30	90
VJ	IGKV4-1-IGKJ3	43	190
VJ	IGKV1-6	24	55
VJ	IGKV1-9-IGKJ1	21	28
VJ	IGKV1-6-IGKJ3	14	19
VJ	IGKV1-17-IGKJ2	41	111
VJ	IGKV1-5-IGKJ4	49	246
VJ	IGKV1-5-IGKJ5	36	98
VJ	IGKV3-15-IGKJ4	51	327
VJ	IGKV1-33-IGKJ1	36	106
VJ	IGKV3-20	41	211
VJ	IGKV1-16-IGKJ2	45	161
VJ	IGKV3-15-IGKJ5	39	120
VJ	IGKV4-1-IGKJ5	37	115
VJ	IGKV4-1	34	71
VJ	IGKV1D-43-IGKJ1	6	6
VJ	IGKV2-24-IGKJ2	24	66
VJ	IGHV1-18-IGHJ6	39	161
VJ	IGHV3-30-IGHJ4	54	610
VJ	IGHV3-23-IGHJ4	50	536
VJ	IGHV3-15-IGHJ3	19	41
VJ	IGHV3-30-IGHJ6	44	307
VJ	IGHV3-30	17	24
VJ	IGHV3-7-IGHJ6	29	72
VJ	IGHV4-39-IGHJ5	24	76
VJ	IGHJ4	49	523
VJ	IGHV5-51-IGHJ4	34	147
VJ	IGHV4-61-IGHJ6	13	34
VJ	IGHV3-74-IGHJ6	18	42
VJ	IGHV1-2-IGHJ4	31	214
VJ	IGHV1-46-IGHJ4	38	225
VJ	IGHJ5	41	233
VJ	IGHV4-4-IGHJ4	46	393
VJ	IGHV6-1-IGHJ4	32	80
VJ	IGHV4-4-IGHJ3	32	103
VJ	IGHV1-18-IGHJ4	49	474
VJ	IGHV4-34-IGHJ3	15	33
VJ	IGHV1-46-IGHJ5	23	44
VJ	IGHV4-34-IGHJ2	5	7
VJ	IGHV4-31-IGHJ5	18	23
VJ	IGHV4-39-IGHJ4	36	247
VJ	IGHV5-10-1-IGHJ4	35	95
VJ	IGHV3-21	32	101
VJ	IGHV3-11-IGHJ5	24	46
VJ	IGHV3-23-IGHJ5	21	55
VJ	IGHJ2P	14	40
VJ	IGHV4-31-IGHJ4	30	103
VJ	IGHV5-51-IGHJ2	6	7
VJ	IGHV1-69-IGHJ5	22	39
VJ	IGHV2-70-IGHJ6	24	65
VJ	IGHJ3	50	394
VJ	IGHV3-15-IGHJ4	41	207
VJ	IGHV1-2-IGHJ5	16	51
VJ	IGHV3-43-IGHJ4	19	40
VJ	IGHV5-10-1-IGHJ6	18	50
VJ	IGHV3-49-IGHJ6	12	20
VJ	IGKV6-21-IGKJ3	7	8
VJ	IGKV1-17-IGKJ4	40	141
VJ	IGKV2-24-IGKJ1	14	33
VJ	IGKV3D-20-IGKJ2	4	4
VJ	IGHV1-18-IGHJ5	27	91
VJ	IGHV4-4-IGHJ2	19	35
VJ	IGHV4-30-2-IGHJ4	40	186
VJ	IGHV1-69-IGHJ4	36	162
VJ	IGHV3-49-IGHJ4	23	51
VJ	IGHV1-8-IGHJ5	17	35
VJ	IGLV1-36-IGLJ2	48	266
VJ	IGLV1-44-IGLJ2	53	586
VJ	IGLV1-44-IGLJ7	13	19
VJ	IGLV2-11-IGLJ1	49	883
VJ	IGLV2-23-IGLJ2	38	190
VJ	IGLV2-11-IGLJ2	60	2109
VJ	IGLV2-23-IGLJ3	32	80
VJ	IGLV2-11-IGLJ3	53	811
VJ	IGLV1-51-IGLJ2	60	1253
VJ	IGLV9-49-IGLJ3	6	8
VJ	IGLV1-51-IGLJ3	56	591
VJ	IGLJ2	62	1333
VJ	IGLV3-19-IGLJ2	52	507
VJ	IGLV5-45-IGLJ3	35	86
VJ	IGLV3-19-IGLJ3	44	180
VJ	IGLV3-1-IGLJ2	41	343
VJ	IGLV4-69-IGLJ2	36	175
VJ	IGLV3-16-IGLJ2	53	541
VJ	IGLV3-16-IGLJ3	45	211
VJ	IGLV3-25-IGLJ2	31	91
VJ	IGLJ3	60	1017
VJ	IGLV6-57-IGLJ2	41	271
VJ	IGLV1-40-IGLJ2	58	957
VJ	IGLV1-40-IGLJ3	48	490
VJ	IGLJ6	51	490
VJ	IGLV6-57-IGLJ3	42	218
VJ	IGLV3-21-IGLJ2	47	442
VJ	IGLV3-9-IGLJ3	8	10
VJ	IGLV1-44-IGLJ3	44	349
VJ	IGLV10-54-IGLJ2	24	67
VJ	IGLV2-14-IGLJ2	57	586
VJ	IGLV2-14	54	395
VJ	IGLV2-11	52	352
VJ	IGLJ1	54	561
VJ	IGLV10-54-IGLJ7	1	1
VJ	IGKV2-30-IGKJ5	25	48
VJ	IGKV5-2-IGKJ4	6	8
VJ	IGKV2-24-IGKJ4	10	10
VJ	IGKV2-40-IGKJ4	10	10
VJ	IGKV2-29-IGKJ4	27	51
VJ	IGKV1-8-IGKJ2	19	32
VJ	IGKV1D-43-IGKJ4	8	9
VJ	IGHV3-23-IGHJ6	36	144
VJ	IGHV3-13	17	39
VJ	IGHV3-13-IGHJ1	2	2
VJ	IGHJ1	48	702
VJ	IGHV1-46-IGHJ6	24	71
VJ	IGHV3-7-IGHJ4	32	281
VJ	IGHV1-2-IGHJ6	26	69
VJ	IGHV3-30-IGHJ5	24	70
VJ	IGHV4-39	26	94
VJ	IGHV3-11	24	90
VJ	IGHV3-53-IGHJ3	18	40
VJ	IGHV3-74	8	19
VJ	IGHV3-13-IGHJ6	15	25
VJ	IGHV3-53	19	39
VJ	IGHV3-21-IGHJ4	40	201
VJ	IGHV3-47-IGHJ4	1	1
VJ	IGHV3-13-IGHJ4	16	33
VJ	IGHV3-11-IGHJ4	42	262
VJ	IGHV4-4-IGHJ5	37	126
VJ	IGHV4-28-IGHJ4	35	126
VJ	IGHV3-73-IGHJ6	11	13
VJ	IGHV3-64-IGHJ4	21	54
VJ	IGLV1-36	39	177
VJ	IGLV1-44	40	223
VJ	IGLV4-60-IGLJ2	34	114
VJ	IGLV1-36-IGLJ3	35	124
VJ	IGLV4-60-IGLJ3	23	58
VJ	IGLJ7	46	170
VJ	IGLJ5	41	173
VJ	IGLV5-37-IGLJ3	16	25
VJ	IGLV10-54-IGLJ3	30	93
VJ	IGLV2-14-IGLJ1	44	172
VJ	IGLV8-61-IGLJ2	28	101
VJ	TRBV10-3-TRBJ2-6	1	1
VJ	TRBV28-TRBJ2-5	1	1
VJ	TRBV6-1-TRBJ2-7	2	2
VJ	TRBV7-2-TRBJ1-2	2	2
VJ	TRBV12-3-TRBJ1-5	1	1
VJ	TRBV30-TRBJ1-1	1	1
VJ	TRBV20-1-TRBJ2-3	3	4
VJ	TRBV29-1-TRBJ2-2	1	1
VJ	TRAV29DV5-TRAJ26	1	1
VJ	TRAV38-1-TRAJ41	1	2
VJ	TRAV24-TRAJ11	1	1
VJ	TRAV35-TRAJ29	1	1
VJ	TRAV24-TRAJ49	1	1
VJ	TRAV14DV4-TRAJ54	1	1
VJ	TRAV3-TRAJ52	1	1
VJ	TRAV26-2-TRAJ43	1	1
VJ	TRAV12-1-TRAJ37	1	1
VJ	IGKV6-21-IGKJ4	7	9
VJ	IGKV2-29-IGKJ3	17	36
VJ	IGKV2-40-IGKJ2	17	29
VJ	IGKV2-29-IGKJ2	28	62
VJ	IGKV2-29-IGKJ1	26	64
VJ	IGKV3-7-IGKJ1	4	4
VJ	IGKV1-8-IGKJ5	13	14
VJ	IGKV1-17-IGKJ5	24	46
VJ	IGKV1-9-IGKJ3	26	41
VJ	IGKV1D-39	3	3
VJ	IGKV1-33	20	24
VJ	IGHV3-53-IGHJ4	32	152
VJ	IGHV3-9-IGHJ3	20	39
VJ	IGHV3-9-IGHJ4	30	145
VJ	IGHV1-2-IGHJ3	22	48
VJ	IGHV2-70-IGHJ4	37	146
VJ	IGHV3-21-IGHJ1	9	12
VJ	IGHJ6	39	244
VJ	IGHJ2	35	127
VJ	IGHV4-4-IGHJ6	35	177
VJ	IGHV5-51-IGHJ5	15	27
VJ	IGHV3-73-IGHJ4	21	42
VJ	IGHV2-26-IGHJ6	14	23
VJ	IGHV1-45-IGHJ1	2	2
VJ	IGHV2-26-IGHJ3	10	13
VJ	IGHV1-46-IGHJ3	22	46
VJ	IGHV3-48	11	22
VJ	IGHV2-5-IGHJ5	19	54
VJ	IGLV1-51-IGLJ1	35	157
VJ	IGLV5-45-IGLJ2	31	65
VJ	IGLV3-16	27	62
VJ	IGLV3-21-IGLJ3	36	139
VJ	TRBV19-TRBJ1-1	5	7
VJ	TRBV5-8-TRBJ2-7	2	2
VJ	TRBV19-TRBJ2-3	1	1
VJ	TRBV9-TRBJ2-1	2	2
VJ	TRAV41-TRAJ53	1	1
VJ	TRAV12-2-TRAJ49	3	3
VJ	TRAV1-2-TRAJ29	2	2
VJ	TRAV21-TRAJ43	1	1
VJ	IGHV7-4-1-IGHJ5	7	16
VJ	IGHV1-3-IGHJ5	22	53
VJ	IGHV3-74-IGHJ3	19	27
VJ	IGHV3-15-IGHJ6	20	40
VJ	IGLV2-23	28	73
VJ	IGLV1-41	2	2
VJ	IGLV3-10-IGLJ2	34	186
VJ	IGLV7-46-IGLJ3	24	65
VJ	IGLV1-40-IGLJ1	45	296
VJ	IGLV3-9-IGLJ2	22	50
VJ	IGLV3-10-IGLJ3	24	102
VJ	IGLV1-36-IGLJ1	21	51
VJ	IGLV2-14-IGLJ3	42	201
VJ	IGKV6-21-IGKJ2	10	23
VJ	IGKV2-30-IGKJ3	21	41
VJ	IGKV2-29-IGKJ5	21	36
VJ	IGKV1-9-IGKJ4	28	61
VJ	IGKV1-27-IGKJ4	22	54
VJ	IGKV1-8-IGKJ4	19	35
VJ	IGKV3D-15-IGKJ4	3	3
VJ	IGHV2-5-IGHJ4	36	214
VJ	IGHV1-69-2-IGHJ4	5	8
VJ	IGHV1-3-IGHJ4	36	307
VJ	IGHV4-30-2-IGHJ5	23	66
VJ	IGHV1-8-IGHJ6	20	45
VJ	IGHV1-69-IGHJ6	33	160
VJ	IGHV3-21-IGHJ3	18	37
VJ	IGHV3-74-IGHJ4	30	162
VJ	IGHV3-7-IGHJ3	20	57
VJ	IGHV3-30-IGHJ2	19	32
VJ	IGHV3-21-IGHJ6	27	73
VJ	IGHV3-53-IGHJ5	12	15
VJ	IGHV1-18-IGHJ3	26	78
VJ	IGHV4-61-IGHJ5	12	25
VJ	IGHV1-69-IGHJ3	20	64
VJ	IGHV4-31-IGHJ1	10	10
VJ	IGHV6-1-IGHJ1	5	5
VJ	IGHV3-11-IGHJ3	24	58
VJ	IGHV4-30-2-IGHJ3	27	67
VJ	IGHV4-34-IGHJ5	15	26
VJ	IGHV2-70	24	47
VJ	IGHV3-23-IGHJ3	27	117
VJ	IGHV4-31-IGHJ2	10	10
VJ	IGHV4-4	24	61
VJ	IGHV2-70-IGHJ3	13	24
VJ	IGHV4-61-IGHJ4	22	72
VJ	IGHV1-8-IGHJ3	12	18
VJ	IGHV3-20-IGHJ4	18	50
VJ	IGHV3-49-IGHJ3	9	10
VJ	IGHV3-9-IGHJ1	9	10
VJ	IGHV4-28-IGHJ5	19	39
VJ	IGLV2-23-IGLJ6	2	2
VJ	IGLV2-23-IGLJ1	19	60
VJ	IGLV4-60-IGLJ7	3	3
VJ	IGLV7-46-IGLJ2	23	83
VJ	IGLV1-51-IGLJ7	17	29
VJ	IGLV5-37-IGLJ2	23	46
VJ	IGLV3-19-IGLJ1	23	56
VJ	IGLV3-25-IGLJ1	9	12
VJ	IGLV3-16-IGLJ1	22	63
VJ	IGLV2-18	18	32
VJ	IGLV3-27-IGLJ2	18	32
VJ	TRBV7-6-TRBJ2-1	2	2
VJ	TRAV8-3-TRAJ42	1	1
VJ	TRGV9-TRGJ1	7	7
VJ	TRGV8-TRGJ1	4	4
VJ	IGHV5-51-IGHJ1	12	14
VJ	IGHV2-26-IGHJ4	13	31
VJ	IGHV1-8-IGHJ4	18	56
VJ	IGHV4-34	16	31
VJ	IGHV3-13-IGHJ3	12	23
VJ	IGLV3-16-IGLJ7	8	8
VJ	IGLV6-57-IGLJ1	7	18
VJ	TRAV12-3-TRAJ21	1	1
VJ	TRAV8-3-TRAJ20	2	2
VJ	IGLV1-44-IGLJ1	24	97
VJ	IGLV9-49-IGLJ2	10	15
VJ	IGLV7-43-IGLJ3	21	46
VJ	IGLV7-43-IGLJ2	21	42
VJ	IGLV5-45-IGLJ1	10	10
VJ	IGLV3-1-IGLJ3	15	35
VJ	IGLV4-69-IGLJ3	29	87
VJ	IGLV3-1-IGLJ1	19	47
VJ	IGLJ4	12	13
VJ	IGLV3-25-IGLJ3	20	46
VJ	IGLV3-25	32	89
VJ	IGLV1-40-IGLJ6	11	16
VJ	IGLV4-69-IGLJ1	12	16
VJ	IGLV3-21-IGLJ1	20	58
VJ	IGLV3-21	14	18
VJ	IGLV3-12-IGLJ3	7	7
VJ	IGLV2-11-IGLJ6	15	18
VJ	IGLV2-11-IGLJ7	6	8
VJ	IGLV2-8	4	5
VJ	IGLV2-18-IGLJ2	16	23
VJ	IGLV2-18-IGLJ3	7	14
VJ	IGLV3-27-IGLJ1	3	4
VJ	IGLV3-27-IGLJ3	14	15
VJ	IGLV3-10-IGLJ1	13	18
VJ	TRBV28-TRBJ2-7	6	8
VJ	TRBV6-5-TRBJ2-7	6	7
VJ	TRAV19-TRAJ34	2	2
VJ	TRGV2-TRGJP2	2	3
VJ	IGKV1-27	5	5
VJ	IGKV5-2-IGKJ5	1	1
VJ	IGKV2-29	15	22
VJ	IGKV2-26-IGKJ2	6	10
VJ	IGKV1D-39-IGKJ2	5	5
VJ	IGKV3D-20	3	10
VJ	IGHV4-31-IGHJ6	20	51
VJ	IGHV3-9-IGHJ6	21	85
VJ	IGHV4-34-IGHJ6	23	61
VJ	IGHV3-7-IGHJ5	11	26
VJ	IGHV3-38-IGHJ4	9	9
VJ	IGHV1-18-IGHJ2	9	12
VJ	IGHV4-30-2-IGHJ6	27	96
VJ	IGHV6-1-IGHJ6	20	46
VJ	IGHV5-10-1	11	18
VJ	IGHV5-51	16	44
VJ	IGHV3-23	18	80
VJ	IGHV3-6	3	4
VJ	IGHV3-19	11	19
VJ	IGHV3-43-IGHJ6	14	23
VJ	IGHV4-30-2	31	116
VJ	IGHV1-69-IGHJ2	8	9
VJ	IGHV4-39-IGHJ3	19	46
VJ	IGHV7-4-1-IGHJ4	16	64
VJ	IGHV6-1-IGHJ3	18	30
VJ	IGHV3-11-IGHJ6	30	97
VJ	IGHV1-3-IGHJ6	20	44
VJ	IGHV4-61	12	23
VJ	IGHV1-3-IGHJ3	17	41
VJ	IGHV1-24-IGHJ5	9	11
VJ	IGHV2-5-IGHJ2	5	16
VJ	IGHV4-31	28	107
VJ	IGHV4-39-IGHJ6	24	81
VJ	IGHV1-46-IGHJ1	12	19
VJ	IGHV4-30-2-IGHJ1	9	9
VJ	IGLV1-36-IGLJ7	6	8
VJ	IGLV1-51	5	8
VJ	IGLV1-51-IGLJ6	14	22
VJ	IGLV3-25-IGLJ7	1	1
VJ	IGLV1-40-IGLJ7	9	13
VJ	TRBV4-1-TRBJ1-2	1	1
VJ	TRBV7-2-TRBJ2-7	4	4
VJ	TRBV6-2-TRBJ1-5	2	2
VJ	TRAV29DV5-TRAJ54	2	2
VJ	TRAV21-TRAJ36	1	1
VJ	IGKV2-26-IGKJ3	3	5
VJ	IGKV6-21-IGKJ1	17	21
VJ	IGHV3-23-IGHJ1	21	46
VJ	IGHV3-30-IGHJ3	35	137
VJ	IGHV3-64-IGHJ1	6	9
VJ	IGHV3-53-IGHJ6	20	52
VJ	IGHV7-4-1-IGHJ6	10	17
VJ	IGHV4-28	19	75
VJ	IGHV1-18-IGHJ1	16	26
VJ	IGHV7-4-1-IGHJ3	5	11
VJ	IGLV3-9-IGLJ1	5	7
VJ	IGHV3-23-IGHJ2	16	23
VJ	IGHV4-61-IGHJ3	8	29
VJ	IGHV5-51-IGHJ3	19	44
VJ	IGHV5-10-1-IGHJ3	13	30
VJ	IGHV3-15	12	18
VJ	IGHV3-72	5	5
VJ	IGHV3-72-IGHJ4	15	22
VJ	IGHV5-51-IGHJ6	23	50
VJ	IGHV5-10-1-IGHJ5	16	26
VJ	IGHV4-34-IGHJ4	25	110
VJ	IGHV3-64-IGHJ6	7	9
VJ	IGLV8-61-IGLJ3	27	108
VJ	TRAV19	3	3
VJ	TRAV16-TRAJ34	1	1
VJ	TRAV19-TRAJ23	1	1
VJ	IGKV1-6-IGKJ5	6	6
VJ	IGKV2-26	17	28
VJ	IGKV3-7-IGKJ4	2	2
VJ	IGKV3D-15-IGKJ1	3	4
VJ	IGHV1-2-IGHJ2	5	6
VJ	IGHV4-61-IGHJ2	7	10
VJ	IGHV4-31-IGHJ3	15	22
VJ	IGHV3-7-IGHJ1	11	22
VJ	IGHV2-26-IGHJ2	2	2
VJ	IGHV4-39-IGHJ2	8	16
VJ	IGHV3-72-IGHJ3	10	14
VJ	IGHV2-5-IGHJ3	24	68
VJ	IGHV3-71	6	6
VJ	IGHV3-71-IGHJ4	3	3
VJ	IGHV3-73-IGHJ5	7	8
VJ	IGLV4-60-IGLJ1	8	14
VJ	IGLV5-52-IGLJ2	2	2
VJ	IGLV6-57-IGLJ7	9	12
VJ	TRBV12-3-TRBJ2-1	3	4
VJ	TRBV19-TRBJ2-6	1	1
VJ	TRAV5-TRAJ42	1	1
VJ	IGKV3-7	3	3
VJ	IGKV3D-7-IGKJ2	1	1
VJ	IGKV3D-15-IGKJ2	2	2
VJ	IGKV1D-8	1	1
VJ	IGHV4-28-IGHJ6	18	42
VJ	IGHV3-33-IGHJ4	2	2
VJ	IGHV3-11-IGHJ1	12	21
VJ	IGHV1-3-IGHJ2	6	13
VJ	IGHV4-61-IGHJ1	10	10
VJ	IGHV1-18	10	13
VJ	IGHV2-26-IGHJ5	8	11
VJ	IGHV1-24-IGHJ1	4	7
VJ	IGHV1-24-IGHJ4	19	44
VJ	IGHV1-24-IGHJ3	11	16
VJ	IGHV3-21-IGHJ5	13	21
VJ	IGHV3-74-IGHJ1	14	18
VJ	IGHV3-64	9	14
VJ	IGLV5-52-IGLJ3	4	4
VJ	IGLV1-41-IGLJ2	4	4
VJ	IGLV5-45	7	7
VJ	IGLV5-48-IGLJ3	3	4
VJ	IGLV3-19-IGLJ7	4	5
VJ	IGLV3-1-IGLJ6	2	2
VJ	IGLV2-11-IGLJ5	4	6
VJ	IGKV1D-43-IGKJ5	3	4
VJ	TRBV9-TRBJ2-7	2	2
VJ	TRAV41-TRAJ42	1	1
VJ	TRAV26-2-TRAJ57	1	1
VJ	TRGV2-TRGJ1	10	10
VJ	IGKV5-2-IGKJ2	12	15
VJ	IGKV2-26-IGKJ5	3	3
VJ	IGKV1-27-IGKJ5	9	11
VJ	IGKV1D-43	7	10
VJ	IGHV1-58-IGHJ6	6	6
VJ	IGHV1-58-IGHJ4	9	9
VJ	IGHV3-9-IGHJ2	7	11
VJ	IGHV3-30-IGHJ1	20	47
VJ	IGHV3-21-IGHJ2	8	12
VJ	IGHV4-39-IGHJ1	13	16
VJ	IGHV4-30-2-IGHJ2	10	13
VJ	IGHV4-55-IGHJ4	8	13
VJ	IGHV3-9	9	13
VJ	IGHV3-20-IGHJ6	8	12
VJ	IGHV1-3	10	15
VJ	IGHV3-13-IGHJ2	9	13
VJ	IGHV3-20-IGHJ3	5	5
VJ	IGHV1-69-IGHJ1	13	20
VJ	IGHV1-45-IGHJ3	3	7
VJ	IGHV1-2	12	19
VJ	IGHV1-46	11	20
VJ	IGHV2-5-IGHJ6	17	37
VJ	IGHV1-58-IGHJ1	2	2
VJ	IGHV1-24-IGHJ2	5	5
VJ	IGHV3-22	1	1
VJ	IGHV3-49-IGHJ5	3	4
VJ	IGHV3-73-IGHJ1	3	3
VJ	TRAV1-2-TRAJ9	1	1
VJ	IGKV1D-13	1	1
VJ	IGKV2-28	4	5
VJ	IGHV3-53-IGHJ1	9	10
VJ	IGHV3-20-IGHJ5	4	6
VJ	IGHV3-9-IGHJ5	7	8
VJ	IGHV4-55	12	28
VJ	IGHV4-28-IGHJ3	13	24
VJ	IGHV1-46-IGHJ2	5	6
VJ	IGHV3-72-IGHJ6	1	1
VJ	IGHV2-70-IGHJ5	15	17
VJ	IGHV4-59-IGHJ5	4	4
VJ	IGHV5-10-1-IGHJ1	6	6
VJ	IGHV3-15-IGHJ1	15	33
VJ	IGHV3-74-IGHJ2	7	9
VJ	IGHV6-1-IGHJ5	11	17
VJ	TRBV29-1-TRBJ2-7	2	2
VJ	TRAV19-TRAJ24	1	1
VJ	IGHV4-59-IGHJ4	6	6
VJ	TRBV28-TRBJ2-3	5	6
VJ	IGLV7-46-IGLJ1	4	4
VJ	IGLV3-12-IGLJ2	5	7
VJ	TRBV4-2-TRBJ2-6	1	1
VJ	TRBV7-2-TRBJ1-5	1	1
VJ	TRAV14DV4-TRAJ39	1	1
VJ	IGKV3D-7-IGKJ4	1	1
VJ	IGKV1-37-IGKJ4	2	2
VJ	IGHV1-2-IGHJ1	6	14
VJ	IGHV2-5	12	15
VJ	IGHV2-70-IGHJ2	4	5
VJ	IGHV3-64-IGHJ2	5	7
VJ	IGHV5-10-1-IGHJ2	2	2
VJ	IGHV2-26	2	2
VJ	IGHV1-58-IGHJ2	1	1
VJ	IGHV3-43-IGHJ3	5	5
VJ	IGLV1-40	12	21
VJ	IGLV3-9	5	5
VJ	IGLV3-21-IGLJ7	9	9
VJ	TRBV9-TRBJ2-5	2	2
VJ	TRBV4-2-TRBJ2-7	2	3
VJ	TRAV10-TRAJ20	1	1
VJ	TRGV4-TRGJ1	5	6
VJ	IGHV3-74-IGHJ5	12	17
VJ	IGHV3-16	2	2
VJ	IGHV3-6-IGHJ6	1	1
VJ	IGHV1-67-IGHJ3	1	1
VJ	IGHV3-47	2	2
VJ	IGHV4-4-IGHJ1	13	32
VJ	IGLV2-18-IGLJ1	6	11
VJ	TRAV8-3-TRAJ39	2	2
VJ	TRAV1-2-TRAJ33	3	3
VJ	IGHV4-59-IGHJ6	7	9
VJ	IGKV2-26-IGKJ1	5	6
VJ	IGKV1D-43-IGKJ3	5	5
VJ	IGLV5-37-IGLJ1	2	3
VJ	IGLV3-10-IGLJ6	2	2
VJ	TRBV4-2-TRBJ2-1	2	2
VJ	TRAV13-2-TRAJ36	1	1
VJ	IGKV2D-28-IGKJ2	1	1
VJ	IGKV3D-20-IGKJ3	4	5
VJ	IGHV3-73-IGHJ3	7	7
VJ	IGKV6-21-IGKJ5	5	8
VJ	IGKV2-24-IGKJ5	5	7
VJ	IGKV2-26-IGKJ4	6	11
VJ	IGKV3D-11-IGKJ3	1	1
VJ	IGKV1-37-IGKJ1	2	2
VJ	IGHV1-3-IGHJ1	7	18
VJ	IGHV6-1-IGHJ2	6	8
VJ	IGHV3-7-IGHJ2	5	7
VJ	IGHV3-13-IGHJ5	3	3
VJ	IGHV4-55-IGHJ5	3	3
VJ	IGHV1-69	5	6
VJ	IGHV1-45-IGHJ5	1	1
VJ	IGHV1-8-IGHJ2	4	4
VJ	IGHV3-11-IGHJ2	11	29
VJ	IGHV4-55-IGHJ6	2	2
VJ	IGHV4-28-IGHJ2	2	3
VJ	IGHV3-38-IGHJ3	1	1
VJ	IGHV3-15-IGHJ5	7	10
VJ	IGHV3-43-IGHJ1	3	5
VJ	IGHV3-64-IGHJ3	9	12
VJ	IGLV3-27-IGLJ7	2	2
VJ	TRAV8-3-TRAJ48	1	1
VJ	TRBV7-9-TRBJ2-3	1	1
VJ	TRAV3-TRAJ4	1	1
VJ	TRAV17-TRAJ13	3	3
VJ	TRAV1-2-TRAJ12	1	1
VJ	TRGV3-TRGJ1	5	7
VJ	IGHV4-28-IGHJ1	6	8
VJ	IGLV1-47-IGLJ2	1	2
VJ	IGLV4-69-IGLJ6	1	1
VJ	IGLV1-36-IGLJ6	3	3
VJ	IGLV5-45-IGLJ6	1	1
VJ	IGLV1-40-IGLJ5	4	4
VJ	IGLV1-36-IGLJ5	1	1
VJ	TRBV28	1	1
VJ	TRBV14-TRBJ2-7	2	2
VJ	TRBV2-TRBJ2-3	3	3
VJ	TRAV13-2-TRAJ43	1	1
VJ	TRAV1-2	6	6
VJ	TRAV12-2	6	8
VJ	TRAV29DV5	1	1
VJ	TRAV8-2	4	5
VJ	TRAV8-6-TRAJ17	1	1
VJ	TRAV23DV6-TRAJ16	2	2
VJ	IGKV2-30	2	2
VJ	IGKV2D-30-IGKJ2	1	1
VJ	IGHV3-64-IGHJ5	3	4
VJ	IGHV4-59	8	15
VJ	IGHV3-43-IGHJ5	4	6
VJ	IGHV3-43	3	6
VJ	IGHV4-34-IGHJ1	5	6
VJ	IGHV1-45-IGHJ4	2	2
VJ	IGHV2-26-IGHJ1	2	2
VJ	IGHV4-55-IGHJ3	3	3
VJ	IGHV1-24-IGHJ6	9	14
VJ	IGHV3-49-IGHJ2	1	1
VJ	IGHV3-73-IGHJ2	4	22
VJ	IGHV1-58	2	2
VJ	TRBV28-TRBJ2-1	3	4
VJ	TRBV12-3-TRBJ2-7	2	3
VJ	TRAV12-3-TRAJ27	1	1
VJ	IGHV1-8	5	7
VJ	TRBV4-2-TRBJ2-3	2	2
VJ	TRBV20-1-TRBJ1-1	4	6
VJ	IGKV3D-20-IGKJ1	4	5
VJ	IGHV3-15-IGHJ2	4	4
VJ	IGHV3-48-IGHJ4	3	7
VJ	IGHV2-5-IGHJ1	5	10
VJ	TRAV19-TRAJ40	2	2
VJ	IGLV4-3-IGLJ3	1	1
VJ	TRBV7-9-TRBJ2-7	3	3
VJ	TRBV2-TRBJ2-1	3	3
VJ	TRBV11-2-TRBJ2-7	1	1
VJ	TRBV5-5-TRBJ2-5	2	2
VJ	TRBV27-TRBJ2-3	1	1
VJ	TRBV5-4-TRBJ2-6	1	1
VJ	TRBV6-2-TRBJ2-1	1	1
VJ	TRBV6-5-TRBJ1-1	1	1
VJ	TRBV6-1-TRBJ2-1	1	1
VJ	TRBV29-1-TRBJ2-3	2	2
VJ	TRBV29-1-TRBJ2-5	3	3
VJ	TRAV29DV5-TRAJ49	2	2
VJ	TRAV24-TRAJ52	1	1
VJ	TRAV19-TRAJ48	1	1
VJ	TRAV14DV4-TRAJ48	1	1
VJ	TRAV17-TRAJ5	1	1
VJ	TRAV8-1-TRAJ37	1	1
VJ	TRAV41	3	3
VJ	TRAV2-TRAJ26	1	1
VJ	TRAV21	1	1
VJ	TRAV2-TRAJ15	1	1
VJ	TRAV21-TRAJ8	2	2
VJ	TRDV3-TRDJ1	3	3
VJ	IGKV3D-20-IGKJ4	5	12
VJ	IGHV1-58-IGHJ3	4	4
VJ	IGHV3-48-IGHJ3	1	1
VJ	IGLVI-63	1	1
VJ	IGLV8-61-IGLJ6	2	2
VJ	TRBV27-TRBJ2-1	2	2
VJ	TRBV5-1-TRBJ1-2	1	1
VJ	TRBV7-2-TRBJ2-3	3	3
VJ	TRBV4-1-TRBJ2-2	1	1
VJ	TRBV4-1-TRBJ1-5	2	2
VJ	TRBV20-1-TRBJ2-2	2	2
VJ	TRAV29DV5-TRAJ57	1	1
VJ	TRAV6-TRAJ13	1	1
VJ	TRAV12-3-TRAJ6	2	2
VJ	TRAV12-2-TRAJ10	1	1
VJ	TRAV8-3	2	2
VJ	TRAV1-1	1	1
VJ	TRAV22	1	1
VJ	TRAV21-TRAJ9	1	1
VJ	TRAV6	2	2
VJ	TRAV21-TRAJ33	4	4
VJ	TRAV12-2-TRAJ9	1	1
VJ	TRAV20-TRAJ41	1	1
VJ	TRAV8-6-TRAJ26	1	1
VJ	TRGV2-TRGJP1	1	1
VJ	IGHV4-59-IGHJ1	1	1
VJ	IGHV4-59-IGHJ3	3	3
VJ	IGHV3-53-IGHJ2	6	10
VJ	IGHV3-20	10	25
VJ	IGHV3-19-IGHJ4	1	1
VJ	IGHV3-71-IGHJ6	1	1
VJ	IGHV3-19-IGHJ6	1	1
VJ	IGHV7-4-1-IGHJ1	3	5
VJ	IGHV1-24	1	1
VJ	IGHV1-45-IGHJ6	2	2
VJ	IGHV3-49-IGHJ1	3	3
VJ	IGHV3-33	3	3
VJ	IGHV3-7	3	13
VJ	IGLV8-61-IGLJ1	5	26
VJ	IGLV1-47-IGLJ3	1	1
VJ	IGLV2-23-IGLJ7	1	1
VJ	IGLV3-19	2	2
VJ	IGLV4-3-IGLJ1	1	1
VJ	IGLV7-46-IGLJ7	1	1
VJ	IGLV3-22-IGLJ3	1	1
VJ	IGLV3-16-IGLJ5	3	3
VJ	IGLV8-61-IGLJ7	2	2
VJ	TRBV10-3-TRBJ2-3	3	3
VJ	TRBV10-3-TRBJ2-1	3	6
VJ	TRBV10-3-TRBJ1-2	1	1
VJ	TRBV28-TRBJ2-2	2	2
VJ	TRBV5-1-TRBJ1-1	2	2
VJ	TRBV4-2-TRBJ1-2	2	2
VJ	TRBV3-1-TRBJ2-1	3	3
VJ	TRBV13-TRBJ2-1	2	2
VJ	TRBV13-TRBJ2-3	1	1
VJ	TRBV7-8-TRBJ2-1	1	1
VJ	TRBV9-TRBJ2-3	2	2
VJ	TRBV6-6-TRBJ1-2	1	1
VJ	TRBV6-6-TRBJ1-1	1	1
VJ	TRBV20-1-TRBJ1-2	3	3
VJ	TRAV1-2-TRAJ36	1	1
VJ	TRAV13-2-TRAJ4	1	1
VJ	TRAV19-TRAJ36	1	1
VJ	TRAV16-TRAJ45	1	1
VJ	TRAV1-2-TRAJ20	1	1
VJ	TRAV23DV6-TRAJ35	1	1
VJ	TRAV8-3-TRAJ21	2	2
VJ	TRAV8-3-TRAJ13	1	1
VJ	TRAV22-TRAJ47	1	1
VJ	TRAV12-2-TRAJ17	3	3
VJ	TRAV2-TRAJ30	1	1
VJ	TRAV20-TRAJ34	1	1
VJ	TRAV8-6	1	1
VJ	TRAV8-2-TRAJ45	1	1
VJ	TRAV8-6-TRAJ28	1	1
VJ	TRAV20	1	1
VJ	TRAV8-2-TRAJ6	1	1
VJ	TRAV26-2-TRAJ45	2	3
VJ	TRAV12-1-TRAJ18	1	1
VJ	TRAV12-1-TRAJ35	1	1
VJ	IGKV2D-28-IGKJ5	1	1
VJ	IGKV1D-39-IGKJ1	2	2
VJ	IGKV3D-7-IGKJ1	1	1
VJ	IGKV3D-7	2	2
VJ	IGKV1D-8-IGKJ1	1	1
VJ	IGHV1-69-2-IGHJ5	1	2
VJ	IGHV3-66-IGHJ6	1	1
VJ	IGLV6-57	2	2
VJ	IGLV3-12	1	1
VJ	IGHV3-20-IGHJ2	1	1
VJ	IGLV9-49-IGLJ1	3	3
VJ	IGKV2D-30	1	2
VJ	IGKV1D-16	1	1
VJ	IGKV3D-11	2	7
VJ	IGKV3D-15	3	7
VJ	TRAV13-1-TRAJ20	1	1
VJ	TRAV8-4	2	2
VJ	TRAV12-2-TRAJ11	1	1
VJ	IGKV2D-29-IGKJ1	1	1
VJ	TRAV9-2-TRAJ13	1	1
VJ	IGLV1-50-IGLJ1	1	1
VJ	IGLV6-57-IGLJ6	2	2
VJ	IGLV5-48-IGLJ2	2	3
VJ	IGLV5-37	1	1
VJ	IGLV4-69-IGLJ7	1	1
VJ	IGLV10-54-IGLJ1	2	4
VJ	TRBV5-5-TRBJ2-7	1	1
VJ	TRBV7-2-TRBJ1-4	1	1
VJ	TRBV6-2-TRBJ1-2	2	2
VJ	TRAV13-1-TRAJ5	1	1
VJ	TRAV29DV5-TRAJ21	1	1
VJ	TRAV24-TRAJ18	2	2
VJ	TRAV22-TRAJ45	1	1
VJ	IGHV3-33-IGHJ5	1	1
VJ	IGHV4-55-IGHJ2	1	1
VJ	IGHV3-20-IGHJ1	1	1
VJ	IGLV3-1	3	3
VJ	IGLV2-14-IGLJ7	1	1
VJ	IGHV3-38-IGHJ5	1	1
VJ	TRAV19-TRAJ29	2	2
VJ	TRAV19-TRAJ58	2	2
VJ	IGKV1D-39-IGKJ4	1	1
VJ	IGKV1D-16-IGKJ5	1	1
VJ	IGKV1-37-IGKJ2	1	1
VJ	IGHV3-41	2	7
VJ	IGHV3-19-IGHJ2	1	1
VJ	IGHV3-49	1	1
VJ	TRAV19-TRAJ5	1	1
VJ	TRAV19-TRAJ8	2	2
VJ	IGHV2-70-IGHJ1	3	3
VJ	IGHV7-4-1-IGHJ2	3	3
VJ	TRBV19-TRBJ2-7	1	1
VJ	TRBV13-TRBJ1-1	1	1
VJ	TRBV28-TRBJ1-6	2	2
VJ	TRAV19-TRAJ30	1	1
VJ	TRAV24-TRAJ5	1	1
VJ	TRAV17-TRAJ34	1	1
VJ	TRAV1-2-TRAJ27	1	1
VJ	IGHV3-52	2	2
VJ	IGHV3-52-IGHJ3	1	1
VJ	IGHV1-17	1	3
VJ	IGHV3-38	3	5
VJ	IGHV1-68-IGHJ3	1	1
VJ	IGHV1-67	1	1
VJ	IGHV3-65-IGHJ4	1	1
VJ	IGLV1-44-IGLJ5	1	1
VJ	TRAV2	1	1
VJ	IGKV1-37-IGKJ5	1	1
VJ	TRAV19-TRAJ20	2	2
VJ	TRDV1-TRDJ1	4	4
VJ	IGKV3D-11-IGKJ5	1	1
VJ	IGHV3-6-IGHJ4	1	1
VJ	TRBV7-7-TRBJ2-3	1	1
VJ	TRAV17-TRAJ48	1	1
VJ	IGKV5-2-IGKJ3	1	1
VJ	TRBV4-1-TRBJ2-3	3	3
VJ	TRBV24-1-TRBJ2-3	1	1
VJ	TRAV21-TRAJ24	3	4
VJ	TRAV12-2-TRAJ33	1	1
VJ	IGLV5-52-IGLJ7	1	1
VJ	TRBV19-TRBJ2-1	4	7
VJ	TRBV27-TRBJ1-5	1	1
VJ	TRBV7-6-TRBJ1-1	1	1
VJ	TRBV6-5-TRBJ2-1	1	2
VJ	TRBV15-TRBJ2-5	1	1
VJ	TRAV13-1-TRAJ36	1	1
VJ	TRAV38-1-TRAJ52	2	2
VJ	TRAV38-1-TRAJ21	1	1
VJ	TRAV6-TRAJ24	1	1
VJ	TRAV38-1-TRAJ45	1	1
VJ	TRAV14DV4-TRAJ40	1	1
VJ	TRAV14DV4-TRAJ34	1	1
VJ	TRAV14DV4-TRAJ52	1	1
VJ	TRAV6-TRAJ23	2	2
VJ	TRAV12-3-TRAJ10	1	1
VJ	TRAV12-2-TRAJ34	1	1
VJ	TRAV30-TRAJ26	1	1
VJ	TRAV8-2-TRAJ8	1	1
VJ	TRAV12-2-TRAJ21	2	3
VJ	TRGV2	1	1
VJ	TRBV12-5-TRBJ1-2	1	1
VJ	TRBV18-TRBJ2-1	2	2
VJ	TRBV7-9-TRBJ1-2	2	2
VJ	TRBV4-2-TRBJ2-5	1	1
VJ	TRAV21-TRAJ35	1	1
VJ	TRAV9-2-TRAJ43	1	1
VJ	TRAV9-2-TRAJ30	1	1
VJ	TRAV12-2-TRAJ13	3	5
VJ	TRAV8-6-TRAJ10	1	1
VJ	IGKV2-24-IGKJ3	3	4
VJ	IGKV3D-11-IGKJ1	2	5
VJ	IGKV3D-11-IGKJ4	3	4
VJ	IGKV1D-39-IGKJ5	1	1
VJ	IGHV3-19-IGHJ5	1	1
VJ	IGHV3-35	1	2
VJ	IGHV3-48-IGHJ1	1	1
VJ	IGHV3-73	1	2
VJ	IGHV3-16-IGHJ4	1	1
VJ	IGHV3-41-IGHJ4	1	1
VJ	IGHV3-36-IGHJ4	1	1
VJ	IGLV7-43-IGLJ1	4	5
VJ	IGLV8-61	2	2
VJ	IGLV4-69	1	1
VJ	TRBV20-1-TRBJ2-7	3	6
VJ	TRBV6-2-TRBJ2-2	1	1
VJ	TRBV6-6-TRBJ2-1	1	1
VJ	TRBV12-3-TRBJ1-4	1	2
VJ	TRBV5-1-TRBJ2-1	1	2
VJ	TRBV7-9-TRBJ1-1	1	1
VJ	TRBV14-TRBJ2-1	3	3
VJ	TRBV12-3-TRBJ1-2	2	3
VJ	TRBV6-6-TRBJ2-2	1	1
VJ	TRBV7-9	1	1
VJ	TRBV7-2-TRBJ2-5	2	2
VJ	TRBV7-8-TRBJ1-1	1	1
VJ	TRBV12-3-TRBJ2-5	2	3
VJ	TRBV7-9-TRBJ2-1	2	3
VJ	TRBV5-1-TRBJ2-3	1	1
VJ	TRBV6-2-TRBJ2-7	2	2
VJ	TRBV3-1-TRBJ1-5	1	1
VJ	TRBV4-2-TRBJ1-1	1	1
VJ	TRBV6-1-TRBJ1-5	1	1
VJ	TRBV7-2-TRBJ1-1	3	4
VJ	TRBV5-4-TRBJ1-4	1	1
VJ	TRBV7-2-TRBJ2-4	2	2
VJ	TRBV5-5-TRBJ1-1	1	1
VJ	TRBV24-1-TRBJ2-1	1	1
VJ	TRBV28-TRBJ2-4	1	1
VJ	TRBV20-1-TRBJ1-5	1	1
VJ	TRBV20-1-TRBJ2-1	1	1
VJ	TRBV29-1-TRBJ1-1	1	1
VJ	TRAV29DV5-TRAJ9	1	1
VJ	TRAV13-1-TRAJ47	1	1
VJ	TRAV29DV5-TRAJ18	1	1
VJ	TRAV29DV5-TRAJ52	1	1
VJ	TRAV13-1-TRAJ4	1	1
VJ	TRAV13-1-TRAJ12	1	1
VJ	TRAV13-1-TRAJ6	2	2
VJ	TRAV13-1-TRAJ21	1	1
VJ	TRAV29DV5-TRAJ42	1	1
VJ	TRAV38-1-TRAJ30	2	2
VJ	TRAV27-TRAJ43	1	1
VJ	TRAV35-TRAJ9	1	1
VJ	TRAV35	1	1
VJ	TRAV27-TRAJ42	1	1
VJ	TRAV35-TRAJ22	2	2
VJ	TRAV9-2-TRAJ52	1	1
VJ	TRAV19-TRAJ45	1	1
VJ	TRAV16-TRAJ43	1	1
VJ	TRAV9-2-TRAJ8	1	1
VJ	TRAV12-3-TRAJ28	1	7
VJ	TRAV14DV4-TRAJ21	1	1
VJ	TRAV12-3-TRAJ39	1	2
VJ	TRAV12-3-TRAJ36	1	1
VJ	TRAV12-3-TRAJ32	1	1
VJ	TRAV12-3-TRAJ56	1	1
VJ	TRAV12-3-TRAJ49	1	1
VJ	TRAV12-3-TRAJ23	1	1
VJ	TRAV12-3-TRAJ44	1	1
VJ	TRAV8-1-TRAJ42	1	1
VJ	TRAV2-TRAJ40	1	1
VJ	TRAV8-3-TRAJ6	1	1
VJ	TRAV21-TRAJ17	1	1
VJ	TRAV8-2-TRAJ20	2	2
VJ	TRAV12-2-TRAJ20	1	1
VJ	TRAV12-2-TRAJ47	1	1
VJ	TRAV21-TRAJ57	1	1
VJ	TRAV8-1-TRAJ8	1	1
VJ	TRAV2-TRAJ8	1	1
VJ	TRAV21-TRAJ28	1	1
VJ	TRAV8-4-TRAJ5	1	1
VJ	TRAV8-4-TRAJ48	2	2
VJ	TRAV12-2-TRAJ52	1	1
VJ	TRAV12-2-TRAJ42	1	1
VJ	TRAV6-TRAJ11	1	1
VJ	TRAV16-TRAJ56	1	1
VJ	TRAV25-TRAJ7	1	1
VJ	TRAV34-TRAJ3	1	1
VJ	TRAV27-TRAJ26	1	1
VJ	TRAV26-1-TRAJ50	1	1
VJ	TRAV26-2-TRAJ53	2	2
VJ	TRAV26-1-TRAJ42	1	1
VJ	TRAV26-1-TRAJ9	1	1
VJ	TRAV26-1-TRAJ37	1	1
VJ	TRAV40-TRAJ39	1	1
VJ	TRAV4-TRAJ13	1	1
VJ	TRAV8-6-TRAJ21	1	1
VJ	TRAV8-2-TRAJ38	1	1
VJ	TRAV12-1-TRAJ6	1	1
VJ	TRAV10-TRAJ31	1	1
VJ	TRGV4-TRGJP1	1	1
VJ	IGKV1D-39-IGKJ3	1	1
VJ	IGKV1D-13-IGKJ3	1	1
VJ	IGLV2-23-IGLJ5	2	2
VJ	IGLV7-46	2	2
VJ	IGLV7-46-IGLJ6	1	1
VJ	IGLV2-18-IGLJ6	1	1
VJ	TRBV5-8-TRBJ2-3	1	1
VJ	TRBV9-TRBJ2-6	1	1
VJ	TRBV14-TRBJ2-5	1	1
VJ	TRBV15-TRBJ1-2	1	1
VJ	TRAV23DV6-TRAJ58	1	1
VJ	TRAV13-1	2	2
VJ	TRAV29DV5-TRAJ5	1	1
VJ	TRAV35-TRAJ45	1	1
VJ	TRAV27-TRAJ45	1	1
VJ	TRAV19-TRAJ27	2	2
VJ	TRAV17-TRAJ20	1	1
VJ	TRAV3-TRAJ17	1	1
VJ	TRAV26-2-TRAJ33	1	1
VJ	IGKV2D-30-IGKJ5	1	1
VJ	IGKV1-37	1	2
VJ	IGHV3-33-IGHJ6	1	1
VJ	IGHV1-17-IGHJ4	1	1
VJ	IGLV1-47	1	1
VJ	IGLV2-8-IGLJ2	3	4
VJ	IGLV3-32-IGLJ2	1	1
VJ	TRBV7-8-TRBJ2-7	2	3
VJ	TRBV6-6-TRBJ2-3	1	1
VJ	TRAV27-TRAJ47	1	1
VJ	TRAV8-2-TRAJ44	1	1
VJ	IGHV7-4-1	1	1
VJ	IGHV7-81	1	1
VJ	IGHV3-71-IGHJ1	1	1
VJ	IGLV1-51-IGLJ4	1	1
VJ	IGLV3-19-IGLJ4	1	1
VJ	IGLV2-14-IGLJ6	2	3
VJ	TRBV6-1-TRBJ2-5	1	1
VJ	TRBV10-2-TRBJ1-2	1	1
VJ	TRBV27-TRBJ1-1	2	3
VJ	TRBV6-4-TRBJ2-2	1	1
VJ	TRAV13-1-TRAJ43	1	1
VJ	TRAV13-1-TRAJ18	1	2
VJ	TRAV23DV6-TRAJ30	1	1
VJ	TRAV14DV4-TRAJ44	1	1
VJ	TRAV17-TRAJ9	1	1
VJ	TRAV2-TRAJ27	1	1
VJ	TRAV2-TRAJ34	1	1
VJ	TRAV8-3-TRAJ12	1	1
VJ	TRAV3-TRAJ26	1	1
VJ	TRAV38-1-TRAJ22	1	1
VJ	TRBV7-9-TRBJ2-6	1	1
VJ	TRBV10-2-TRBJ1-1	1	1
VJ	TRBV5-8-TRBJ1-1	1	1
VJ	TRBV19-TRBJ2-2	1	1
VJ	TRBV2-TRBJ2-7	1	1
VJ	TRBV19-TRBJ1-2	1	1
VJ	TRBV5-6-TRBJ2-1	1	1
VJ	TRBV7-8-TRBJ2-2	1	1
VJ	TRBV5-6	1	1
VJ	TRBV11-2-TRBJ2-3	1	1
VJ	TRBV19	1	1
VJ	TRBV14-TRBJ2-3	2	2
VJ	TRBV3-1-TRBJ1-2	1	1
VJ	TRBV3-1-TRBJ2-5	1	1
VJ	TRBV27-TRBJ2-5	1	1
VJ	TRBV6-5-TRBJ1-2	1	1
VJ	TRBV15-TRBJ1-1	1	1
VJ	TRBV30-TRBJ1-5	1	1
VJ	TRBV20-1-TRBJ1-3	1	1
VJ	TRBV29-1-TRBJ1-2	1	1
VJ	TRAV21-TRAJ20	1	1
VJ	TRAV1-2-TRAJ30	1	1
VJ	TRAV1-1-TRAJ28	1	1
VJ	TRAV13-1-TRAJ30	1	1
VJ	TRAV27-TRAJ27	1	1
VJ	TRAV13-2-TRAJ20	1	1
VJ	TRAV13-2-TRAJ49	1	1
VJ	TRAV38-1-TRAJ49	1	1
VJ	TRAV27-TRAJ16	1	1
VJ	TRAV27-TRAJ28	1	1
VJ	TRAV9-2-TRAJ12	1	1
VJ	TRAV19-TRAJ15	1	1
VJ	TRAV6-TRAJ36	1	1
VJ	TRAV12-3-TRAJ16	1	1
VJ	TRAV38-1-TRAJ42	1	1
VJ	TRAV9-2-TRAJ4	1	1
VJ	TRAV17-TRAJ40	1	1
VJ	TRAV8-3-TRAJ30	1	1
VJ	TRAV12-2-TRAJ45	1	2
VJ	TRAV36DV7-TRAJ39	1	1
VJ	TRAV1-1-TRAJ16	1	1
VJ	TRAV41-TRAJ48	1	1
VJ	TRAV1-2-TRAJ32	1	1
VJ	TRAV2-TRAJ13	1	1
VJ	TRAV1-1-TRAJ22	1	1
VJ	TRAV38-2DV8-TRAJ7	1	1
VJ	TRAV38-1-TRAJ43	1	1
VJ	TRAV38-2DV8	1	1
VJ	TRAV38-1-TRAJ13	1	1
VJ	TRAV30-TRAJ58	1	1
VJ	TRAV30-TRAJ27	1	1
VJ	TRAV30-TRAJ40	1	1
VJ	TRAV4-TRAJ27	1	1
VJ	TRAV4-TRAJ9	2	2
VJ	TRAV4-TRAJ38	1	1
VJ	TRAV4-TRAJ47	1	1
VJ	TRAV8-2-TRAJ11	1	1
VJ	TRDV2-TRDJ1	1	2
VJ	TRDV2-TRDJ3	1	1
VJ	IGHV1-69-2-IGHJ1	1	1
VJ	IGHV1-8-IGHJ1	2	3
VJ	IGHV1-69-2	1	1
VJ	TRAV35-TRAJ54	1	1
VJ	TRAV35-TRAJ33	1	1
VJ	TRAV35-TRAJ49	1	1
VJ	TRAV16-TRAJ49	1	1
VJ	TRAV14DV4-TRAJ15	1	1
VJ	TRAV8-1-TRAJ9	1	1
VJ	IGKV1D-43-IGKJ2	2	2
VJ	IGHV3-43-IGHJ2	1	1
VJ	IGHV3-19-IGHJ3	1	1
VJ	TRAV13-2-TRAJ53	1	1
VJ	TRGV3	1	1
VJ	IGKV2-40	1	1
VJ	IGKV2-18-IGKJ5	1	1
VJ	IGHV4-59-IGHJ2	1	1
VJ	IGHV1-67-IGHJ4	1	1
VJ	IGHV3-33-IGHJ3	1	1
VJ	IGLV1-50	2	2
VJ	IGLV2-8-IGLJ3	1	1
VJ	TRBV27-TRBJ2-6	1	2
VJ	TRBV7-3-TRBJ2-7	1	1
VJ	TRBV6-5-TRBJ2-3	1	1
VJ	TRAV13-1-TRAJ24	1	1
VJ	TRAV13-2-TRAJ23	1	1
VJ	TRAV5-TRAJ48	1	1
VJ	TRAV12-2-TRAJ30	1	1
VJ	IGKV6D-41-IGKJ2	1	1
VJ	IGKV3D-20-IGKJ5	1	1
VJ	IGHV1-3-IGHJ2P	1	1
VJ	IGHV1-45	1	1
VJ	IGLV1-44-IGLJ6	1	1
VJ	IGLV5-52-IGLJ1	1	1
VJ	IGLV3-25-IGLJ5	1	3
VJ	IGLV3-16-IGLJ6	1	1
