# Supplementary material for: Seven-chain adaptive immune receptor repertoire analysis in rheumatoid arthritis reveals novel features associated with disease and clinically relevant phenotypes
Source: Genome Biol. 2024 Mar 11;25:68. doi: 10.1186/s13059-024-03210-0 (PMC10926600; doi:10.1186/s13059-024-03210-0)
Supplement: Supplementary file 10 — Additional file 10: Table S8. Summary statistics of the CDR3 amino acid sequence similarity analysis among all contracted and expanded clones. For each chain, the number of permutations used to determine the statistical significance of the sequence similarity is shown together with the observed and permuted degree centrality values. Abbreviations: N, number of permutations; M, mean. [file 13059_2024_3210_MOESM10_ESM.ods]

## Sheet: Legend
Table S8. Summary statistics of the CDR3 amino acid sequence similarity analysis among all contracted and expanded clones.
For each chain, the number of permutations used to determine the statistical significance of the sequence similarity is shown together with the observed and permuted degree centrality values.
Abbreviations: N, number of permutations; M, mean.

## Sheet: Contracted_Clones
Chain	Similarity.Measure	Permutations (N)	Observed Similarity Measure (mean)	Permuted Similarity Measure (mean)	Pval
TRA	Degree Centrality	1000	0,1633	0,0035	1,00E-04
TRB	Degree Centrality	1000	0,0291	0,0007	1,00E-04
TRD	Degree Centrality	1000	0,0000	0,0004	2,99E-03
TRG	Degree Centrality	1000	0,3810	0,0141	1,00E-04
IGH	Degree Centrality	1000	0,1405	0,0042	1,00E-04
IGL	Degree Centrality	1000	2,5317	0,3848	1,00E-04
IGK	Degree Centrality	1000	5,6561	0,7707	1,00E-04

## Sheet: Expanded_Clones
Chain	Similarity.Measure	Permutations (N)	Observed Similarity Measure (m)	Permuted Similarity Measure (m)	Pval
TRA	Degree Centrality	1000	0,1375	0,0039	1,00E-04
TRB	Degree Centrality	1000	0,0339	0,0012	1,00E-04
TRD	Degree Centrality	1000	0,0000	0,0003	2,00E-03
TRG	Degree Centrality	1000	0,8333	0,0164	1,00E-04
IGH	Degree Centrality	1000	0,1691	0,0060	1,00E-04
IGL	Degree Centrality	1000	2,5898	0,4455	1,00E-04
IGK	Degree Centrality	1000	6,2212	1,0149	1,00E-04
