# Supplementary material for: Seven-chain adaptive immune receptor repertoire analysis in rheumatoid arthritis reveals novel features associated with disease and clinically relevant phenotypes
Source: Genome Biol. 2024 Mar 11;25:68. doi: 10.1186/s13059-024-03210-0 (PMC10926600; doi:10.1186/s13059-024-03210-0)
Supplement: Supplementary file 11 — Additional file 11: Table S9. Summary statistics of the CDR3 amino acid sequence similarity analysis among contracted and expanded clones detected in responder and non-responders to TNF inhibition. For each chain, the number of permutations used to determine the statistical significance of the sequence similarity is shown together with the observed and permuted degree centrality values. Abbreviations: N, number of permutations; M, mean. [file 13059_2024_3210_MOESM11_ESM.ods]

## Sheet: Legend
Table S9. Summary statistics of the CDR3 amino acid sequence similarity analysis among contracted and expanded clones detected in responder and non-responders to TNF inhibition.
For each chain, the number of permutations used to determine the statistical significance of the sequence similarity is shown together with the observed and permuted degree centrality values.
Abbreviations: N, number of permutations; M, mean.

## Sheet: RESPONDERS_Contracted_Clones
Chain	Similarity.Measure	Permutations (N)	Observed Similarity Measure (mean)	Permuted Similarity Measure (mean)	Pval
TRA	Degree Centrality	1000	0,0874	0,0023	1,00E-04
TRB	Degree Centrality	1000	0,0116	0,0005	4,70E-02
TRD	Degree Centrality	1000	0,0000	0,0005	3,00E-03
TRG	Degree Centrality	1000	0,2500	0,0061	1,00E-04
IGH	Degree Centrality	1000	0,1187	0,0034	1,00E-04
IGL	Degree Centrality	1000	2,2521	0,3480	1,00E-04
IGK	Degree Centrality	1000	5,0932	0,6752	1,00E-04

## Sheet: RESPONDERS_Expanded_Clones
Chain	Similarity.Measure	Permutations (N)	Observed Similarity Measure (m)	Permuted Similarity Measure (m)	Pval
TRA	Degree Centrality	1000	0,1115	0,0036	1,00E-04
TRB	Degree Centrality	1000	0,0360	0,0011	1,00E-04
TRD	Degree Centrality	1000	0,0000	0,0003	2,00E-03
TRG	Degree Centrality	1000	0,5217	0,0092	1,00E-04
IGH	Degree Centrality	1000	0,1568	0,0055	1,00E-04
IGL	Degree Centrality	1000	2,3658	0,4116	1,00E-04
IGK	Degree Centrality	1000	0,1568	0,0055	1,00E-04

## Sheet: NON-RESPONDERS_Contracted_Clone
Chain	Similarity.Measure	Permutations (N)	Observed Similarity Measure (m)	Permuted Similarity Measure (m)	Pval
TRA	Degree Centrality	1000	0,2243	0,0031	1,00E-04
TRB	Degree Centrality	1000	0,0421	0,0008	1,00E-04
TRD	Degree Centrality	1000	0,0000	0,0000	1,00E-04
TRG	Degree Centrality	1000	0,0870	0,0238	3,40E-02
IGH	Degree Centrality	1000	0,1835	0,0013	1,00E-04
IGL	Degree Centrality	1000	1,5482	0,1899	1,00E-04
IGK	Degree Centrality	1000	2,9975	0,3577	1,00E-04

## Sheet: NON-RESPONDERS_Expanded_Clones
Chain	Similarity.Measure	Permutations (N)	Observed Similarity Measure (m)	Permuted Similarity Measure (m)	Pval
TRA	Degree Centrality	1000	0,1905	0,0015	1,00E-04
TRB	Degree Centrality	1000	0,0000	0,0002	5,00E-03
TRG	Degree Centrality	1000	0,7826	0,0221	1,00E-04
IGH	Degree Centrality	1000	0,2467	0,0008	1,00E-04
IGL	Degree Centrality	1000	1,3359	0,1858	1,00E-04
IGK	Degree Centrality	1000	2,8255	0,3196	1,00E-04
No significantly expanded clones were detected in TRD chain.
