# Supplementary material for: Seven-chain adaptive immune receptor repertoire analysis in rheumatoid arthritis reveals novel features associated with disease and clinically relevant phenotypes
Source: Genome Biol. 2024 Mar 11;25:68. doi: 10.1186/s13059-024-03210-0 (PMC10926600; doi:10.1186/s13059-024-03210-0)
Supplement: Supplementary file 13 — Additional file 13: Table S10. Chain usage association with TNFi therapy in rheumatoid arthritis. The statistical significance and effect size of the longitudinal association is shown for each of the seven immune receptor chains. [file 13059_2024_3210_MOESM13_ESM.ods]

## Sheet: Legend
Table S10. Chain usage association with TNFi therapy in rheumatoid arthritis.
The statistical significance and effect size of the longitudinal association is shown for each of the seven immune receptor chains.

## Sheet: Data
Chain	Beta	Pval
TRA	-0,014	5,10E-01
TRB	-0,001	9,39E-01
TRD	-0,014	9,59E-01
TRG	-0,049	5,97E-01
IGH	0,039	2,49E-01
IGL	0,013	6,80E-01
IGK	-0,003	9,00E-01
RA patients at baseline were set as the reference group for referring the effect direction
