# Supplementary material for: Seven-chain adaptive immune receptor repertoire analysis in rheumatoid arthritis reveals novel features associated with disease and clinically relevant phenotypes
Source: Genome Biol. 2024 Mar 11;25:68. doi: 10.1186/s13059-024-03210-0 (PMC10926600; doi:10.1186/s13059-024-03210-0)
Supplement: Supplementary file 14 — Additional file 14: Table S11. Gene segment usage association with rheumatoid arthritis. The summary statistics resulting from the association between each V, J and VJ gene segments with rheumatoid arthritis are shown. Abbreviations: FDR, false discovery rate. [file 13059_2024_3210_MOESM14_ESM.ods]

## Sheet: Legend
Table S11. Gene segment usage association with rheumatoid arthritis.
The summary statistics resulting from the association between each V, J and VJ gene segments with rheumatoid arthritis are shown.
Abbreviations: FDR, false discovery rate.

## Sheet: V_gene_segment
Gene segment	Beta	Pvalue	FDR
IGK-IGKV2-28	-78,04	1,30E-12	2,29E-10
TRA-TRAV20	357,44	1,45E-11	1,29E-09
IGL-IGLV3-21	-42,27	2,10E-08	1,24E-06
TRB-TRBV20-1	-58,54	7,71E-08	3,41E-06
IGK-IGKV2-30	-91,98	9,68E-08	3,43E-06
TRB-TRBV6-1	-155,36	5,35E-07	1,58E-05
IGL-IGLV7-46	227,60	2,53E-06	6,41E-05
TRA-TRAV13-2	-150,48	6,24E-06	1,38E-04
TRB-TRBV25-1	-931,56	7,08E-06	1,39E-04
TRB-TRBV7-8	-213,83	9,72E-06	1,71E-04
TRA-TRAV8-3	90,31	1,06E-05	1,71E-04
IGH-IGHV4-4	39,14	1,90E-05	2,80E-04
TRA-TRAV12-1	107,40	2,33E-05	3,17E-04
TRA-TRAV39	-3662,25	4,52E-05	5,71E-04
TRB-TRBV27	-74,31	1,22E-04	1,44E-03
IGK-IGKV1-5	36,20	1,57E-04	1,74E-03
TRA-TRAV8-2	-54,63	4,11E-04	4,27E-03
IGK-IGKV4-1	-26,67	6,80E-04	6,38E-03
TRA-TRAV25	-110,47	6,85E-04	6,38E-03
TRA-TRAV35	-96,05	1,44E-03	1,27E-02
IGL-IGLV3-9	-116,68	1,65E-03	1,39E-02
TRD-TRDV2	-2,03	1,89E-03	1,52E-02
IGH-IGHV1-69	-22,80	2,53E-03	1,94E-02
IGL-IGLV9-49	-257,98	2,97E-03	2,19E-02
TRB-TRBV19	20,80	3,79E-03	2,62E-02
TRB-TRBV11-2	-130,27	3,85E-03	2,62E-02
TRB-TRBV10-3	70,27	5,55E-03	3,64E-02
IGL-IGLV3-1	-37,54	7,04E-03	4,26E-02
IGL-IGLV7-43	178,40	7,18E-03	4,26E-02
IGL-IGLV1-40	16,23	7,21E-03	4,26E-02
IGH-IGHV3-43	122,94	7,68E-03	4,30E-02
TRB-TRBV7-3	123,22	7,77E-03	4,30E-02
IGL-IGLV4-69	-73,75	8,18E-03	4,38E-02
IGK-IGKV2-24	-130,24	8,82E-03	4,59E-02
TRA-TRAV19	24,98	1,02E-02	5,10E-02
IGK-IGKV3-20	11,49	1,04E-02	5,10E-02
IGL-IGLV1-51	10,88	1,07E-02	5,10E-02
TRB-TRBV5-6	-90,69	1,18E-02	5,25E-02
TRB-TRBV11-1	-756,21	1,18E-02	5,25E-02
TRD-TRDV1	1,96	1,19E-02	5,25E-02
TRB-TRBV12-3	24,64	1,22E-02	5,29E-02
TRA-TRAV8-6	-87,71	1,28E-02	5,38E-02
TRA-TRAV41	81,76	1,38E-02	5,68E-02
IGK-IGKV1-16	37,57	1,48E-02	5,93E-02
TRA-TRAV21	-33,76	1,51E-02	5,95E-02
IGL-IGLV2-14	8,54	1,61E-02	6,18E-02
IGK-IGKV1-39	12,01	1,81E-02	6,80E-02
TRA-TRAV1-2	-14,84	2,07E-02	7,63E-02
TRB-TRBV3-1	-25,09	2,37E-02	8,57E-02
IGL-IGLV3-19	14,83	2,49E-02	8,80E-02
IGL-IGLV6-57	20,97	2,55E-02	8,85E-02
IGH-IGHV2-70	-34,94	2,63E-02	8,94E-02
IGH-IGHV1-2	-18,39	2,68E-02	8,94E-02
IGH-IGHV4-31	42,98	2,86E-02	9,39E-02
TRB-TRBV2	31,18	3,52E-02	1,13E-01
IGL-IGLV5-37	74,44	3,99E-02	1,26E-01
IGK-IGKV3-15	18,41	4,07E-02	1,26E-01
IGH-IGHV3-53	33,24	4,77E-02	1,46E-01
IGK-IGKV1D-43	750,09	5,62E-02	1,67E-01
IGL-IGLV2-11	-5,78	5,67E-02	1,67E-01
TRA-TRAV6	78,64	5,79E-02	1,68E-01
IGH-IGHV3-73	-93,17	6,23E-02	1,76E-01
TRB-TRBV6-4	-105,19	6,27E-02	1,76E-01
TRB-TRBV5-4	-54,27	6,67E-02	1,84E-01
TRA-TRAV13-1	-23,23	6,97E-02	1,90E-01
IGH-IGHV4-30-2	12,72	7,31E-02	1,96E-01
TRA-TRAV22	65,11	8,28E-02	2,19E-01
IGK-IGKV1-13	18,83	8,53E-02	2,22E-01
IGH-IGHV1-46	-22,87	8,64E-02	2,22E-01
TRA-TRAV12-2	12,82	8,92E-02	2,23E-01
TRA-TRAV9-2	-27,98	9,27E-02	2,23E-01
TRB-TRBV14	38,65	9,28E-02	2,23E-01
TRA-TRAV34	-232,58	9,30E-02	2,23E-01
TRA-TRAV4	28,49	9,30E-02	2,23E-01
TRG-TRGV2	1,80	9,97E-02	2,35E-01
TRG-TRGV7	26,48	1,03E-01	2,41E-01
IGH-IGHV3-11	24,20	1,05E-01	2,41E-01
IGK-IGKV1-12	25,16	1,09E-01	2,45E-01
IGH-IGHV4-39	-16,71	1,11E-01	2,45E-01
TRD-TRDV3	2,02	1,13E-01	2,45E-01
IGH-IGHV5-51	-29,26	1,13E-01	2,45E-01
TRG-TRGV9	-1,33	1,13E-01	2,45E-01
TRA-TRAV27	-40,41	1,19E-01	2,53E-01
TRB-TRBV7-6	93,39	1,26E-01	2,65E-01
TRB-TRBV7-7	399,55	1,28E-01	2,67E-01
TRB-TRBV6-2	23,04	1,71E-01	3,52E-01
IGH-IGHV4-61	34,06	1,87E-01	3,76E-01
TRA-TRAV38-2DV8	41,49	1,87E-01	3,76E-01
TRB-TRBV15	-59,76	1,89E-01	3,76E-01
IGK-IGKV2-40	-70,74	1,93E-01	3,79E-01
IGH-IGHV6-1	-21,01	2,03E-01	3,96E-01
IGH-IGHV3-74	20,61	2,11E-01	4,03E-01
IGH-IGHV4-34	-13,44	2,14E-01	4,03E-01
IGL-IGLV3-10	-17,53	2,15E-01	4,03E-01
TRA-TRAV16	-48,77	2,16E-01	4,03E-01
TRB-TRBV28	4,58	2,19E-01	4,03E-01
TRA-TRAV2	-29,06	2,21E-01	4,03E-01
TRB-TRBV7-9	14,49	2,23E-01	4,03E-01
IGL-IGLV1-36	15,91	2,28E-01	4,09E-01
IGH-IGHV3-20	57,16	2,39E-01	4,22E-01
TRB-TRBV18	-31,01	2,46E-01	4,31E-01
IGL-IGLV8-61	-13,20	2,50E-01	4,34E-01
IGL-IGLV3-25	22,48	2,64E-01	4,46E-01
IGH-IGHV5-10-1	10,27	2,65E-01	4,46E-01
TRA-TRAV36DV7	-53,15	2,67E-01	4,46E-01
IGL-IGLV3-16	-7,40	2,67E-01	4,46E-01
TRB-TRBV11-3	-116,90	2,79E-01	4,61E-01
IGK-IGKV6-21	111,97	2,86E-01	4,68E-01
IGL-IGLV4-60	14,54	3,07E-01	4,90E-01
TRA-TRAV23DV6	-16,24	3,08E-01	4,90E-01
IGH-IGHV3-13	32,02	3,08E-01	4,90E-01
TRB-TRBV5-1	12,30	3,13E-01	4,90E-01
IGH-IGHV4-28	10,07	3,15E-01	4,90E-01
IGK-IGKV5-2	154,47	3,15E-01	4,90E-01
TRB-TRBV29-1	5,78	3,24E-01	4,99E-01
IGH-IGHV3-21	-17,35	3,27E-01	4,99E-01
IGH-IGHV3-64	-23,12	3,30E-01	5,00E-01
IGK-IGKV2-29	-18,02	3,34E-01	5,01E-01
TRA-TRAV38-1	-10,72	3,44E-01	5,11E-01
IGK-IGKV2-26	43,28	3,59E-01	5,29E-01
IGH-IGHV2-5	-12,70	3,66E-01	5,34E-01
TRA-TRAV8-4	-34,37	3,68E-01	5,34E-01
IGH-IGHV3-23	4,25	3,76E-01	5,41E-01
IGK-IGKV1-37	-198,92	3,80E-01	5,42E-01
TRB-TRBV5-8	68,09	3,85E-01	5,43E-01
IGH-IGHV1-58	74,07	3,86E-01	5,43E-01
TRB-TRBV6-5	-12,33	3,92E-01	5,43E-01
IGK-IGKV1-8	20,19	3,93E-01	5,43E-01
TRB-TRBV4-2	7,08	3,96E-01	5,43E-01
TRA-TRAV17	4,38	4,01E-01	5,46E-01
IGK-IGKV3-11	6,20	4,21E-01	5,69E-01
IGH-IGHV3-7	-7,58	4,37E-01	5,78E-01
TRA-TRAV12-3	-12,66	4,40E-01	5,78E-01
TRA-TRAV40	-167,70	4,40E-01	5,78E-01
TRG-TRGV8	1,97	4,41E-01	5,78E-01
TRA-TRAV5	-17,80	4,46E-01	5,80E-01
TRA-TRAV26-1	10,92	4,54E-01	5,84E-01
TRG-TRGV3	1,04	4,55E-01	5,84E-01
TRB-TRBV16	-188,56	4,64E-01	5,89E-01
IGH-IGHV1-18	-6,68	4,66E-01	5,89E-01
IGK-IGKV1-27	-22,34	4,79E-01	6,01E-01
TRB-TRBV5-5	-39,69	4,84E-01	6,01E-01
IGH-IGHV3-15	-8,82	4,86E-01	6,01E-01
TRB-TRBV6-6	11,83	4,97E-01	6,11E-01
TRB-TRBV12-5	-14,44	5,02E-01	6,13E-01
IGH-IGHV1-24	-22,14	5,10E-01	6,16E-01
IGL-IGLV10-54	-7,48	5,11E-01	6,16E-01
IGH-IGHV2-26	-12,38	5,24E-01	6,26E-01
IGL-IGLV2-23	-5,98	5,27E-01	6,26E-01
IGK-IGKV1-33	2,02	5,53E-01	6,49E-01
TRB-TRBV24-1	13,12	5,54E-01	6,49E-01
IGL-IGLV1-44	-2,11	5,60E-01	6,53E-01
IGL-IGLV2-18	-30,90	5,69E-01	6,58E-01
TRA-TRAV24	-8,69	6,10E-01	7,01E-01
TRA-TRAV26-2	-10,47	6,19E-01	7,07E-01
IGH-IGHV3-49	13,24	6,53E-01	7,36E-01
TRB-TRBV13	8,24	6,53E-01	7,36E-01
IGK-IGKV1-17	4,60	6,62E-01	7,42E-01
IGH-IGHV3-72	-6,69	6,74E-01	7,50E-01
TRA-TRAV10	14,12	6,84E-01	7,57E-01
TRB-TRBV30	-9,05	6,93E-01	7,62E-01
IGH-IGHV3-30	-1,15	7,06E-01	7,69E-01
TRB-TRBV7-2	2,30	7,08E-01	7,69E-01
TRA-TRAV1-1	10,97	7,17E-01	7,74E-01
IGL-IGLV5-45	-4,42	7,60E-01	8,16E-01
TRA-TRAV8-1	5,21	7,74E-01	8,25E-01
TRA-TRAV30	11,55	7,95E-01	8,42E-01
IGK-IGKV1-9	4,72	8,31E-01	8,76E-01
TRA-TRAV29DV5	1,99	8,49E-01	8,89E-01
IGK-IGKV1-6	-2,42	8,60E-01	8,95E-01
TRA-TRAV3	-1,64	9,09E-01	9,35E-01
IGL-IGLV5-52	10,58	9,09E-01	9,35E-01
IGL-IGLV3-27	-1,46	9,52E-01	9,74E-01
TRB-TRBV10-2	-2,55	9,57E-01	9,74E-01
TRB-TRBV4-1	0,51	9,68E-01	9,79E-01
TRA-TRAV14DV4	0,04	9,96E-01	9,97E-01
TRB-TRBV9	0,08	9,97E-01	9,97E-01

## Sheet: J_gene_segment
Gene segment	Beta	Pvalue	FDR
TRB-TRBJ2-2	-161,41	9,82E-08	8,54E-06
IGK-IGKJ3	51,67	9,94E-06	4,32E-04
TRB-TRBJ2-5	-48,29	5,18E-04	1,50E-02
TRA-TRAJ31	-733,89	9,28E-04	2,02E-02
TRA-TRAJ26	105,90	1,38E-03	2,41E-02
TRA-TRAJ4	92,82	2,86E-03	4,05E-02
TRB-TRBJ1-3	-100,17	3,26E-03	4,05E-02
TRA-TRAJ32	124,86	5,10E-03	4,76E-02
IGH-IGHJ3	18,92	5,29E-03	4,76E-02
TRA-TRAJ50	-233,66	5,60E-03	4,76E-02
TRA-TRAJ44	-102,83	6,24E-03	4,76E-02
TRA-TRAJ54	-110,70	6,57E-03	4,76E-02
TRA-TRAJ33	-21,56	9,88E-03	6,61E-02
TRA-TRAJ18	-138,14	1,23E-02	7,66E-02
IGK-IGKJ4	-15,25	1,57E-02	9,10E-02
TRB-TRBJ1-6	-41,21	1,84E-02	1,00E-01
TRB-TRBJ1-4	-46,78	2,59E-02	1,32E-01
TRD-TRDJ2	5,62	3,59E-02	1,59E-01
TRA-TRAJ38	-118,95	3,66E-02	1,59E-01
TRA-TRAJ48	48,54	3,66E-02	1,59E-01
TRB-TRBJ2-6	64,16	3,96E-02	1,64E-01
TRB-TRBJ2-3	12,62	5,25E-02	1,99E-01
TRB-TRBJ2-7	8,00	5,25E-02	1,99E-01
TRA-TRAJ24	67,42	5,81E-02	2,11E-01
TRA-TRAJ23	-58,87	6,13E-02	2,13E-01
TRG-TRGJP	-1,65	6,41E-02	2,14E-01
TRA-TRAJ40	42,35	7,09E-02	2,28E-01
TRG-TRGJ1	1,52	7,91E-02	2,43E-01
IGH-IGHJ6	-6,26	8,12E-02	2,43E-01
TRB-TRBJ1-1	8,57	8,38E-02	2,43E-01
TRA-TRAJ22	-52,73	9,18E-02	2,58E-01
TRB-TRBJ2-4	-65,89	1,00E-01	2,70E-01
TRA-TRAJ12	30,12	1,02E-01	2,70E-01
TRA-TRAJ36	-62,11	1,13E-01	2,85E-01
IGK-IGKJ1	-6,93	1,14E-01	2,85E-01
TRA-TRAJ21	34,38	1,26E-01	3,04E-01
TRA-TRAJ53	-37,28	1,38E-01	3,16E-01
TRA-TRAJ27	42,50	1,43E-01	3,16E-01
TRA-TRAJ43	21,00	1,43E-01	3,16E-01
IGH-IGHJ1	-20,14	1,45E-01	3,16E-01
TRA-TRAJ20	27,82	1,54E-01	3,26E-01
TRA-TRAJ29	-37,28	1,60E-01	3,26E-01
TRA-TRAJ3	-45,53	1,61E-01	3,26E-01
IGL-IGLJ1	-3,36	2,03E-01	3,95E-01
TRA-TRAJ49	-16,18	2,04E-01	3,95E-01
TRA-TRAJ58	-43,51	2,35E-01	4,44E-01
TRA-TRAJ41	-22,77	2,61E-01	4,77E-01
TRA-TRAJ16	-42,54	2,67E-01	4,77E-01
TRA-TRAJ5	-29,88	2,68E-01	4,77E-01
TRA-TRAJ45	16,50	3,02E-01	5,26E-01
TRA-TRAJ56	-43,65	3,30E-01	5,62E-01
TRD-TRDJ1	-1,40	3,75E-01	6,27E-01
IGH-IGHJ2	6,85	4,26E-01	6,92E-01
TRA-TRAJ10	14,04	4,30E-01	6,92E-01
TRA-TRAJ37	-11,99	4,83E-01	7,54E-01
TRA-TRAJ39	9,88	5,00E-01	7,54E-01
TRA-TRAJ13	4,92	5,13E-01	7,54E-01
IGL-IGLJ3	1,44	5,13E-01	7,54E-01
TRG-TRGJP1	1,21	5,18E-01	7,54E-01
TRA-TRAJ7	-16,23	5,20E-01	7,54E-01
TRA-TRAJ35	29,69	5,47E-01	7,64E-01
TRG-TRGJP2	-1,52	5,48E-01	7,64E-01
IGK-IGKJ5	2,98	5,54E-01	7,64E-01
TRA-TRAJ30	8,96	5,65E-01	7,64E-01
TRB-TRBJ2-1	-2,03	5,71E-01	7,64E-01
TRA-TRAJ46	-197,09	5,82E-01	7,67E-01
TRA-TRAJ28	12,42	6,09E-01	7,90E-01
TRA-TRAJ6	10,14	6,22E-01	7,96E-01
IGL-IGLJ7	-13,38	6,37E-01	7,99E-01
TRA-TRAJ8	6,89	6,43E-01	7,99E-01
TRD-TRDJ3	-0,86	6,66E-01	8,13E-01
TRA-TRAJ52	7,34	6,73E-01	8,13E-01
IGL-IGLJ2	0,75	6,85E-01	8,16E-01
IGK-IGKJ2	1,19	7,01E-01	8,25E-01
TRA-TRAJ9	-6,56	7,36E-01	8,47E-01
TRA-TRAJ57	-7,62	7,40E-01	8,47E-01
TRA-TRAJ47	9,67	7,74E-01	8,69E-01
TRA-TRAJ42	-3,63	7,79E-01	8,69E-01
IGL-IGLJ6	-7,91	8,19E-01	8,94E-01
TRA-TRAJ34	2,98	8,22E-01	8,94E-01
IGH-IGHJ4	0,72	8,54E-01	9,07E-01
TRB-TRBJ1-5	1,12	8,59E-01	9,07E-01
TRA-TRAJ15	3,16	8,72E-01	9,07E-01
IGH-IGHJ5	-1,14	8,80E-01	9,07E-01
TRB-TRBJ1-2	-0,78	8,86E-01	9,07E-01
TRA-TRAJ11	0,96	9,70E-01	9,81E-01
TRA-TRAJ17	-0,11	9,96E-01	9,96E-01

## Sheet: VJ_segment_pairs
Gene segment pairs	Beta	Pvalue	FDR
IGK-IGKV2-28.IGKJ1	-342,32	3,08E-12	5,17E-09
TRB-TRBV20-1.TRBJ2-5	-774,75	2,89E-10	2,42E-07
TRB-TRBV6-1.TRBJ2-5	-3136,17	7,50E-10	4,20E-07
IGK-IGKV2-28.IGKJ4	-255,33	2,53E-09	1,06E-06
TRB-TRBV5-4.TRBJ2-2	-4582,23	3,95E-09	1,33E-06
TRB-TRBV6-1.TRBJ2-1	-1232,67	1,46E-08	3,87E-06
TRA-TRAV13-2.TRAJ11	-5333,83	1,61E-08	3,87E-06
IGK-IGKV2-28.IGKJ2	-129,24	4,95E-08	1,04E-05
IGL-IGLV3-21.IGLJ2	-53,79	1,53E-07	2,85E-05
TRA-TRAV20.TRAJ53	3477,29	2,82E-07	4,71E-05
TRA-TRAV20.TRAJ9	4103,05	3,08E-07	4,71E-05
IGK-IGKV2-30.IGKJ1	-187,10	4,00E-07	5,60E-05
TRA-TRAV13-2.TRAJ15	-4106,91	5,86E-07	7,57E-05
TRB-TRBV5-4.TRBJ2-5	-1801,15	9,41E-07	1,13E-04
TRB-TRBV20-1.TRBJ2-1	-195,90	1,24E-06	1,32E-04
TRB-TRBV20-1.TRBJ1-6	-1128,24	1,26E-06	1,32E-04
TRB-TRBV5-4.TRBJ2-1	-956,03	1,57E-06	1,55E-04
TRB-TRBV3-1.TRBJ1-3	-2232,25	1,97E-06	1,84E-04
TRB-TRBV20-1.TRBJ2-2	-1131,56	3,61E-06	2,85E-04
TRA-TRAV13-2.TRAJ5	-4054,65	3,66E-06	2,85E-04
IGL-IGLV7-46.IGLJ2	329,15	3,66E-06	2,85E-04
TRA-TRAV20.TRAJ13	3013,19	3,73E-06	2,85E-04
IGL-IGLV3-21.IGLJ1	-202,18	5,54E-06	4,04E-04
TRA-TRAV13-2.TRAJ34	-4643,29	6,20E-06	4,22E-04
TRB-TRBV6-1.TRBJ2-3	-1256,24	6,28E-06	4,22E-04
TRA-TRAV13-2.TRAJ52	-2849,42	9,88E-06	6,38E-04
TRA-TRAV20.TRAJ4	3822,79	1,05E-05	6,51E-04
TRB-TRBV5-6.TRBJ1-5	-2880,87	1,12E-05	6,71E-04
TRB-TRBV6-5.TRBJ2-2	-2109,28	1,32E-05	7,62E-04
TRB-TRBV11-2.TRBJ2-2	-5040,49	1,36E-05	7,64E-04
IGK-IGKV2-28.IGKJ3	-197,62	1,47E-05	7,96E-04
IGH-IGHV4-4.IGHJ4	80,21	1,52E-05	7,96E-04
TRB-TRBV20-1.TRBJ2-7	-172,25	1,81E-05	9,24E-04
TRB-TRBV9.TRBJ1-6	-2626,85	2,26E-05	1,12E-03
TRA-TRAV20.TRAJ32	3654,38	2,50E-05	1,20E-03
TRA-TRAV20.TRAJ34	2727,90	2,77E-05	1,29E-03
TRA-TRAV12-1.TRAJ39	1975,95	2,92E-05	1,33E-03
TRA-TRAV12-1.TRAJ21	2192,47	3,15E-05	1,39E-03
TRA-TRAV20.TRAJ8	4032,00	4,20E-05	1,81E-03
TRA-TRAV20.TRAJ29	3573,36	4,49E-05	1,88E-03
TRB-TRBV6-5.TRBJ1-6	-1646,33	4,63E-05	1,88E-03
TRA-TRAV8-2.TRAJ15	-1705,02	4,69E-05	1,88E-03
TRA-TRAV20.TRAJ49	2579,40	6,61E-05	2,58E-03
IGL-IGLV3-21.IGLJ3	-90,84	7,71E-05	2,94E-03
TRA-TRAV20.TRAJ23	3700,71	8,66E-05	3,17E-03
TRB-TRBV27.TRBJ2-2	-1781,37	8,68E-05	3,17E-03
TRA-TRAV20.TRAJ57	2762,21	1,07E-04	3,82E-03
TRB-TRBV20-1.TRBJ2-3	-213,87	1,17E-04	4,08E-03
TRB-TRBV7-8.TRBJ1-5	-1204,88	1,24E-04	4,27E-03
TRB-TRBV7-8.TRBJ1-2	-1524,94	1,38E-04	4,65E-03
IGL-IGLV3-9.IGLJ2	-208,48	1,47E-04	4,85E-03
TRB-TRBV27.TRBJ1-6	-1115,14	1,67E-04	5,30E-03
IGK-IGKV2-30.IGKJ3	-495,78	1,67E-04	5,30E-03
IGK-IGKV1-33.IGKJ3	135,66	1,80E-04	5,59E-03
TRA-TRAV20.TRAJ22	3318,42	1,87E-04	5,71E-03
TRB-TRBV6-1.TRBJ1-6	-1650,17	1,94E-04	5,82E-03
TRA-TRAV13-2.TRAJ26	-2681,99	2,17E-04	6,38E-03
IGH-IGHV1-69.IGHJ5	-193,16	2,34E-04	6,78E-03
TRB-TRBV27.TRBJ1-3	-2720,25	2,40E-04	6,82E-03
TRA-TRAV13-2.TRAJ39	-2104,70	2,52E-04	7,03E-03
TRB-TRBV3-1.TRBJ2-4	-2037,32	2,55E-04	7,03E-03
TRB-TRBV3-1.TRBJ1-6	-990,01	2,71E-04	7,33E-03
TRA-TRAV13-2.TRAJ13	-2881,15	2,84E-04	7,57E-03
TRA-TRAV8-3.TRAJ4	1275,79	4,43E-04	1,16E-02
IGL-IGLV3-1.IGLJ1	-249,03	4,59E-04	1,19E-02
TRB-TRBV18.TRBJ2-5	-1029,47	4,89E-04	1,24E-02
TRB-TRBV25-1.TRBJ2-1	-2237,45	5,52E-04	1,37E-02
TRB-TRBV19.TRBJ2-7	139,45	5,54E-04	1,37E-02
TRA-TRAV8-2.TRAJ53	-1505,21	5,75E-04	1,40E-02
IGK-IGKV1-5.IGKJ2	78,57	5,92E-04	1,42E-02
TRB-TRBV6-5.TRBJ1-3	-1906,41	7,11E-04	1,66E-02
TRA-TRAV2.TRAJ23	-1670,64	7,19E-04	1,66E-02
TRB-TRBV7-2.TRBJ2-1	-269,38	7,22E-04	1,66E-02
TRB-TRBV6-1.TRBJ1-2	-648,12	7,44E-04	1,69E-02
TRA-TRAV20.TRAJ42	1295,33	7,61E-04	1,70E-02
TRB-TRBV18.TRBJ2-2	-2644,10	8,45E-04	1,87E-02
TRA-TRAV23DV6.TRAJ49	-1146,68	8,66E-04	1,89E-02
TRA-TRAV8-6.TRAJ8	-1938,09	8,81E-04	1,90E-02
TRA-TRAV21.TRAJ49	-1085,00	8,94E-04	1,90E-02
IGK-IGKV2-30.IGKJ4	-331,50	9,33E-04	1,96E-02
TRB-TRBV18.TRBJ1-6	-2329,22	9,67E-04	1,99E-02
TRD-TRDV2.TRDJ1	-2,44	9,80E-04	1,99E-02
TRA-TRAV13-1.TRAJ32	2038,19	9,82E-04	1,99E-02
TRA-TRAV5.TRAJ23	-1736,77	1,02E-03	2,05E-02
TRB-TRBV5-1.TRBJ2-2	-936,08	1,10E-03	2,16E-02
TRA-TRAV4.TRAJ4	1775,30	1,10E-03	2,16E-02
IGK-IGKV4-1.IGKJ1	-62,12	1,20E-03	2,32E-02
TRA-TRAV12-3.TRAJ23	-2298,19	1,25E-03	2,39E-02
TRB-TRBV5-6.TRBJ1-2	-1015,50	1,31E-03	2,48E-02
TRB-TRBV7-9.TRBJ1-3	-1420,50	1,35E-03	2,50E-02
TRA-TRAV8-2.TRAJ36	-1755,00	1,37E-03	2,50E-02
TRA-TRAV23DV6.TRAJ52	-1433,76	1,37E-03	2,50E-02
TRA-TRAV20.TRAJ6	1589,52	1,41E-03	2,55E-02
IGK-IGKV4-1.IGKJ4	-82,06	1,47E-03	2,63E-02
TRA-TRAV8-6.TRAJ52	-1869,18	1,50E-03	2,63E-02
TRA-TRAV3.TRAJ40	-2285,82	1,50E-03	2,63E-02
IGH-IGHV1-69.IGHJ1	-319,61	1,54E-03	2,67E-02
IGH-IGHV4-4.IGHJ5	128,04	1,55E-03	2,67E-02
TRA-TRAV12-3.TRAJ22	-1929,58	1,61E-03	2,74E-02
TRA-TRAV9-2.TRAJ17	-1827,88	1,64E-03	2,75E-02
TRA-TRAV13-2.TRAJ42	-1866,05	1,79E-03	2,97E-02
TRA-TRAV3.TRAJ29	-2277,29	1,81E-03	2,98E-02
TRB-TRBV9.TRBJ2-2	-1795,19	1,90E-03	3,09E-02
TRA-TRAV12-1.TRAJ45	1732,72	1,91E-03	3,09E-02
TRA-TRAV17.TRAJ44	-1578,04	2,18E-03	3,48E-02
TRA-TRAV8-2.TRAJ54	-1539,80	2,29E-03	3,62E-02
TRA-TRAV8-2.TRAJ39	-1295,76	2,36E-03	3,70E-02
IGK-IGKV2-28.IGKJ5	-110,15	2,42E-03	3,73E-02
TRB-TRBV7-2.TRBJ2-2	-801,59	2,42E-03	3,73E-02
TRB-TRBV11-2.TRBJ2-1	-984,40	2,54E-03	3,88E-02
TRB-TRBV27.TRBJ2-5	-721,72	2,60E-03	3,93E-02
TRB-TRBV6-1.TRBJ2-7	-436,43	2,62E-03	3,93E-02
IGK-IGKV1-39.IGKJ2	42,09	2,66E-03	3,95E-02
TRA-TRAV8-3.TRAJ32	2378,15	2,73E-03	4,00E-02
IGK-IGKV1-5.IGKJ3	256,17	2,74E-03	4,00E-02
TRB-TRBV20-1.TRBJ1-3	-743,55	2,80E-03	4,06E-02
TRB-TRBV3-1.TRBJ2-7	-184,64	2,83E-03	4,06E-02
TRA-TRAV20.TRAJ33	2699,10	2,86E-03	4,07E-02
TRB-TRBV11-2.TRBJ1-6	-2242,04	2,92E-03	4,11E-02
TRB-TRBV25-1.TRBJ1-1	-2456,87	2,95E-03	4,11E-02
TRA-TRAV3.TRAJ42	-2743,06	2,96E-03	4,11E-02
IGK-IGKV1-5.IGKJ1	39,30	3,11E-03	4,28E-02
TRA-TRAV9-2.TRAJ4	1326,97	3,32E-03	4,54E-02
TRB-TRBV27.TRBJ2-1	-185,93	3,45E-03	4,68E-02
TRB-TRBV11-2.TRBJ2-5	-1039,12	3,50E-03	4,70E-02
TRA-TRAV12-3.TRAJ36	-2585,43	3,57E-03	4,76E-02
TRA-TRAV8-3.TRAJ52	1795,39	3,66E-03	4,84E-02
TRB-TRBV6-1.TRBJ1-3	-2190,99	3,91E-03	5,13E-02
TRA-TRAV12-1.TRAJ6	730,81	3,98E-03	5,19E-02
TRB-TRBV4-2.TRBJ2-2	-858,30	4,06E-03	5,25E-02
TRA-TRAV13-2.TRAJ22	-2545,62	4,19E-03	5,34E-02
TRA-TRAV8-2.TRAJ28	-1395,88	4,20E-03	5,34E-02
TRA-TRAV13-2.TRAJ53	-1191,63	4,33E-03	5,47E-02
TRA-TRAV35.TRAJ37	-1607,77	4,38E-03	5,49E-02
TRB-TRBV20-1.TRBJ1-2	-171,34	4,51E-03	5,61E-02
TRA-TRAV19.TRAJ9	1089,20	4,61E-03	5,68E-02
TRB-TRBV7-6.TRBJ1-1	1149,11	4,63E-03	5,68E-02
TRB-TRBV7-8.TRBJ1-6	-2477,24	4,84E-03	5,88E-02
TRB-TRBV18.TRBJ1-3	-2342,98	4,87E-03	5,88E-02
TRA-TRAV13-2.TRAJ29	-1763,54	4,92E-03	5,91E-02
TRA-TRAV9-2.TRAJ5	-1641,68	4,97E-03	5,91E-02
TRA-TRAV20.TRAJ52	1776,32	5,00E-03	5,91E-02
TRA-TRAV22.TRAJ34	2290,32	5,04E-03	5,92E-02
IGK-IGKV3-11.IGKJ4	-57,33	5,10E-03	5,95E-02
TRA-TRAV4.TRAJ40	2329,31	5,45E-03	6,31E-02
TRA-TRAV8-3.TRAJ43	831,46	5,98E-03	6,87E-02
TRB-TRBV7-9.TRBJ1-6	-818,15	6,01E-03	6,87E-02
TRA-TRAV8-6.TRAJ3	-1961,85	6,26E-03	7,08E-02
IGK-IGKV2-29.IGKJ4	-240,99	6,28E-03	7,08E-02
IGK-IGKV3-20.IGKJ3	76,17	6,33E-03	7,09E-02
TRB-TRBV7-3.TRBJ2-1	607,53	6,41E-03	7,13E-02
IGH-IGHV4-4.IGHJ3	129,70	6,69E-03	7,36E-02
TRA-TRAV8-6.TRAJ37	-1842,45	6,70E-03	7,36E-02
TRA-TRAV4.TRAJ5	1102,13	6,77E-03	7,37E-02
TRA-TRAV23DV6.TRAJ20	-1205,16	6,80E-03	7,37E-02
TRB-TRBV15.TRBJ2-3	-1425,95	6,89E-03	7,42E-02
TRB-TRBV29-1.TRBJ2-3	169,43	7,00E-03	7,49E-02
TRA-TRAV3.TRAJ5	-1567,37	7,06E-03	7,51E-02
TRA-TRAV8-6.TRAJ53	-1705,04	7,29E-03	7,71E-02
IGL-IGLV1-51.IGLJ2	17,09	7,42E-03	7,79E-02
TRB-TRBV24-1.TRBJ2-5	-1136,21	7,51E-03	7,84E-02
TRB-TRBV2.TRBJ2-5	-651,95	7,69E-03	7,98E-02
TRB-TRBV19.TRBJ1-1	83,74	7,82E-03	8,06E-02
TRB-TRBV7-2.TRBJ2-7	75,39	8,11E-03	8,30E-02
TRA-TRAV3.TRAJ10	-1423,95	8,38E-03	8,50E-02
IGK-IGKV1-27.IGKJ4	-369,48	8,40E-03	8,50E-02
TRA-TRAV8-3.TRAJ7	1097,43	9,16E-03	9,17E-02
TRB-TRBV9.TRBJ1-3	-1827,86	9,17E-03	9,17E-02
TRB-TRBV11-3.TRBJ2-1	-1852,31	9,47E-03	9,41E-02
TRA-TRAV13-2.TRAJ40	-1376,90	9,57E-03	9,46E-02
TRA-TRAV8-6.TRAJ23	-1742,03	9,84E-03	9,66E-02
IGH-IGHV1-2.IGHJ1	-250,11	9,94E-03	9,66E-02
TRA-TRAV23DV6.TRAJ17	-1323,99	1,00E-02	9,66E-02
TRB-TRBV7-3.TRBJ2-5	1365,69	1,01E-02	9,66E-02
IGH-IGHV1-2.IGHJ6	-99,09	1,01E-02	9,66E-02
TRA-TRAV8-2.TRAJ5	-633,08	1,02E-02	9,66E-02
TRA-TRAV35.TRAJ44	-1416,29	1,02E-02	9,66E-02
TRA-TRAV8-3.TRAJ27	1164,57	1,03E-02	9,66E-02
TRA-TRAV12-3.TRAJ54	-1285,37	1,03E-02	9,66E-02
TRA-TRAV21.TRAJ52	-905,35	1,04E-02	9,66E-02
TRA-TRAV38-1.TRAJ54	-942,40	1,07E-02	9,93E-02
TRA-TRAV8-2.TRAJ41	-2434,32	1,08E-02	9,93E-02
TRA-TRAV13-1.TRAJ27	-1179,29	1,08E-02	9,93E-02
IGK-IGKV2-30.IGKJ2	-68,92	1,13E-02	1,03E-01
TRB-TRBV7-9.TRBJ2-2	-852,05	1,13E-02	1,03E-01
IGL-IGLV9-49.IGLJ2	-338,13	1,17E-02	1,05E-01
TRA-TRAV8-3.TRAJ45	834,51	1,18E-02	1,05E-01
IGK-IGKV2-40.IGKJ2	-475,37	1,18E-02	1,05E-01
TRA-TRAV13-1.TRAJ17	-1054,86	1,27E-02	1,13E-01
TRA-TRAV3.TRAJ20	-1560,60	1,29E-02	1,14E-01
TRA-TRAV23DV6.TRAJ26	-1976,93	1,30E-02	1,14E-01
IGH-IGHV3-43.IGHJ4	184,29	1,31E-02	1,14E-01
IGH-IGHV6-1.IGHJ5	-433,77	1,32E-02	1,15E-01
TRA-TRAV12-2.TRAJ54	-1203,76	1,33E-02	1,15E-01
TRA-TRAV8-6.TRAJ20	-1346,89	1,34E-02	1,16E-01
TRA-TRAV16.TRAJ52	-1542,95	1,35E-02	1,16E-01
TRA-TRAV23DV6.TRAJ22	-772,64	1,36E-02	1,16E-01
IGK-IGKV2-40.IGKJ1	-691,65	1,38E-02	1,17E-01
TRA-TRAV8-2.TRAJ22	-1027,82	1,41E-02	1,19E-01
TRA-TRAV21.TRAJ34	-682,67	1,49E-02	1,24E-01
TRA-TRAV19.TRAJ20	816,39	1,50E-02	1,24E-01
IGK-IGKV1-33.IGKJ4	43,66	1,50E-02	1,24E-01
TRA-TRAV21.TRAJ9	-914,27	1,50E-02	1,24E-01
TRA-TRAV35.TRAJ39	-1332,97	1,54E-02	1,27E-01
TRA-TRAV20.TRAJ20	976,00	1,56E-02	1,27E-01
TRA-TRAV8-6.TRAJ17	-1830,73	1,57E-02	1,28E-01
TRA-TRAV12-1.TRAJ26	1020,43	1,59E-02	1,29E-01
TRB-TRBV18.TRBJ2-3	457,30	1,60E-02	1,29E-01
IGK-IGKV4-1.IGKJ2	-49,42	1,61E-02	1,29E-01
TRA-TRAV12-1.TRAJ32	2269,28	1,63E-02	1,30E-01
TRA-TRAV12-3.TRAJ52	-968,98	1,63E-02	1,30E-01
TRA-TRAV12-3.TRAJ3	-1124,40	1,70E-02	1,34E-01
TRA-TRAV9-2.TRAJ18	-1970,19	1,71E-02	1,34E-01
IGH-IGHV1-69.IGHJ6	-46,59	1,72E-02	1,34E-01
TRB-TRBV5-1.TRBJ2-3	173,34	1,73E-02	1,34E-01
IGH-IGHV3-73.IGHJ4	-222,49	1,73E-02	1,34E-01
TRA-TRAV3.TRAJ27	-2122,36	1,74E-02	1,34E-01
TRA-TRAV4.TRAJ8	1413,47	1,76E-02	1,35E-01
IGH-IGHV4-30-2.IGHJ3	118,96	1,77E-02	1,35E-01
TRB-TRBV12-5.TRBJ2-5	-1788,61	1,78E-02	1,35E-01
TRA-TRAV2.TRAJ5	-1068,28	1,78E-02	1,35E-01
TRB-TRBV7-8.TRBJ1-4	-1416,89	1,79E-02	1,35E-01
TRA-TRAV35.TRAJ58	-1451,99	1,80E-02	1,36E-01
IGK-IGKV1-39.IGKJ3	61,62	1,82E-02	1,36E-01
TRA-TRAV1-2.TRAJ33	-19,60	1,83E-02	1,36E-01
TRA-TRAV27.TRAJ34	-1566,80	1,92E-02	1,42E-01
IGH-IGHV2-70.IGHJ6	-124,88	1,92E-02	1,42E-01
TRA-TRAV29DV5.TRAJ22	-946,95	1,95E-02	1,43E-01
TRA-TRAV19.TRAJ32	1337,88	1,95E-02	1,43E-01
TRA-TRAV20.TRAJ40	1260,68	1,98E-02	1,44E-01
IGH-IGHV1-69.IGHJ2	-518,77	1,99E-02	1,44E-01
IGK-IGKV2-30.IGKJ5	-240,76	1,99E-02	1,44E-01
TRB-TRBV11-2.TRBJ1-4	-1598,59	2,00E-02	1,44E-01
IGL-IGLV7-43.IGLJ3	241,22	2,10E-02	1,51E-01
TRB-TRBV15.TRBJ2-1	-493,43	2,14E-02	1,52E-01
IGK-IGKV1-16.IGKJ2	113,32	2,15E-02	1,52E-01
TRA-TRAV35.TRAJ43	-1302,24	2,15E-02	1,52E-01
TRB-TRBV27.TRBJ1-2	-356,62	2,17E-02	1,53E-01
IGL-IGLV2-23.IGLJ1	-120,50	2,20E-02	1,54E-01
TRB-TRBV12-3.TRBJ1-1	111,94	2,20E-02	1,54E-01
TRA-TRAV2.TRAJ29	-932,05	2,27E-02	1,58E-01
TRA-TRAV2.TRAJ34	-869,38	2,30E-02	1,60E-01
TRA-TRAV23DV6.TRAJ10	-1158,43	2,36E-02	1,63E-01
TRA-TRAV17.TRAJ57	-873,95	2,37E-02	1,63E-01
IGH-IGHV3-30.IGHJ3	69,86	2,42E-02	1,66E-01
IGK-IGKV2-40.IGKJ4	-755,43	2,45E-02	1,67E-01
TRB-TRBV5-6.TRBJ1-6	-1598,23	2,50E-02	1,70E-01
TRB-TRBV4-1.TRBJ1-6	-939,94	2,55E-02	1,72E-01
TRA-TRAV35.TRAJ48	-1129,38	2,58E-02	1,74E-01
TRA-TRAV8-2.TRAJ23	-580,58	2,59E-02	1,74E-01
TRA-TRAV8-6.TRAJ48	-1475,27	2,59E-02	1,74E-01
IGH-IGHV1-69.IGHJ4	-36,72	2,61E-02	1,74E-01
TRB-TRBV24-1.TRBJ2-7	280,79	2,65E-02	1,76E-01
TRA-TRAV19.TRAJ33	1370,76	2,66E-02	1,76E-01
IGL-IGLV2-14.IGLJ2	10,56	2,68E-02	1,77E-01
TRB-TRBV7-8.TRBJ2-7	-267,24	2,70E-02	1,77E-01
TRD-TRDV1.TRDJ1	1,81	2,71E-02	1,77E-01
TRB-TRBV14.TRBJ1-1	332,77	2,72E-02	1,77E-01
TRA-TRAV3.TRAJ37	-1371,86	2,73E-02	1,77E-01
IGL-IGLV4-69.IGLJ2	-85,32	2,75E-02	1,77E-01
TRB-TRBV7-9.TRBJ1-4	-407,13	2,78E-02	1,78E-01
TRA-TRAV16.TRAJ39	-1662,87	2,78E-02	1,78E-01
TRA-TRAV4.TRAJ9	785,30	2,83E-02	1,81E-01
TRA-TRAV12-1.TRAJ17	1048,00	2,84E-02	1,81E-01
TRA-TRAV23DV6.TRAJ29	-895,54	2,90E-02	1,83E-01
IGL-IGLV7-43.IGLJ2	258,84	2,90E-02	1,83E-01
TRA-TRAV12-1.TRAJ9	687,24	2,93E-02	1,84E-01
TRA-TRAV20.TRAJ58	1268,87	2,95E-02	1,84E-01
IGL-IGLV6-57.IGLJ3	48,88	2,96E-02	1,84E-01
TRA-TRAV8-6.TRAJ42	-1252,06	2,96E-02	1,84E-01
TRB-TRBV7-8.TRBJ1-1	-565,45	2,98E-02	1,85E-01
IGH-IGHV4-34.IGHJ3	207,32	3,00E-02	1,85E-01
TRB-TRBV4-1.TRBJ2-5	-472,03	3,02E-02	1,86E-01
TRB-TRBV7-3.TRBJ2-7	717,40	3,09E-02	1,89E-01
TRB-TRBV20-1.TRBJ2-6	-939,90	3,09E-02	1,89E-01
TRA-TRAV27.TRAJ22	-1576,78	3,11E-02	1,89E-01
TRA-TRAV2.TRAJ17	-1290,76	3,11E-02	1,89E-01
TRA-TRAV21.TRAJ11	-1223,55	3,14E-02	1,90E-01
TRB-TRBV6-5.TRBJ1-2	-193,67	3,17E-02	1,91E-01
TRA-TRAV4.TRAJ10	1211,14	3,20E-02	1,92E-01
IGL-IGLV3-19.IGLJ2	17,90	3,24E-02	1,93E-01
TRA-TRAV17.TRAJ29	-506,47	3,26E-02	1,93E-01
TRA-TRAV12-3.TRAJ49	-726,87	3,26E-02	1,93E-01
TRB-TRBV5-1.TRBJ1-1	114,91	3,28E-02	1,94E-01
IGK-IGKV3-20.IGKJ2	21,77	3,32E-02	1,96E-01
TRB-TRBV5-6.TRBJ2-3	-755,95	3,34E-02	1,96E-01
TRA-TRAV23DV6.TRAJ37	-533,60	3,47E-02	2,02E-01
TRB-TRBV7-3.TRBJ1-2	1276,09	3,47E-02	2,02E-01
TRA-TRAV8-2.TRAJ37	-452,99	3,48E-02	2,02E-01
IGL-IGLV3-19.IGLJ3	55,95	3,52E-02	2,04E-01
TRA-TRAV29DV5.TRAJ47	-951,19	3,53E-02	2,04E-01
TRB-TRBV6-5.TRBJ2-7	77,27	3,58E-02	2,05E-01
TRB-TRBV2.TRBJ2-7	143,86	3,60E-02	2,05E-01
TRA-TRAV23DV6.TRAJ13	-869,61	3,61E-02	2,05E-01
TRA-TRAV13-1.TRAJ48	-497,36	3,61E-02	2,05E-01
TRA-TRAV8-2.TRAJ44	-672,10	3,62E-02	2,05E-01
TRB-TRBV7-8.TRBJ2-3	-371,57	3,71E-02	2,10E-01
TRA-TRAV13-1.TRAJ49	-405,42	3,74E-02	2,11E-01
IGH-IGHV1-46.IGHJ6	-89,88	3,76E-02	2,11E-01
TRA-TRAV8-3.TRAJ5	1250,57	3,80E-02	2,12E-01
TRA-TRAV21.TRAJ23	-781,20	3,81E-02	2,12E-01
TRB-TRBV3-1.TRBJ1-4	-625,00	3,85E-02	2,14E-01
TRA-TRAV38-1.TRAJ47	-1054,90	3,89E-02	2,16E-01
IGK-IGKV2-24.IGKJ2	-190,99	3,96E-02	2,19E-01
TRB-TRBV6-1.TRBJ2-2	-1122,04	4,02E-02	2,21E-01
TRA-TRAV35.TRAJ49	-636,27	4,04E-02	2,22E-01
TRA-TRAV38-1.TRAJ44	-632,79	4,07E-02	2,23E-01
TRA-TRAV19.TRAJ56	1009,05	4,12E-02	2,25E-01
IGL-IGLV3-1.IGLJ2	-29,57	4,13E-02	2,25E-01
TRB-TRBV3-1.TRBJ2-5	-205,94	4,18E-02	2,26E-01
TRA-TRAV3.TRAJ22	-1575,30	4,18E-02	2,26E-01
TRA-TRAV13-1.TRAJ39	-704,07	4,40E-02	2,35E-01
TRA-TRAV12-2.TRAJ29	510,68	4,43E-02	2,35E-01
TRA-TRAV12-1.TRAJ20	708,54	4,44E-02	2,35E-01
IGH-IGHV3-20.IGHJ4	190,02	4,45E-02	2,35E-01
TRA-TRAV19.TRAJ13	928,25	4,45E-02	2,35E-01
TRA-TRAV26-1.TRAJ27	893,42	4,45E-02	2,35E-01
TRA-TRAV12-1.TRAJ28	1333,22	4,46E-02	2,35E-01
IGH-IGHV3-21.IGHJ6	-121,10	4,47E-02	2,35E-01
TRA-TRAV38-2DV8.TRAJ40	1228,91	4,50E-02	2,36E-01
TRB-TRBV10-3.TRBJ2-3	266,58	4,51E-02	2,36E-01
IGL-IGLV1-40.IGLJ1	29,12	4,55E-02	2,37E-01
TRB-TRBV19.TRBJ2-6	349,32	4,67E-02	2,43E-01
TRB-TRBV5-4.TRBJ2-7	-293,15	4,70E-02	2,43E-01
TRA-TRAV27.TRAJ15	-1598,89	4,71E-02	2,43E-01
TRA-TRAV21.TRAJ58	-675,27	4,72E-02	2,43E-01
TRA-TRAV9-2.TRAJ20	616,31	4,76E-02	2,44E-01
TRA-TRAV17.TRAJ24	-1658,61	4,78E-02	2,44E-01
TRA-TRAV13-2.TRAJ21	-1561,45	4,78E-02	2,44E-01
TRB-TRBV18.TRBJ1-5	-403,13	4,87E-02	2,47E-01
TRA-TRAV17.TRAJ54	-605,08	4,87E-02	2,47E-01
IGK-IGKV3-11.IGKJ3	68,16	4,88E-02	2,47E-01
TRA-TRAV3.TRAJ28	-1612,76	4,92E-02	2,48E-01
TRA-TRAV3.TRAJ17	-1313,78	4,93E-02	2,48E-01
TRA-TRAV21.TRAJ28	-824,60	4,94E-02	2,48E-01
TRA-TRAV16.TRAJ29	-1513,44	4,97E-02	2,49E-01
IGK-IGKV1-13.IGKJ2	80,34	5,05E-02	2,52E-01
TRA-TRAV8-2.TRAJ9	-344,84	5,06E-02	2,52E-01
TRB-TRBV6-1.TRBJ2-6	-1219,12	5,11E-02	2,53E-01
TRA-TRAV8-2.TRAJ4	-431,21	5,14E-02	2,54E-01
TRA-TRAV13-2.TRAJ24	-1674,86	5,20E-02	2,56E-01
TRA-TRAV9-2.TRAJ54	-686,72	5,39E-02	2,65E-01
TRA-TRAV5.TRAJ10	-1184,42	5,50E-02	2,69E-01
TRA-TRAV21.TRAJ39	-592,29	5,51E-02	2,69E-01
TRA-TRAV38-1.TRAJ23	-1248,68	5,56E-02	2,71E-01
TRA-TRAV27.TRAJ13	-1354,53	5,57E-02	2,71E-01
TRB-TRBV6-6.TRBJ2-7	219,89	5,59E-02	2,71E-01
TRB-TRBV11-2.TRBJ2-3	-407,81	5,66E-02	2,73E-01
TRA-TRAV12-2.TRAJ41	921,36	5,69E-02	2,73E-01
TRB-TRBV6-6.TRBJ2-3	290,74	5,69E-02	2,73E-01
TRA-TRAV25.TRAJ39	-1265,51	5,76E-02	2,76E-01
TRA-TRAV8-1.TRAJ5	-1146,87	5,88E-02	2,80E-01
TRB-TRBV12-3.TRBJ2-1	54,05	6,05E-02	2,87E-01
TRA-TRAV8-3.TRAJ9	676,62	6,11E-02	2,87E-01
TRA-TRAV8-1.TRAJ4	982,20	6,11E-02	2,87E-01
TRB-TRBV6-5.TRBJ1-1	-88,78	6,12E-02	2,87E-01
IGH-IGHV3-53.IGHJ4	55,69	6,15E-02	2,87E-01
TRA-TRAV14DV4.TRAJ11	-752,75	6,15E-02	2,87E-01
TRA-TRAV12-3.TRAJ58	-1524,20	6,17E-02	2,87E-01
TRA-TRAV12-1.TRAJ10	777,25	6,18E-02	2,87E-01
TRA-TRAV8-3.TRAJ42	620,79	6,19E-02	2,87E-01
IGH-IGHV3-13.IGHJ3	257,07	6,19E-02	2,87E-01
TRA-TRAV13-1.TRAJ5	-608,08	6,25E-02	2,88E-01
TRA-TRAV9-2.TRAJ22	-763,67	6,25E-02	2,88E-01
TRA-TRAV35.TRAJ52	-645,60	6,30E-02	2,89E-01
TRB-TRBV5-1.TRBJ1-4	-541,71	6,31E-02	2,89E-01
IGH-IGHV2-5.IGHJ4	-41,66	6,31E-02	2,89E-01
TRA-TRAV9-2.TRAJ33	-1163,00	6,36E-02	2,90E-01
IGH-IGHV4-34.IGHJ5	-112,61	6,40E-02	2,91E-01
TRB-TRBV18.TRBJ2-4	1688,22	6,50E-02	2,94E-01
TRA-TRAV41.TRAJ48	556,56	6,53E-02	2,94E-01
TRA-TRAV21.TRAJ42	-447,61	6,53E-02	2,94E-01
TRA-TRAV26-1.TRAJ22	-666,11	6,53E-02	2,94E-01
TRA-TRAV27.TRAJ38	-1295,84	6,58E-02	2,96E-01
TRB-TRBV3-1.TRBJ1-2	-122,12	6,61E-02	2,96E-01
TRB-TRBV7-6.TRBJ2-5	-949,57	6,72E-02	2,99E-01
TRA-TRAV13-1.TRAJ22	-605,64	6,73E-02	2,99E-01
TRA-TRAV26-1.TRAJ21	843,58	6,74E-02	2,99E-01
TRA-TRAV5.TRAJ20	-1069,06	6,81E-02	3,02E-01
TRB-TRBV6-5.TRBJ1-4	-642,05	6,86E-02	3,03E-01
TRB-TRBV4-1.TRBJ2-2	-934,51	6,89E-02	3,03E-01
IGH-IGHV3-15.IGHJ6	-97,46	6,89E-02	3,03E-01
IGH-IGHV4-4.IGHJ1	214,05	6,92E-02	3,03E-01
TRA-TRAV8-2.TRAJ13	-406,83	7,00E-02	3,05E-01
TRB-TRBV29-1.TRBJ2-6	658,85	7,01E-02	3,05E-01
TRG-TRGV2.TRGJ1	2,34	7,06E-02	3,05E-01
IGH-IGHV4-31.IGHJ4	61,64	7,08E-02	3,05E-01
TRA-TRAV12-3.TRAJ33	-1106,97	7,10E-02	3,05E-01
TRB-TRBV7-9.TRBJ2-3	167,06	7,11E-02	3,05E-01
IGL-IGLV1-40.IGLJ3	24,75	7,11E-02	3,05E-01
TRA-TRAV21.TRAJ20	-384,00	7,12E-02	3,05E-01
IGK-IGKV1-13.IGKJ4	74,73	7,12E-02	3,05E-01
TRA-TRAV12-2.TRAJ24	434,25	7,21E-02	3,07E-01
TRA-TRAV12-2.TRAJ26	257,39	7,23E-02	3,07E-01
TRB-TRBV14.TRBJ2-1	241,97	7,24E-02	3,07E-01
TRA-TRAV41.TRAJ54	-1271,47	7,28E-02	3,07E-01
TRA-TRAV8-2.TRAJ34	-587,70	7,29E-02	3,07E-01
TRA-TRAV41.TRAJ33	892,28	7,30E-02	3,07E-01
TRA-TRAV21.TRAJ45	-526,39	7,32E-02	3,07E-01
TRA-TRAV26-1.TRAJ48	467,47	7,33E-02	3,07E-01
TRA-TRAV5.TRAJ5	-757,56	7,34E-02	3,07E-01
TRA-TRAV2.TRAJ26	884,16	7,37E-02	3,08E-01
TRA-TRAV9-2.TRAJ16	-1290,10	7,39E-02	3,08E-01
IGH-IGHV4-30-2.IGHJ5	76,60	7,51E-02	3,11E-01
TRA-TRAV8-2.TRAJ3	-376,35	7,53E-02	3,11E-01
IGH-IGHV3-53.IGHJ6	110,76	7,53E-02	3,11E-01
TRA-TRAV38-1.TRAJ40	314,95	7,55E-02	3,11E-01
TRA-TRAV21.TRAJ41	-1072,77	7,55E-02	3,11E-01
TRG-TRGV9.TRGJP	-1,58	7,57E-02	3,11E-01
TRB-TRBV7-6.TRBJ2-7	298,33	7,65E-02	3,13E-01
TRA-TRAV38-1.TRAJ30	-628,72	7,67E-02	3,13E-01
IGH-IGHV4-4.IGHJ6	47,45	7,68E-02	3,13E-01
IGH-IGHV5-10-1.IGHJ3	136,67	7,75E-02	3,13E-01
TRB-TRBV28.TRBJ2-3	57,72	7,75E-02	3,13E-01
TRB-TRBV4-2.TRBJ1-1	106,01	7,80E-02	3,13E-01
TRB-TRBV6-5.TRBJ2-5	-367,26	7,81E-02	3,13E-01
TRA-TRAV9-2.TRAJ44	-1163,17	7,83E-02	3,13E-01
TRA-TRAV38-1.TRAJ37	623,62	7,83E-02	3,13E-01
TRA-TRAV12-2.TRAJ47	185,04	7,84E-02	3,13E-01
TRB-TRBV10-3.TRBJ1-2	259,93	7,84E-02	3,13E-01
TRA-TRAV1-1.TRAJ30	972,89	7,86E-02	3,13E-01
TRA-TRAV17.TRAJ30	-451,16	7,87E-02	3,13E-01
TRA-TRAV8-2.TRAJ47	-779,38	7,89E-02	3,14E-01
IGH-IGHV1-2.IGHJ4	-26,26	7,94E-02	3,15E-01
IGH-IGHV1-2.IGHJ5	-88,42	8,00E-02	3,16E-01
TRA-TRAV27.TRAJ9	-1257,24	8,00E-02	3,16E-01
TRA-TRAV22.TRAJ49	-1163,80	8,10E-02	3,19E-01
TRA-TRAV8-3.TRAJ40	519,35	8,24E-02	3,24E-01
IGH-IGHV4-30-2.IGHJ6	55,92	8,27E-02	3,24E-01
TRA-TRAV23DV6.TRAJ57	-684,15	8,34E-02	3,26E-01
TRB-TRBV6-1.TRBJ1-4	-759,18	8,39E-02	3,27E-01
TRA-TRAV35.TRAJ57	-879,54	8,41E-02	3,27E-01
TRA-TRAV29DV5.TRAJ17	874,95	8,45E-02	3,28E-01
TRA-TRAV38-2DV8.TRAJ42	623,67	8,49E-02	3,28E-01
IGL-IGLV2-14.IGLJ3	28,42	8,52E-02	3,28E-01
IGL-IGLV2-11.IGLJ1	-11,04	8,55E-02	3,28E-01
TRB-TRBV12-3.TRBJ2-3	85,60	8,56E-02	3,28E-01
TRA-TRAV38-2DV8.TRAJ30	-428,30	8,56E-02	3,28E-01
TRA-TRAV13-2.TRAJ49	-429,83	8,69E-02	3,33E-01
TRA-TRAV17.TRAJ23	-669,34	8,73E-02	3,33E-01
TRA-TRAV24.TRAJ22	-753,74	8,86E-02	3,37E-01
TRA-TRAV12-1.TRAJ33	985,75	8,91E-02	3,38E-01
IGH-IGHV4-39.IGHJ4	-31,44	8,91E-02	3,38E-01
TRA-TRAV25.TRAJ37	-104,59	8,97E-02	3,39E-01
TRA-TRAV35.TRAJ54	-824,40	9,02E-02	3,40E-01
IGK-IGKV2-29.IGKJ5	202,85	9,04E-02	3,40E-01
TRA-TRAV3.TRAJ30	-778,09	9,15E-02	3,44E-01
IGH-IGHV1-24.IGHJ6	-240,00	9,18E-02	3,44E-01
TRA-TRAV23DV6.TRAJ23	-834,91	9,21E-02	3,45E-01
TRA-TRAV38-1.TRAJ33	-789,48	9,44E-02	3,52E-01
TRB-TRBV6-1.TRBJ2-4	-1655,88	9,45E-02	3,52E-01
IGL-IGLV3-16.IGLJ1	-111,26	9,54E-02	3,55E-01
TRA-TRAV6.TRAJ39	1236,88	9,63E-02	3,57E-01
TRA-TRAV22.TRAJ9	741,61	9,75E-02	3,61E-01
TRA-TRAV26-2.TRAJ37	-748,32	9,80E-02	3,61E-01
TRA-TRAV1-2.TRAJ13	-399,88	9,81E-02	3,61E-01
TRB-TRBV6-1.TRBJ1-5	-208,85	9,90E-02	3,64E-01
TRB-TRBV10-3.TRBJ2-2	1048,66	9,99E-02	3,66E-01
TRA-TRAV19.TRAJ23	396,64	1,00E-01	3,67E-01
IGL-IGLV6-57.IGLJ2	22,95	1,03E-01	3,75E-01
TRA-TRAV12-1.TRAJ49	365,39	1,03E-01	3,76E-01
TRD-TRDV3.TRDJ1	2,39	1,04E-01	3,76E-01
IGK-IGKV1-33.IGKJ1	91,10	1,04E-01	3,76E-01
TRA-TRAV21.TRAJ22	-590,09	1,04E-01	3,76E-01
TRB-TRBV2.TRBJ2-1	81,94	1,05E-01	3,81E-01
TRA-TRAV19.TRAJ35	1036,21	1,06E-01	3,81E-01
IGL-IGLV3-10.IGLJ2	-38,43	1,06E-01	3,81E-01
TRA-TRAV17.TRAJ37	-478,50	1,06E-01	3,81E-01
TRA-TRAV12-2.TRAJ34	201,69	1,06E-01	3,81E-01
TRA-TRAV21.TRAJ3	-811,97	1,07E-01	3,83E-01
TRA-TRAV12-2.TRAJ4	252,02	1,09E-01	3,89E-01
IGH-IGHV2-70.IGHJ4	-38,68	1,11E-01	3,94E-01
TRA-TRAV26-1.TRAJ45	439,45	1,12E-01	3,96E-01
TRA-TRAV41.TRAJ32	823,31	1,12E-01	3,96E-01
TRA-TRAV14DV4.TRAJ53	-365,24	1,13E-01	4,01E-01
TRA-TRAV8-6.TRAJ5	-1170,10	1,14E-01	4,01E-01
TRB-TRBV7-9.TRBJ1-5	-194,82	1,14E-01	4,02E-01
TRB-TRBV5-6.TRBJ1-4	-1321,38	1,15E-01	4,04E-01
TRA-TRAV23DV6.TRAJ15	-728,85	1,15E-01	4,04E-01
TRB-TRBV10-3.TRBJ1-1	154,30	1,16E-01	4,05E-01
TRA-TRAV12-3.TRAJ31	-1726,06	1,16E-01	4,06E-01
TRA-TRAV8-6.TRAJ9	-702,62	1,17E-01	4,06E-01
IGH-IGHV4-31.IGHJ6	117,97	1,17E-01	4,07E-01
TRB-TRBV5-4.TRBJ2-3	-253,33	1,18E-01	4,10E-01
TRA-TRAV21.TRAJ6	-649,47	1,19E-01	4,13E-01
IGL-IGLV3-16.IGLJ3	-28,14	1,20E-01	4,15E-01
TRA-TRAV8-2.TRAJ50	-1010,97	1,21E-01	4,15E-01
TRA-TRAV1-2.TRAJ34	-388,38	1,21E-01	4,15E-01
TRA-TRAV22.TRAJ53	865,64	1,21E-01	4,16E-01
TRA-TRAV26-1.TRAJ37	262,52	1,21E-01	4,16E-01
TRA-TRAV26-1.TRAJ32	631,84	1,23E-01	4,21E-01
TRA-TRAV21.TRAJ17	-626,59	1,24E-01	4,23E-01
TRA-TRAV8-3.TRAJ48	349,38	1,24E-01	4,24E-01
TRB-TRBV28.TRBJ1-3	-267,89	1,25E-01	4,24E-01
TRA-TRAV5.TRAJ3	-484,75	1,26E-01	4,27E-01
IGK-IGKV4-1.IGKJ5	-96,82	1,26E-01	4,27E-01
TRA-TRAV16.TRAJ13	805,47	1,26E-01	4,27E-01
TRA-TRAV19.TRAJ54	858,83	1,27E-01	4,29E-01
TRA-TRAV13-1.TRAJ15	-429,16	1,28E-01	4,30E-01
TRA-TRAV21.TRAJ57	-386,50	1,28E-01	4,30E-01
TRA-TRAV16.TRAJ48	827,84	1,28E-01	4,30E-01
TRA-TRAV4.TRAJ28	1243,62	1,29E-01	4,30E-01
TRA-TRAV19.TRAJ34	141,74	1,29E-01	4,30E-01
TRA-TRAV8-2.TRAJ6	-422,00	1,29E-01	4,31E-01
IGK-IGKV1-9.IGKJ2	152,39	1,32E-01	4,38E-01
TRA-TRAV8-1.TRAJ6	527,08	1,32E-01	4,39E-01
TRA-TRAV3.TRAJ9	-773,67	1,33E-01	4,40E-01
IGK-IGKV1-8.IGKJ2	140,56	1,35E-01	4,45E-01
TRA-TRAV12-3.TRAJ21	-985,98	1,35E-01	4,45E-01
TRA-TRAV26-1.TRAJ38	699,96	1,37E-01	4,50E-01
TRA-TRAV24.TRAJ27	956,89	1,38E-01	4,53E-01
TRA-TRAV23DV6.TRAJ54	-713,40	1,40E-01	4,58E-01
IGK-IGKV3-11.IGKJ5	31,44	1,40E-01	4,58E-01
IGH-IGHV3-53.IGHJ1	-238,65	1,40E-01	4,58E-01
TRB-TRBV2.TRBJ2-4	852,66	1,41E-01	4,61E-01
TRA-TRAV9-2.TRAJ23	-546,31	1,42E-01	4,63E-01
IGK-IGKV1-16.IGKJ5	78,54	1,43E-01	4,65E-01
TRA-TRAV8-2.TRAJ56	-865,36	1,44E-01	4,65E-01
TRA-TRAV2.TRAJ40	735,59	1,44E-01	4,65E-01
TRA-TRAV17.TRAJ34	182,88	1,44E-01	4,65E-01
TRA-TRAV8-2.TRAJ27	-696,63	1,44E-01	4,65E-01
TRB-TRBV7-8.TRBJ2-1	-220,14	1,46E-01	4,70E-01
TRA-TRAV23DV6.TRAJ58	-452,04	1,47E-01	4,71E-01
TRA-TRAV8-3.TRAJ53	1025,02	1,47E-01	4,71E-01
TRA-TRAV5.TRAJ39	-646,31	1,48E-01	4,71E-01
TRA-TRAV5.TRAJ13	499,27	1,48E-01	4,71E-01
TRB-TRBV5-1.TRBJ1-5	-307,30	1,48E-01	4,71E-01
TRB-TRBV20-1.TRBJ1-4	-309,16	1,48E-01	4,72E-01
TRA-TRAV12-1.TRAJ44	907,15	1,49E-01	4,72E-01
IGK-IGKV3-15.IGKJ1	26,76	1,49E-01	4,72E-01
TRB-TRBV6-5.TRBJ2-4	-1084,81	1,49E-01	4,72E-01
TRA-TRAV8-2.TRAJ26	-704,30	1,50E-01	4,73E-01
TRB-TRBV3-1.TRBJ2-3	-100,75	1,50E-01	4,73E-01
IGH-IGHV3-11.IGHJ4	36,22	1,50E-01	4,73E-01
TRB-TRBV14.TRBJ2-3	250,76	1,51E-01	4,73E-01
IGH-IGHV3-7.IGHJ1	-127,72	1,52E-01	4,75E-01
TRA-TRAV24.TRAJ37	-867,11	1,52E-01	4,75E-01
TRB-TRBV10-3.TRBJ2-1	92,68	1,52E-01	4,75E-01
TRA-TRAV25.TRAJ52	-444,82	1,53E-01	4,76E-01
TRA-TRAV19.TRAJ5	558,24	1,53E-01	4,77E-01
IGH-IGHV3-74.IGHJ4	36,46	1,54E-01	4,77E-01
TRB-TRBV4-1.TRBJ1-1	147,63	1,54E-01	4,77E-01
IGL-IGLV1-40.IGLJ2	9,84	1,55E-01	4,77E-01
TRA-TRAV14DV4.TRAJ49	-288,80	1,55E-01	4,77E-01
TRA-TRAV35.TRAJ30	-1205,35	1,55E-01	4,77E-01
IGK-IGKV1-12.IGKJ3	68,02	1,56E-01	4,80E-01
IGH-IGHV3-21.IGHJ5	-138,70	1,56E-01	4,80E-01
TRA-TRAV5.TRAJ37	-426,57	1,57E-01	4,81E-01
TRA-TRAV26-1.TRAJ42	249,77	1,58E-01	4,83E-01
TRA-TRAV25.TRAJ49	-894,11	1,59E-01	4,84E-01
TRA-TRAV8-6.TRAJ15	-876,13	1,59E-01	4,84E-01
TRA-TRAV29DV5.TRAJ38	-923,04	1,59E-01	4,84E-01
TRA-TRAV2.TRAJ22	-745,83	1,60E-01	4,87E-01
TRB-TRBV3-1.TRBJ1-1	-84,48	1,61E-01	4,87E-01
TRA-TRAV13-1.TRAJ9	-235,20	1,61E-01	4,87E-01
TRB-TRBV7-9.TRBJ2-1	49,07	1,61E-01	4,87E-01
IGH-IGHV6-1.IGHJ4	-48,88	1,61E-01	4,87E-01
TRB-TRBV11-2.TRBJ2-7	-193,63	1,62E-01	4,87E-01
TRA-TRAV8-6.TRAJ10	-736,46	1,63E-01	4,90E-01
IGL-IGLV8-61.IGLJ2	-45,00	1,64E-01	4,91E-01
TRA-TRAV9-2.TRAJ57	-503,04	1,64E-01	4,92E-01
TRA-TRAV13-1.TRAJ41	-497,23	1,65E-01	4,93E-01
TRA-TRAV12-3.TRAJ53	-425,77	1,65E-01	4,93E-01
IGH-IGHV3-11.IGHJ2	207,20	1,65E-01	4,93E-01
TRA-TRAV12-2.TRAJ13	196,55	1,66E-01	4,93E-01
IGK-IGKV3-11.IGKJ1	29,55	1,69E-01	5,01E-01
IGK-IGKV3-11.IGKJ2	30,78	1,70E-01	5,02E-01
TRA-TRAV8-3.TRAJ36	675,88	1,70E-01	5,03E-01
TRB-TRBV4-2.TRBJ1-3	188,38	1,71E-01	5,03E-01
IGL-IGLV3-25.IGLJ2	42,64	1,72E-01	5,07E-01
TRB-TRBV4-2.TRBJ1-4	-234,63	1,73E-01	5,07E-01
TRB-TRBV19.TRBJ2-1	19,55	1,73E-01	5,07E-01
TRA-TRAV41.TRAJ43	568,08	1,73E-01	5,07E-01
TRA-TRAV41.TRAJ45	204,59	1,73E-01	5,07E-01
TRA-TRAV23DV6.TRAJ44	-578,58	1,75E-01	5,12E-01
TRA-TRAV19.TRAJ40	444,07	1,76E-01	5,12E-01
TRB-TRBV18.TRBJ1-2	-325,63	1,77E-01	5,15E-01
TRA-TRAV12-3.TRAJ29	-677,45	1,77E-01	5,15E-01
TRA-TRAV23DV6.TRAJ48	125,58	1,78E-01	5,15E-01
TRA-TRAV12-1.TRAJ27	558,45	1,78E-01	5,15E-01
TRA-TRAV5.TRAJ15	762,34	1,78E-01	5,15E-01
TRA-TRAV29DV5.TRAJ27	512,30	1,78E-01	5,15E-01
IGK-IGKV3-15.IGKJ2	25,63	1,79E-01	5,16E-01
TRA-TRAV8-3.TRAJ39	451,45	1,80E-01	5,17E-01
IGK-IGKV1-16.IGKJ1	61,68	1,80E-01	5,17E-01
TRA-TRAV12-2.TRAJ5	-325,39	1,81E-01	5,18E-01
TRA-TRAV13-1.TRAJ20	272,74	1,81E-01	5,18E-01
TRB-TRBV6-4.TRBJ2-1	-216,39	1,84E-01	5,27E-01
TRA-TRAV26-1.TRAJ11	-821,33	1,86E-01	5,28E-01
IGH-IGHV2-5.IGHJ3	84,18	1,86E-01	5,28E-01
TRB-TRBV7-8.TRBJ2-5	-193,62	1,86E-01	5,28E-01
TRA-TRAV8-6.TRAJ21	-984,57	1,87E-01	5,28E-01
TRB-TRBV7-2.TRBJ1-1	88,18	1,87E-01	5,28E-01
IGH-IGHV5-51.IGHJ4	-45,22	1,87E-01	5,29E-01
TRA-TRAV2.TRAJ27	-909,93	1,87E-01	5,29E-01
TRB-TRBV12-5.TRBJ1-2	-561,51	1,87E-01	5,29E-01
IGK-IGKV1-8.IGKJ3	190,41	1,90E-01	5,33E-01
TRA-TRAV35.TRAJ42	-358,19	1,91E-01	5,33E-01
TRA-TRAV12-1.TRAJ29	466,72	1,91E-01	5,33E-01
TRA-TRAV17.TRAJ26	416,66	1,91E-01	5,33E-01
IGH-IGHV1-58.IGHJ4	178,24	1,91E-01	5,33E-01
TRA-TRAV8-3.TRAJ38	1021,84	1,92E-01	5,33E-01
TRA-TRAV38-1.TRAJ48	259,66	1,92E-01	5,33E-01
TRA-TRAV1-1.TRAJ33	-396,12	1,92E-01	5,33E-01
TRA-TRAV12-1.TRAJ12	403,80	1,93E-01	5,37E-01
IGH-IGHV3-11.IGHJ5	136,03	1,94E-01	5,37E-01
TRA-TRAV3.TRAJ11	-1046,63	1,94E-01	5,37E-01
TRB-TRBV27.TRBJ1-5	-74,87	1,95E-01	5,38E-01
TRA-TRAV16.TRAJ34	-813,01	1,97E-01	5,44E-01
TRB-TRBV11-2.TRBJ1-2	-334,05	1,98E-01	5,45E-01
TRB-TRBV2.TRBJ1-5	110,84	1,98E-01	5,45E-01
IGH-IGHV4-4.IGHJ2	107,30	1,99E-01	5,45E-01
TRA-TRAV38-1.TRAJ32	504,69	2,01E-01	5,50E-01
TRA-TRAV12-3.TRAJ18	-1240,18	2,01E-01	5,50E-01
TRA-TRAV8-3.TRAJ11	983,73	2,01E-01	5,50E-01
TRA-TRAV4.TRAJ3	548,70	2,03E-01	5,54E-01
TRA-TRAV8-1.TRAJ43	-692,57	2,04E-01	5,54E-01
TRB-TRBV28.TRBJ2-6	230,76	2,05E-01	5,58E-01
TRA-TRAV13-1.TRAJ26	346,48	2,05E-01	5,58E-01
TRA-TRAV12-2.TRAJ16	-228,40	2,06E-01	5,58E-01
TRA-TRAV13-2.TRAJ16	-552,63	2,06E-01	5,58E-01
TRA-TRAV36DV7.TRAJ43	-740,40	2,07E-01	5,58E-01
TRB-TRBV7-6.TRBJ1-5	803,54	2,07E-01	5,59E-01
TRA-TRAV26-1.TRAJ53	-256,36	2,08E-01	5,59E-01
TRA-TRAV1-2.TRAJ16	-482,92	2,08E-01	5,59E-01
TRA-TRAV13-2.TRAJ9	-681,97	2,12E-01	5,67E-01
IGK-IGKV3-15.IGKJ3	79,64	2,12E-01	5,67E-01
TRA-TRAV35.TRAJ53	-354,96	2,12E-01	5,67E-01
IGL-IGLV4-69.IGLJ3	-65,65	2,13E-01	5,70E-01
TRB-TRBV5-1.TRBJ2-1	36,61	2,15E-01	5,71E-01
TRA-TRAV9-2.TRAJ48	369,61	2,15E-01	5,71E-01
IGH-IGHV5-51.IGHJ6	-44,65	2,16E-01	5,71E-01
TRB-TRBV7-2.TRBJ1-3	-436,10	2,16E-01	5,71E-01
TRB-TRBV14.TRBJ1-4	-320,14	2,16E-01	5,71E-01
TRG-TRGV3.TRGJ1	1,87	2,17E-01	5,71E-01
TRA-TRAV24.TRAJ45	526,46	2,17E-01	5,71E-01
TRB-TRBV5-6.TRBJ1-1	-100,04	2,17E-01	5,71E-01
TRA-TRAV12-2.TRAJ43	185,57	2,17E-01	5,71E-01
TRA-TRAV14DV4.TRAJ26	105,46	2,18E-01	5,71E-01
IGL-IGLV1-51.IGLJ3	7,55	2,18E-01	5,71E-01
TRA-TRAV21.TRAJ43	114,75	2,19E-01	5,71E-01
TRA-TRAV9-2.TRAJ12	-757,86	2,19E-01	5,71E-01
TRA-TRAV38-1.TRAJ39	212,67	2,20E-01	5,71E-01
TRB-TRBV10-2.TRBJ1-1	221,16	2,20E-01	5,71E-01
TRA-TRAV8-3.TRAJ30	389,80	2,20E-01	5,71E-01
TRA-TRAV13-1.TRAJ44	-258,34	2,20E-01	5,71E-01
TRA-TRAV29DV5.TRAJ49	-45,20	2,21E-01	5,71E-01
TRA-TRAV23DV6.TRAJ39	-527,23	2,21E-01	5,71E-01
IGH-IGHV3-53.IGHJ3	92,65	2,21E-01	5,71E-01
TRA-TRAV16.TRAJ17	-655,07	2,21E-01	5,71E-01
TRA-TRAV17.TRAJ8	577,00	2,21E-01	5,71E-01
TRA-TRAV36DV7.TRAJ53	623,15	2,23E-01	5,74E-01
TRB-TRBV7-3.TRBJ2-3	147,96	2,23E-01	5,74E-01
TRB-TRBV5-5.TRBJ1-1	378,67	2,24E-01	5,75E-01
TRA-TRAV41.TRAJ53	394,55	2,24E-01	5,75E-01
TRA-TRAV1-1.TRAJ23	281,09	2,24E-01	5,75E-01
TRB-TRBV6-5.TRBJ2-6	-555,92	2,26E-01	5,78E-01
TRB-TRBV7-9.TRBJ1-1	43,56	2,27E-01	5,80E-01
TRA-TRAV17.TRAJ53	-314,59	2,27E-01	5,80E-01
TRA-TRAV13-1.TRAJ16	-399,67	2,28E-01	5,81E-01
TRA-TRAV17.TRAJ42	-283,14	2,29E-01	5,81E-01
TRA-TRAV17.TRAJ18	359,49	2,29E-01	5,81E-01
TRB-TRBV20-1.TRBJ2-4	-270,83	2,29E-01	5,81E-01
TRA-TRAV12-3.TRAJ7	-595,20	2,30E-01	5,81E-01
TRA-TRAV12-3.TRAJ57	672,37	2,31E-01	5,82E-01
TRB-TRBV28.TRBJ2-1	21,92	2,32E-01	5,84E-01
TRA-TRAV4.TRAJ39	724,85	2,32E-01	5,84E-01
TRA-TRAV38-2DV8.TRAJ32	479,57	2,32E-01	5,84E-01
IGH-IGHV3-73.IGHJ6	-171,10	2,33E-01	5,85E-01
TRB-TRBV6-2.TRBJ2-3	135,43	2,34E-01	5,87E-01
TRA-TRAV2.TRAJ30	400,46	2,34E-01	5,87E-01
TRA-TRAV13-1.TRAJ50	-516,20	2,35E-01	5,87E-01
TRA-TRAV14DV4.TRAJ45	-383,70	2,36E-01	5,90E-01
TRB-TRBV12-3.TRBJ2-6	393,04	2,37E-01	5,91E-01
IGH-IGHV1-18.IGHJ6	-27,03	2,38E-01	5,91E-01
TRA-TRAV25.TRAJ22	-920,22	2,38E-01	5,91E-01
TRB-TRBV27.TRBJ1-4	-241,17	2,39E-01	5,91E-01
TRA-TRAV19.TRAJ52	196,53	2,39E-01	5,91E-01
IGH-IGHV4-39.IGHJ5	-42,84	2,39E-01	5,91E-01
TRA-TRAV16.TRAJ40	-897,44	2,39E-01	5,91E-01
TRB-TRBV12-5.TRBJ2-7	296,23	2,40E-01	5,92E-01
TRB-TRBV5-4.TRBJ1-3	-966,60	2,41E-01	5,92E-01
TRA-TRAV8-1.TRAJ34	-367,87	2,41E-01	5,92E-01
TRA-TRAV2.TRAJ20	300,01	2,41E-01	5,92E-01
TRA-TRAV8-2.TRAJ21	-486,25	2,41E-01	5,92E-01
TRB-TRBV19.TRBJ1-6	-174,33	2,42E-01	5,92E-01
IGH-IGHV3-23.IGHJ3	46,36	2,42E-01	5,92E-01
TRB-TRBV11-2.TRBJ1-1	257,27	2,43E-01	5,92E-01
IGH-IGHV3-74.IGHJ5	137,37	2,43E-01	5,92E-01
TRA-TRAV38-1.TRAJ34	-229,94	2,46E-01	5,97E-01
TRA-TRAV4.TRAJ30	579,17	2,46E-01	5,97E-01
TRA-TRAV38-2DV8.TRAJ56	865,05	2,46E-01	5,97E-01
TRA-TRAV17.TRAJ7	-479,03	2,48E-01	6,01E-01
TRA-TRAV8-3.TRAJ47	397,89	2,49E-01	6,02E-01
IGH-IGHV3-21.IGHJ3	-70,47	2,50E-01	6,02E-01
TRA-TRAV12-1.TRAJ37	327,44	2,50E-01	6,02E-01
TRA-TRAV38-1.TRAJ29	-308,90	2,51E-01	6,02E-01
TRA-TRAV8-1.TRAJ42	-208,69	2,51E-01	6,02E-01
IGL-IGLV2-11.IGLJ2	-4,54	2,51E-01	6,02E-01
TRG-TRGV7.TRGJ1	20,50	2,51E-01	6,02E-01
TRB-TRBV4-1.TRBJ2-3	54,67	2,51E-01	6,02E-01
TRA-TRAV19.TRAJ8	446,42	2,52E-01	6,03E-01
TRA-TRAV8-1.TRAJ10	-532,51	2,52E-01	6,03E-01
IGK-IGKV1-16.IGKJ4	29,57	2,54E-01	6,04E-01
IGH-IGHV4-34.IGHJ4	-21,72	2,54E-01	6,04E-01
TRA-TRAV27.TRAJ42	-359,33	2,54E-01	6,04E-01
TRA-TRAV29DV5.TRAJ13	547,94	2,54E-01	6,04E-01
TRB-TRBV9.TRBJ2-6	635,23	2,54E-01	6,04E-01
TRB-TRBV28.TRBJ2-2	-111,47	2,55E-01	6,04E-01
TRA-TRAV35.TRAJ34	-674,65	2,55E-01	6,04E-01
TRB-TRBV10-3.TRBJ1-4	620,27	2,55E-01	6,04E-01
TRB-TRBV9.TRBJ1-1	-139,95	2,56E-01	6,04E-01
TRA-TRAV29DV5.TRAJ36	-155,82	2,56E-01	6,04E-01
TRB-TRBV5-1.TRBJ2-4	-524,27	2,58E-01	6,06E-01
TRB-TRBV27.TRBJ2-7	-53,98	2,59E-01	6,06E-01
IGH-IGHV4-34.IGHJ6	-42,29	2,59E-01	6,06E-01
TRA-TRAV13-1.TRAJ42	-284,63	2,60E-01	6,06E-01
IGL-IGLV1-36.IGLJ2	18,91	2,61E-01	6,06E-01
TRA-TRAV12-2.TRAJ36	-303,91	2,61E-01	6,06E-01
TRA-TRAV12-2.TRAJ42	85,26	2,61E-01	6,06E-01
TRA-TRAV17.TRAJ28	-274,29	2,61E-01	6,06E-01
TRB-TRBV4-1.TRBJ1-5	98,15	2,62E-01	6,06E-01
TRA-TRAV25.TRAJ33	-743,15	2,62E-01	6,06E-01
TRA-TRAV1-2.TRAJ28	-426,90	2,62E-01	6,06E-01
TRA-TRAV1-2.TRAJ35	-748,27	2,63E-01	6,06E-01
IGL-IGLV2-14.IGLJ1	14,32	2,63E-01	6,06E-01
TRA-TRAV21.TRAJ53	-171,44	2,63E-01	6,06E-01
TRA-TRAV25.TRAJ13	-142,73	2,63E-01	6,06E-01
TRA-TRAV26-1.TRAJ9	-464,88	2,64E-01	6,06E-01
IGH-IGHV1-46.IGHJ4	-22,85	2,64E-01	6,06E-01
TRB-TRBV19.TRBJ2-4	398,36	2,64E-01	6,06E-01
TRA-TRAV12-1.TRAJ3	315,49	2,64E-01	6,06E-01
TRA-TRAV2.TRAJ13	-402,59	2,65E-01	6,06E-01
TRA-TRAV38-2DV8.TRAJ52	286,20	2,65E-01	6,06E-01
TRA-TRAV12-2.TRAJ30	101,16	2,66E-01	6,08E-01
TRB-TRBV7-9.TRBJ2-7	38,39	2,67E-01	6,09E-01
TRA-TRAV22.TRAJ20	-432,87	2,68E-01	6,09E-01
IGH-IGHV4-39.IGHJ1	-116,13	2,68E-01	6,09E-01
TRA-TRAV8-1.TRAJ39	-191,68	2,68E-01	6,09E-01
TRA-TRAV23DV6.TRAJ32	-620,23	2,69E-01	6,10E-01
TRB-TRBV10-2.TRBJ2-3	390,22	2,70E-01	6,11E-01
TRA-TRAV8-2.TRAJ20	-221,35	2,70E-01	6,11E-01
TRB-TRBV13.TRBJ2-5	-194,31	2,70E-01	6,11E-01
IGL-IGLV1-44.IGLJ1	-33,59	2,71E-01	6,13E-01
TRA-TRAV9-2.TRAJ13	194,23	2,72E-01	6,13E-01
TRA-TRAV6.TRAJ23	490,78	2,72E-01	6,13E-01
TRA-TRAV12-2.TRAJ8	-191,85	2,73E-01	6,14E-01
TRA-TRAV17.TRAJ50	944,83	2,74E-01	6,14E-01
TRA-TRAV29DV5.TRAJ45	149,06	2,74E-01	6,14E-01
TRA-TRAV8-3.TRAJ37	133,06	2,74E-01	6,14E-01
TRA-TRAV21.TRAJ13	297,48	2,74E-01	6,14E-01
TRA-TRAV36DV7.TRAJ54	-452,65	2,75E-01	6,14E-01
TRB-TRBV5-1.TRBJ1-2	-91,85	2,75E-01	6,14E-01
TRA-TRAV17.TRAJ32	348,37	2,75E-01	6,14E-01
TRA-TRAV13-1.TRAJ52	-209,16	2,78E-01	6,19E-01
TRB-TRBV3-1.TRBJ2-2	-148,48	2,79E-01	6,21E-01
IGH-IGHV3-7.IGHJ5	-119,45	2,80E-01	6,21E-01
TRB-TRBV5-6.TRBJ2-5	-232,89	2,81E-01	6,22E-01
TRB-TRBV5-4.TRBJ1-5	-692,59	2,81E-01	6,22E-01
TRA-TRAV12-2.TRAJ22	153,59	2,81E-01	6,22E-01
TRA-TRAV21.TRAJ37	-196,88	2,82E-01	6,23E-01
TRA-TRAV14DV4.TRAJ48	103,33	2,83E-01	6,23E-01
TRA-TRAV9-2.TRAJ9	-90,56	2,84E-01	6,24E-01
TRA-TRAV25.TRAJ40	-553,72	2,84E-01	6,24E-01
TRA-TRAV13-1.TRAJ7	-600,61	2,84E-01	6,24E-01
TRA-TRAV36DV7.TRAJ40	611,57	2,86E-01	6,27E-01
TRB-TRBV3-1.TRBJ2-1	-30,76	2,86E-01	6,27E-01
TRA-TRAV19.TRAJ22	467,34	2,87E-01	6,28E-01
IGK-IGKV1-13.IGKJ1	30,67	2,88E-01	6,28E-01
TRA-TRAV12-2.TRAJ39	189,82	2,88E-01	6,28E-01
TRA-TRAV8-1.TRAJ17	326,43	2,89E-01	6,28E-01
TRA-TRAV4.TRAJ43	667,76	2,89E-01	6,28E-01
TRA-TRAV25.TRAJ32	-727,49	2,90E-01	6,31E-01
TRA-TRAV14DV4.TRAJ54	-224,91	2,91E-01	6,31E-01
TRA-TRAV12-1.TRAJ15	125,43	2,91E-01	6,31E-01
TRA-TRAV10.TRAJ43	554,59	2,91E-01	6,31E-01
TRA-TRAV10.TRAJ40	345,53	2,92E-01	6,31E-01
TRA-TRAV26-1.TRAJ15	548,32	2,93E-01	6,32E-01
TRB-TRBV12-3.TRBJ2-7	29,18	2,93E-01	6,32E-01
TRA-TRAV13-1.TRAJ13	96,23	2,94E-01	6,32E-01
TRA-TRAV27.TRAJ27	-492,98	2,94E-01	6,32E-01
IGH-IGHV5-10-1.IGHJ1	163,89	2,96E-01	6,34E-01
TRA-TRAV24.TRAJ29	-643,24	2,96E-01	6,34E-01
TRB-TRBV7-6.TRBJ2-3	188,67	2,97E-01	6,34E-01
TRB-TRBV7-2.TRBJ1-4	-245,92	2,97E-01	6,34E-01
TRB-TRBV29-1.TRBJ2-7	20,15	2,97E-01	6,34E-01
TRA-TRAV25.TRAJ42	-382,57	2,97E-01	6,34E-01
TRA-TRAV17.TRAJ47	-502,73	2,98E-01	6,35E-01
TRB-TRBV19.TRBJ1-2	38,06	2,99E-01	6,37E-01
TRA-TRAV21.TRAJ35	-516,81	3,01E-01	6,38E-01
TRA-TRAV21.TRAJ27	-432,99	3,01E-01	6,38E-01
TRA-TRAV13-2.TRAJ48	161,77	3,01E-01	6,38E-01
TRA-TRAV24.TRAJ48	387,00	3,01E-01	6,38E-01
TRB-TRBV9.TRBJ1-2	-159,09	3,02E-01	6,38E-01
TRA-TRAV13-1.TRAJ11	140,35	3,03E-01	6,39E-01
IGL-IGLV5-45.IGLJ3	-28,70	3,03E-01	6,39E-01
IGK-IGKV2-24.IGKJ1	-56,42	3,03E-01	6,39E-01
TRA-TRAV41.TRAJ49	71,59	3,03E-01	6,39E-01
TRA-TRAV12-2.TRAJ37	136,33	3,05E-01	6,41E-01
TRA-TRAV8-2.TRAJ42	206,03	3,05E-01	6,41E-01
TRA-TRAV29DV5.TRAJ58	401,31	3,06E-01	6,41E-01
TRA-TRAV19.TRAJ11	387,61	3,06E-01	6,41E-01
IGK-IGKV3-20.IGKJ1	7,41	3,07E-01	6,41E-01
TRA-TRAV35.TRAJ45	363,70	3,07E-01	6,41E-01
TRB-TRBV3-1.TRBJ2-6	-323,25	3,07E-01	6,41E-01
TRA-TRAV12-1.TRAJ11	-172,91	3,09E-01	6,42E-01
TRA-TRAV1-2.TRAJ26	147,17	3,09E-01	6,42E-01
TRA-TRAV16.TRAJ4	647,73	3,10E-01	6,44E-01
TRB-TRBV5-4.TRBJ1-2	45,94	3,10E-01	6,44E-01
TRB-TRBV7-3.TRBJ1-1	66,19	3,12E-01	6,45E-01
TRA-TRAV13-1.TRAJ29	-344,69	3,12E-01	6,45E-01
TRA-TRAV12-1.TRAJ16	505,52	3,12E-01	6,45E-01
TRA-TRAV22.TRAJ45	365,06	3,12E-01	6,45E-01
TRA-TRAV12-3.TRAJ9	-221,49	3,13E-01	6,45E-01
TRA-TRAV12-2.TRAJ17	86,68	3,13E-01	6,45E-01
TRA-TRAV8-3.TRAJ29	-401,79	3,13E-01	6,45E-01
TRA-TRAV36DV7.TRAJ48	-600,27	3,14E-01	6,46E-01
TRB-TRBV7-9.TRBJ2-5	-125,17	3,16E-01	6,48E-01
IGH-IGHV2-5.IGHJ1	-132,20	3,16E-01	6,49E-01
TRA-TRAV26-2.TRAJ39	-364,69	3,19E-01	6,54E-01
TRB-TRBV10-3.TRBJ1-3	471,91	3,20E-01	6,54E-01
TRA-TRAV19.TRAJ15	235,40	3,20E-01	6,54E-01
TRA-TRAV9-2.TRAJ28	-555,03	3,21E-01	6,54E-01
IGH-IGHV4-30-2.IGHJ4	11,23	3,21E-01	6,54E-01
TRA-TRAV24.TRAJ49	-61,48	3,22E-01	6,54E-01
TRA-TRAV10.TRAJ27	-877,38	3,22E-01	6,54E-01
TRA-TRAV6.TRAJ5	526,32	3,22E-01	6,54E-01
TRG-TRGV2.TRGJP2	-3,82	3,23E-01	6,55E-01
TRA-TRAV21.TRAJ33	-192,09	3,24E-01	6,57E-01
TRA-TRAV12-1.TRAJ47	-711,02	3,26E-01	6,58E-01
TRA-TRAV21.TRAJ44	-213,72	3,26E-01	6,58E-01
TRB-TRBV10-2.TRBJ1-2	198,99	3,26E-01	6,58E-01
TRA-TRAV12-3.TRAJ43	-394,35	3,27E-01	6,59E-01
IGK-IGKV1-12.IGKJ2	32,47	3,28E-01	6,59E-01
TRA-TRAV9-2.TRAJ53	-194,24	3,28E-01	6,59E-01
TRA-TRAV3.TRAJ21	360,26	3,28E-01	6,59E-01
TRA-TRAV26-1.TRAJ16	-715,44	3,28E-01	6,59E-01
TRA-TRAV38-1.TRAJ56	-324,95	3,29E-01	6,59E-01
TRA-TRAV4.TRAJ42	323,75	3,30E-01	6,59E-01
TRA-TRAV13-1.TRAJ34	116,23	3,30E-01	6,59E-01
TRA-TRAV29DV5.TRAJ9	323,13	3,31E-01	6,60E-01
TRB-TRBV14.TRBJ2-5	317,85	3,31E-01	6,60E-01
TRA-TRAV13-2.TRAJ54	578,78	3,34E-01	6,66E-01
TRA-TRAV8-3.TRAJ15	322,39	3,35E-01	6,66E-01
TRA-TRAV38-2DV8.TRAJ57	-205,55	3,35E-01	6,66E-01
TRA-TRAV16.TRAJ10	382,49	3,36E-01	6,66E-01
TRB-TRBV29-1.TRBJ1-3	-321,14	3,36E-01	6,66E-01
TRA-TRAV29DV5.TRAJ33	-426,35	3,36E-01	6,66E-01
TRB-TRBV7-6.TRBJ2-1	46,14	3,38E-01	6,68E-01
TRA-TRAV8-3.TRAJ17	-326,91	3,38E-01	6,68E-01
IGK-IGKV3-20.IGKJ4	16,93	3,39E-01	6,69E-01
TRA-TRAV2.TRAJ6	-275,84	3,40E-01	6,71E-01
TRA-TRAV8-1.TRAJ8	-663,39	3,41E-01	6,71E-01
TRA-TRAV26-1.TRAJ39	-245,30	3,42E-01	6,71E-01
IGH-IGHV2-5.IGHJ6	-89,90	3,42E-01	6,71E-01
TRA-TRAV2.TRAJ10	202,78	3,42E-01	6,71E-01
TRA-TRAV8-2.TRAJ16	-445,95	3,42E-01	6,71E-01
IGL-IGLV4-60.IGLJ2	20,77	3,43E-01	6,71E-01
TRA-TRAV5.TRAJ4	216,27	3,43E-01	6,71E-01
TRA-TRAV17.TRAJ6	-185,18	3,44E-01	6,71E-01
TRA-TRAV14DV4.TRAJ23	-187,80	3,44E-01	6,71E-01
TRA-TRAV21.TRAJ32	214,36	3,45E-01	6,71E-01
TRA-TRAV12-1.TRAJ30	-277,11	3,45E-01	6,71E-01
TRA-TRAV6.TRAJ37	-479,52	3,46E-01	6,71E-01
TRA-TRAV29DV5.TRAJ37	108,49	3,46E-01	6,71E-01
TRA-TRAV17.TRAJ48	66,46	3,46E-01	6,71E-01
TRA-TRAV3.TRAJ33	-688,64	3,46E-01	6,71E-01
TRB-TRBV11-2.TRBJ1-5	-188,13	3,47E-01	6,71E-01
TRB-TRBV4-1.TRBJ2-7	58,68	3,48E-01	6,71E-01
TRA-TRAV8-3.TRAJ10	129,99	3,48E-01	6,71E-01
IGH-IGHV5-51.IGHJ2	-201,72	3,48E-01	6,71E-01
TRA-TRAV17.TRAJ21	-266,67	3,50E-01	6,74E-01
TRA-TRAV22.TRAJ48	561,86	3,50E-01	6,74E-01
TRB-TRBV5-6.TRBJ2-1	-52,51	3,51E-01	6,74E-01
TRA-TRAV1-1.TRAJ26	493,40	3,51E-01	6,74E-01
TRA-TRAV16.TRAJ20	912,53	3,52E-01	6,74E-01
TRB-TRBV6-6.TRBJ2-5	177,87	3,52E-01	6,74E-01
TRB-TRBV4-2.TRBJ1-6	-212,17	3,53E-01	6,75E-01
TRB-TRBV6-2.TRBJ2-6	106,08	3,53E-01	6,75E-01
TRA-TRAV8-6.TRAJ29	-768,33	3,55E-01	6,77E-01
TRA-TRAV27.TRAJ21	-506,12	3,56E-01	6,77E-01
TRA-TRAV2.TRAJ21	-355,81	3,56E-01	6,77E-01
TRA-TRAV6.TRAJ42	-684,84	3,56E-01	6,77E-01
TRB-TRBV5-8.TRBJ1-5	321,71	3,56E-01	6,77E-01
TRA-TRAV14DV4.TRAJ27	117,87	3,57E-01	6,77E-01
TRB-TRBV5-8.TRBJ2-7	147,72	3,58E-01	6,77E-01
TRA-TRAV14DV4.TRAJ8	-154,11	3,58E-01	6,77E-01
TRA-TRAV13-1.TRAJ38	-458,19	3,59E-01	6,77E-01
TRA-TRAV8-3.TRAJ20	171,87	3,59E-01	6,77E-01
TRA-TRAV38-1.TRAJ49	-149,53	3,59E-01	6,77E-01
TRA-TRAV12-3.TRAJ10	-134,08	3,59E-01	6,77E-01
TRA-TRAV19.TRAJ17	323,31	3,60E-01	6,77E-01
TRA-TRAV27.TRAJ32	394,80	3,60E-01	6,77E-01
IGK-IGKV1-27.IGKJ3	-75,18	3,61E-01	6,78E-01
TRA-TRAV25.TRAJ48	-415,53	3,61E-01	6,78E-01
TRA-TRAV1-2.TRAJ27	272,65	3,61E-01	6,78E-01
TRA-TRAV23DV6.TRAJ43	-373,74	3,62E-01	6,78E-01
TRA-TRAV17.TRAJ40	-154,73	3,63E-01	6,80E-01
TRA-TRAV8-3.TRAJ13	130,18	3,65E-01	6,82E-01
TRB-TRBV12-3.TRBJ1-3	107,77	3,66E-01	6,83E-01
TRA-TRAV23DV6.TRAJ28	-248,33	3,67E-01	6,85E-01
TRA-TRAV26-1.TRAJ23	-187,41	3,70E-01	6,86E-01
TRB-TRBV6-2.TRBJ2-1	50,45	3,70E-01	6,86E-01
TRA-TRAV19.TRAJ6	118,43	3,71E-01	6,86E-01
TRA-TRAV12-3.TRAJ4	183,59	3,71E-01	6,86E-01
TRA-TRAV2.TRAJ39	-385,61	3,72E-01	6,86E-01
TRA-TRAV8-1.TRAJ13	228,24	3,72E-01	6,86E-01
IGK-IGKV3-15.IGKJ5	45,36	3,72E-01	6,86E-01
TRA-TRAV19.TRAJ48	110,03	3,72E-01	6,86E-01
TRA-TRAV20.TRAJ39	314,70	3,72E-01	6,86E-01
TRA-TRAV14DV4.TRAJ44	-251,96	3,72E-01	6,86E-01
IGK-IGKV1-17.IGKJ3	73,73	3,73E-01	6,86E-01
IGH-IGHV4-39.IGHJ2	-62,72	3,75E-01	6,89E-01
TRA-TRAV2.TRAJ11	-444,23	3,75E-01	6,89E-01
TRG-TRGV2.TRGJP1	2,16	3,75E-01	6,89E-01
TRA-TRAV12-2.TRAJ50	-446,78	3,76E-01	6,89E-01
TRA-TRAV8-6.TRAJ27	-788,14	3,77E-01	6,91E-01
TRA-TRAV38-2DV8.TRAJ48	-170,48	3,78E-01	6,91E-01
TRA-TRAV9-2.TRAJ27	135,61	3,80E-01	6,94E-01
TRB-TRBV12-5.TRBJ2-3	-357,29	3,80E-01	6,94E-01
TRA-TRAV27.TRAJ41	-736,43	3,81E-01	6,94E-01
TRA-TRAV12-2.TRAJ49	28,35	3,82E-01	6,95E-01
TRA-TRAV38-2DV8.TRAJ34	616,01	3,83E-01	6,95E-01
IGH-IGHV2-70.IGHJ5	-94,80	3,83E-01	6,95E-01
TRB-TRBV28.TRBJ1-5	-35,30	3,83E-01	6,95E-01
TRA-TRAV23DV6.TRAJ35	183,87	3,83E-01	6,95E-01
IGH-IGHV3-64.IGHJ4	-33,14	3,84E-01	6,95E-01
TRB-TRBV2.TRBJ2-3	44,27	3,84E-01	6,96E-01
TRA-TRAV10.TRAJ42	-407,12	3,86E-01	6,96E-01
TRA-TRAV21.TRAJ38	-357,76	3,86E-01	6,96E-01
TRB-TRBV19.TRBJ2-2	-66,07	3,86E-01	6,96E-01
TRA-TRAV25.TRAJ53	-245,46	3,86E-01	6,96E-01
TRA-TRAV17.TRAJ52	-218,91	3,87E-01	6,96E-01
TRA-TRAV9-2.TRAJ26	531,88	3,87E-01	6,96E-01
TRB-TRBV5-5.TRBJ2-7	162,65	3,88E-01	6,96E-01
TRA-TRAV16.TRAJ54	329,12	3,88E-01	6,96E-01
TRA-TRAV30.TRAJ52	645,24	3,88E-01	6,96E-01
TRA-TRAV12-3.TRAJ34	-210,28	3,89E-01	6,97E-01
TRA-TRAV1-2.TRAJ32	-212,79	3,90E-01	6,98E-01
TRA-TRAV19.TRAJ30	67,80	3,91E-01	6,98E-01
TRB-TRBV6-1.TRBJ1-1	-91,45	3,91E-01	6,98E-01
TRA-TRAV29DV5.TRAJ20	366,30	3,92E-01	6,98E-01
TRB-TRBV2.TRBJ2-6	-552,95	3,92E-01	6,98E-01
TRA-TRAV9-2.TRAJ45	373,28	3,92E-01	6,98E-01
TRA-TRAV8-6.TRAJ32	-567,49	3,93E-01	6,98E-01
IGK-IGKV1-39.IGKJ5	15,06	3,93E-01	6,98E-01
TRA-TRAV4.TRAJ17	409,01	3,93E-01	6,98E-01
TRA-TRAV26-1.TRAJ49	213,15	3,94E-01	6,98E-01
TRA-TRAV13-1.TRAJ28	186,82	3,95E-01	6,98E-01
TRB-TRBV4-2.TRBJ2-6	83,53	3,95E-01	6,98E-01
TRA-TRAV3.TRAJ36	-658,39	3,95E-01	6,98E-01
TRB-TRBV7-2.TRBJ1-2	-31,60	3,96E-01	6,98E-01
TRB-TRBV28.TRBJ2-4	179,17	3,97E-01	7,00E-01
IGH-IGHV4-30-2.IGHJ1	102,52	3,98E-01	7,01E-01
TRA-TRAV17.TRAJ20	97,25	3,99E-01	7,01E-01
TRB-TRBV24-1.TRBJ1-2	-188,90	3,99E-01	7,01E-01
TRA-TRAV29DV5.TRAJ26	193,02	4,00E-01	7,02E-01
TRA-TRAV19.TRAJ37	41,47	4,00E-01	7,02E-01
TRA-TRAV9-2.TRAJ47	298,24	4,01E-01	7,03E-01
TRA-TRAV8-6.TRAJ6	96,15	4,02E-01	7,03E-01
TRA-TRAV29DV5.TRAJ40	-111,56	4,02E-01	7,03E-01
TRA-TRAV29DV5.TRAJ41	-293,47	4,02E-01	7,03E-01
IGK-IGKV1-33.IGKJ5	22,49	4,03E-01	7,03E-01
TRA-TRAV12-1.TRAJ43	568,63	4,03E-01	7,03E-01
TRB-TRBV4-2.TRBJ2-4	67,01	4,04E-01	7,03E-01
TRA-TRAV41.TRAJ42	62,79	4,04E-01	7,03E-01
TRA-TRAV12-3.TRAJ45	421,81	4,05E-01	7,04E-01
TRA-TRAV12-2.TRAJ52	61,87	4,06E-01	7,04E-01
TRB-TRBV7-2.TRBJ2-4	-184,33	4,07E-01	7,06E-01
TRA-TRAV27.TRAJ23	-332,33	4,08E-01	7,06E-01
TRA-TRAV9-2.TRAJ15	-332,30	4,09E-01	7,06E-01
TRB-TRBV24-1.TRBJ2-2	150,10	4,09E-01	7,06E-01
TRB-TRBV11-3.TRBJ1-1	-170,84	4,10E-01	7,07E-01
TRA-TRAV1-2.TRAJ9	-165,63	4,10E-01	7,07E-01
IGK-IGKV3-15.IGKJ4	15,10	4,11E-01	7,07E-01
TRB-TRBV2.TRBJ1-3	-375,95	4,11E-01	7,07E-01
TRA-TRAV9-2.TRAJ56	489,62	4,11E-01	7,07E-01
TRA-TRAV27.TRAJ57	511,15	4,13E-01	7,08E-01
TRA-TRAV14DV4.TRAJ42	191,34	4,14E-01	7,08E-01
TRB-TRBV18.TRBJ1-4	102,54	4,14E-01	7,08E-01
TRB-TRBV6-2.TRBJ2-5	52,78	4,14E-01	7,08E-01
TRA-TRAV12-3.TRAJ26	148,81	4,15E-01	7,08E-01
TRB-TRBV12-3.TRBJ1-6	-198,96	4,15E-01	7,08E-01
TRA-TRAV4.TRAJ23	-446,13	4,16E-01	7,08E-01
TRA-TRAV14DV4.TRAJ21	120,41	4,16E-01	7,08E-01
TRA-TRAV27.TRAJ33	-413,41	4,16E-01	7,08E-01
TRB-TRBV4-1.TRBJ1-2	-65,09	4,17E-01	7,08E-01
IGH-IGHV3-11.IGHJ3	52,25	4,18E-01	7,08E-01
IGH-IGHV5-10-1.IGHJ6	17,25	4,18E-01	7,08E-01
TRA-TRAV12-1.TRAJ5	222,16	4,18E-01	7,08E-01
TRA-TRAV5.TRAJ9	76,16	4,18E-01	7,08E-01
TRA-TRAV8-6.TRAJ30	489,44	4,19E-01	7,08E-01
TRA-TRAV21.TRAJ15	-108,15	4,19E-01	7,08E-01
IGK-IGKV1-8.IGKJ4	52,22	4,20E-01	7,08E-01
TRA-TRAV26-1.TRAJ57	-444,11	4,20E-01	7,08E-01
TRA-TRAV17.TRAJ41	576,56	4,21E-01	7,08E-01
TRA-TRAV21.TRAJ47	-270,56	4,21E-01	7,08E-01
TRA-TRAV29DV5.TRAJ18	-251,92	4,21E-01	7,08E-01
TRA-TRAV17.TRAJ56	-128,54	4,22E-01	7,08E-01
TRB-TRBV13.TRBJ2-1	39,45	4,22E-01	7,08E-01
TRA-TRAV17.TRAJ43	63,85	4,22E-01	7,08E-01
TRB-TRBV19.TRBJ2-5	66,45	4,23E-01	7,08E-01
TRA-TRAV12-2.TRAJ38	-221,17	4,24E-01	7,08E-01
TRA-TRAV26-1.TRAJ17	400,54	4,24E-01	7,08E-01
TRA-TRAV17.TRAJ11	-241,82	4,24E-01	7,08E-01
IGH-IGHV5-51.IGHJ1	131,25	4,24E-01	7,08E-01
TRA-TRAV17.TRAJ36	-390,91	4,24E-01	7,08E-01
TRA-TRAV38-2DV8.TRAJ39	691,28	4,25E-01	7,09E-01
TRA-TRAV14DV4.TRAJ17	383,82	4,27E-01	7,10E-01
TRA-TRAV29DV5.TRAJ43	97,88	4,30E-01	7,14E-01
TRA-TRAV17.TRAJ33	-249,21	4,30E-01	7,14E-01
TRB-TRBV12-3.TRBJ2-5	42,92	4,30E-01	7,14E-01
TRA-TRAV9-2.TRAJ43	-211,58	4,31E-01	7,14E-01
TRB-TRBV29-1.TRBJ2-5	-30,04	4,31E-01	7,14E-01
TRB-TRBV9.TRBJ2-7	40,64	4,31E-01	7,14E-01
TRA-TRAV26-1.TRAJ24	295,88	4,32E-01	7,14E-01
TRA-TRAV21.TRAJ24	180,37	4,33E-01	7,16E-01
TRA-TRAV9-2.TRAJ38	-310,71	4,34E-01	7,16E-01
TRA-TRAV13-1.TRAJ12	211,62	4,35E-01	7,17E-01
TRB-TRBV10-3.TRBJ2-6	321,77	4,36E-01	7,17E-01
TRA-TRAV8-2.TRAJ48	95,00	4,40E-01	7,24E-01
TRA-TRAV8-6.TRAJ13	-123,58	4,42E-01	7,26E-01
TRB-TRBV11-3.TRBJ2-3	421,15	4,42E-01	7,26E-01
IGH-IGHV1-24.IGHJ3	-134,34	4,43E-01	7,26E-01
TRB-TRBV24-1.TRBJ1-1	-94,31	4,43E-01	7,26E-01
TRA-TRAV12-3.TRAJ28	116,70	4,43E-01	7,26E-01
TRA-TRAV12-1.TRAJ41	166,59	4,44E-01	7,26E-01
TRB-TRBV14.TRBJ1-2	-90,40	4,45E-01	7,26E-01
TRB-TRBV10-3.TRBJ2-7	50,57	4,45E-01	7,26E-01
TRB-TRBV29-1.TRBJ1-1	30,38	4,46E-01	7,26E-01
IGH-IGHV2-70.IGHJ3	-50,80	4,47E-01	7,26E-01
TRB-TRBV27.TRBJ2-3	-47,33	4,47E-01	7,26E-01
TRA-TRAV13-2.TRAJ23	-100,28	4,47E-01	7,26E-01
TRA-TRAV36DV7.TRAJ52	-450,21	4,47E-01	7,27E-01
IGH-IGHV2-26.IGHJ3	-113,40	4,49E-01	7,28E-01
TRA-TRAV9-2.TRAJ11	-453,78	4,49E-01	7,28E-01
TRA-TRAV19.TRAJ53	117,36	4,50E-01	7,28E-01
TRB-TRBV29-1.TRBJ2-1	-11,32	4,50E-01	7,28E-01
TRA-TRAV9-2.TRAJ10	-173,22	4,51E-01	7,28E-01
TRA-TRAV13-1.TRAJ37	148,19	4,52E-01	7,28E-01
TRA-TRAV16.TRAJ53	168,39	4,53E-01	7,28E-01
TRA-TRAV27.TRAJ39	-304,90	4,54E-01	7,28E-01
TRA-TRAV8-2.TRAJ40	114,07	4,54E-01	7,28E-01
IGH-IGHV3-23.IGHJ4	6,54	4,54E-01	7,28E-01
IGH-IGHV3-23.IGHJ6	-22,82	4,54E-01	7,28E-01
TRB-TRBV9.TRBJ2-1	21,40	4,54E-01	7,28E-01
TRA-TRAV16.TRAJ26	403,53	4,54E-01	7,28E-01
TRA-TRAV14DV4.TRAJ3	116,11	4,54E-01	7,28E-01
TRA-TRAV22.TRAJ23	219,08	4,55E-01	7,28E-01
TRB-TRBV13.TRBJ1-1	69,23	4,56E-01	7,29E-01
TRB-TRBV15.TRBJ2-7	-173,12	4,57E-01	7,30E-01
TRA-TRAV12-3.TRAJ27	265,42	4,57E-01	7,30E-01
TRA-TRAV3.TRAJ13	154,67	4,58E-01	7,30E-01
TRB-TRBV2.TRBJ1-4	67,89	4,58E-01	7,30E-01
TRA-TRAV9-2.TRAJ34	-185,94	4,59E-01	7,30E-01
TRB-TRBV5-1.TRBJ2-7	43,19	4,59E-01	7,30E-01
TRA-TRAV2.TRAJ4	295,18	4,60E-01	7,30E-01
TRA-TRAV29DV5.TRAJ39	54,10	4,60E-01	7,30E-01
TRA-TRAV16.TRAJ57	-163,76	4,61E-01	7,31E-01
TRB-TRBV19.TRBJ1-5	-21,93	4,62E-01	7,31E-01
TRA-TRAV16.TRAJ49	-397,58	4,63E-01	7,31E-01
TRB-TRBV18.TRBJ2-1	-60,05	4,63E-01	7,31E-01
TRB-TRBV5-1.TRBJ2-5	-59,41	4,63E-01	7,31E-01
TRA-TRAV23DV6.TRAJ30	189,88	4,63E-01	7,31E-01
TRA-TRAV38-2DV8.TRAJ49	-129,41	4,64E-01	7,31E-01
TRA-TRAV38-1.TRAJ28	176,16	4,64E-01	7,31E-01
TRA-TRAV21.TRAJ30	-99,20	4,65E-01	7,31E-01
TRA-TRAV13-1.TRAJ40	-135,53	4,65E-01	7,31E-01
TRB-TRBV18.TRBJ2-6	382,21	4,65E-01	7,31E-01
TRB-TRBV29-1.TRBJ2-4	-121,59	4,66E-01	7,31E-01
TRA-TRAV14DV4.TRAJ30	88,20	4,67E-01	7,33E-01
TRA-TRAV38-2DV8.TRAJ58	-173,77	4,70E-01	7,35E-01
TRA-TRAV13-1.TRAJ3	-172,47	4,70E-01	7,35E-01
TRA-TRAV2.TRAJ3	287,11	4,70E-01	7,35E-01
TRB-TRBV15.TRBJ1-1	-177,73	4,71E-01	7,35E-01
IGH-IGHV3-13.IGHJ4	48,86	4,71E-01	7,35E-01
TRA-TRAV17.TRAJ39	-95,52	4,72E-01	7,35E-01
TRA-TRAV12-2.TRAJ15	64,22	4,72E-01	7,35E-01
TRA-TRAV24.TRAJ52	110,24	4,72E-01	7,35E-01
TRA-TRAV13-2.TRAJ6	-88,25	4,73E-01	7,35E-01
TRA-TRAV26-2.TRAJ53	-175,60	4,73E-01	7,35E-01
TRB-TRBV6-4.TRBJ2-3	-68,37	4,74E-01	7,35E-01
TRA-TRAV9-2.TRAJ30	-339,30	4,75E-01	7,35E-01
IGK-IGKV1-9.IGKJ4	40,13	4,76E-01	7,35E-01
TRA-TRAV14DV4.TRAJ52	27,76	4,76E-01	7,35E-01
TRA-TRAV29DV5.TRAJ57	65,07	4,76E-01	7,35E-01
TRA-TRAV29DV5.TRAJ30	-96,89	4,76E-01	7,35E-01
TRA-TRAV26-2.TRAJ48	-159,09	4,76E-01	7,35E-01
TRA-TRAV10.TRAJ33	-481,42	4,77E-01	7,35E-01
TRA-TRAV9-2.TRAJ39	111,21	4,78E-01	7,35E-01
TRA-TRAV12-2.TRAJ44	-260,50	4,78E-01	7,35E-01
TRA-TRAV14DV4.TRAJ13	-13,14	4,79E-01	7,35E-01
TRA-TRAV26-1.TRAJ5	567,22	4,79E-01	7,35E-01
IGK-IGKV2-29.IGKJ1	-27,81	4,80E-01	7,35E-01
IGH-IGHV3-49.IGHJ4	31,07	4,80E-01	7,35E-01
TRA-TRAV12-1.TRAJ8	-250,25	4,81E-01	7,35E-01
TRA-TRAV17.TRAJ10	34,94	4,81E-01	7,35E-01
TRA-TRAV27.TRAJ36	-162,63	4,82E-01	7,35E-01
TRA-TRAV24.TRAJ9	-373,07	4,82E-01	7,35E-01
IGH-IGHV4-28.IGHJ4	11,98	4,82E-01	7,35E-01
TRA-TRAV27.TRAJ45	129,87	4,82E-01	7,35E-01
IGH-IGHV3-30.IGHJ1	35,35	4,83E-01	7,35E-01
TRA-TRAV27.TRAJ20	-220,91	4,83E-01	7,35E-01
TRA-TRAV12-3.TRAJ11	390,83	4,84E-01	7,35E-01
TRA-TRAV8-6.TRAJ39	-614,62	4,85E-01	7,35E-01
TRB-TRBV10-3.TRBJ1-6	259,05	4,85E-01	7,35E-01
TRA-TRAV16.TRAJ28	-407,96	4,86E-01	7,35E-01
TRA-TRAV19.TRAJ57	-88,90	4,86E-01	7,35E-01
TRB-TRBV28.TRBJ2-5	-33,24	4,86E-01	7,35E-01
TRB-TRBV12-3.TRBJ1-4	-125,16	4,87E-01	7,35E-01
TRB-TRBV5-5.TRBJ2-3	-307,95	4,87E-01	7,35E-01
TRA-TRAV1-2.TRAJ39	-232,51	4,87E-01	7,35E-01
TRA-TRAV29DV5.TRAJ34	-88,43	4,88E-01	7,35E-01
TRA-TRAV38-1.TRAJ41	-24,63	4,89E-01	7,35E-01
TRA-TRAV14DV4.TRAJ4	-135,49	4,89E-01	7,35E-01
TRA-TRAV26-2.TRAJ42	-136,28	4,89E-01	7,35E-01
TRB-TRBV12-3.TRBJ2-2	-64,04	4,89E-01	7,35E-01
TRA-TRAV3.TRAJ8	22,98	4,90E-01	7,35E-01
IGK-IGKV1-33.IGKJ2	-2,86	4,90E-01	7,35E-01
TRA-TRAV12-3.TRAJ48	-146,42	4,91E-01	7,35E-01
IGK-IGKV1-12.IGKJ5	-39,60	4,91E-01	7,35E-01
TRA-TRAV17.TRAJ9	-90,74	4,91E-01	7,35E-01
TRA-TRAV26-1.TRAJ58	334,14	4,92E-01	7,35E-01
TRA-TRAV29DV5.TRAJ6	562,79	4,93E-01	7,35E-01
IGH-IGHV3-30.IGHJ6	-6,69	4,93E-01	7,35E-01
TRB-TRBV28.TRBJ1-2	11,14	4,93E-01	7,35E-01
IGK-IGKV1-16.IGKJ3	55,93	4,94E-01	7,36E-01
TRA-TRAV8-2.TRAJ45	-248,96	4,94E-01	7,36E-01
TRA-TRAV5.TRAJ6	-242,87	4,95E-01	7,36E-01
TRA-TRAV26-2.TRAJ40	128,89	4,95E-01	7,36E-01
TRA-TRAV8-2.TRAJ11	-95,06	4,95E-01	7,36E-01
TRA-TRAV27.TRAJ54	-341,13	4,96E-01	7,36E-01
TRA-TRAV14DV4.TRAJ39	26,52	4,97E-01	7,36E-01
TRA-TRAV30.TRAJ37	-293,25	4,97E-01	7,36E-01
IGK-IGKV1-17.IGKJ1	-20,56	4,98E-01	7,36E-01
TRA-TRAV12-1.TRAJ34	86,65	4,98E-01	7,36E-01
TRA-TRAV13-2.TRAJ10	-170,05	4,99E-01	7,36E-01
IGH-IGHV3-7.IGHJ3	-22,39	5,00E-01	7,36E-01
TRA-TRAV13-2.TRAJ4	327,13	5,00E-01	7,36E-01
TRA-TRAV36DV7.TRAJ37	184,03	5,01E-01	7,36E-01
TRA-TRAV8-6.TRAJ40	138,41	5,01E-01	7,36E-01
TRB-TRBV3-1.TRBJ1-5	11,14	5,02E-01	7,36E-01
IGH-IGHV5-51.IGHJ5	-58,11	5,02E-01	7,36E-01
TRA-TRAV8-3.TRAJ44	191,93	5,02E-01	7,36E-01
TRA-TRAV9-2.TRAJ52	177,10	5,02E-01	7,36E-01
TRA-TRAV12-1.TRAJ40	74,18	5,02E-01	7,36E-01
TRB-TRBV29-1.TRBJ1-6	-454,81	5,03E-01	7,36E-01
IGK-IGKV1-39.IGKJ4	-12,37	5,03E-01	7,36E-01
TRA-TRAV17.TRAJ4	-166,95	5,03E-01	7,36E-01
TRB-TRBV20-1.TRBJ1-1	-12,46	5,04E-01	7,36E-01
TRA-TRAV29DV5.TRAJ44	-56,01	5,04E-01	7,36E-01
TRA-TRAV20.TRAJ15	167,89	5,05E-01	7,36E-01
TRA-TRAV29DV5.TRAJ21	-121,77	5,05E-01	7,36E-01
TRA-TRAV6.TRAJ13	215,51	5,05E-01	7,36E-01
TRA-TRAV17.TRAJ3	-356,99	5,06E-01	7,36E-01
IGK-IGKV1-6.IGKJ4	58,99	5,07E-01	7,36E-01
TRA-TRAV14DV4.TRAJ40	28,71	5,07E-01	7,36E-01
TRA-TRAV14DV4.TRAJ10	67,05	5,08E-01	7,36E-01
TRB-TRBV28.TRBJ2-7	8,12	5,08E-01	7,36E-01
TRA-TRAV38-1.TRAJ42	-28,25	5,08E-01	7,36E-01
TRB-TRBV29-1.TRBJ2-2	50,18	5,09E-01	7,36E-01
TRA-TRAV12-3.TRAJ15	90,88	5,10E-01	7,37E-01
TRA-TRAV21.TRAJ12	-104,44	5,10E-01	7,37E-01
IGH-IGHV3-30.IGHJ2	25,00	5,11E-01	7,37E-01
TRA-TRAV22.TRAJ40	126,41	5,11E-01	7,37E-01
IGL-IGLV1-44.IGLJ2	-3,14	5,12E-01	7,37E-01
TRB-TRBV14.TRBJ2-7	-39,23	5,12E-01	7,37E-01
TRA-TRAV41.TRAJ58	-217,71	5,12E-01	7,37E-01
TRA-TRAV2.TRAJ33	296,86	5,13E-01	7,37E-01
TRA-TRAV14DV4.TRAJ43	131,92	5,14E-01	7,38E-01
TRA-TRAV14DV4.TRAJ56	-80,59	5,14E-01	7,38E-01
TRB-TRBV28.TRBJ1-1	-12,83	5,15E-01	7,39E-01
TRA-TRAV8-3.TRAJ33	351,68	5,17E-01	7,39E-01
TRB-TRBV14.TRBJ1-6	74,94	5,18E-01	7,39E-01
TRB-TRBV15.TRBJ2-5	-166,26	5,18E-01	7,39E-01
TRA-TRAV13-1.TRAJ24	-226,27	5,19E-01	7,39E-01
TRA-TRAV24.TRAJ42	302,92	5,19E-01	7,39E-01
TRA-TRAV12-2.TRAJ11	-156,13	5,20E-01	7,39E-01
IGH-IGHV3-74.IGHJ1	-97,05	5,20E-01	7,39E-01
TRA-TRAV21.TRAJ56	93,45	5,20E-01	7,39E-01
TRA-TRAV23DV6.TRAJ34	51,05	5,20E-01	7,39E-01
TRB-TRBV6-6.TRBJ1-2	-94,86	5,21E-01	7,39E-01
TRA-TRAV12-1.TRAJ18	-82,23	5,21E-01	7,39E-01
TRB-TRBV29-1.TRBJ1-2	14,35	5,21E-01	7,39E-01
TRA-TRAV8-3.TRAJ12	308,25	5,21E-01	7,39E-01
TRA-TRAV16.TRAJ23	160,94	5,24E-01	7,42E-01
IGH-IGHV3-23.IGHJ5	-30,26	5,25E-01	7,42E-01
TRA-TRAV9-2.TRAJ21	115,75	5,26E-01	7,44E-01
TRA-TRAV9-2.TRAJ37	-93,72	5,26E-01	7,44E-01
TRA-TRAV17.TRAJ16	84,16	5,27E-01	7,44E-01
TRA-TRAV8-1.TRAJ45	-141,08	5,28E-01	7,44E-01
IGH-IGHV3-23.IGHJ2	11,85	5,28E-01	7,44E-01
TRA-TRAV12-2.TRAJ9	32,43	5,31E-01	7,47E-01
TRA-TRAV12-2.TRAJ6	-99,96	5,32E-01	7,47E-01
IGH-IGHV3-30.IGHJ4	-2,91	5,32E-01	7,47E-01
IGH-IGHV4-34.IGHJ1	-70,49	5,33E-01	7,47E-01
TRA-TRAV8-1.TRAJ27	-364,40	5,33E-01	7,47E-01
TRA-TRAV26-1.TRAJ47	163,18	5,33E-01	7,47E-01
TRA-TRAV12-1.TRAJ22	319,51	5,34E-01	7,47E-01
IGL-IGLV1-36.IGLJ1	-54,55	5,35E-01	7,47E-01
TRA-TRAV8-3.TRAJ28	115,19	5,35E-01	7,47E-01
IGH-IGHV3-21.IGHJ4	18,04	5,36E-01	7,47E-01
TRA-TRAV12-3.TRAJ40	-135,40	5,37E-01	7,47E-01
TRA-TRAV13-1.TRAJ4	115,31	5,37E-01	7,47E-01
TRA-TRAV21.TRAJ36	38,46	5,37E-01	7,47E-01
TRB-TRBV5-8.TRBJ2-1	-248,32	5,38E-01	7,47E-01
IGL-IGLV1-51.IGLJ1	-13,14	5,38E-01	7,47E-01
TRA-TRAV14DV4.TRAJ34	-51,49	5,38E-01	7,47E-01
TRA-TRAV26-1.TRAJ33	-147,64	5,39E-01	7,47E-01
TRA-TRAV38-1.TRAJ27	-249,24	5,40E-01	7,47E-01
TRA-TRAV21.TRAJ40	-81,22	5,40E-01	7,47E-01
TRA-TRAV12-2.TRAJ21	34,93	5,41E-01	7,47E-01
TRA-TRAV27.TRAJ30	332,84	5,41E-01	7,47E-01
TRA-TRAV21.TRAJ7	-50,71	5,41E-01	7,47E-01
TRA-TRAV38-1.TRAJ53	-99,80	5,42E-01	7,47E-01
TRA-TRAV24.TRAJ44	-198,63	5,43E-01	7,47E-01
TRA-TRAV16.TRAJ58	-202,24	5,44E-01	7,47E-01
IGL-IGLV2-11.IGLJ3	-5,59	5,44E-01	7,47E-01
TRB-TRBV5-4.TRBJ1-6	-246,10	5,45E-01	7,47E-01
TRA-TRAV2.TRAJ32	230,30	5,45E-01	7,47E-01
TRA-TRAV26-1.TRAJ43	147,12	5,46E-01	7,47E-01
TRA-TRAV9-2.TRAJ36	329,38	5,46E-01	7,47E-01
TRB-TRBV10-2.TRBJ1-5	-203,17	5,46E-01	7,47E-01
TRA-TRAV8-6.TRAJ4	-299,21	5,46E-01	7,47E-01
IGK-IGKV1-17.IGKJ2	29,92	5,47E-01	7,47E-01
TRA-TRAV29DV5.TRAJ15	-190,95	5,47E-01	7,47E-01
TRA-TRAV10.TRAJ20	-87,10	5,48E-01	7,47E-01
TRA-TRAV14DV4.TRAJ47	-88,89	5,48E-01	7,47E-01
TRA-TRAV24.TRAJ23	-77,59	5,48E-01	7,47E-01
TRA-TRAV19.TRAJ28	27,67	5,49E-01	7,47E-01
TRA-TRAV1-1.TRAJ9	-99,56	5,49E-01	7,47E-01
IGH-IGHV4-28.IGHJ3	26,58	5,50E-01	7,47E-01
TRA-TRAV19.TRAJ45	32,03	5,51E-01	7,47E-01
TRA-TRAV26-1.TRAJ40	143,46	5,51E-01	7,47E-01
TRA-TRAV12-2.TRAJ12	105,73	5,52E-01	7,47E-01
TRA-TRAV4.TRAJ20	84,16	5,52E-01	7,47E-01
TRA-TRAV12-2.TRAJ57	-128,22	5,53E-01	7,47E-01
TRB-TRBV24-1.TRBJ1-5	58,38	5,54E-01	7,47E-01
IGK-IGKV1-5.IGKJ4	-15,17	5,54E-01	7,47E-01
TRA-TRAV16.TRAJ42	-339,62	5,54E-01	7,47E-01
TRB-TRBV28.TRBJ1-4	31,62	5,55E-01	7,47E-01
IGH-IGHV5-10-1.IGHJ4	12,42	5,55E-01	7,47E-01
TRB-TRBV5-4.TRBJ2-6	306,62	5,55E-01	7,47E-01
TRB-TRBV5-8.TRBJ2-3	129,58	5,55E-01	7,47E-01
TRA-TRAV8-2.TRAJ29	-135,95	5,56E-01	7,47E-01
TRA-TRAV19.TRAJ3	-284,28	5,56E-01	7,47E-01
TRB-TRBV6-6.TRBJ1-1	51,35	5,56E-01	7,47E-01
TRB-TRBV12-3.TRBJ1-2	-22,25	5,57E-01	7,47E-01
TRA-TRAV13-1.TRAJ47	-100,70	5,57E-01	7,47E-01
TRA-TRAV14DV4.TRAJ29	-113,71	5,58E-01	7,47E-01
TRA-TRAV14DV4.TRAJ37	-235,57	5,59E-01	7,47E-01
TRA-TRAV27.TRAJ47	-342,84	5,59E-01	7,47E-01
IGH-IGHV5-10-1.IGHJ5	34,25	5,60E-01	7,47E-01
TRA-TRAV1-2.TRAJ23	104,92	5,60E-01	7,47E-01
TRA-TRAV20.TRAJ37	60,54	5,60E-01	7,47E-01
TRA-TRAV1-2.TRAJ8	188,09	5,60E-01	7,47E-01
TRA-TRAV35.TRAJ40	60,71	5,61E-01	7,47E-01
TRA-TRAV12-3.TRAJ12	172,90	5,62E-01	7,47E-01
TRA-TRAV13-2.TRAJ37	-154,19	5,62E-01	7,47E-01
TRA-TRAV38-1.TRAJ45	73,06	5,62E-01	7,47E-01
TRB-TRBV15.TRBJ1-4	57,59	5,62E-01	7,47E-01
TRB-TRBV15.TRBJ1-5	39,18	5,62E-01	7,47E-01
TRA-TRAV19.TRAJ44	210,92	5,64E-01	7,47E-01
TRA-TRAV8-1.TRAJ30	-322,14	5,64E-01	7,47E-01
TRA-TRAV3.TRAJ4	82,78	5,65E-01	7,47E-01
TRA-TRAV12-2.TRAJ27	178,01	5,65E-01	7,47E-01
TRB-TRBV6-6.TRBJ1-5	65,65	5,65E-01	7,47E-01
TRA-TRAV38-1.TRAJ57	-125,89	5,65E-01	7,47E-01
TRA-TRAV12-3.TRAJ6	37,94	5,66E-01	7,47E-01
TRB-TRBV4-2.TRBJ2-1	11,43	5,66E-01	7,47E-01
TRA-TRAV36DV7.TRAJ49	366,18	5,66E-01	7,47E-01
TRB-TRBV19.TRBJ2-3	30,27	5,67E-01	7,47E-01
TRA-TRAV36DV7.TRAJ57	97,60	5,67E-01	7,47E-01
IGL-IGLV1-36.IGLJ3	19,35	5,68E-01	7,47E-01
TRA-TRAV21.TRAJ8	132,84	5,68E-01	7,47E-01
TRA-TRAV13-1.TRAJ8	-108,06	5,68E-01	7,47E-01
IGH-IGHV3-74.IGHJ6	22,50	5,68E-01	7,47E-01
TRA-TRAV13-1.TRAJ33	-130,27	5,69E-01	7,47E-01
TRB-TRBV24-1.TRBJ2-3	30,33	5,69E-01	7,47E-01
IGH-IGHV4-28.IGHJ6	12,63	5,70E-01	7,47E-01
TRB-TRBV5-6.TRBJ2-7	43,98	5,70E-01	7,47E-01
TRA-TRAV4.TRAJ29	-67,22	5,70E-01	7,47E-01
TRA-TRAV21.TRAJ26	133,38	5,71E-01	7,48E-01
TRA-TRAV26-1.TRAJ56	-281,87	5,73E-01	7,50E-01
TRA-TRAV29DV5.TRAJ50	295,76	5,74E-01	7,50E-01
TRA-TRAV21.TRAJ54	-350,73	5,78E-01	7,55E-01
TRB-TRBV2.TRBJ1-1	31,56	5,79E-01	7,55E-01
TRA-TRAV27.TRAJ26	285,47	5,80E-01	7,56E-01
TRA-TRAV27.TRAJ43	-183,17	5,81E-01	7,58E-01
TRD-TRDV2.TRDJ3	-1,14	5,82E-01	7,59E-01
TRA-TRAV10.TRAJ6	120,28	5,84E-01	7,60E-01
TRA-TRAV19.TRAJ49	108,33	5,85E-01	7,60E-01
IGK-IGKV1-5.IGKJ5	14,25	5,87E-01	7,62E-01
TRA-TRAV9-2.TRAJ42	-49,35	5,88E-01	7,63E-01
TRA-TRAV27.TRAJ24	212,47	5,88E-01	7,63E-01
TRB-TRBV18.TRBJ2-7	-35,46	5,91E-01	7,66E-01
TRA-TRAV1-2.TRAJ20	20,92	5,92E-01	7,66E-01
TRA-TRAV10.TRAJ10	-177,11	5,92E-01	7,66E-01
TRA-TRAV8-3.TRAJ23	106,83	5,92E-01	7,66E-01
TRA-TRAV27.TRAJ28	-286,17	5,93E-01	7,66E-01
TRA-TRAV21.TRAJ18	-215,93	5,93E-01	7,66E-01
TRA-TRAV26-1.TRAJ30	-126,54	5,94E-01	7,66E-01
TRA-TRAV6.TRAJ20	439,04	5,97E-01	7,69E-01
TRB-TRBV4-1.TRBJ1-4	-97,10	5,98E-01	7,70E-01
TRA-TRAV8-2.TRAJ32	-209,34	5,98E-01	7,70E-01
TRA-TRAV29DV5.TRAJ56	249,71	6,00E-01	7,71E-01
IGH-IGHV1-46.IGHJ3	-41,25	6,00E-01	7,71E-01
TRA-TRAV17.TRAJ58	64,75	6,00E-01	7,71E-01
TRA-TRAV3.TRAJ15	-305,31	6,00E-01	7,71E-01
TRA-TRAV14DV4.TRAJ6	-210,21	6,02E-01	7,72E-01
IGH-IGHV3-21.IGHJ1	-82,21	6,03E-01	7,72E-01
IGH-IGHV3-23.IGHJ1	-25,59	6,04E-01	7,73E-01
IGH-IGHV1-46.IGHJ1	-74,45	6,05E-01	7,73E-01
TRA-TRAV8-6.TRAJ49	-327,16	6,05E-01	7,73E-01
TRA-TRAV12-2.TRAJ20	22,54	6,05E-01	7,73E-01
TRB-TRBV14.TRBJ1-5	294,06	6,05E-01	7,73E-01
TRA-TRAV12-2.TRAJ3	61,84	6,07E-01	7,74E-01
IGH-IGHV1-18.IGHJ2	-69,80	6,08E-01	7,74E-01
TRB-TRBV13.TRBJ1-2	-98,11	6,08E-01	7,74E-01
TRA-TRAV5.TRAJ34	64,17	6,09E-01	7,74E-01
TRA-TRAV8-6.TRAJ34	-243,64	6,10E-01	7,74E-01
TRA-TRAV2.TRAJ16	187,74	6,10E-01	7,74E-01
IGH-IGHV3-11.IGHJ6	14,53	6,10E-01	7,74E-01
TRA-TRAV10.TRAJ15	95,94	6,11E-01	7,74E-01
TRB-TRBV10-2.TRBJ2-1	-73,88	6,12E-01	7,74E-01
TRA-TRAV1-2.TRAJ30	-89,69	6,12E-01	7,74E-01
IGK-IGKV1-39.IGKJ1	5,84	6,12E-01	7,74E-01
TRB-TRBV13.TRBJ2-7	28,97	6,12E-01	7,74E-01
TRA-TRAV27.TRAJ53	-59,22	6,13E-01	7,74E-01
TRA-TRAV17.TRAJ49	23,56	6,14E-01	7,75E-01
TRA-TRAV9-2.TRAJ32	269,58	6,14E-01	7,75E-01
IGH-IGHV2-26.IGHJ4	-21,17	6,16E-01	7,76E-01
TRA-TRAV6.TRAJ8	-348,35	6,16E-01	7,76E-01
IGH-IGHV3-72.IGHJ4	-8,79	6,17E-01	7,77E-01
IGH-IGHV1-2.IGHJ3	-30,10	6,18E-01	7,77E-01
TRA-TRAV8-2.TRAJ7	-228,33	6,19E-01	7,78E-01
TRA-TRAV21.TRAJ10	31,24	6,19E-01	7,78E-01
TRA-TRAV26-1.TRAJ54	123,04	6,21E-01	7,80E-01
TRA-TRAV14DV4.TRAJ9	-58,54	6,22E-01	7,80E-01
TRA-TRAV14DV4.TRAJ5	21,36	6,23E-01	7,81E-01
IGH-IGHV3-7.IGHJ6	-16,76	6,25E-01	7,83E-01
TRA-TRAV26-1.TRAJ50	-223,39	6,26E-01	7,84E-01
TRA-TRAV12-1.TRAJ23	42,18	6,27E-01	7,85E-01
TRA-TRAV19.TRAJ39	-31,68	6,28E-01	7,85E-01
TRA-TRAV8-2.TRAJ52	-109,50	6,29E-01	7,86E-01
TRB-TRBV5-4.TRBJ1-4	-163,64	6,30E-01	7,86E-01
TRB-TRBV4-1.TRBJ2-1	-11,57	6,30E-01	7,86E-01
TRB-TRBV14.TRBJ1-3	-355,62	6,31E-01	7,87E-01
IGK-IGKV1-12.IGKJ4	16,07	6,33E-01	7,87E-01
TRA-TRAV29DV5.TRAJ52	59,80	6,33E-01	7,87E-01
TRA-TRAV4.TRAJ22	231,28	6,33E-01	7,87E-01
IGH-IGHV1-18.IGHJ3	21,74	6,33E-01	7,87E-01
TRA-TRAV1-2.TRAJ38	275,73	6,34E-01	7,88E-01
TRB-TRBV4-2.TRBJ1-2	-27,69	6,36E-01	7,88E-01
TRA-TRAV35.TRAJ29	162,96	6,36E-01	7,88E-01
TRB-TRBV6-2.TRBJ1-5	78,88	6,37E-01	7,88E-01
TRA-TRAV29DV5.TRAJ24	151,21	6,37E-01	7,88E-01
TRA-TRAV1-2.TRAJ40	45,97	6,37E-01	7,88E-01
TRA-TRAV22.TRAJ43	-108,78	6,37E-01	7,88E-01
TRA-TRAV13-2.TRAJ20	57,96	6,40E-01	7,89E-01
TRA-TRAV22.TRAJ27	-295,34	6,40E-01	7,89E-01
TRA-TRAV27.TRAJ58	63,24	6,40E-01	7,89E-01
TRA-TRAV8-2.TRAJ12	-40,08	6,40E-01	7,89E-01
TRA-TRAV14DV4.TRAJ20	-38,50	6,41E-01	7,90E-01
TRA-TRAV27.TRAJ49	65,34	6,42E-01	7,90E-01
TRA-TRAV27.TRAJ37	-108,96	6,42E-01	7,90E-01
TRA-TRAV14DV4.TRAJ57	53,13	6,43E-01	7,91E-01
TRA-TRAV24.TRAJ40	178,19	6,45E-01	7,92E-01
TRA-TRAV17.TRAJ13	15,85	6,45E-01	7,92E-01
TRA-TRAV8-2.TRAJ38	-279,88	6,46E-01	7,92E-01
TRA-TRAV26-1.TRAJ20	155,25	6,47E-01	7,92E-01
TRA-TRAV13-2.TRAJ17	-104,09	6,47E-01	7,92E-01
TRA-TRAV1-2.TRAJ17	-28,16	6,47E-01	7,92E-01
IGK-IGKV1-12.IGKJ1	20,52	6,48E-01	7,93E-01
TRA-TRAV22.TRAJ52	58,48	6,50E-01	7,94E-01
IGK-IGKV4-1.IGKJ3	16,33	6,50E-01	7,94E-01
TRB-TRBV12-5.TRBJ1-5	-160,42	6,52E-01	7,95E-01
TRB-TRBV5-5.TRBJ2-1	-54,37	6,52E-01	7,95E-01
TRA-TRAV12-2.TRAJ45	-12,01	6,53E-01	7,96E-01
IGH-IGHV4-39.IGHJ6	17,21	6,54E-01	7,96E-01
TRA-TRAV12-2.TRAJ18	-97,20	6,54E-01	7,96E-01
TRA-TRAV12-2.TRAJ40	94,83	6,55E-01	7,97E-01
IGH-IGHV1-18.IGHJ5	-19,19	6,57E-01	7,98E-01
TRA-TRAV13-1.TRAJ57	-119,79	6,59E-01	8,00E-01
TRB-TRBV24-1.TRBJ2-1	-32,54	6,59E-01	8,00E-01
TRG-TRGV8.TRGJ1	1,28	6,64E-01	8,04E-01
TRA-TRAV8-3.TRAJ3	176,65	6,64E-01	8,04E-01
TRA-TRAV19.TRAJ27	143,87	6,64E-01	8,04E-01
TRB-TRBV5-5.TRBJ1-5	-198,59	6,64E-01	8,04E-01
IGH-IGHV1-46.IGHJ5	-30,21	6,66E-01	8,04E-01
TRB-TRBV28.TRBJ1-6	8,59	6,66E-01	8,04E-01
TRA-TRAV8-6.TRAJ57	-211,85	6,69E-01	8,07E-01
TRB-TRBV19.TRBJ1-4	46,87	6,69E-01	8,07E-01
IGL-IGLV2-23.IGLJ2	-7,48	6,70E-01	8,07E-01
TRB-TRBV7-2.TRBJ2-6	-61,38	6,70E-01	8,07E-01
TRB-TRBV6-5.TRBJ2-3	27,72	6,72E-01	8,09E-01
TRB-TRBV6-5.TRBJ2-1	15,64	6,73E-01	8,10E-01
TRA-TRAV25.TRAJ44	-277,91	6,74E-01	8,10E-01
TRA-TRAV6.TRAJ9	-81,94	6,75E-01	8,11E-01
TRB-TRBV5-1.TRBJ1-6	-65,87	6,75E-01	8,11E-01
TRA-TRAV8-2.TRAJ33	-225,06	6,76E-01	8,11E-01
TRA-TRAV29DV5.TRAJ53	-50,67	6,77E-01	8,12E-01
TRB-TRBV5-5.TRBJ1-2	-214,63	6,78E-01	8,12E-01
TRA-TRAV10.TRAJ4	85,67	6,82E-01	8,16E-01
TRA-TRAV8-3.TRAJ49	84,19	6,84E-01	8,17E-01
TRB-TRBV10-3.TRBJ1-5	107,56	6,84E-01	8,17E-01
IGH-IGHV2-5.IGHJ5	-19,25	6,85E-01	8,17E-01
TRA-TRAV38-2DV8.TRAJ45	-138,53	6,85E-01	8,17E-01
TRB-TRBV5-1.TRBJ2-6	-56,26	6,86E-01	8,17E-01
TRA-TRAV29DV5.TRAJ28	-178,38	6,86E-01	8,17E-01
TRA-TRAV26-1.TRAJ26	124,01	6,87E-01	8,17E-01
TRA-TRAV8-1.TRAJ32	149,06	6,87E-01	8,17E-01
TRA-TRAV12-1.TRAJ53	-61,65	6,89E-01	8,19E-01
IGH-IGHV3-49.IGHJ6	-26,25	6,90E-01	8,20E-01
TRA-TRAV14DV4.TRAJ15	-113,47	6,94E-01	8,23E-01
TRA-TRAV13-1.TRAJ23	-76,39	6,94E-01	8,23E-01
TRB-TRBV7-9.TRBJ1-2	15,92	6,95E-01	8,24E-01
TRA-TRAV8-3.TRAJ6	-34,25	6,97E-01	8,25E-01
TRB-TRBV7-2.TRBJ1-5	-15,82	6,97E-01	8,25E-01
TRB-TRBV6-2.TRBJ1-2	-62,86	6,98E-01	8,25E-01
TRB-TRBV7-2.TRBJ2-3	7,46	6,98E-01	8,25E-01
TRA-TRAV4.TRAJ13	73,67	6,98E-01	8,25E-01
TRA-TRAV8-2.TRAJ49	25,42	7,02E-01	8,29E-01
IGH-IGHV3-13.IGHJ6	-21,52	7,03E-01	8,29E-01
TRA-TRAV12-2.TRAJ10	52,91	7,04E-01	8,30E-01
TRA-TRAV26-1.TRAJ13	-161,98	7,07E-01	8,33E-01
TRA-TRAV8-1.TRAJ23	-134,81	7,10E-01	8,34E-01
TRA-TRAV26-1.TRAJ10	-142,77	7,10E-01	8,34E-01
TRA-TRAV8-1.TRAJ20	186,85	7,11E-01	8,34E-01
TRA-TRAV23DV6.TRAJ40	-90,64	7,12E-01	8,34E-01
TRA-TRAV17.TRAJ22	17,98	7,12E-01	8,34E-01
TRA-TRAV8-1.TRAJ9	77,08	7,12E-01	8,34E-01
TRA-TRAV9-2.TRAJ40	-169,65	7,13E-01	8,34E-01
TRA-TRAV12-3.TRAJ44	-186,51	7,13E-01	8,34E-01
IGH-IGHV3-15.IGHJ4	-7,05	7,13E-01	8,34E-01
TRA-TRAV1-2.TRAJ15	62,25	7,15E-01	8,36E-01
TRA-TRAV2.TRAJ15	-145,94	7,16E-01	8,36E-01
TRA-TRAV13-1.TRAJ43	60,75	7,16E-01	8,36E-01
TRA-TRAV23DV6.TRAJ21	-158,46	7,18E-01	8,38E-01
TRA-TRAV38-2DV8.TRAJ47	-254,83	7,20E-01	8,40E-01
TRA-TRAV2.TRAJ8	-143,72	7,20E-01	8,40E-01
TRA-TRAV38-1.TRAJ22	80,79	7,21E-01	8,40E-01
TRB-TRBV6-2.TRBJ2-2	63,31	7,22E-01	8,41E-01
TRA-TRAV8-6.TRAJ54	114,45	7,24E-01	8,42E-01
TRA-TRAV19.TRAJ10	-45,22	7,25E-01	8,43E-01
TRA-TRAV5.TRAJ32	93,42	7,27E-01	8,44E-01
TRA-TRAV38-2DV8.TRAJ43	60,26	7,27E-01	8,44E-01
TRB-TRBV5-4.TRBJ2-4	139,63	7,28E-01	8,44E-01
TRA-TRAV12-2.TRAJ32	81,79	7,30E-01	8,46E-01
TRA-TRAV27.TRAJ52	-90,53	7,31E-01	8,47E-01
TRA-TRAV12-1.TRAJ13	-68,13	7,32E-01	8,47E-01
IGH-IGHV4-39.IGHJ3	-23,91	7,33E-01	8,48E-01
TRA-TRAV27.TRAJ44	85,42	7,34E-01	8,48E-01
TRB-TRBV6-6.TRBJ2-1	-10,84	7,34E-01	8,48E-01
IGK-IGKV2-29.IGKJ3	33,13	7,34E-01	8,48E-01
TRA-TRAV8-2.TRAJ30	95,78	7,36E-01	8,48E-01
TRB-TRBV4-2.TRBJ2-5	43,01	7,36E-01	8,48E-01
TRA-TRAV4.TRAJ34	88,46	7,37E-01	8,48E-01
TRA-TRAV19.TRAJ29	57,67	7,37E-01	8,48E-01
TRA-TRAV13-1.TRAJ30	-64,28	7,38E-01	8,48E-01
IGH-IGHV3-49.IGHJ3	58,48	7,38E-01	8,48E-01
IGH-IGHV5-51.IGHJ3	-22,85	7,39E-01	8,49E-01
TRA-TRAV24.TRAJ20	173,68	7,40E-01	8,49E-01
TRA-TRAV21.TRAJ48	30,84	7,41E-01	8,50E-01
TRA-TRAV27.TRAJ29	-219,69	7,43E-01	8,52E-01
TRA-TRAV29DV5.TRAJ29	93,73	7,45E-01	8,54E-01
TRA-TRAV14DV4.TRAJ12	-23,83	7,48E-01	8,56E-01
TRA-TRAV1-2.TRAJ11	87,03	7,48E-01	8,57E-01
TRA-TRAV12-3.TRAJ32	-144,29	7,49E-01	8,57E-01
TRA-TRAV14DV4.TRAJ33	31,82	7,51E-01	8,58E-01
TRA-TRAV22.TRAJ15	-295,82	7,51E-01	8,58E-01
IGL-IGLV5-45.IGLJ2	6,74	7,52E-01	8,58E-01
TRB-TRBV9.TRBJ2-5	-30,27	7,53E-01	8,58E-01
TRA-TRAV8-1.TRAJ40	114,72	7,53E-01	8,58E-01
TRA-TRAV17.TRAJ15	10,43	7,53E-01	8,58E-01
TRA-TRAV38-1.TRAJ52	51,17	7,54E-01	8,58E-01
TRB-TRBV9.TRBJ1-4	-74,38	7,56E-01	8,60E-01
TRA-TRAV41.TRAJ52	-183,10	7,58E-01	8,61E-01
TRA-TRAV13-2.TRAJ12	-79,35	7,60E-01	8,63E-01
TRA-TRAV12-3.TRAJ39	59,50	7,64E-01	8,67E-01
TRB-TRBV7-9.TRBJ2-6	-97,94	7,65E-01	8,67E-01
TRA-TRAV38-2DV8.TRAJ54	139,39	7,65E-01	8,67E-01
IGH-IGHV2-26.IGHJ5	-46,11	7,65E-01	8,67E-01
TRA-TRAV12-2.TRAJ7	62,83	7,67E-01	8,68E-01
TRA-TRAV8-3.TRAJ26	25,68	7,69E-01	8,70E-01
TRA-TRAV24.TRAJ39	85,29	7,73E-01	8,74E-01
TRA-TRAV13-1.TRAJ53	79,89	7,74E-01	8,74E-01
TRA-TRAV4.TRAJ37	-39,90	7,75E-01	8,75E-01
TRB-TRBV7-6.TRBJ2-2	266,56	7,76E-01	8,75E-01
TRA-TRAV26-1.TRAJ44	34,65	7,76E-01	8,75E-01
TRB-TRBV5-5.TRBJ2-5	-67,76	7,76E-01	8,75E-01
TRB-TRBV19.TRBJ1-3	-46,07	7,79E-01	8,77E-01
TRA-TRAV1-2.TRAJ10	29,50	7,81E-01	8,79E-01
TRB-TRBV18.TRBJ1-1	28,42	7,82E-01	8,79E-01
TRA-TRAV23DV6.TRAJ45	-80,97	7,82E-01	8,79E-01
TRA-TRAV23DV6.TRAJ53	-58,54	7,83E-01	8,79E-01
TRA-TRAV17.TRAJ45	-31,75	7,84E-01	8,79E-01
TRA-TRAV9-2.TRAJ49	-54,20	7,84E-01	8,79E-01
TRB-TRBV7-2.TRBJ2-5	-9,58	7,84E-01	8,79E-01
IGH-IGHV6-1.IGHJ6	11,48	7,85E-01	8,80E-01
TRA-TRAV12-3.TRAJ17	-165,49	7,88E-01	8,82E-01
TRA-TRAV41.TRAJ34	58,38	7,90E-01	8,84E-01
IGK-IGKV1-17.IGKJ5	21,86	7,93E-01	8,87E-01
TRA-TRAV19.TRAJ58	37,58	7,94E-01	8,87E-01
TRB-TRBV6-4.TRBJ1-1	103,49	7,95E-01	8,87E-01
IGH-IGHV3-15.IGHJ5	-37,23	7,96E-01	8,88E-01
IGH-IGHV3-15.IGHJ1	22,15	7,98E-01	8,90E-01
TRA-TRAV17.TRAJ12	-23,55	7,99E-01	8,90E-01
TRA-TRAV9-2.TRAJ58	-147,01	8,00E-01	8,90E-01
TRA-TRAV17.TRAJ17	-75,74	8,00E-01	8,90E-01
TRA-TRAV29DV5.TRAJ42	-22,30	8,01E-01	8,91E-01
TRA-TRAV19.TRAJ42	16,42	8,05E-01	8,94E-01
IGK-IGKV1-8.IGKJ1	-11,21	8,06E-01	8,94E-01
TRB-TRBV12-3.TRBJ2-4	-45,86	8,06E-01	8,94E-01
TRA-TRAV12-2.TRAJ48	33,30	8,07E-01	8,95E-01
TRA-TRAV1-2.TRAJ36	-65,68	8,10E-01	8,98E-01
TRA-TRAV12-2.TRAJ23	31,99	8,12E-01	8,98E-01
TRA-TRAV8-2.TRAJ57	61,85	8,12E-01	8,98E-01
TRA-TRAV4.TRAJ15	93,66	8,13E-01	9,00E-01
TRA-TRAV25.TRAJ20	131,98	8,15E-01	9,00E-01
TRA-TRAV8-3.TRAJ34	-12,22	8,16E-01	9,00E-01
TRA-TRAV10.TRAJ39	59,24	8,16E-01	9,00E-01
TRA-TRAV8-2.TRAJ43	-47,05	8,16E-01	9,00E-01
IGK-IGKV1-17.IGKJ4	-9,36	8,16E-01	9,00E-01
TRA-TRAV9-2.TRAJ3	-67,62	8,19E-01	9,03E-01
TRA-TRAV2.TRAJ9	44,00	8,22E-01	9,05E-01
TRB-TRBV27.TRBJ2-6	66,12	8,23E-01	9,06E-01
TRA-TRAV14DV4.TRAJ22	10,16	8,25E-01	9,07E-01
TRA-TRAV3.TRAJ34	-38,54	8,29E-01	9,09E-01
TRA-TRAV36DV7.TRAJ42	-99,09	8,29E-01	9,09E-01
TRA-TRAV13-1.TRAJ21	-39,41	8,29E-01	9,09E-01
TRA-TRAV8-2.TRAJ10	32,56	8,29E-01	9,09E-01
TRA-TRAV29DV5.TRAJ48	52,73	8,30E-01	9,09E-01
TRB-TRBV6-2.TRBJ1-1	9,44	8,31E-01	9,10E-01
IGH-IGHV3-11.IGHJ1	22,80	8,33E-01	9,11E-01
IGK-IGKV6-21.IGKJ1	27,47	8,35E-01	9,13E-01
TRA-TRAV17.TRAJ27	-87,34	8,35E-01	9,13E-01
TRA-TRAV25.TRAJ21	162,70	8,38E-01	9,15E-01
IGL-IGLV1-51.IGLJ7	20,07	8,39E-01	9,16E-01
TRA-TRAV9-2.TRAJ35	162,43	8,40E-01	9,16E-01
TRB-TRBV15.TRBJ1-2	-33,15	8,44E-01	9,19E-01
TRB-TRBV12-5.TRBJ2-1	-49,59	8,44E-01	9,19E-01
IGH-IGHV6-1.IGHJ3	-8,99	8,44E-01	9,19E-01
TRB-TRBV29-1.TRBJ1-4	-23,58	8,49E-01	9,21E-01
IGH-IGHV1-69.IGHJ3	-8,61	8,50E-01	9,21E-01
TRA-TRAV25.TRAJ34	-177,53	8,50E-01	9,21E-01
TRA-TRAV29DV5.TRAJ32	-79,14	8,50E-01	9,21E-01
TRA-TRAV23DV6.TRAJ42	-22,43	8,51E-01	9,21E-01
IGH-IGHV3-30.IGHJ5	-4,31	8,51E-01	9,21E-01
TRA-TRAV4.TRAJ21	-15,59	8,51E-01	9,21E-01
TRA-TRAV6.TRAJ29	-30,79	8,51E-01	9,21E-01
TRA-TRAV23DV6.TRAJ9	-84,52	8,51E-01	9,21E-01
TRB-TRBV12-5.TRBJ1-1	-4,72	8,52E-01	9,22E-01
TRA-TRAV27.TRAJ48	60,51	8,53E-01	9,22E-01
TRA-TRAV12-2.TRAJ28	-40,59	8,53E-01	9,22E-01
TRA-TRAV8-3.TRAJ16	-27,36	8,54E-01	9,22E-01
TRA-TRAV17.TRAJ5	-18,35	8,55E-01	9,23E-01
TRA-TRAV1-1.TRAJ15	91,47	8,56E-01	9,23E-01
TRA-TRAV12-3.TRAJ13	36,71	8,58E-01	9,24E-01
TRG-TRGV9.TRGJ1	0,24	8,58E-01	9,24E-01
TRB-TRBV6-5.TRBJ1-5	8,20	8,60E-01	9,25E-01
TRA-TRAV13-1.TRAJ10	-42,59	8,60E-01	9,25E-01
TRA-TRAV13-1.TRAJ18	-96,61	8,61E-01	9,25E-01
TRA-TRAV12-2.TRAJ53	15,84	8,62E-01	9,26E-01
TRA-TRAV12-3.TRAJ20	-50,87	8,63E-01	9,26E-01
TRA-TRAV13-1.TRAJ35	-98,21	8,66E-01	9,29E-01
TRA-TRAV13-1.TRAJ45	28,49	8,68E-01	9,30E-01
IGH-IGHV1-24.IGHJ4	8,36	8,69E-01	9,31E-01
TRA-TRAV26-1.TRAJ28	-30,15	8,71E-01	9,32E-01
TRB-TRBV4-2.TRBJ1-5	19,78	8,73E-01	9,34E-01
TRB-TRBV5-4.TRBJ1-1	16,24	8,78E-01	9,39E-01
IGL-IGLV2-23.IGLJ3	1,78	8,80E-01	9,40E-01
IGH-IGHV4-30-2.IGHJ2	-5,47	8,81E-01	9,40E-01
TRA-TRAV21.TRAJ29	23,85	8,81E-01	9,40E-01
IGH-IGHV2-26.IGHJ6	4,63	8,82E-01	9,40E-01
TRA-TRAV38-1.TRAJ58	58,52	8,82E-01	9,40E-01
IGH-IGHV3-74.IGHJ3	12,56	8,83E-01	9,40E-01
TRA-TRAV8-3.TRAJ54	70,97	8,85E-01	9,42E-01
TRB-TRBV6-2.TRBJ2-7	9,93	8,85E-01	9,42E-01
TRA-TRAV12-3.TRAJ5	61,32	8,88E-01	9,44E-01
TRA-TRAV12-3.TRAJ8	-45,90	8,88E-01	9,44E-01
TRA-TRAV8-1.TRAJ3	63,30	8,89E-01	9,44E-01
TRA-TRAV13-1.TRAJ6	-14,72	8,90E-01	9,45E-01
TRA-TRAV8-3.TRAJ22	-31,93	8,94E-01	9,48E-01
IGK-IGKV6-21.IGKJ2	37,73	8,96E-01	9,49E-01
TRA-TRAV8-1.TRAJ36	71,93	8,96E-01	9,49E-01
IGH-IGHV3-7.IGHJ4	-1,84	8,98E-01	9,51E-01
TRA-TRAV21.TRAJ21	36,41	9,01E-01	9,53E-01
TRA-TRAV12-1.TRAJ48	28,58	9,03E-01	9,55E-01
TRB-TRBV12-3.TRBJ1-5	-5,13	9,06E-01	9,56E-01
IGH-IGHV3-53.IGHJ5	-9,62	9,06E-01	9,56E-01
TRB-TRBV2.TRBJ1-2	8,81	9,06E-01	9,56E-01
TRA-TRAV26-1.TRAJ29	38,70	9,07E-01	9,57E-01
TRA-TRAV5.TRAJ16	-17,11	9,11E-01	9,59E-01
IGL-IGLV1-44.IGLJ3	0,96	9,11E-01	9,59E-01
TRA-TRAV5.TRAJ29	45,25	9,13E-01	9,60E-01
TRA-TRAV12-3.TRAJ37	-21,32	9,13E-01	9,60E-01
TRB-TRBV4-2.TRBJ2-7	2,44	9,15E-01	9,62E-01
TRB-TRBV4-2.TRBJ2-3	-4,58	9,16E-01	9,62E-01
IGL-IGLV3-10.IGLJ3	-2,78	9,17E-01	9,63E-01
TRA-TRAV38-2DV8.TRAJ44	-53,60	9,17E-01	9,63E-01
TRA-TRAV12-2.TRAJ35	-57,17	9,18E-01	9,63E-01
IGK-IGKV2-29.IGKJ2	-4,30	9,22E-01	9,66E-01
TRA-TRAV8-2.TRAJ17	-12,61	9,25E-01	9,68E-01
TRA-TRAV12-3.TRAJ42	10,40	9,25E-01	9,68E-01
TRA-TRAV8-1.TRAJ37	-10,59	9,30E-01	9,71E-01
TRB-TRBV9.TRBJ2-3	8,96	9,30E-01	9,71E-01
TRA-TRAV1-2.TRAJ6	5,18	9,30E-01	9,71E-01
TRA-TRAV26-1.TRAJ52	19,15	9,31E-01	9,71E-01
TRB-TRBV27.TRBJ1-1	-3,35	9,31E-01	9,71E-01
IGL-IGLV3-19.IGLJ1	3,67	9,31E-01	9,71E-01
TRB-TRBV29-1.TRBJ1-5	14,64	9,35E-01	9,74E-01
TRA-TRAV26-1.TRAJ36	33,57	9,35E-01	9,74E-01
TRA-TRAV23DV6.TRAJ33	-8,70	9,35E-01	9,74E-01
TRB-TRBV20-1.TRBJ1-5	3,48	9,36E-01	9,74E-01
TRA-TRAV41.TRAJ57	-9,01	9,38E-01	9,75E-01
TRA-TRAV26-2.TRAJ52	15,32	9,40E-01	9,75E-01
TRB-TRBV13.TRBJ2-3	-2,58	9,40E-01	9,75E-01
IGH-IGHV3-15.IGHJ3	3,24	9,40E-01	9,75E-01
TRB-TRBV2.TRBJ1-6	-8,10	9,40E-01	9,75E-01
TRA-TRAV24.TRAJ34	-7,48	9,42E-01	9,76E-01
TRA-TRAV1-2.TRAJ4	-14,42	9,44E-01	9,78E-01
TRA-TRAV13-1.TRAJ36	11,64	9,45E-01	9,78E-01
TRA-TRAV2.TRAJ42	20,78	9,45E-01	9,78E-01
TRA-TRAV6.TRAJ4	16,79	9,47E-01	9,79E-01
TRA-TRAV6.TRAJ3	9,05	9,48E-01	9,79E-01
IGK-IGKV3-20.IGKJ5	0,86	9,48E-01	9,79E-01
IGK-IGKV1-6.IGKJ1	-1,03	9,49E-01	9,79E-01
IGH-IGHV1-18.IGHJ4	1,09	9,50E-01	9,79E-01
TRB-TRBV10-3.TRBJ2-5	16,63	9,50E-01	9,79E-01
TRB-TRBV2.TRBJ2-2	-10,13	9,51E-01	9,79E-01
TRA-TRAV29DV5.TRAJ54	3,95	9,51E-01	9,79E-01
IGL-IGLV3-27.IGLJ2	2,36	9,52E-01	9,79E-01
TRA-TRAV29DV5.TRAJ10	-5,66	9,55E-01	9,82E-01
TRA-TRAV13-2.TRAJ43	2,55	9,56E-01	9,82E-01
TRA-TRAV16.TRAJ37	-30,73	9,56E-01	9,82E-01
TRA-TRAV3.TRAJ7	-17,06	9,57E-01	9,82E-01
TRA-TRAV9-2.TRAJ8	19,74	9,57E-01	9,82E-01
TRA-TRAV2.TRAJ36	-27,48	9,59E-01	9,83E-01
TRA-TRAV8-2.TRAJ8	8,72	9,65E-01	9,88E-01
TRA-TRAV14DV4.TRAJ28	-3,32	9,66E-01	9,88E-01
IGK-IGKV1-27.IGKJ1	-1,79	9,66E-01	9,88E-01
IGH-IGHV1-18.IGHJ1	-3,28	9,66E-01	9,88E-01
TRA-TRAV12-2.TRAJ33	-3,21	9,67E-01	9,88E-01
TRA-TRAV12-1.TRAJ24	-12,84	9,69E-01	9,88E-01
TRA-TRAV22.TRAJ29	18,83	9,69E-01	9,88E-01
TRA-TRAV6.TRAJ6	24,60	9,69E-01	9,88E-01
TRA-TRAV5.TRAJ42	-1,62	9,71E-01	9,88E-01
TRA-TRAV24.TRAJ53	-21,54	9,71E-01	9,88E-01
TRB-TRBV10-2.TRBJ2-7	3,51	9,71E-01	9,88E-01
TRA-TRAV12-3.TRAJ30	19,29	9,71E-01	9,88E-01
TRA-TRAV38-2DV8.TRAJ53	-11,25	9,73E-01	9,89E-01
TRA-TRAV13-2.TRAJ45	-6,61	9,73E-01	9,89E-01
TRB-TRBV7-2.TRBJ1-6	2,10	9,74E-01	9,89E-01
TRA-TRAV29DV5.TRAJ23	-5,92	9,78E-01	9,92E-01
IGK-IGKV5-2.IGKJ2	-7,71	9,78E-01	9,92E-01
TRA-TRAV8-6.TRAJ11	-25,30	9,80E-01	9,94E-01
TRA-TRAV26-1.TRAJ12	10,32	9,81E-01	9,94E-01
TRA-TRAV3.TRAJ39	2,92	9,81E-01	9,94E-01
TRA-TRAV26-1.TRAJ34	6,61	9,82E-01	9,94E-01
TRA-TRAV9-2.TRAJ7	-10,19	9,83E-01	9,94E-01
TRA-TRAV9-2.TRAJ29	-8,61	9,84E-01	9,94E-01
IGL-IGLV3-16.IGLJ2	0,21	9,84E-01	9,94E-01
TRA-TRAV9-2.TRAJ6	2,07	9,86E-01	9,95E-01
TRA-TRAV3.TRAJ3	-4,62	9,86E-01	9,95E-01
TRA-TRAV12-1.TRAJ42	2,21	9,88E-01	9,95E-01
TRA-TRAV12-1.TRAJ52	4,49	9,88E-01	9,95E-01
TRA-TRAV27.TRAJ40	-2,21	9,88E-01	9,95E-01
TRA-TRAV19.TRAJ36	-2,96	9,89E-01	9,95E-01
IGL-IGLV10-54.IGLJ2	0,28	9,89E-01	9,95E-01
TRA-TRAV1-2.TRAJ24	2,88	9,90E-01	9,95E-01
TRA-TRAV8-3.TRAJ8	-2,10	9,91E-01	9,96E-01
TRB-TRBV9.TRBJ1-5	0,96	9,92E-01	9,96E-01
TRB-TRBV5-1.TRBJ1-3	1,69	9,93E-01	9,96E-01
TRA-TRAV2.TRAJ37	-1,63	9,95E-01	9,98E-01
TRA-TRAV1-2.TRAJ29	0,37	9,96E-01	9,98E-01
TRA-TRAV1-2.TRAJ12	0,11	9,97E-01	9,98E-01
TRA-TRAV1-2.TRAJ37	0,25	9,97E-01	9,98E-01
TRA-TRAV38-1.TRAJ43	0,11	9,99E-01	1,00E+00
IGK-IGKV1-6.IGKJ2	0,05	1,00E+00	1,00E+00
