# Supplementary material for: Seven-chain adaptive immune receptor repertoire analysis in rheumatoid arthritis reveals novel features associated with disease and clinically relevant phenotypes
Source: Genome Biol. 2024 Mar 11;25:68. doi: 10.1186/s13059-024-03210-0 (PMC10926600; doi:10.1186/s13059-024-03210-0)
Supplement: Supplementary file 15 — Additional file 15: Table S12. Gene segment usage association with clinical phenotypes in rheumatoid arthritis. The summary statistics resulting from the association between each V, J and VJ gene segments with TNFi response, disease activity, ACPA and RF phenotypes are shown. Abbreviations: ACPA, anti-citrullinated protein antibodies; FDR, false discovery rate; RF, rheumatoid factor. [file 13059_2024_3210_MOESM15_ESM.ods]

## Sheet: Legend
Table S12. Gene segment usage association with clinical phenotypes in rheumatoid arthritis.
The summary statistics resulting from the association between each V, J and VJ gene segments with TNFi response, disease activity, ACPA and RF phenotypes are shown.
Abbreviations: ACPA, anti-citrullinated protein antibodies; FDR, false discovery rate; RF, rheumatoid factor.

## Sheet: TNFi_response_V
Segment	Beta	Pvalue	FDR
IGL-IGLV2-18	-290,73	1,65E-02	8,34E-01
TRB-TRBV10-2	-194,09	2,68E-02	8,34E-01
IGH-IGHV1-46	77,02	2,73E-02	8,34E-01
IGL-IGLV3-19	-15,95	3,07E-02	8,34E-01
TRG-TRGV7	153,67	4,06E-02	8,34E-01
IGL-IGLV2-14	14,93	5,26E-02	8,34E-01
IGL-IGLV2-23	-33,37	5,41E-02	8,34E-01
TRA-TRAV25	159,74	5,70E-02	8,34E-01
TRA-TRAV27	122,11	5,84E-02	8,34E-01
IGK-IGKV1-12	-52,39	6,35E-02	8,34E-01
TRB-TRBV7-8	-135,84	6,55E-02	8,34E-01
IGL-IGLV5-37	139,93	6,56E-02	8,34E-01
IGH-IGHV3-15	-37,49	7,14E-02	8,34E-01
TRA-TRAV24	135,68	8,06E-02	8,34E-01
TRB-TRBV5-1	46,35	8,70E-02	8,34E-01
TRG-TRGV8	12,85	9,16E-02	8,34E-01
IGH-IGHV1-69	26,98	9,31E-02	8,34E-01
IGL-IGLV3-1	54,48	9,67E-02	8,34E-01
TRA-TRAV23DV6	41,00	1,04E-01	8,34E-01
IGK-IGKV2-28	33,73	1,09E-01	8,34E-01
IGL-IGLV3-16	30,80	1,10E-01	8,34E-01
IGH-IGHV5-51	74,37	1,18E-01	8,34E-01
TRA-TRAV8-3	-21,27	1,23E-01	8,34E-01
IGK-IGKV6-21	398,97	1,25E-01	8,34E-01
IGH-IGHV4-31	-37,12	1,26E-01	8,34E-01
IGH-IGHV3-49	156,10	1,31E-01	8,34E-01
TRB-TRBV2	-19,01	1,34E-01	8,34E-01
TRA-TRAV36DV7	183,95	1,35E-01	8,34E-01
IGH-IGHV3-43	134,92	1,41E-01	8,34E-01
IGH-IGHV3-30	-12,93	1,44E-01	8,34E-01
TRA-TRAV10	133,99	1,46E-01	8,34E-01
TRA-TRAV34	612,65	1,53E-01	8,48E-01
IGH-IGHV3-53	39,89	1,97E-01	9,63E-01
IGH-IGHV3-20	-90,48	1,98E-01	9,63E-01
TRA-TRAV8-2	-38,58	2,00E-01	9,63E-01
IGL-IGLV1-44	-8,83	2,12E-01	9,63E-01
TRB-TRBV6-1	66,73	2,16E-01	9,63E-01
IGK-IGKV1-8	-41,27	2,17E-01	9,63E-01
TRB-TRBV7-6	-26,13	2,24E-01	9,63E-01
TRA-TRAV12-1	43,04	2,27E-01	9,63E-01
TRA-TRAV16	96,78	2,29E-01	9,63E-01
IGK-IGKV1-5	17,63	2,30E-01	9,63E-01
TRA-TRAV38-1	-25,50	2,42E-01	9,63E-01
TRB-TRBV3-1	-14,05	2,57E-01	9,63E-01
IGH-IGHV4-30-2	-12,70	2,78E-01	9,63E-01
TRA-TRAV20	66,44	2,89E-01	9,63E-01
TRB-TRBV25-1	-164,70	2,90E-01	9,63E-01
IGH-IGHV1-18	21,39	2,95E-01	9,63E-01
IGL-IGLV3-21	17,34	2,97E-01	9,63E-01
IGH-IGHV6-1	-36,46	3,02E-01	9,63E-01
TRB-TRBV6-5	30,44	3,02E-01	9,63E-01
TRB-TRBV7-3	87,76	3,05E-01	9,63E-01
TRB-TRBV12-3	15,35	3,07E-01	9,63E-01
TRA-TRAV19	-10,92	3,09E-01	9,63E-01
TRB-TRBV6-2	34,79	3,10E-01	9,63E-01
TRB-TRBV11-1	601,77	3,13E-01	9,63E-01
TRA-TRAV35	56,97	3,22E-01	9,63E-01
IGK-IGKV1-9	48,31	3,23E-01	9,63E-01
IGK-IGKV2-40	-44,12	3,44E-01	9,63E-01
IGH-IGHV3-21	-31,57	3,44E-01	9,63E-01
TRD-TRDV3	2,45	3,51E-01	9,63E-01
TRA-TRAV40	-407,94	3,52E-01	9,63E-01
IGL-IGLV7-43	97,99	3,56E-01	9,63E-01
TRB-TRBV7-9	-12,29	3,77E-01	9,63E-01
IGL-IGLV3-9	-54,94	3,77E-01	9,63E-01
TRG-TRGV2	-1,50	3,79E-01	9,63E-01
TRA-TRAV12-3	29,65	3,84E-01	9,63E-01
IGH-IGHV1-58	-100,29	3,84E-01	9,63E-01
IGH-IGHV4-28	19,29	3,88E-01	9,63E-01
TRB-TRBV29-1	16,47	3,90E-01	9,63E-01
IGH-IGHV5-10-1	16,41	3,94E-01	9,63E-01
IGH-IGHV3-72	115,52	3,95E-01	9,63E-01
TRB-TRBV5-5	110,09	3,99E-01	9,63E-01
IGH-IGHV3-13	-37,62	4,04E-01	9,63E-01
IGH-IGHV4-39	18,09	4,12E-01	9,63E-01
TRA-TRAV1-2	-8,92	4,14E-01	9,63E-01
IGK-IGKV1-6	-26,37	4,22E-01	9,63E-01
TRB-TRBV11-3	-177,22	4,24E-01	9,63E-01
TRA-TRAV2	38,98	4,43E-01	9,74E-01
IGL-IGLV5-45	28,33	4,46E-01	9,74E-01
TRA-TRAV1-1	50,06	4,52E-01	9,74E-01
IGK-IGKV1-17	14,53	4,80E-01	9,74E-01
TRA-TRAV38-2DV8	-30,89	4,89E-01	9,74E-01
TRA-TRAV4	-12,65	4,99E-01	9,74E-01
TRD-TRDV1	-0,90	5,04E-01	9,74E-01
TRA-TRAV26-1	16,66	5,11E-01	9,74E-01
TRA-TRAV12-2	9,29	5,11E-01	9,74E-01
TRB-TRBV28	4,15	5,21E-01	9,74E-01
IGL-IGLV2-11	-4,29	5,22E-01	9,74E-01
IGH-IGHV2-26	30,03	5,28E-01	9,74E-01
TRG-TRGV3	-1,42	5,35E-01	9,74E-01
IGL-IGLV4-69	32,10	5,40E-01	9,74E-01
TRB-TRBV7-2	-6,28	5,42E-01	9,74E-01
IGK-IGKV3-20	-4,89	5,43E-01	9,74E-01
TRB-TRBV14	21,54	5,46E-01	9,74E-01
TRA-TRAV9-2	20,35	5,51E-01	9,74E-01
IGH-IGHV4-61	27,01	5,53E-01	9,74E-01
TRB-TRBV9	-16,96	5,60E-01	9,74E-01
TRB-TRBV16	303,24	5,62E-01	9,74E-01
TRB-TRBV30	-19,51	5,65E-01	9,74E-01
TRA-TRAV8-1	21,57	5,99E-01	9,74E-01
IGL-IGLV10-54	11,27	6,09E-01	9,74E-01
IGK-IGKV1-27	-18,68	6,11E-01	9,74E-01
TRA-TRAV8-4	-54,61	6,13E-01	9,74E-01
IGL-IGLV3-25	18,32	6,21E-01	9,74E-01
TRB-TRBV12-5	-23,83	6,24E-01	9,74E-01
IGH-IGHV1-2	-7,85	6,40E-01	9,74E-01
TRA-TRAV17	-2,73	6,50E-01	9,74E-01
TRA-TRAV5	18,67	6,57E-01	9,74E-01
IGK-IGKV2-30	-13,40	6,58E-01	9,74E-01
IGK-IGKV1-37	174,16	6,64E-01	9,74E-01
IGH-IGHV3-64	21,78	6,66E-01	9,74E-01
IGK-IGKV1-16	11,77	6,72E-01	9,74E-01
TRA-TRAV41	19,58	6,72E-01	9,74E-01
TRA-TRAV3	16,10	6,73E-01	9,74E-01
IGK-IGKV3-15	6,46	6,74E-01	9,74E-01
IGK-IGKV5-2	-90,35	6,74E-01	9,74E-01
TRA-TRAV14DV4	-5,16	6,81E-01	9,74E-01
IGL-IGLV6-57	6,18	6,91E-01	9,74E-01
TRB-TRBV24-1	-14,54	6,95E-01	9,74E-01
TRB-TRBV11-2	31,19	6,97E-01	9,74E-01
IGH-IGHV4-34	-9,49	7,04E-01	9,74E-01
TRB-TRBV10-3	-7,31	7,13E-01	9,74E-01
IGH-IGHV2-70	10,25	7,22E-01	9,74E-01
IGK-IGKV2-26	19,30	7,24E-01	9,74E-01
IGL-IGLV5-52	-39,20	7,40E-01	9,74E-01
IGH-IGHV1-24	16,88	7,48E-01	9,74E-01
IGL-IGLV9-49	41,64	7,59E-01	9,74E-01
IGH-IGHV3-74	-6,78	7,70E-01	9,74E-01
TRB-TRBV5-4	-10,26	7,72E-01	9,74E-01
IGK-IGKV1-39	-2,44	7,73E-01	9,74E-01
TRA-TRAV26-2	-10,60	7,74E-01	9,74E-01
IGL-IGLV3-27	-13,98	7,76E-01	9,74E-01
TRB-TRBV5-6	16,38	7,82E-01	9,74E-01
IGL-IGLV3-10	7,00	7,82E-01	9,74E-01
IGL-IGLV7-46	-14,67	7,85E-01	9,74E-01
IGL-IGLV4-60	3,89	7,89E-01	9,74E-01
TRA-TRAV13-2	11,23	7,90E-01	9,74E-01
TRB-TRBV7-7	115,84	7,91E-01	9,74E-01
TRD-TRDV2	-0,30	7,92E-01	9,74E-01
TRA-TRAV30	17,51	7,92E-01	9,74E-01
IGH-IGHV3-11	5,97	8,11E-01	9,74E-01
IGL-IGLV1-40	2,05	8,17E-01	9,74E-01
TRB-TRBV18	10,62	8,29E-01	9,74E-01
IGK-IGKV3-11	2,64	8,31E-01	9,74E-01
IGH-IGHV3-73	-17,09	8,44E-01	9,74E-01
TRB-TRBV13	5,88	8,45E-01	9,74E-01
TRB-TRBV4-2	3,00	8,46E-01	9,74E-01
TRB-TRBV6-4	-17,80	8,52E-01	9,74E-01
TRB-TRBV5-8	21,16	8,59E-01	9,74E-01
IGH-IGHV3-7	-3,53	8,64E-01	9,74E-01
IGH-IGHV3-23	-1,44	8,72E-01	9,74E-01
IGK-IGKV2-29	-5,36	8,75E-01	9,74E-01
IGL-IGLV1-51	1,00	8,82E-01	9,74E-01
TRA-TRAV6	6,41	8,88E-01	9,74E-01
TRA-TRAV13-1	-2,90	8,91E-01	9,74E-01
IGK-IGKV1D-43	-70,43	8,91E-01	9,74E-01
IGL-IGLV8-61	-3,61	8,92E-01	9,74E-01
TRG-TRGV9	0,21	8,96E-01	9,74E-01
TRB-TRBV6-6	4,53	9,00E-01	9,74E-01
TRB-TRBV27	3,97	9,05E-01	9,74E-01
IGK-IGKV1-33	-1,24	9,06E-01	9,74E-01
IGH-IGHV4-4	-1,58	9,07E-01	9,74E-01
TRB-TRBV19	-1,00	9,19E-01	9,74E-01
TRA-TRAV21	-2,05	9,20E-01	9,74E-01
TRB-TRBV15	5,14	9,21E-01	9,74E-01
IGH-IGHV2-5	2,22	9,26E-01	9,74E-01
TRA-TRAV22	-4,63	9,28E-01	9,74E-01
IGK-IGKV4-1	-1,18	9,34E-01	9,74E-01
IGK-IGKV1-13	1,50	9,35E-01	9,74E-01
TRB-TRBV20-1	-1,19	9,46E-01	9,76E-01
IGK-IGKV2-24	4,45	9,48E-01	9,76E-01
TRB-TRBV4-1	-1,40	9,58E-01	9,80E-01
IGL-IGLV1-36	0,67	9,74E-01	9,89E-01
TRA-TRAV29DV5	0,49	9,78E-01	9,89E-01
TRA-TRAV8-6	1,04	9,86E-01	9,90E-01
TRA-TRAV39	19,04	9,90E-01	9,90E-01
Non responder patients were set as the reference group for referring the effect direction

## Sheet: TNFi_response_J
Segment	Beta	Pvalue	FDR
IGL-IGLV2-18	-290,73	1,65E-02	7,28E-01
TRA-TRAJ34	122,78	2,21E-02	7,28E-01
IGH-IGHV1-46	77,02	2,73E-02	7,28E-01
IGL-IGLV3-19	-15,95	3,07E-02	7,28E-01
TRA-TRAJ23	167,19	3,55E-02	7,28E-01
TRG-TRGV7	153,67	4,06E-02	7,28E-01
TRA-TRAJ22	-102,00	4,15E-02	7,28E-01
TRB-TRBJ1-3	124,64	5,04E-02	7,28E-01
IGL-IGLV2-14	14,93	5,26E-02	7,28E-01
IGL-IGLV2-23	-33,37	5,41E-02	7,28E-01
IGK-IGKJ1	16,01	5,53E-02	7,28E-01
TRB-TRBJ1-2	25,68	5,93E-02	7,28E-01
IGK-IGKV1-12	-52,39	6,35E-02	7,28E-01
IGL-IGLV5-37	139,93	6,56E-02	7,28E-01
IGH-IGHV3-15	-37,49	7,14E-02	7,28E-01
TRD-TRDJ1	-6,27	7,22E-02	7,28E-01
IGK-IGKJ2	-14,10	7,56E-02	7,28E-01
TRG-TRGJP1	31,83	8,13E-02	7,28E-01
TRG-TRGV8	12,85	9,16E-02	7,28E-01
IGH-IGHV1-69	26,98	9,31E-02	7,28E-01
TRA-TRAJ6	108,15	9,58E-02	7,28E-01
IGL-IGLV3-1	54,48	9,67E-02	7,28E-01
TRA-TRAJ48	88,93	1,07E-01	7,28E-01
IGK-IGKV2-28	33,73	1,09E-01	7,28E-01
IGL-IGLV3-16	30,80	1,10E-01	7,28E-01
IGH-IGHV5-51	74,37	1,18E-01	7,28E-01
TRA-TRAJ40	61,45	1,22E-01	7,28E-01
IGK-IGKV6-21	398,97	1,25E-01	7,28E-01
IGH-IGHV4-31	-37,12	1,26E-01	7,28E-01
TRD-TRDJ2	10,10	1,26E-01	7,28E-01
IGH-IGHV3-49	156,10	1,31E-01	7,28E-01
TRB-TRBJ1-5	-17,87	1,34E-01	7,28E-01
IGH-IGHV3-43	134,92	1,41E-01	7,28E-01
TRA-TRAJ43	-38,10	1,42E-01	7,28E-01
IGH-IGHV3-30	-12,93	1,44E-01	7,28E-01
TRA-TRAJ5	129,59	1,52E-01	7,46E-01
TRA-TRAJ16	135,73	1,78E-01	8,39E-01
TRA-TRAJ21	83,39	1,80E-01	8,39E-01
TRG-TRGJP2	9,93	1,96E-01	8,56E-01
IGH-IGHV3-53	39,89	1,97E-01	8,56E-01
IGH-IGHV3-20	-90,48	1,98E-01	8,56E-01
IGL-IGLV1-44	-8,83	2,12E-01	8,85E-01
IGK-IGKV1-8	-41,27	2,17E-01	8,85E-01
TRA-TRAJ39	81,78	2,23E-01	8,85E-01
TRA-TRAJ13	-11,86	2,28E-01	8,85E-01
IGK-IGKV1-5	17,63	2,30E-01	8,85E-01
TRA-TRAJ31	-393,19	2,36E-01	8,85E-01
TRA-TRAJ46	1031,33	2,46E-01	8,85E-01
IGK-IGKJ4	-13,01	2,46E-01	8,85E-01
IGH-IGHJ5	-14,25	2,50E-01	8,85E-01
IGH-IGHV4-30-2	-12,70	2,78E-01	9,34E-01
IGH-IGHV1-18	21,39	2,95E-01	9,34E-01
IGL-IGLV3-21	17,34	2,97E-01	9,34E-01
TRA-TRAJ32	-44,65	3,00E-01	9,34E-01
IGH-IGHV6-1	-36,46	3,02E-01	9,34E-01
TRA-TRAJ42	-22,48	3,17E-01	9,34E-01
IGK-IGKV1-9	48,31	3,23E-01	9,34E-01
TRA-TRAJ11	68,57	3,26E-01	9,34E-01
TRA-TRAJ20	35,76	3,38E-01	9,34E-01
IGK-IGKV2-40	-44,12	3,44E-01	9,34E-01
IGH-IGHV3-21	-31,57	3,44E-01	9,34E-01
IGL-IGLV7-43	97,99	3,56E-01	9,34E-01
TRB-TRBJ2-6	35,29	3,57E-01	9,34E-01
TRA-TRAJ47	58,01	3,62E-01	9,34E-01
IGL-IGLV3-9	-54,94	3,77E-01	9,34E-01
IGH-IGHV1-58	-100,29	3,84E-01	9,34E-01
IGH-IGHV4-28	19,29	3,88E-01	9,34E-01
TRA-TRAJ45	-23,36	3,93E-01	9,34E-01
IGH-IGHV5-10-1	16,41	3,94E-01	9,34E-01
IGH-IGHV3-72	115,52	3,95E-01	9,34E-01
TRA-TRAJ12	-13,24	3,97E-01	9,34E-01
TRA-TRAJ37	30,52	3,99E-01	9,34E-01
TRA-TRAJ30	-15,27	4,01E-01	9,34E-01
IGH-IGHV3-13	-37,62	4,04E-01	9,34E-01
TRA-TRAJ38	-105,79	4,06E-01	9,34E-01
IGH-IGHV4-39	18,09	4,12E-01	9,34E-01
TRD-TRDJ3	3,56	4,14E-01	9,34E-01
TRA-TRAJ56	87,95	4,14E-01	9,34E-01
TRA-TRAJ26	35,25	4,17E-01	9,34E-01
IGK-IGKV1-6	-26,37	4,22E-01	9,34E-01
TRG-TRGJ1	-1,30	4,40E-01	9,56E-01
IGL-IGLV5-45	28,33	4,46E-01	9,56E-01
IGK-IGKV1-17	14,53	4,80E-01	9,56E-01
TRB-TRBJ2-1	-4,17	4,93E-01	9,56E-01
IGK-IGKJ5	8,11	4,98E-01	9,56E-01
IGL-IGLJ2	2,28	5,13E-01	9,56E-01
IGH-IGHJ1	16,79	5,15E-01	9,56E-01
TRA-TRAJ54	47,79	5,16E-01	9,56E-01
IGK-IGKJ3	10,03	5,20E-01	9,56E-01
IGL-IGLV2-11	-4,29	5,22E-01	9,56E-01
IGH-IGHJ3	-8,08	5,24E-01	9,56E-01
IGH-IGHV2-26	30,03	5,28E-01	9,56E-01
TRG-TRGV3	-1,42	5,35E-01	9,56E-01
TRA-TRAJ8	51,05	5,39E-01	9,56E-01
IGL-IGLV4-69	32,10	5,40E-01	9,56E-01
IGK-IGKV3-20	-4,89	5,43E-01	9,56E-01
IGH-IGHV4-61	27,01	5,53E-01	9,56E-01
IGH-IGHJ6	4,38	5,60E-01	9,56E-01
TRB-TRBJ2-4	-36,99	5,63E-01	9,56E-01
TRA-TRAJ49	-12,21	5,79E-01	9,56E-01
TRG-TRGJP	-0,89	5,85E-01	9,56E-01
TRB-TRBJ2-5	-10,53	5,86E-01	9,56E-01
TRA-TRAJ50	87,60	5,97E-01	9,56E-01
IGL-IGLV10-54	11,27	6,09E-01	9,56E-01
IGK-IGKV1-27	-18,68	6,11E-01	9,56E-01
TRA-TRAJ33	-7,04	6,11E-01	9,56E-01
TRB-TRBJ1-1	4,26	6,16E-01	9,56E-01
IGL-IGLV3-25	18,32	6,21E-01	9,56E-01
TRB-TRBJ1-4	-16,34	6,24E-01	9,56E-01
IGL-IGLJ1	-2,41	6,39E-01	9,56E-01
IGH-IGHV1-2	-7,85	6,40E-01	9,56E-01
TRA-TRAJ3	-25,38	6,51E-01	9,56E-01
IGK-IGKV2-30	-13,40	6,58E-01	9,56E-01
IGK-IGKV1-37	174,16	6,64E-01	9,56E-01
IGH-IGHV3-64	21,78	6,66E-01	9,56E-01
IGK-IGKV1-16	11,77	6,72E-01	9,56E-01
IGL-IGLJ3	-1,62	6,73E-01	9,56E-01
IGK-IGKV3-15	6,46	6,74E-01	9,56E-01
IGK-IGKV5-2	-90,35	6,74E-01	9,56E-01
IGL-IGLV6-57	6,18	6,91E-01	9,56E-01
TRA-TRAJ17	15,89	6,93E-01	9,56E-01
IGH-IGHV4-34	-9,49	7,04E-01	9,56E-01
IGH-IGHV2-70	10,25	7,22E-01	9,56E-01
TRA-TRAJ29	-15,91	7,23E-01	9,56E-01
IGK-IGKV2-26	19,30	7,24E-01	9,56E-01
IGH-IGHJ4	2,39	7,38E-01	9,56E-01
IGL-IGLV5-52	-39,20	7,40E-01	9,56E-01
IGH-IGHV1-24	16,88	7,48E-01	9,56E-01
IGL-IGLJ6	21,40	7,52E-01	9,56E-01
TRA-TRAJ58	23,53	7,54E-01	9,56E-01
IGL-IGLV9-49	41,64	7,59E-01	9,56E-01
IGH-IGHV3-74	-6,78	7,70E-01	9,56E-01
IGK-IGKV1-39	-2,44	7,73E-01	9,56E-01
TRA-TRAJ52	-6,10	7,76E-01	9,56E-01
IGL-IGLV3-27	-13,98	7,76E-01	9,56E-01
IGL-IGLV3-10	7,00	7,82E-01	9,56E-01
IGL-IGLV7-46	-14,67	7,85E-01	9,56E-01
TRA-TRAJ4	-8,33	7,86E-01	9,56E-01
TRA-TRAJ35	-21,89	7,86E-01	9,56E-01
IGL-IGLV4-60	3,89	7,89E-01	9,56E-01
TRB-TRBJ2-7	1,70	7,90E-01	9,56E-01
TRA-TRAJ18	26,66	7,98E-01	9,56E-01
IGH-IGHJ2	-3,71	7,98E-01	9,56E-01
TRA-TRAJ44	17,92	8,01E-01	9,56E-01
TRA-TRAJ57	-7,46	8,02E-01	9,56E-01
TRA-TRAJ36	14,72	8,04E-01	9,56E-01
IGH-IGHV3-11	5,97	8,11E-01	9,56E-01
TRA-TRAJ53	12,49	8,13E-01	9,56E-01
IGL-IGLV1-40	2,05	8,17E-01	9,56E-01
TRA-TRAJ10	-4,72	8,24E-01	9,56E-01
TRA-TRAJ27	8,51	8,27E-01	9,56E-01
IGK-IGKV3-11	2,64	8,31E-01	9,56E-01
TRA-TRAJ9	-7,53	8,35E-01	9,56E-01
IGH-IGHV3-73	-17,09	8,44E-01	9,56E-01
TRA-TRAJ7	-13,40	8,52E-01	9,56E-01
IGH-IGHV3-7	-3,53	8,64E-01	9,56E-01
IGH-IGHV3-23	-1,44	8,72E-01	9,56E-01
IGK-IGKV2-29	-5,36	8,75E-01	9,56E-01
TRA-TRAJ24	4,20	8,81E-01	9,56E-01
IGL-IGLV1-51	1,00	8,82E-01	9,56E-01
IGL-IGLJ7	7,63	8,84E-01	9,56E-01
IGK-IGKV1D-43	-70,43	8,91E-01	9,56E-01
IGL-IGLV8-61	-3,61	8,92E-01	9,56E-01
TRB-TRBJ2-2	-5,65	8,95E-01	9,56E-01
TRA-TRAJ15	-5,36	8,96E-01	9,56E-01
TRG-TRGV9	0,21	8,96E-01	9,56E-01
IGK-IGKV1-33	-1,24	9,06E-01	9,56E-01
IGH-IGHV4-4	-1,58	9,07E-01	9,56E-01
TRB-TRBJ2-3	-0,74	9,25E-01	9,57E-01
IGH-IGHV2-5	2,22	9,26E-01	9,57E-01
TRB-TRBJ1-6	1,87	9,26E-01	9,57E-01
IGK-IGKV4-1	-1,18	9,34E-01	9,57E-01
IGK-IGKV1-13	1,50	9,35E-01	9,57E-01
IGK-IGKV2-24	4,45	9,48E-01	9,64E-01
TRA-TRAJ28	1,87	9,66E-01	9,77E-01
IGL-IGLV1-36	0,67	9,74E-01	9,79E-01
TRA-TRAJ41	-1,56	9,79E-01	9,79E-01
Non responder patients were set as the reference group for referring the effect direction

## Sheet: TNFi_response_VJ
Segment	Beta	Pvalue	FDR
IGK-IGKV2-28.IGKJ1	266,85	1,98E-03	8,63E-01
TRA-TRAV22.TRAJ23	6995,98	2,65E-03	8,63E-01
TRA-TRAV17.TRAJ5	3872,40	2,89E-03	8,63E-01
TRA-TRAV20.TRAJ22	5340,88	5,07E-03	8,63E-01
TRA-TRAV24.TRAJ45	5436,88	6,47E-03	8,63E-01
TRA-TRAV38-1.TRAJ57	1792,06	7,25E-03	8,63E-01
TRA-TRAV17.TRAJ11	2970,93	8,42E-03	8,63E-01
TRA-TRAV17.TRAJ45	2785,69	8,95E-03	8,63E-01
TRA-TRAV17.TRAJ20	1398,29	1,07E-02	8,63E-01
TRA-TRAV13-1.TRAJ15	-1365,78	1,20E-02	8,63E-01
IGK-IGKV1-17.IGKJ5	597,62	1,34E-02	8,63E-01
TRB-TRBV10-3.TRBJ2-1	-235,40	1,49E-02	8,63E-01
TRA-TRAV23DV6.TRAJ49	1671,88	1,53E-02	8,63E-01
TRB-TRBV29-1.TRBJ1-5	1077,93	1,57E-02	8,63E-01
TRA-TRAV9-2.TRAJ8	-2137,20	1,70E-02	8,63E-01
TRA-TRAV5.TRAJ29	4662,60	1,80E-02	8,63E-01
TRA-TRAV26-1.TRAJ13	2666,23	1,80E-02	8,63E-01
TRB-TRBV7-2.TRBJ2-1	-415,66	1,88E-02	8,63E-01
TRA-TRAV38-1.TRAJ27	4072,44	1,89E-02	8,63E-01
IGH-IGHV1-69.IGHJ3	307,92	1,96E-02	8,63E-01
TRB-TRBV6-1.TRBJ1-3	4346,58	2,04E-02	8,63E-01
IGL-IGLV2-14.IGLJ3	90,53	2,37E-02	8,63E-01
TRA-TRAV29DV5.TRAJ15	3770,12	2,37E-02	8,63E-01
TRA-TRAV13-1.TRAJ5	1723,62	2,40E-02	8,63E-01
TRA-TRAV13-2.TRAJ42	3044,60	2,73E-02	8,63E-01
IGL-IGLV3-19.IGLJ3	-83,33	2,80E-02	8,63E-01
TRA-TRAV19.TRAJ54	-1818,22	2,81E-02	8,63E-01
TRA-TRAV3.TRAJ30	-2002,95	2,85E-02	8,63E-01
TRA-TRAV2.TRAJ36	3128,05	3,03E-02	8,63E-01
TRA-TRAV8-6.TRAJ17	-2760,22	3,15E-02	8,63E-01
IGH-IGHV3-53.IGHJ6	302,63	3,28E-02	8,63E-01
TRB-TRBV4-1.TRBJ1-2	754,96	3,33E-02	8,63E-01
TRA-TRAV26-2.TRAJ53	-1312,41	3,42E-02	8,63E-01
TRA-TRAV21.TRAJ56	2377,64	3,57E-02	8,63E-01
TRB-TRBV6-5.TRBJ1-1	402,16	3,63E-02	8,63E-01
IGK-IGKV1-9.IGKJ2	678,36	3,72E-02	8,63E-01
TRB-TRBV3-1.TRBJ2-3	450,09	3,76E-02	8,63E-01
IGL-IGLV3-19.IGLJ2	-17,71	3,79E-02	8,63E-01
TRB-TRBV11-2.TRBJ1-6	4150,28	3,81E-02	8,63E-01
TRB-TRBV5-1.TRBJ1-3	1569,93	3,81E-02	8,63E-01
TRB-TRBV4-1.TRBJ1-1	599,30	3,95E-02	8,63E-01
TRA-TRAV13-1.TRAJ32	2446,40	3,96E-02	8,63E-01
TRA-TRAV4.TRAJ22	3525,21	3,98E-02	8,63E-01
TRA-TRAV25.TRAJ20	2817,87	4,18E-02	8,63E-01
TRA-TRAV14DV4.TRAJ30	2062,08	4,21E-02	8,63E-01
TRA-TRAV8-3.TRAJ44	1860,70	4,25E-02	8,63E-01
IGH-IGHV3-23.IGHJ2	610,06	4,25E-02	8,63E-01
TRA-TRAV22.TRAJ52	3226,75	4,28E-02	8,63E-01
TRA-TRAV38-2DV8.TRAJ49	-1388,98	4,34E-02	8,63E-01
IGH-IGHV3-13.IGHJ3	-279,16	4,37E-02	8,63E-01
TRA-TRAV8-1.TRAJ27	3404,65	4,44E-02	8,63E-01
TRA-TRAV8-6.TRAJ39	-3013,59	4,45E-02	8,63E-01
TRA-TRAV12-3.TRAJ20	2049,85	4,46E-02	8,63E-01
TRA-TRAV9-2.TRAJ3	-1241,48	4,57E-02	8,63E-01
TRA-TRAV21.TRAJ17	-1390,00	4,79E-02	8,63E-01
TRA-TRAV27.TRAJ48	2235,26	4,86E-02	8,63E-01
TRA-TRAV21.TRAJ6	1936,80	4,87E-02	8,63E-01
TRB-TRBV12-3.TRBJ1-4	718,12	4,96E-02	8,63E-01
TRA-TRAV12-2.TRAJ23	1417,34	4,96E-02	8,63E-01
TRA-TRAV29DV5.TRAJ33	-1925,41	4,97E-02	8,63E-01
TRA-TRAV36DV7.TRAJ42	2891,04	5,04E-02	8,63E-01
TRA-TRAV9-2.TRAJ37	-946,34	5,05E-02	8,63E-01
TRA-TRAV1-1.TRAJ9	1637,31	5,07E-02	8,63E-01
TRA-TRAV13-1.TRAJ6	-459,06	5,12E-02	8,63E-01
TRB-TRBV6-6.TRBJ2-3	-396,75	5,15E-02	8,63E-01
TRA-TRAV14DV4.TRAJ56	2676,23	5,15E-02	8,63E-01
TRA-TRAV35.TRAJ58	3578,59	5,19E-02	8,63E-01
TRA-TRAV38-1.TRAJ53	1436,23	5,23E-02	8,63E-01
TRG-TRGV2.TRGJ1	-3,77	5,40E-02	8,63E-01
TRA-TRAV27.TRAJ43	-1552,22	5,52E-02	8,63E-01
TRA-TRAV13-1.TRAJ45	-658,83	5,56E-02	8,63E-01
TRA-TRAV19.TRAJ35	-2586,57	5,59E-02	8,63E-01
TRA-TRAV3.TRAJ42	4200,89	5,71E-02	8,63E-01
TRA-TRAV8-3.TRAJ37	1372,99	5,89E-02	8,63E-01
TRA-TRAV27.TRAJ38	3390,95	5,90E-02	8,63E-01
TRB-TRBV12-5.TRBJ1-2	2434,69	5,95E-02	8,63E-01
TRA-TRAV8-2.TRAJ36	2606,40	6,02E-02	8,63E-01
TRB-TRBV18.TRBJ2-2	-2686,30	6,02E-02	8,63E-01
TRA-TRAV24.TRAJ52	2271,57	6,03E-02	8,63E-01
TRA-TRAV3.TRAJ22	-2608,65	6,09E-02	8,63E-01
TRA-TRAV21.TRAJ45	1416,60	6,10E-02	8,63E-01
TRA-TRAV20.TRAJ57	2494,40	6,10E-02	8,63E-01
TRG-TRGV7.TRGJ1	152,78	6,12E-02	8,63E-01
TRA-TRAV17.TRAJ12	2039,12	6,14E-02	8,63E-01
TRA-TRAV21.TRAJ8	2378,60	6,14E-02	8,63E-01
TRA-TRAV20.TRAJ49	2400,45	6,32E-02	8,63E-01
TRA-TRAV19.TRAJ45	-1304,43	6,38E-02	8,63E-01
TRA-TRAV26-1.TRAJ16	2815,23	6,39E-02	8,63E-01
TRB-TRBV9.TRBJ2-1	-79,77	6,40E-02	8,63E-01
IGH-IGHV1-46.IGHJ4	107,34	6,45E-02	8,63E-01
TRA-TRAV17.TRAJ42	1942,24	6,60E-02	8,63E-01
TRB-TRBV20-1.TRBJ1-5	269,11	6,61E-02	8,63E-01
TRA-TRAV12-3.TRAJ58	4268,38	6,67E-02	8,63E-01
TRA-TRAV29DV5.TRAJ17	2541,67	6,81E-02	8,63E-01
IGH-IGHV4-34.IGHJ3	-194,29	6,90E-02	8,63E-01
TRB-TRBV6-2.TRBJ1-1	467,35	6,90E-02	8,63E-01
TRG-TRGV2.TRGJP1	152,18	6,94E-02	8,63E-01
TRA-TRAV25.TRAJ52	2003,57	7,02E-02	8,63E-01
TRB-TRBV11-2.TRBJ2-1	-1118,93	7,09E-02	8,63E-01
IGH-IGHV1-69.IGHJ2	899,85	7,09E-02	8,63E-01
TRA-TRAV9-2.TRAJ38	3741,25	7,11E-02	8,63E-01
IGH-IGHV4-30-2.IGHJ4	-40,57	7,11E-02	8,63E-01
TRA-TRAV8-6.TRAJ21	-2025,66	7,37E-02	8,63E-01
TRB-TRBV7-9.TRBJ1-2	426,94	7,55E-02	8,63E-01
TRA-TRAV9-2.TRAJ54	-1111,70	7,61E-02	8,63E-01
TRB-TRBV5-4.TRBJ2-7	-407,54	7,65E-02	8,63E-01
IGH-IGHV3-21.IGHJ5	-300,97	7,67E-02	8,63E-01
IGH-IGHV4-31.IGHJ4	-111,90	7,83E-02	8,63E-01
TRB-TRBV4-1.TRBJ1-5	-160,78	8,08E-02	8,63E-01
TRB-TRBV5-8.TRBJ2-1	2499,94	8,12E-02	8,63E-01
TRA-TRAV21.TRAJ43	-160,68	8,18E-02	8,63E-01
TRA-TRAV9-2.TRAJ58	-1741,26	8,22E-02	8,63E-01
TRA-TRAV24.TRAJ49	1978,41	8,26E-02	8,63E-01
IGH-IGHV1-18.IGHJ1	-227,60	8,28E-02	8,63E-01
TRB-TRBV6-2.TRBJ1-2	1007,14	8,31E-02	8,63E-01
TRA-TRAV2.TRAJ8	1852,78	8,33E-02	8,63E-01
TRA-TRAV27.TRAJ28	2509,72	8,35E-02	8,63E-01
IGH-IGHV1-69.IGHJ5	183,98	8,37E-02	8,63E-01
TRA-TRAV5.TRAJ9	2684,64	8,49E-02	8,63E-01
TRB-TRBV19.TRBJ2-5	-357,35	8,50E-02	8,63E-01
TRA-TRAV13-2.TRAJ23	1650,06	8,55E-02	8,63E-01
TRB-TRBV9.TRBJ2-6	2607,50	8,57E-02	8,63E-01
TRA-TRAV8-3.TRAJ27	1538,46	8,60E-02	8,63E-01
TRA-TRAV17.TRAJ39	1569,79	8,63E-02	8,63E-01
TRA-TRAV20.TRAJ52	1953,78	8,76E-02	8,63E-01
TRA-TRAV13-1.TRAJ36	2264,14	8,82E-02	8,63E-01
TRA-TRAV12-2.TRAJ33	1212,75	9,01E-02	8,63E-01
IGH-IGHV3-20.IGHJ4	-172,50	9,04E-02	8,63E-01
IGH-IGHV3-11.IGHJ3	239,66	9,15E-02	8,63E-01
TRA-TRAV1-2.TRAJ29	-278,10	9,26E-02	8,63E-01
IGK-IGKV2-40.IGKJ2	835,88	9,31E-02	8,63E-01
TRB-TRBV5-1.TRBJ1-2	352,28	9,35E-02	8,63E-01
TRA-TRAV12-1.TRAJ21	1481,27	9,35E-02	8,63E-01
TRA-TRAV29DV5.TRAJ29	1198,12	9,43E-02	8,63E-01
TRA-TRAV13-1.TRAJ20	-520,03	9,71E-02	8,63E-01
TRA-TRAV36DV7.TRAJ49	2536,35	9,71E-02	8,63E-01
TRB-TRBV14.TRBJ2-7	678,52	9,71E-02	8,63E-01
IGK-IGKV1-12.IGKJ4	-83,74	9,82E-02	8,63E-01
TRB-TRBV6-1.TRBJ2-7	786,64	9,97E-02	8,63E-01
TRB-TRBV10-2.TRBJ2-3	-921,26	9,98E-02	8,63E-01
TRA-TRAV4.TRAJ4	1912,60	1,01E-01	8,63E-01
TRA-TRAV12-2.TRAJ6	688,73	1,01E-01	8,63E-01
IGH-IGHV3-15.IGHJ4	-47,27	1,02E-01	8,63E-01
TRA-TRAV16.TRAJ13	-890,32	1,02E-01	8,63E-01
IGL-IGLV2-23.IGLJ1	-149,50	1,02E-01	8,63E-01
TRA-TRAV20.TRAJ6	1549,76	1,02E-01	8,63E-01
TRA-TRAV19.TRAJ8	2384,83	1,02E-01	8,63E-01
IGH-IGHV1-46.IGHJ5	248,46	1,03E-01	8,63E-01
IGK-IGKV1-5.IGKJ2	69,12	1,04E-01	8,63E-01
TRA-TRAV12-2.TRAJ57	2476,11	1,05E-01	8,63E-01
IGH-IGHV3-21.IGHJ6	-196,14	1,07E-01	8,63E-01
TRA-TRAV12-3.TRAJ8	2032,41	1,08E-01	8,63E-01
IGH-IGHV1-18.IGHJ5	172,26	1,10E-01	8,63E-01
TRB-TRBV3-1.TRBJ2-2	-252,27	1,11E-01	8,63E-01
IGK-IGKV2-30.IGKJ2	-59,78	1,11E-01	8,63E-01
TRA-TRAV27.TRAJ42	1580,42	1,12E-01	8,63E-01
IGK-IGKV1-6.IGKJ4	-242,62	1,12E-01	8,63E-01
TRB-TRBV9.TRBJ1-3	2440,59	1,12E-01	8,63E-01
IGL-IGLV3-1.IGLJ1	335,36	1,12E-01	8,63E-01
TRA-TRAV19.TRAJ3	-1269,49	1,13E-01	8,63E-01
TRA-TRAV8-2.TRAJ38	-1493,59	1,13E-01	8,63E-01
TRA-TRAV29DV5.TRAJ56	-1159,77	1,14E-01	8,63E-01
TRB-TRBV6-5.TRBJ1-5	601,73	1,14E-01	8,63E-01
TRB-TRBV12-5.TRBJ1-5	-981,96	1,15E-01	8,63E-01
TRA-TRAV24.TRAJ42	2378,35	1,15E-01	8,63E-01
TRA-TRAV38-1.TRAJ22	-2208,16	1,15E-01	8,63E-01
TRB-TRBV2.TRBJ2-5	945,95	1,18E-01	8,63E-01
TRB-TRBV15.TRBJ1-5	1226,61	1,18E-01	8,63E-01
TRB-TRBV10-2.TRBJ1-5	-1575,48	1,18E-01	8,63E-01
TRB-TRBV9.TRBJ1-1	518,19	1,19E-01	8,63E-01
TRB-TRBV20-1.TRBJ2-6	1533,38	1,19E-01	8,63E-01
TRA-TRAV21.TRAJ42	967,62	1,19E-01	8,63E-01
IGH-IGHV4-30-2.IGHJ2	-180,30	1,19E-01	8,63E-01
TRA-TRAV23DV6.TRAJ43	1475,86	1,19E-01	8,63E-01
IGL-IGLV3-21.IGLJ2	40,18	1,19E-01	8,63E-01
TRB-TRBV15.TRBJ2-3	1732,54	1,20E-01	8,63E-01
TRA-TRAV38-2DV8.TRAJ58	1787,35	1,20E-01	8,63E-01
TRA-TRAV14DV4.TRAJ42	1394,86	1,21E-01	8,63E-01
TRB-TRBV7-8.TRBJ2-5	-414,81	1,21E-01	8,63E-01
TRA-TRAV13-1.TRAJ41	-1161,49	1,21E-01	8,63E-01
TRA-TRAV19.TRAJ10	-467,94	1,21E-01	8,63E-01
TRA-TRAV29DV5.TRAJ47	1756,94	1,21E-01	8,63E-01
TRA-TRAV41.TRAJ54	-1628,30	1,22E-01	8,63E-01
TRA-TRAV8-2.TRAJ41	-2909,98	1,22E-01	8,63E-01
IGH-IGHV1-46.IGHJ6	160,77	1,24E-01	8,63E-01
IGH-IGHV5-10-1.IGHJ5	-146,46	1,25E-01	8,63E-01
TRB-TRBV4-2.TRBJ2-3	-122,91	1,25E-01	8,63E-01
TRA-TRAV12-2.TRAJ45	610,83	1,26E-01	8,63E-01
TRA-TRAV25.TRAJ53	1644,28	1,27E-01	8,63E-01
TRB-TRBV11-2.TRBJ1-2	1225,10	1,27E-01	8,63E-01
IGK-IGKV1-5.IGKJ4	-90,06	1,28E-01	8,63E-01
TRB-TRBV5-5.TRBJ2-1	984,97	1,28E-01	8,63E-01
TRA-TRAV26-1.TRAJ9	-1339,21	1,28E-01	8,63E-01
TRA-TRAV17.TRAJ30	1343,74	1,29E-01	8,63E-01
TRA-TRAV41.TRAJ45	-368,83	1,29E-01	8,63E-01
TRA-TRAV14DV4.TRAJ29	-547,08	1,29E-01	8,63E-01
TRA-TRAV12-2.TRAJ38	1903,36	1,30E-01	8,63E-01
TRA-TRAV12-2.TRAJ9	-162,18	1,30E-01	8,63E-01
IGL-IGLV3-16.IGLJ2	38,02	1,30E-01	8,63E-01
IGH-IGHV3-43.IGHJ4	235,80	1,33E-01	8,63E-01
TRA-TRAV12-2.TRAJ12	1113,73	1,34E-01	8,63E-01
TRA-TRAV12-3.TRAJ30	1794,64	1,34E-01	8,63E-01
TRB-TRBV24-1.TRBJ2-2	2010,26	1,34E-01	8,63E-01
TRB-TRBV10-2.TRBJ1-1	-247,33	1,35E-01	8,63E-01
TRA-TRAV8-6.TRAJ3	2415,57	1,35E-01	8,63E-01
TRA-TRAV21.TRAJ33	-525,58	1,35E-01	8,63E-01
TRB-TRBV12-3.TRBJ1-2	172,68	1,36E-01	8,63E-01
TRB-TRBV12-3.TRBJ2-3	193,83	1,36E-01	8,63E-01
TRA-TRAV29DV5.TRAJ6	2441,45	1,37E-01	8,63E-01
TRB-TRBV7-3.TRBJ2-1	649,69	1,38E-01	8,63E-01
TRA-TRAV14DV4.TRAJ28	-290,01	1,39E-01	8,63E-01
TRB-TRBV9.TRBJ1-4	2282,09	1,39E-01	8,63E-01
TRA-TRAV2.TRAJ21	1431,35	1,40E-01	8,63E-01
TRA-TRAV13-2.TRAJ13	2463,13	1,40E-01	8,63E-01
TRA-TRAV5.TRAJ15	1819,68	1,40E-01	8,63E-01
TRA-TRAV13-2.TRAJ34	2875,78	1,40E-01	8,63E-01
TRA-TRAV27.TRAJ15	2771,77	1,41E-01	8,63E-01
TRA-TRAV27.TRAJ20	1298,08	1,41E-01	8,63E-01
IGH-IGHV3-7.IGHJ5	-242,69	1,41E-01	8,63E-01
TRA-TRAV21.TRAJ44	1391,13	1,42E-01	8,63E-01
IGK-IGKV1-27.IGKJ3	-214,58	1,42E-01	8,63E-01
TRB-TRBV12-3.TRBJ2-6	1081,94	1,43E-01	8,63E-01
TRA-TRAV9-2.TRAJ9	829,66	1,43E-01	8,63E-01
TRA-TRAV13-2.TRAJ49	-359,39	1,44E-01	8,63E-01
TRB-TRBV29-1.TRBJ1-6	2395,84	1,44E-01	8,63E-01
TRA-TRAV9-2.TRAJ36	-1086,68	1,45E-01	8,63E-01
TRA-TRAV12-1.TRAJ9	-630,81	1,45E-01	8,63E-01
TRA-TRAV12-3.TRAJ57	1908,38	1,46E-01	8,63E-01
TRA-TRAV8-1.TRAJ37	1127,74	1,46E-01	8,63E-01
TRA-TRAV12-2.TRAJ52	650,89	1,47E-01	8,63E-01
TRB-TRBV6-5.TRBJ1-2	331,39	1,47E-01	8,63E-01
IGH-IGHV5-51.IGHJ6	217,31	1,47E-01	8,63E-01
TRA-TRAV10.TRAJ40	2130,72	1,47E-01	8,63E-01
IGK-IGKV3-20.IGKJ3	72,45	1,47E-01	8,63E-01
TRA-TRAV26-1.TRAJ5	-1821,09	1,48E-01	8,63E-01
IGH-IGHV3-30.IGHJ2	-68,75	1,48E-01	8,63E-01
TRA-TRAV4.TRAJ15	1972,25	1,49E-01	8,63E-01
TRA-TRAV12-1.TRAJ49	870,85	1,50E-01	8,63E-01
IGH-IGHV2-5.IGHJ4	76,85	1,50E-01	8,63E-01
TRA-TRAV12-3.TRAJ11	-1231,10	1,51E-01	8,63E-01
TRA-TRAV35.TRAJ42	-506,15	1,51E-01	8,63E-01
TRA-TRAV22.TRAJ34	2106,16	1,51E-01	8,63E-01
TRB-TRBV2.TRBJ1-5	-49,28	1,51E-01	8,63E-01
TRA-TRAV9-2.TRAJ16	2210,81	1,51E-01	8,63E-01
TRA-TRAV8-6.TRAJ20	-1529,06	1,52E-01	8,63E-01
TRB-TRBV18.TRBJ2-6	1901,29	1,52E-01	8,63E-01
TRA-TRAV6.TRAJ8	-2180,18	1,52E-01	8,63E-01
TRA-TRAV19.TRAJ36	-819,78	1,54E-01	8,63E-01
TRA-TRAV8-2.TRAJ49	-555,79	1,54E-01	8,63E-01
IGL-IGLV2-14.IGLJ2	13,85	1,54E-01	8,63E-01
TRA-TRAV12-3.TRAJ31	3803,51	1,54E-01	8,63E-01
TRA-TRAV26-1.TRAJ34	958,62	1,54E-01	8,63E-01
TRA-TRAV29DV5.TRAJ36	-1087,86	1,55E-01	8,63E-01
TRA-TRAV19.TRAJ33	-692,00	1,55E-01	8,63E-01
TRA-TRAV8-2.TRAJ43	-405,14	1,55E-01	8,63E-01
TRA-TRAV26-1.TRAJ17	1361,25	1,57E-01	8,63E-01
IGH-IGHV3-53.IGHJ1	461,76	1,57E-01	8,63E-01
TRA-TRAV22.TRAJ15	3184,14	1,57E-01	8,63E-01
TRA-TRAV38-2DV8.TRAJ44	1674,28	1,58E-01	8,63E-01
TRA-TRAV8-2.TRAJ27	1494,65	1,58E-01	8,63E-01
IGH-IGHV3-53.IGHJ3	243,19	1,59E-01	8,63E-01
TRA-TRAV23DV6.TRAJ57	1174,57	1,60E-01	8,63E-01
TRA-TRAV38-1.TRAJ43	-200,42	1,60E-01	8,63E-01
IGH-IGHV5-10-1.IGHJ4	69,30	1,60E-01	8,63E-01
TRA-TRAV26-1.TRAJ11	2070,48	1,62E-01	8,63E-01
TRA-TRAV12-3.TRAJ13	-492,24	1,62E-01	8,63E-01
TRA-TRAV38-1.TRAJ29	1069,29	1,63E-01	8,63E-01
TRA-TRAV14DV4.TRAJ17	-1011,42	1,63E-01	8,63E-01
TRA-TRAV1-2.TRAJ11	2477,06	1,64E-01	8,63E-01
TRB-TRBV5-6.TRBJ2-1	757,03	1,64E-01	8,63E-01
TRB-TRBV6-1.TRBJ2-2	1528,79	1,64E-01	8,63E-01
TRA-TRAV8-3.TRAJ3	-1254,20	1,64E-01	8,63E-01
TRA-TRAV35.TRAJ30	2397,43	1,66E-01	8,63E-01
TRA-TRAV26-1.TRAJ32	-1118,99	1,66E-01	8,63E-01
TRA-TRAV8-1.TRAJ17	-315,61	1,66E-01	8,63E-01
IGH-IGHV5-10-1.IGHJ3	230,13	1,67E-01	8,63E-01
TRA-TRAV12-1.TRAJ48	1319,69	1,68E-01	8,63E-01
TRB-TRBV12-3.TRBJ1-6	678,70	1,68E-01	8,63E-01
TRB-TRBV5-6.TRBJ1-1	711,68	1,68E-01	8,63E-01
IGH-IGHV3-74.IGHJ1	-321,69	1,70E-01	8,63E-01
TRA-TRAV41.TRAJ48	1281,70	1,71E-01	8,63E-01
TRG-TRGV8.TRGJ1	11,91	1,71E-01	8,63E-01
TRA-TRAV38-1.TRAJ32	-483,05	1,72E-01	8,63E-01
TRA-TRAV17.TRAJ44	1735,32	1,72E-01	8,63E-01
TRA-TRAV12-2.TRAJ4	-180,02	1,72E-01	8,63E-01
TRA-TRAV3.TRAJ4	-228,58	1,72E-01	8,63E-01
TRB-TRBV28.TRBJ1-1	-59,31	1,73E-01	8,63E-01
TRA-TRAV2.TRAJ6	1008,68	1,74E-01	8,63E-01
TRA-TRAV8-3.TRAJ4	866,90	1,74E-01	8,63E-01
TRA-TRAV16.TRAJ42	1822,46	1,75E-01	8,63E-01
IGL-IGLV10-54.IGLJ2	138,74	1,75E-01	8,63E-01
TRA-TRAV9-2.TRAJ27	-246,35	1,76E-01	8,63E-01
TRA-TRAV14DV4.TRAJ39	1638,46	1,76E-01	8,63E-01
TRA-TRAV35.TRAJ57	2070,76	1,76E-01	8,63E-01
TRB-TRBV6-5.TRBJ1-4	1096,48	1,76E-01	8,63E-01
IGK-IGKV6-21.IGKJ1	709,91	1,77E-01	8,63E-01
TRA-TRAV41.TRAJ32	-584,22	1,78E-01	8,63E-01
TRB-TRBV7-3.TRBJ1-2	1633,22	1,78E-01	8,63E-01
TRB-TRBV20-1.TRBJ1-3	801,87	1,78E-01	8,63E-01
TRA-TRAV38-2DV8.TRAJ48	-723,53	1,78E-01	8,63E-01
IGH-IGHV3-23.IGHJ3	-35,31	1,79E-01	8,63E-01
TRA-TRAV12-3.TRAJ28	-211,98	1,79E-01	8,63E-01
TRA-TRAV5.TRAJ23	1736,14	1,80E-01	8,63E-01
TRA-TRAV5.TRAJ16	-668,18	1,81E-01	8,63E-01
TRA-TRAV8-6.TRAJ10	-1414,71	1,81E-01	8,63E-01
TRA-TRAV21.TRAJ7	2969,48	1,81E-01	8,63E-01
TRA-TRAV13-2.TRAJ11	2168,52	1,81E-01	8,63E-01
TRA-TRAV17.TRAJ17	-636,04	1,82E-01	8,63E-01
TRA-TRAV29DV5.TRAJ58	-325,10	1,82E-01	8,63E-01
TRA-TRAV8-3.TRAJ43	-464,79	1,82E-01	8,63E-01
TRB-TRBV14.TRBJ2-5	-654,27	1,82E-01	8,63E-01
TRA-TRAV27.TRAJ41	-1901,10	1,83E-01	8,63E-01
TRA-TRAV4.TRAJ37	1358,78	1,83E-01	8,63E-01
TRB-TRBV20-1.TRBJ2-5	-239,58	1,84E-01	8,63E-01
TRB-TRBV20-1.TRBJ1-1	-53,79	1,84E-01	8,63E-01
IGH-IGHV3-15.IGHJ6	-115,87	1,85E-01	8,63E-01
TRA-TRAV12-1.TRAJ32	-613,16	1,86E-01	8,63E-01
IGL-IGLV2-23.IGLJ3	-28,91	1,86E-01	8,63E-01
TRA-TRAV21.TRAJ39	949,55	1,86E-01	8,63E-01
TRB-TRBV11-2.TRBJ1-1	608,21	1,86E-01	8,63E-01
TRA-TRAV13-1.TRAJ47	-320,70	1,87E-01	8,63E-01
IGH-IGHV2-26.IGHJ3	501,77	1,87E-01	8,63E-01
TRB-TRBV29-1.TRBJ1-4	547,96	1,88E-01	8,63E-01
TRA-TRAV16.TRAJ34	2052,94	1,89E-01	8,63E-01
TRA-TRAV13-1.TRAJ16	1213,18	1,89E-01	8,63E-01
TRA-TRAV8-6.TRAJ37	-1767,19	1,89E-01	8,63E-01
TRA-TRAV29DV5.TRAJ45	-270,11	1,89E-01	8,63E-01
TRA-TRAV30.TRAJ37	-1693,90	1,90E-01	8,63E-01
TRA-TRAV12-1.TRAJ13	911,63	1,90E-01	8,63E-01
TRA-TRAV19.TRAJ42	-193,59	1,90E-01	8,63E-01
IGH-IGHV3-53.IGHJ5	-281,81	1,90E-01	8,63E-01
TRG-TRGV2.TRGJP2	16,58	1,91E-01	8,63E-01
TRA-TRAV17.TRAJ57	1016,48	1,91E-01	8,63E-01
TRA-TRAV13-1.TRAJ23	1025,04	1,92E-01	8,63E-01
TRA-TRAV21.TRAJ37	-442,11	1,92E-01	8,63E-01
TRA-TRAV12-1.TRAJ15	1184,23	1,93E-01	8,63E-01
TRA-TRAV4.TRAJ20	1431,83	1,93E-01	8,63E-01
TRA-TRAV27.TRAJ45	1828,13	1,93E-01	8,63E-01
TRB-TRBV11-2.TRBJ2-5	-552,29	1,95E-01	8,63E-01
TRA-TRAV6.TRAJ3	-325,10	1,95E-01	8,63E-01
TRB-TRBV27.TRBJ1-6	-414,80	1,95E-01	8,63E-01
TRB-TRBV5-6.TRBJ2-3	950,92	1,97E-01	8,63E-01
TRB-TRBV5-4.TRBJ1-6	1270,56	1,97E-01	8,63E-01
TRB-TRBV13.TRBJ2-3	-90,51	1,97E-01	8,63E-01
TRA-TRAV12-2.TRAJ39	747,26	1,97E-01	8,63E-01
IGK-IGKV1-8.IGKJ3	-207,68	1,97E-01	8,63E-01
TRB-TRBV6-4.TRBJ1-1	1514,44	1,97E-01	8,63E-01
IGL-IGLV4-69.IGLJ3	193,23	1,97E-01	8,63E-01
TRA-TRAV12-1.TRAJ10	-245,28	1,98E-01	8,63E-01
TRB-TRBV20-1.TRBJ2-2	774,21	1,98E-01	8,63E-01
TRA-TRAV8-6.TRAJ57	1331,59	1,98E-01	8,63E-01
TRA-TRAV23DV6.TRAJ39	961,79	1,98E-01	8,63E-01
TRA-TRAV38-1.TRAJ44	934,36	1,98E-01	8,63E-01
TRA-TRAV13-1.TRAJ39	-883,51	2,00E-01	8,63E-01
TRA-TRAV5.TRAJ13	1270,41	2,00E-01	8,63E-01
TRA-TRAV8-3.TRAJ39	1030,63	2,01E-01	8,63E-01
TRA-TRAV29DV5.TRAJ42	-398,74	2,01E-01	8,63E-01
TRA-TRAV12-3.TRAJ3	1451,25	2,01E-01	8,63E-01
TRA-TRAV4.TRAJ40	1852,23	2,01E-01	8,63E-01
IGH-IGHV5-51.IGHJ3	213,03	2,01E-01	8,63E-01
TRA-TRAV8-3.TRAJ36	-951,22	2,01E-01	8,63E-01
TRA-TRAV21.TRAJ35	-970,41	2,02E-01	8,63E-01
IGL-IGLV3-1.IGLJ2	42,88	2,02E-01	8,63E-01
IGH-IGHV2-70.IGHJ6	-122,27	2,02E-01	8,63E-01
TRB-TRBV4-1.TRBJ2-5	668,54	2,02E-01	8,63E-01
TRB-TRBV14.TRBJ1-5	1696,11	2,04E-01	8,63E-01
IGH-IGHV5-51.IGHJ4	86,57	2,04E-01	8,63E-01
IGH-IGHV5-51.IGHJ5	-161,92	2,04E-01	8,63E-01
TRA-TRAV4.TRAJ23	1849,35	2,05E-01	8,63E-01
TRA-TRAV8-2.TRAJ44	818,67	2,05E-01	8,63E-01
TRA-TRAV27.TRAJ44	-394,88	2,07E-01	8,63E-01
TRB-TRBV19.TRBJ1-2	93,55	2,08E-01	8,63E-01
IGH-IGHV3-15.IGHJ1	-154,41	2,08E-01	8,63E-01
TRA-TRAV2.TRAJ3	1291,00	2,08E-01	8,63E-01
TRB-TRBV2.TRBJ2-6	1824,99	2,08E-01	8,63E-01
TRA-TRAV27.TRAJ27	1567,78	2,08E-01	8,63E-01
TRA-TRAV20.TRAJ13	1160,35	2,09E-01	8,63E-01
TRB-TRBV2.TRBJ1-4	-104,10	2,10E-01	8,63E-01
IGK-IGKV1-8.IGKJ4	-104,06	2,10E-01	8,63E-01
TRA-TRAV12-2.TRAJ48	555,02	2,11E-01	8,63E-01
TRB-TRBV5-1.TRBJ1-4	843,42	2,12E-01	8,63E-01
TRB-TRBV10-3.TRBJ1-1	257,55	2,12E-01	8,63E-01
IGH-IGHV2-70.IGHJ4	70,97	2,14E-01	8,63E-01
TRA-TRAV12-2.TRAJ37	510,22	2,14E-01	8,63E-01
TRA-TRAV3.TRAJ7	2137,34	2,14E-01	8,63E-01
IGK-IGKV3-15.IGKJ5	149,13	2,14E-01	8,63E-01
IGH-IGHV2-5.IGHJ3	-62,62	2,14E-01	8,63E-01
TRB-TRBV6-1.TRBJ2-4	2553,95	2,15E-01	8,63E-01
TRA-TRAV12-1.TRAJ23	871,70	2,15E-01	8,63E-01
TRA-TRAV35.TRAJ53	-369,19	2,16E-01	8,63E-01
TRA-TRAV1-2.TRAJ12	-49,57	2,17E-01	8,63E-01
TRA-TRAV13-1.TRAJ48	612,42	2,17E-01	8,63E-01
TRA-TRAV3.TRAJ37	1757,44	2,17E-01	8,63E-01
IGL-IGLV3-10.IGLJ3	152,35	2,17E-01	8,63E-01
TRA-TRAV27.TRAJ57	1570,79	2,18E-01	8,63E-01
IGK-IGKV3-20.IGKJ2	-11,62	2,18E-01	8,63E-01
TRA-TRAV21.TRAJ29	-238,85	2,19E-01	8,63E-01
IGH-IGHV3-13.IGHJ6	-235,10	2,20E-01	8,63E-01
TRB-TRBV5-4.TRBJ1-5	1573,17	2,23E-01	8,63E-01
TRA-TRAV5.TRAJ32	2659,83	2,23E-01	8,63E-01
TRB-TRBV2.TRBJ2-3	250,58	2,25E-01	8,63E-01
TRA-TRAV27.TRAJ9	-1667,65	2,26E-01	8,63E-01
TRA-TRAV16.TRAJ58	-1222,03	2,26E-01	8,63E-01
TRA-TRAV23DV6.TRAJ54	1116,58	2,26E-01	8,63E-01
TRA-TRAV8-2.TRAJ52	-380,88	2,27E-01	8,63E-01
TRA-TRAV12-2.TRAJ50	1344,07	2,27E-01	8,63E-01
TRA-TRAV2.TRAJ5	1274,38	2,27E-01	8,63E-01
TRA-TRAV8-1.TRAJ42	-499,00	2,27E-01	8,63E-01
TRA-TRAV8-1.TRAJ20	1364,48	2,27E-01	8,63E-01
TRB-TRBV29-1.TRBJ2-1	-71,01	2,28E-01	8,63E-01
TRB-TRBV12-3.TRBJ2-5	-93,68	2,28E-01	8,63E-01
IGH-IGHV1-69.IGHJ1	238,77	2,29E-01	8,63E-01
TRA-TRAV35.TRAJ49	-561,87	2,29E-01	8,63E-01
TRA-TRAV1-2.TRAJ15	852,61	2,29E-01	8,63E-01
TRA-TRAV21.TRAJ52	900,18	2,29E-01	8,63E-01
TRA-TRAV25.TRAJ44	2065,62	2,29E-01	8,63E-01
IGL-IGLV3-16.IGLJ3	57,32	2,30E-01	8,63E-01
TRA-TRAV12-3.TRAJ21	1848,52	2,30E-01	8,63E-01
TRA-TRAV1-2.TRAJ37	1554,04	2,32E-01	8,63E-01
IGL-IGLV1-44.IGLJ2	-12,59	2,32E-01	8,63E-01
TRB-TRBV7-2.TRBJ1-4	640,67	2,32E-01	8,63E-01
TRA-TRAV16.TRAJ53	1441,29	2,32E-01	8,63E-01
TRA-TRAV8-3.TRAJ32	-470,26	2,33E-01	8,63E-01
TRA-TRAV38-1.TRAJ23	-1305,83	2,33E-01	8,63E-01
TRA-TRAV38-1.TRAJ58	-961,06	2,34E-01	8,63E-01
TRA-TRAV12-1.TRAJ29	921,67	2,34E-01	8,63E-01
TRB-TRBV10-2.TRBJ2-7	-602,01	2,35E-01	8,63E-01
TRA-TRAV21.TRAJ34	861,52	2,37E-01	8,63E-01
IGH-IGHV3-30.IGHJ3	-43,23	2,37E-01	8,63E-01
TRA-TRAV12-3.TRAJ9	-359,40	2,37E-01	8,63E-01
TRA-TRAV1-2.TRAJ27	-246,81	2,37E-01	8,63E-01
TRA-TRAV21.TRAJ32	923,99	2,37E-01	8,63E-01
TRB-TRBV29-1.TRBJ1-1	139,34	2,38E-01	8,63E-01
TRA-TRAV12-2.TRAJ27	874,60	2,39E-01	8,63E-01
TRA-TRAV17.TRAJ43	732,59	2,39E-01	8,63E-01
TRA-TRAV23DV6.TRAJ13	938,65	2,40E-01	8,63E-01
TRA-TRAV12-3.TRAJ7	1308,08	2,40E-01	8,63E-01
TRA-TRAV26-1.TRAJ47	1185,65	2,40E-01	8,63E-01
TRA-TRAV6.TRAJ9	1186,95	2,41E-01	8,63E-01
TRA-TRAV12-3.TRAJ37	-341,70	2,41E-01	8,63E-01
TRA-TRAV26-1.TRAJ52	503,01	2,41E-01	8,63E-01
IGK-IGKV2-30.IGKJ1	87,56	2,41E-01	8,63E-01
TRB-TRBV27.TRBJ1-4	-506,60	2,41E-01	8,63E-01
TRA-TRAV13-1.TRAJ43	-263,88	2,42E-01	8,63E-01
TRA-TRAV8-2.TRAJ17	-247,81	2,42E-01	8,63E-01
TRA-TRAV16.TRAJ54	1688,99	2,43E-01	8,63E-01
TRB-TRBV3-1.TRBJ1-3	927,61	2,43E-01	8,63E-01
TRA-TRAV13-1.TRAJ33	941,59	2,44E-01	8,63E-01
TRA-TRAV12-2.TRAJ11	652,21	2,45E-01	8,63E-01
IGH-IGHV1-69.IGHJ6	51,74	2,45E-01	8,63E-01
TRA-TRAV2.TRAJ27	1612,23	2,45E-01	8,63E-01
TRA-TRAV41.TRAJ33	1321,03	2,46E-01	8,63E-01
IGH-IGHV3-49.IGHJ4	169,84	2,46E-01	8,63E-01
TRA-TRAV20.TRAJ53	1103,52	2,46E-01	8,63E-01
TRA-TRAV41.TRAJ53	-442,18	2,46E-01	8,63E-01
TRA-TRAV17.TRAJ53	660,61	2,47E-01	8,63E-01
TRB-TRBV5-1.TRBJ2-7	133,80	2,47E-01	8,63E-01
TRB-TRBV5-1.TRBJ1-6	585,01	2,47E-01	8,63E-01
TRB-TRBV7-6.TRBJ2-1	-37,50	2,47E-01	8,63E-01
TRB-TRBV29-1.TRBJ2-6	905,65	2,47E-01	8,63E-01
TRA-TRAV13-2.TRAJ17	1118,76	2,48E-01	8,63E-01
TRB-TRBV5-4.TRBJ1-3	1899,67	2,48E-01	8,63E-01
TRA-TRAV14DV4.TRAJ12	-220,22	2,49E-01	8,63E-01
TRA-TRAV21.TRAJ53	996,40	2,51E-01	8,63E-01
TRA-TRAV19.TRAJ15	-274,03	2,51E-01	8,63E-01
TRA-TRAV13-1.TRAJ12	-440,38	2,53E-01	8,63E-01
TRA-TRAV38-1.TRAJ34	997,28	2,54E-01	8,63E-01
TRA-TRAV2.TRAJ40	-816,59	2,54E-01	8,63E-01
TRA-TRAV2.TRAJ32	-667,30	2,54E-01	8,63E-01
TRB-TRBV7-9.TRBJ2-3	-32,89	2,54E-01	8,63E-01
TRA-TRAV29DV5.TRAJ44	-242,05	2,55E-01	8,63E-01
TRA-TRAV16.TRAJ57	1750,67	2,55E-01	8,63E-01
TRA-TRAV12-1.TRAJ6	512,27	2,55E-01	8,63E-01
TRB-TRBV9.TRBJ2-2	-1259,89	2,56E-01	8,63E-01
TRB-TRBV6-1.TRBJ1-2	412,20	2,56E-01	8,63E-01
TRA-TRAV38-1.TRAJ49	587,75	2,57E-01	8,63E-01
IGK-IGKV3-20.IGKJ5	51,18	2,58E-01	8,63E-01
TRA-TRAV27.TRAJ24	1787,42	2,58E-01	8,63E-01
TRA-TRAV12-3.TRAJ23	-1139,68	2,58E-01	8,63E-01
TRA-TRAV17.TRAJ49	742,29	2,60E-01	8,63E-01
TRB-TRBV7-8.TRBJ1-5	660,78	2,60E-01	8,63E-01
IGH-IGHV3-11.IGHJ5	-184,08	2,61E-01	8,63E-01
TRA-TRAV25.TRAJ22	1876,26	2,61E-01	8,63E-01
TRB-TRBV7-8.TRBJ2-7	343,57	2,62E-01	8,63E-01
TRA-TRAV25.TRAJ21	1821,35	2,63E-01	8,63E-01
TRA-TRAV17.TRAJ24	1939,82	2,63E-01	8,63E-01
TRB-TRBV5-8.TRBJ1-5	1270,53	2,64E-01	8,63E-01
TRA-TRAV9-2.TRAJ6	741,48	2,64E-01	8,63E-01
TRA-TRAV5.TRAJ3	930,25	2,64E-01	8,63E-01
TRA-TRAV12-2.TRAJ49	-57,10	2,64E-01	8,63E-01
TRA-TRAV13-1.TRAJ7	-1067,60	2,64E-01	8,63E-01
TRB-TRBV6-5.TRBJ1-3	1196,65	2,65E-01	8,63E-01
TRA-TRAV14DV4.TRAJ20	-142,93	2,65E-01	8,63E-01
TRB-TRBV2.TRBJ2-2	-271,56	2,66E-01	8,63E-01
IGK-IGKV1-33.IGKJ1	119,75	2,67E-01	8,63E-01
TRB-TRBV11-2.TRBJ1-4	1393,77	2,67E-01	8,63E-01
TRB-TRBV5-1.TRBJ2-1	77,04	2,67E-01	8,63E-01
IGL-IGLV2-14.IGLJ1	32,46	2,67E-01	8,63E-01
TRA-TRAV12-2.TRAJ28	-415,60	2,67E-01	8,63E-01
TRA-TRAV24.TRAJ44	1726,19	2,67E-01	8,63E-01
IGH-IGHV1-18.IGHJ6	62,37	2,68E-01	8,63E-01
TRB-TRBV15.TRBJ1-1	779,88	2,68E-01	8,63E-01
TRA-TRAV12-1.TRAJ41	1727,99	2,69E-01	8,63E-01
TRA-TRAV13-2.TRAJ9	-530,14	2,69E-01	8,63E-01
IGK-IGKV2-28.IGKJ4	80,50	2,70E-01	8,63E-01
TRA-TRAV27.TRAJ36	1368,28	2,71E-01	8,63E-01
TRA-TRAV3.TRAJ33	1844,95	2,71E-01	8,63E-01
TRB-TRBV7-9.TRBJ1-6	712,06	2,71E-01	8,63E-01
TRA-TRAV8-1.TRAJ32	-539,63	2,72E-01	8,63E-01
TRB-TRBV14.TRBJ1-2	484,72	2,73E-01	8,63E-01
TRB-TRBV7-2.TRBJ1-1	-127,94	2,73E-01	8,63E-01
TRA-TRAV3.TRAJ27	2222,90	2,73E-01	8,63E-01
TRB-TRBV6-5.TRBJ2-5	514,06	2,73E-01	8,63E-01
TRB-TRBV5-6.TRBJ2-5	-778,14	2,73E-01	8,63E-01
TRA-TRAV6.TRAJ29	2462,93	2,74E-01	8,63E-01
TRA-TRAV16.TRAJ40	1764,26	2,74E-01	8,63E-01
TRB-TRBV19.TRBJ1-1	-29,33	2,75E-01	8,63E-01
TRA-TRAV12-2.TRAJ44	963,90	2,76E-01	8,63E-01
TRB-TRBV2.TRBJ1-3	-555,22	2,76E-01	8,63E-01
TRB-TRBV4-2.TRBJ2-2	738,94	2,77E-01	8,63E-01
TRA-TRAV12-1.TRAJ39	735,01	2,78E-01	8,63E-01
TRA-TRAV27.TRAJ34	1437,94	2,78E-01	8,63E-01
TRB-TRBV3-1.TRBJ1-6	671,83	2,78E-01	8,63E-01
TRA-TRAV13-2.TRAJ15	1516,58	2,79E-01	8,63E-01
TRA-TRAV38-2DV8.TRAJ53	1281,79	2,79E-01	8,63E-01
TRB-TRBV3-1.TRBJ2-5	265,97	2,80E-01	8,63E-01
TRA-TRAV14DV4.TRAJ49	491,60	2,80E-01	8,63E-01
TRA-TRAV25.TRAJ33	1565,37	2,80E-01	8,63E-01
IGL-IGLV7-43.IGLJ3	209,44	2,82E-01	8,63E-01
TRA-TRAV8-3.TRAJ7	-221,77	2,82E-01	8,63E-01
TRA-TRAV13-2.TRAJ10	-395,83	2,82E-01	8,63E-01
TRA-TRAV2.TRAJ22	1148,28	2,82E-01	8,63E-01
TRA-TRAV25.TRAJ42	1263,44	2,82E-01	8,63E-01
TRA-TRAV6.TRAJ39	-188,34	2,83E-01	8,63E-01
TRB-TRBV5-8.TRBJ2-3	-544,46	2,83E-01	8,63E-01
IGL-IGLV1-40.IGLJ2	18,50	2,83E-01	8,63E-01
TRA-TRAV25.TRAJ39	1622,74	2,83E-01	8,63E-01
TRA-TRAV10.TRAJ15	-358,96	2,83E-01	8,63E-01
TRA-TRAV9-2.TRAJ40	980,31	2,84E-01	8,63E-01
IGK-IGKV1-5.IGKJ1	23,29	2,84E-01	8,63E-01
TRA-TRAV8-2.TRAJ39	-872,98	2,84E-01	8,63E-01
TRB-TRBV14.TRBJ2-3	518,59	2,85E-01	8,63E-01
TRA-TRAV8-6.TRAJ48	-1199,55	2,85E-01	8,63E-01
IGH-IGHV4-4.IGHJ6	-44,57	2,85E-01	8,63E-01
TRB-TRBV28.TRBJ1-3	475,80	2,86E-01	8,63E-01
TRA-TRAV5.TRAJ6	952,18	2,86E-01	8,63E-01
TRB-TRBV12-5.TRBJ2-5	1566,64	2,86E-01	8,63E-01
TRA-TRAV26-1.TRAJ49	475,65	2,86E-01	8,63E-01
TRA-TRAV8-2.TRAJ47	1229,70	2,86E-01	8,63E-01
IGH-IGHV2-5.IGHJ6	232,03	2,87E-01	8,63E-01
IGH-IGHV3-30.IGHJ5	-41,71	2,87E-01	8,63E-01
TRB-TRBV24-1.TRBJ1-5	-137,36	2,87E-01	8,63E-01
TRA-TRAV41.TRAJ52	-1144,05	2,87E-01	8,63E-01
TRA-TRAV8-6.TRAJ13	1142,37	2,89E-01	8,63E-01
TRB-TRBV12-5.TRBJ2-7	-249,84	2,89E-01	8,63E-01
TRA-TRAV13-1.TRAJ37	775,28	2,89E-01	8,63E-01
TRA-TRAV12-3.TRAJ48	-414,79	2,90E-01	8,63E-01
IGL-IGLV2-23.IGLJ2	-27,46	2,90E-01	8,63E-01
TRA-TRAV6.TRAJ42	-1531,69	2,91E-01	8,63E-01
TRA-TRAV19.TRAJ48	623,13	2,91E-01	8,63E-01
IGL-IGLV3-16.IGLJ1	135,43	2,91E-01	8,63E-01
TRB-TRBV18.TRBJ1-4	-168,48	2,91E-01	8,63E-01
TRA-TRAV27.TRAJ52	717,54	2,92E-01	8,63E-01
TRB-TRBV7-2.TRBJ1-3	735,07	2,92E-01	8,63E-01
TRB-TRBV20-1.TRBJ1-2	143,31	2,92E-01	8,63E-01
TRA-TRAV9-2.TRAJ22	875,43	2,92E-01	8,63E-01
TRB-TRBV10-3.TRBJ1-2	271,73	2,92E-01	8,63E-01
TRA-TRAV2.TRAJ30	795,51	2,93E-01	8,63E-01
IGH-IGHV3-49.IGHJ3	506,77	2,93E-01	8,63E-01
IGH-IGHV1-2.IGHJ1	224,09	2,94E-01	8,63E-01
TRA-TRAV26-1.TRAJ53	455,16	2,94E-01	8,63E-01
TRA-TRAV21.TRAJ20	630,08	2,94E-01	8,63E-01
TRA-TRAV27.TRAJ22	1833,06	2,95E-01	8,63E-01
IGK-IGKV2-29.IGKJ5	211,59	2,95E-01	8,63E-01
TRA-TRAV29DV5.TRAJ32	888,05	2,96E-01	8,64E-01
TRA-TRAV29DV5.TRAJ50	1364,53	2,97E-01	8,64E-01
TRA-TRAV8-6.TRAJ34	-604,22	2,98E-01	8,64E-01
TRA-TRAV8-3.TRAJ5	1147,50	2,99E-01	8,64E-01
TRA-TRAV9-2.TRAJ23	741,23	2,99E-01	8,64E-01
TRA-TRAV9-2.TRAJ29	-919,46	3,00E-01	8,64E-01
IGK-IGKV4-1.IGKJ1	38,12	3,00E-01	8,64E-01
IGH-IGHV4-39.IGHJ5	113,04	3,01E-01	8,64E-01
TRA-TRAV17.TRAJ47	-926,97	3,01E-01	8,64E-01
TRB-TRBV28.TRBJ1-4	260,39	3,01E-01	8,64E-01
TRA-TRAV9-2.TRAJ4	780,62	3,01E-01	8,64E-01
TRA-TRAV12-1.TRAJ33	-296,40	3,01E-01	8,64E-01
TRA-TRAV9-2.TRAJ17	1240,04	3,02E-01	8,64E-01
TRA-TRAV27.TRAJ32	1796,08	3,03E-01	8,66E-01
TRB-TRBV27.TRBJ1-5	244,29	3,04E-01	8,66E-01
TRB-TRBV27.TRBJ2-2	-556,92	3,04E-01	8,66E-01
TRA-TRAV29DV5.TRAJ39	567,62	3,06E-01	8,69E-01
TRA-TRAV14DV4.TRAJ10	897,63	3,06E-01	8,69E-01
IGH-IGHV1-18.IGHJ2	427,75	3,07E-01	8,69E-01
TRB-TRBV24-1.TRBJ2-5	867,16	3,09E-01	8,69E-01
TRB-TRBV7-9.TRBJ2-5	357,25	3,09E-01	8,69E-01
TRA-TRAV4.TRAJ21	-271,08	3,09E-01	8,69E-01
IGK-IGKV1-5.IGKJ3	-59,55	3,09E-01	8,69E-01
TRA-TRAV17.TRAJ36	1070,50	3,10E-01	8,69E-01
TRA-TRAV29DV5.TRAJ57	-61,52	3,11E-01	8,69E-01
TRA-TRAV17.TRAJ15	-64,02	3,11E-01	8,69E-01
TRA-TRAV38-2DV8.TRAJ40	-236,99	3,11E-01	8,69E-01
TRA-TRAV19.TRAJ53	-265,48	3,11E-01	8,69E-01
TRB-TRBV3-1.TRBJ1-1	149,78	3,12E-01	8,71E-01
TRA-TRAV9-2.TRAJ32	1051,73	3,14E-01	8,72E-01
TRA-TRAV17.TRAJ23	808,31	3,14E-01	8,72E-01
TRA-TRAV26-2.TRAJ52	599,37	3,15E-01	8,72E-01
TRA-TRAV23DV6.TRAJ26	1428,81	3,16E-01	8,74E-01
TRA-TRAV21.TRAJ41	1488,34	3,17E-01	8,76E-01
TRA-TRAV21.TRAJ10	-98,28	3,18E-01	8,76E-01
TRA-TRAV14DV4.TRAJ53	805,85	3,18E-01	8,76E-01
TRA-TRAV19.TRAJ9	-293,27	3,19E-01	8,76E-01
TRB-TRBV6-2.TRBJ2-7	-131,59	3,20E-01	8,76E-01
TRB-TRBV18.TRBJ1-1	231,56	3,21E-01	8,76E-01
IGK-IGKV4-1.IGKJ2	-31,15	3,23E-01	8,76E-01
TRA-TRAV13-2.TRAJ45	-394,51	3,23E-01	8,76E-01
TRA-TRAV19.TRAJ30	-94,05	3,23E-01	8,76E-01
TRA-TRAV35.TRAJ44	1127,88	3,23E-01	8,76E-01
IGK-IGKV3-11.IGKJ4	-32,44	3,23E-01	8,76E-01
TRA-TRAV22.TRAJ43	1099,70	3,24E-01	8,76E-01
TRB-TRBV19.TRBJ2-3	-127,20	3,25E-01	8,76E-01
TRB-TRBV6-5.TRBJ2-4	1518,75	3,25E-01	8,76E-01
TRB-TRBV13.TRBJ2-5	1137,82	3,26E-01	8,76E-01
TRA-TRAV9-2.TRAJ44	1317,95	3,26E-01	8,76E-01
TRB-TRBV6-5.TRBJ2-3	172,80	3,27E-01	8,76E-01
IGH-IGHV3-30.IGHJ4	-16,19	3,27E-01	8,76E-01
TRB-TRBV7-3.TRBJ1-1	457,01	3,27E-01	8,76E-01
TRB-TRBV5-5.TRBJ1-5	1204,15	3,28E-01	8,76E-01
TRA-TRAV14DV4.TRAJ44	-333,10	3,28E-01	8,76E-01
IGH-IGHV3-23.IGHJ1	147,01	3,33E-01	8,76E-01
TRB-TRBV4-2.TRBJ1-5	268,85	3,35E-01	8,76E-01
TRA-TRAV8-1.TRAJ5	1146,47	3,36E-01	8,76E-01
TRA-TRAV26-1.TRAJ38	873,19	3,36E-01	8,76E-01
IGL-IGLV1-51.IGLJ1	-41,30	3,36E-01	8,76E-01
TRA-TRAV21.TRAJ11	-908,03	3,37E-01	8,76E-01
TRA-TRAV26-1.TRAJ21	-609,14	3,37E-01	8,76E-01
TRA-TRAV16.TRAJ49	-1271,26	3,37E-01	8,76E-01
TRA-TRAV14DV4.TRAJ15	-504,10	3,37E-01	8,76E-01
TRA-TRAV12-2.TRAJ7	-239,34	3,38E-01	8,76E-01
TRB-TRBV14.TRBJ1-6	-136,28	3,38E-01	8,76E-01
TRA-TRAV8-2.TRAJ8	-264,11	3,39E-01	8,76E-01
TRA-TRAV17.TRAJ33	847,45	3,39E-01	8,76E-01
TRA-TRAV12-1.TRAJ11	973,38	3,39E-01	8,76E-01
TRA-TRAV9-2.TRAJ10	690,68	3,40E-01	8,76E-01
TRA-TRAV12-2.TRAJ3	-158,63	3,40E-01	8,76E-01
TRA-TRAV29DV5.TRAJ54	355,89	3,40E-01	8,76E-01
IGK-IGKV1-16.IGKJ1	77,85	3,41E-01	8,76E-01
TRA-TRAV36DV7.TRAJ48	1472,54	3,41E-01	8,76E-01
TRA-TRAV12-3.TRAJ17	1174,60	3,43E-01	8,76E-01
TRA-TRAV8-2.TRAJ10	-166,72	3,43E-01	8,76E-01
TRA-TRAV8-6.TRAJ49	1138,75	3,44E-01	8,76E-01
TRA-TRAV12-3.TRAJ5	-737,11	3,44E-01	8,76E-01
TRB-TRBV18.TRBJ1-5	393,22	3,45E-01	8,76E-01
TRA-TRAV27.TRAJ37	595,82	3,45E-01	8,76E-01
TRA-TRAV12-3.TRAJ36	1721,83	3,45E-01	8,76E-01
TRA-TRAV2.TRAJ23	993,31	3,45E-01	8,76E-01
TRA-TRAV14DV4.TRAJ52	-508,11	3,46E-01	8,76E-01
TRB-TRBV4-1.TRBJ2-1	-50,31	3,47E-01	8,76E-01
IGK-IGKV2-40.IGKJ4	785,77	3,47E-01	8,76E-01
TRB-TRBV19.TRBJ2-7	48,17	3,48E-01	8,76E-01
TRA-TRAV21.TRAJ57	-321,47	3,48E-01	8,76E-01
TRB-TRBV13.TRBJ2-7	255,88	3,49E-01	8,76E-01
TRA-TRAV17.TRAJ28	550,60	3,50E-01	8,76E-01
TRA-TRAV9-2.TRAJ18	1638,63	3,50E-01	8,76E-01
TRA-TRAV8-3.TRAJ26	1307,97	3,51E-01	8,76E-01
IGL-IGLV1-40.IGLJ1	-12,14	3,52E-01	8,76E-01
TRB-TRBV3-1.TRBJ2-4	1071,20	3,53E-01	8,76E-01
TRA-TRAV12-1.TRAJ20	560,22	3,53E-01	8,76E-01
TRA-TRAV13-2.TRAJ12	-620,12	3,53E-01	8,76E-01
TRA-TRAV13-2.TRAJ26	1297,01	3,54E-01	8,76E-01
TRA-TRAV8-3.TRAJ34	796,97	3,54E-01	8,76E-01
IGK-IGKV1-39.IGKJ3	34,80	3,55E-01	8,76E-01
TRA-TRAV26-1.TRAJ33	869,69	3,55E-01	8,76E-01
IGH-IGHV6-1.IGHJ6	-49,62	3,55E-01	8,76E-01
IGK-IGKV3-11.IGKJ1	42,95	3,56E-01	8,76E-01
TRA-TRAV12-3.TRAJ15	1068,42	3,56E-01	8,76E-01
TRA-TRAV14DV4.TRAJ40	937,36	3,57E-01	8,76E-01
TRA-TRAV38-1.TRAJ45	642,39	3,57E-01	8,76E-01
IGL-IGLV5-45.IGLJ2	80,31	3,57E-01	8,76E-01
TRA-TRAV9-2.TRAJ33	-1052,18	3,58E-01	8,76E-01
TRA-TRAV23DV6.TRAJ32	912,38	3,58E-01	8,76E-01
TRA-TRAV38-1.TRAJ56	-457,14	3,59E-01	8,76E-01
TRB-TRBV24-1.TRBJ2-7	-68,94	3,60E-01	8,76E-01
TRA-TRAV9-2.TRAJ57	-568,50	3,60E-01	8,76E-01
TRA-TRAV13-1.TRAJ18	-682,78	3,60E-01	8,76E-01
TRB-TRBV9.TRBJ2-7	200,58	3,61E-01	8,76E-01
TRB-TRBV15.TRBJ1-4	-211,06	3,61E-01	8,76E-01
IGH-IGHV4-4.IGHJ5	57,09	3,61E-01	8,76E-01
IGL-IGLV2-11.IGLJ1	-13,05	3,62E-01	8,76E-01
TRB-TRBV2.TRBJ2-7	91,79	3,62E-01	8,76E-01
TRA-TRAV13-2.TRAJ21	-1325,77	3,62E-01	8,76E-01
IGH-IGHV3-7.IGHJ1	-126,16	3,62E-01	8,76E-01
TRA-TRAV8-2.TRAJ15	-680,10	3,62E-01	8,76E-01
TRB-TRBV2.TRBJ1-1	-88,02	3,63E-01	8,76E-01
TRB-TRBV10-3.TRBJ2-3	-54,06	3,63E-01	8,76E-01
TRA-TRAV12-2.TRAJ10	323,19	3,63E-01	8,76E-01
TRA-TRAV9-2.TRAJ21	867,04	3,64E-01	8,76E-01
TRA-TRAV8-2.TRAJ5	-441,47	3,65E-01	8,76E-01
TRA-TRAV21.TRAJ23	636,16	3,66E-01	8,76E-01
TRB-TRBV29-1.TRBJ1-2	137,42	3,66E-01	8,76E-01
TRA-TRAV17.TRAJ58	453,98	3,66E-01	8,76E-01
IGL-IGLV1-44.IGLJ1	-48,82	3,67E-01	8,76E-01
TRB-TRBV7-2.TRBJ1-6	-180,16	3,67E-01	8,76E-01
TRA-TRAV24.TRAJ53	1166,69	3,67E-01	8,76E-01
TRA-TRAV27.TRAJ26	878,97	3,68E-01	8,76E-01
TRA-TRAV24.TRAJ9	1423,50	3,68E-01	8,76E-01
TRB-TRBV10-3.TRBJ2-2	-1070,69	3,68E-01	8,76E-01
TRA-TRAV17.TRAJ34	271,83	3,69E-01	8,77E-01
TRA-TRAV10.TRAJ33	1323,16	3,70E-01	8,77E-01
TRA-TRAV26-1.TRAJ28	683,41	3,72E-01	8,80E-01
TRA-TRAV20.TRAJ4	1032,79	3,73E-01	8,81E-01
TRA-TRAV17.TRAJ4	1137,77	3,73E-01	8,81E-01
TRG-TRGV3.TRGJ1	-2,13	3,74E-01	8,81E-01
TRA-TRAV12-2.TRAJ20	-55,53	3,75E-01	8,81E-01
IGK-IGKV1-33.IGKJ5	-37,75	3,76E-01	8,81E-01
IGK-IGKV1-16.IGKJ3	155,65	3,77E-01	8,81E-01
TRA-TRAV13-1.TRAJ21	656,45	3,78E-01	8,81E-01
TRA-TRAV12-2.TRAJ32	737,44	3,78E-01	8,81E-01
TRB-TRBV7-8.TRBJ1-4	972,78	3,79E-01	8,81E-01
TRA-TRAV5.TRAJ10	1235,17	3,79E-01	8,81E-01
TRA-TRAV25.TRAJ37	303,25	3,80E-01	8,81E-01
IGL-IGLV3-21.IGLJ3	-28,35	3,80E-01	8,81E-01
TRB-TRBV7-6.TRBJ1-5	-195,73	3,80E-01	8,81E-01
TRB-TRBV19.TRBJ2-4	-499,75	3,81E-01	8,81E-01
TRB-TRBV5-1.TRBJ2-3	98,11	3,82E-01	8,81E-01
TRB-TRBV12-5.TRBJ2-3	-482,09	3,82E-01	8,81E-01
TRA-TRAV22.TRAJ48	-858,21	3,82E-01	8,81E-01
TRA-TRAV25.TRAJ13	1216,02	3,82E-01	8,81E-01
IGL-IGLV1-51.IGLJ7	175,72	3,82E-01	8,81E-01
TRA-TRAV29DV5.TRAJ40	279,28	3,82E-01	8,81E-01
TRA-TRAV17.TRAJ22	-107,74	3,83E-01	8,81E-01
IGH-IGHV3-49.IGHJ6	261,29	3,84E-01	8,83E-01
TRA-TRAV12-2.TRAJ34	162,75	3,87E-01	8,85E-01
IGK-IGKV1-33.IGKJ4	24,52	3,87E-01	8,85E-01
IGK-IGKV3-20.IGKJ4	-25,04	3,88E-01	8,85E-01
TRB-TRBV29-1.TRBJ2-3	69,10	3,89E-01	8,85E-01
TRD-TRDV1.TRDJ1	-1,25	3,89E-01	8,85E-01
TRB-TRBV5-5.TRBJ2-7	-193,42	3,89E-01	8,85E-01
TRA-TRAV26-2.TRAJ42	-553,92	3,90E-01	8,85E-01
IGH-IGHV4-28.IGHJ3	128,89	3,90E-01	8,85E-01
IGK-IGKV1-12.IGKJ5	-118,77	3,91E-01	8,85E-01
TRB-TRBV11-2.TRBJ2-7	308,52	3,92E-01	8,85E-01
TRA-TRAV2.TRAJ33	-610,17	3,92E-01	8,85E-01
TRA-TRAV19.TRAJ44	-391,03	3,92E-01	8,85E-01
TRA-TRAV8-2.TRAJ34	672,31	3,93E-01	8,85E-01
TRB-TRBV14.TRBJ1-1	173,98	3,94E-01	8,85E-01
TRA-TRAV29DV5.TRAJ21	-655,12	3,94E-01	8,85E-01
TRA-TRAV35.TRAJ37	904,73	3,94E-01	8,85E-01
IGL-IGLV8-61.IGLJ2	-47,33	3,95E-01	8,85E-01
TRA-TRAV26-1.TRAJ57	1040,68	3,96E-01	8,85E-01
TRA-TRAV8-6.TRAJ42	-762,47	3,96E-01	8,85E-01
TRA-TRAV13-2.TRAJ37	771,70	3,96E-01	8,85E-01
TRA-TRAV38-1.TRAJ40	-145,60	3,98E-01	8,85E-01
TRB-TRBV5-5.TRBJ1-1	481,03	3,98E-01	8,85E-01
TRA-TRAV22.TRAJ49	1313,22	4,00E-01	8,85E-01
TRA-TRAV9-2.TRAJ20	489,82	4,01E-01	8,85E-01
TRA-TRAV27.TRAJ54	941,12	4,01E-01	8,85E-01
TRA-TRAV12-1.TRAJ30	784,53	4,02E-01	8,85E-01
TRA-TRAV13-1.TRAJ10	394,31	4,02E-01	8,85E-01
TRA-TRAV21.TRAJ3	-535,02	4,03E-01	8,85E-01
TRB-TRBV3-1.TRBJ2-1	-35,35	4,03E-01	8,85E-01
TRB-TRBV7-9.TRBJ2-2	547,22	4,04E-01	8,85E-01
TRB-TRBV20-1.TRBJ1-4	342,21	4,04E-01	8,85E-01
TRA-TRAV19.TRAJ56	-610,46	4,04E-01	8,85E-01
TRA-TRAV8-1.TRAJ4	754,42	4,04E-01	8,85E-01
TRG-TRGV9.TRGJ1	2,52	4,04E-01	8,85E-01
TRA-TRAV8-2.TRAJ30	-316,16	4,05E-01	8,85E-01
TRA-TRAV12-2.TRAJ43	357,39	4,05E-01	8,85E-01
TRA-TRAV12-1.TRAJ17	-502,00	4,05E-01	8,85E-01
TRB-TRBV5-6.TRBJ1-4	-1131,70	4,05E-01	8,85E-01
IGK-IGKV3-15.IGKJ1	-26,75	4,07E-01	8,86E-01
TRA-TRAV1-1.TRAJ33	785,53	4,07E-01	8,86E-01
TRA-TRAV12-3.TRAJ45	955,67	4,08E-01	8,86E-01
TRA-TRAV8-2.TRAJ33	870,77	4,08E-01	8,86E-01
TRA-TRAV10.TRAJ4	1247,68	4,08E-01	8,86E-01
TRA-TRAV4.TRAJ10	786,10	4,10E-01	8,88E-01
TRA-TRAV8-3.TRAJ6	420,09	4,10E-01	8,88E-01
TRA-TRAV8-2.TRAJ23	417,44	4,13E-01	8,92E-01
TRA-TRAV8-2.TRAJ48	-121,32	4,13E-01	8,92E-01
TRA-TRAV22.TRAJ20	-683,33	4,13E-01	8,92E-01
TRA-TRAV12-2.TRAJ47	161,67	4,14E-01	8,93E-01
TRA-TRAV1-2.TRAJ30	612,97	4,18E-01	8,96E-01
TRA-TRAV12-2.TRAJ54	876,85	4,18E-01	8,96E-01
TRB-TRBV18.TRBJ2-1	-188,63	4,19E-01	8,96E-01
IGK-IGKV2-30.IGKJ3	213,27	4,19E-01	8,96E-01
IGH-IGHV4-28.IGHJ4	40,58	4,20E-01	8,96E-01
TRA-TRAV38-2DV8.TRAJ34	1249,48	4,20E-01	8,96E-01
TRA-TRAV1-2.TRAJ32	692,46	4,20E-01	8,96E-01
TRA-TRAV23DV6.TRAJ48	147,71	4,22E-01	8,96E-01
TRA-TRAV29DV5.TRAJ10	961,25	4,22E-01	8,96E-01
TRB-TRBV5-4.TRBJ1-4	-391,56	4,23E-01	8,96E-01
IGK-IGKV1-12.IGKJ2	-65,26	4,24E-01	8,96E-01
TRA-TRAV27.TRAJ49	724,33	4,24E-01	8,96E-01
TRA-TRAV8-1.TRAJ3	720,09	4,25E-01	8,96E-01
TRB-TRBV5-6.TRBJ1-5	1021,63	4,25E-01	8,96E-01
TRA-TRAV24.TRAJ37	1075,09	4,26E-01	8,96E-01
IGK-IGKV2-29.IGKJ1	-63,02	4,26E-01	8,96E-01
TRA-TRAV21.TRAJ58	566,67	4,27E-01	8,96E-01
TRB-TRBV6-4.TRBJ2-3	-122,84	4,28E-01	8,96E-01
TRA-TRAV8-6.TRAJ27	1414,73	4,28E-01	8,96E-01
TRA-TRAV21.TRAJ30	681,64	4,29E-01	8,96E-01
TRD-TRDV2.TRDJ1	-1,03	4,29E-01	8,96E-01
TRA-TRAV16.TRAJ10	752,82	4,29E-01	8,96E-01
IGH-IGHV4-30-2.IGHJ5	61,39	4,31E-01	8,96E-01
TRB-TRBV28.TRBJ1-6	203,04	4,31E-01	8,96E-01
IGK-IGKV1-13.IGKJ4	-51,57	4,32E-01	8,96E-01
IGK-IGKV3-15.IGKJ2	26,66	4,32E-01	8,96E-01
TRA-TRAV12-3.TRAJ4	1005,33	4,33E-01	8,96E-01
IGH-IGHV3-15.IGHJ3	-78,81	4,33E-01	8,96E-01
TRA-TRAV12-3.TRAJ40	751,92	4,34E-01	8,96E-01
TRB-TRBV25-1.TRBJ1-1	1197,64	4,34E-01	8,96E-01
TRB-TRBV18.TRBJ1-6	1075,06	4,34E-01	8,96E-01
TRB-TRBV29-1.TRBJ1-3	-274,19	4,36E-01	8,96E-01
TRA-TRAV12-3.TRAJ26	796,31	4,37E-01	8,96E-01
IGK-IGKV2-28.IGKJ5	83,26	4,37E-01	8,96E-01
TRA-TRAV8-2.TRAJ56	990,96	4,38E-01	8,96E-01
TRA-TRAV19.TRAJ23	-78,82	4,38E-01	8,96E-01
TRA-TRAV5.TRAJ4	-37,63	4,39E-01	8,96E-01
TRA-TRAV1-1.TRAJ15	867,12	4,39E-01	8,96E-01
TRA-TRAV23DV6.TRAJ45	540,42	4,39E-01	8,96E-01
TRA-TRAV23DV6.TRAJ37	347,21	4,40E-01	8,96E-01
IGK-IGKV1-17.IGKJ1	40,40	4,40E-01	8,96E-01
TRB-TRBV4-1.TRBJ2-7	105,73	4,40E-01	8,96E-01
TRB-TRBV28.TRBJ2-6	276,37	4,40E-01	8,96E-01
TRA-TRAV16.TRAJ20	-1119,45	4,41E-01	8,96E-01
TRB-TRBV9.TRBJ1-6	901,15	4,42E-01	8,96E-01
TRA-TRAV12-3.TRAJ52	611,23	4,42E-01	8,96E-01
TRB-TRBV7-8.TRBJ2-3	-216,15	4,42E-01	8,96E-01
IGK-IGKV4-1.IGKJ5	90,09	4,42E-01	8,96E-01
TRA-TRAV12-1.TRAJ22	762,70	4,43E-01	8,96E-01
TRA-TRAV23DV6.TRAJ35	1210,79	4,43E-01	8,96E-01
TRA-TRAV8-2.TRAJ16	777,65	4,43E-01	8,96E-01
TRB-TRBV15.TRBJ1-2	884,18	4,44E-01	8,96E-01
TRB-TRBV15.TRBJ2-7	366,91	4,46E-01	8,96E-01
TRA-TRAV36DV7.TRAJ57	991,90	4,46E-01	8,96E-01
TRA-TRAV1-2.TRAJ35	-878,75	4,47E-01	8,96E-01
IGH-IGHV6-1.IGHJ5	-277,47	4,47E-01	8,96E-01
TRB-TRBV4-2.TRBJ2-7	-41,85	4,47E-01	8,96E-01
TRA-TRAV12-3.TRAJ44	-691,01	4,47E-01	8,96E-01
TRB-TRBV14.TRBJ1-3	1130,04	4,47E-01	8,96E-01
TRA-TRAV36DV7.TRAJ53	837,54	4,48E-01	8,96E-01
TRA-TRAV9-2.TRAJ12	982,07	4,50E-01	8,98E-01
IGK-IGKV1-39.IGKJ2	-12,39	4,50E-01	8,98E-01
TRA-TRAV25.TRAJ40	677,43	4,51E-01	8,98E-01
IGH-IGHV1-69.IGHJ4	23,73	4,52E-01	8,98E-01
TRA-TRAV10.TRAJ6	-797,27	4,52E-01	8,98E-01
TRB-TRBV6-2.TRBJ2-2	388,31	4,52E-01	8,98E-01
TRB-TRBV28.TRBJ2-3	38,86	4,53E-01	8,99E-01
TRA-TRAV23DV6.TRAJ9	620,60	4,55E-01	9,00E-01
TRB-TRBV5-1.TRBJ2-6	455,14	4,55E-01	9,00E-01
TRA-TRAV12-2.TRAJ36	-468,68	4,56E-01	9,00E-01
TRA-TRAV8-1.TRAJ40	-401,61	4,56E-01	9,00E-01
TRA-TRAV1-2.TRAJ17	349,42	4,58E-01	9,03E-01
TRA-TRAV26-1.TRAJ15	677,17	4,59E-01	9,03E-01
TRB-TRBV10-3.TRBJ2-5	-394,49	4,60E-01	9,03E-01
TRA-TRAV13-2.TRAJ54	842,77	4,60E-01	9,03E-01
TRA-TRAV27.TRAJ39	697,11	4,60E-01	9,03E-01
TRA-TRAV4.TRAJ5	532,35	4,62E-01	9,04E-01
TRA-TRAV4.TRAJ28	-1174,33	4,62E-01	9,04E-01
TRA-TRAV9-2.TRAJ52	-354,03	4,63E-01	9,04E-01
IGK-IGKV1-16.IGKJ4	44,98	4,64E-01	9,04E-01
TRA-TRAV17.TRAJ26	466,37	4,64E-01	9,04E-01
IGH-IGHV5-10-1.IGHJ1	206,85	4,65E-01	9,04E-01
TRB-TRBV7-2.TRBJ2-2	-322,46	4,65E-01	9,04E-01
TRA-TRAV19.TRAJ52	265,49	4,66E-01	9,04E-01
TRA-TRAV10.TRAJ27	-1338,60	4,66E-01	9,04E-01
TRA-TRAV8-3.TRAJ30	-137,05	4,67E-01	9,04E-01
TRA-TRAV8-6.TRAJ23	1011,70	4,68E-01	9,04E-01
TRA-TRAV26-1.TRAJ23	394,91	4,68E-01	9,04E-01
TRA-TRAV1-2.TRAJ28	595,13	4,70E-01	9,04E-01
TRA-TRAV14DV4.TRAJ23	-320,21	4,71E-01	9,04E-01
TRA-TRAV30.TRAJ52	927,92	4,71E-01	9,04E-01
TRB-TRBV7-8.TRBJ2-1	-129,03	4,71E-01	9,04E-01
TRA-TRAV14DV4.TRAJ11	719,16	4,71E-01	9,04E-01
TRA-TRAV25.TRAJ49	841,18	4,73E-01	9,04E-01
TRB-TRBV27.TRBJ1-2	253,25	4,73E-01	9,04E-01
IGH-IGHV1-24.IGHJ6	191,55	4,74E-01	9,04E-01
IGH-IGHV3-23.IGHJ4	15,20	4,74E-01	9,04E-01
TRA-TRAV9-2.TRAJ42	456,71	4,75E-01	9,04E-01
TRA-TRAV13-2.TRAJ16	734,55	4,75E-01	9,04E-01
TRA-TRAV12-2.TRAJ30	175,95	4,75E-01	9,04E-01
IGK-IGKV6-21.IGKJ2	430,24	4,75E-01	9,04E-01
TRB-TRBV9.TRBJ2-5	307,87	4,76E-01	9,04E-01
TRB-TRBV11-2.TRBJ1-5	-498,19	4,77E-01	9,04E-01
TRA-TRAV8-6.TRAJ52	-730,81	4,77E-01	9,04E-01
TRA-TRAV29DV5.TRAJ52	320,46	4,77E-01	9,04E-01
TRA-TRAV14DV4.TRAJ6	712,00	4,78E-01	9,04E-01
TRA-TRAV20.TRAJ39	-685,48	4,79E-01	9,04E-01
TRB-TRBV4-2.TRBJ1-3	188,84	4,79E-01	9,04E-01
IGH-IGHV3-53.IGHJ4	31,35	4,80E-01	9,04E-01
TRA-TRAV1-2.TRAJ34	-440,87	4,80E-01	9,04E-01
TRA-TRAV20.TRAJ33	919,72	4,81E-01	9,04E-01
TRB-TRBV6-2.TRBJ2-1	86,24	4,81E-01	9,04E-01
TRA-TRAV12-2.TRAJ24	312,82	4,81E-01	9,04E-01
TRA-TRAV21.TRAJ38	764,86	4,82E-01	9,04E-01
TRA-TRAV12-3.TRAJ49	526,46	4,82E-01	9,04E-01
TRD-TRDV3.TRDJ1	1,84	4,83E-01	9,04E-01
TRA-TRAV26-2.TRAJ39	-484,11	4,83E-01	9,04E-01
TRA-TRAV8-3.TRAJ42	-75,58	4,84E-01	9,05E-01
TRB-TRBV6-5.TRBJ2-7	-29,29	4,85E-01	9,05E-01
TRA-TRAV16.TRAJ48	630,82	4,85E-01	9,05E-01
IGH-IGHV1-2.IGHJ4	-19,37	4,87E-01	9,08E-01
IGK-IGKV2-29.IGKJ3	-109,89	4,87E-01	9,08E-01
TRA-TRAV26-1.TRAJ42	229,48	4,88E-01	9,08E-01
IGK-IGKV1-33.IGKJ3	-11,36	4,89E-01	9,09E-01
TRB-TRBV12-3.TRBJ2-4	610,81	4,90E-01	9,09E-01
TRA-TRAV21.TRAJ28	-550,69	4,90E-01	9,09E-01
IGH-IGHV2-70.IGHJ5	-114,85	4,91E-01	9,10E-01
IGH-IGHV4-39.IGHJ1	154,29	4,93E-01	9,11E-01
TRA-TRAV17.TRAJ18	271,99	4,94E-01	9,12E-01
TRB-TRBV5-6.TRBJ1-2	441,88	4,95E-01	9,12E-01
TRA-TRAV2.TRAJ39	-498,25	4,95E-01	9,12E-01
TRB-TRBV15.TRBJ2-5	513,46	4,95E-01	9,12E-01
TRA-TRAV20.TRAJ29	854,78	4,96E-01	9,12E-01
TRA-TRAV23DV6.TRAJ33	478,43	4,96E-01	9,12E-01
TRA-TRAV8-3.TRAJ20	317,61	4,98E-01	9,13E-01
TRB-TRBV18.TRBJ2-3	205,69	4,98E-01	9,13E-01
TRB-TRBV2.TRBJ1-6	283,20	4,99E-01	9,15E-01
TRB-TRBV7-6.TRBJ2-5	-677,26	5,00E-01	9,15E-01
TRA-TRAV16.TRAJ28	939,26	5,02E-01	9,15E-01
TRA-TRAV24.TRAJ39	699,52	5,03E-01	9,15E-01
TRA-TRAV8-1.TRAJ10	743,40	5,03E-01	9,15E-01
TRB-TRBV13.TRBJ2-1	99,14	5,03E-01	9,15E-01
TRA-TRAV12-3.TRAJ32	1228,93	5,03E-01	9,15E-01
TRA-TRAV3.TRAJ13	717,33	5,04E-01	9,15E-01
TRA-TRAV3.TRAJ17	-640,78	5,04E-01	9,15E-01
TRB-TRBV4-1.TRBJ1-6	594,37	5,04E-01	9,15E-01
TRA-TRAV1-2.TRAJ10	-230,27	5,07E-01	9,15E-01
IGH-IGHV1-18.IGHJ4	25,00	5,08E-01	9,15E-01
TRA-TRAV17.TRAJ56	357,56	5,08E-01	9,15E-01
IGH-IGHV1-58.IGHJ4	-112,74	5,09E-01	9,15E-01
TRA-TRAV38-1.TRAJ39	272,47	5,11E-01	9,15E-01
IGL-IGLV3-10.IGLJ2	-25,96	5,12E-01	9,15E-01
TRA-TRAV21.TRAJ27	-409,61	5,12E-01	9,15E-01
TRA-TRAV17.TRAJ52	335,75	5,12E-01	9,15E-01
TRA-TRAV19.TRAJ34	66,48	5,12E-01	9,15E-01
TRA-TRAV4.TRAJ43	-834,79	5,13E-01	9,15E-01
TRB-TRBV7-6.TRBJ2-3	-57,41	5,13E-01	9,15E-01
IGK-IGKV4-1.IGKJ3	54,07	5,14E-01	9,15E-01
TRA-TRAV9-2.TRAJ45	644,71	5,15E-01	9,15E-01
IGK-IGKV4-1.IGKJ4	-27,16	5,16E-01	9,15E-01
TRA-TRAV29DV5.TRAJ28	-463,69	5,17E-01	9,15E-01
TRA-TRAV1-2.TRAJ39	-434,97	5,17E-01	9,15E-01
TRA-TRAV17.TRAJ50	1030,03	5,17E-01	9,15E-01
IGK-IGKV2-30.IGKJ5	-124,93	5,18E-01	9,15E-01
TRA-TRAV12-2.TRAJ22	226,76	5,19E-01	9,15E-01
IGH-IGHV3-72.IGHJ4	143,11	5,19E-01	9,15E-01
TRA-TRAV21.TRAJ18	779,42	5,19E-01	9,15E-01
IGH-IGHV4-39.IGHJ4	26,64	5,20E-01	9,15E-01
TRA-TRAV23DV6.TRAJ21	530,90	5,20E-01	9,15E-01
IGK-IGKV1-16.IGKJ2	-49,16	5,21E-01	9,15E-01
TRB-TRBV24-1.TRBJ2-3	83,56	5,22E-01	9,15E-01
TRA-TRAV24.TRAJ27	-407,72	5,22E-01	9,15E-01
TRB-TRBV5-1.TRBJ1-1	55,83	5,22E-01	9,15E-01
TRA-TRAV4.TRAJ30	-12,98	5,23E-01	9,15E-01
IGK-IGKV1-39.IGKJ4	-20,26	5,23E-01	9,15E-01
TRB-TRBV19.TRBJ1-6	184,80	5,24E-01	9,15E-01
IGH-IGHV2-70.IGHJ3	-77,63	5,24E-01	9,15E-01
TRB-TRBV4-2.TRBJ1-1	70,93	5,24E-01	9,15E-01
IGL-IGLV3-9.IGLJ2	-47,10	5,24E-01	9,15E-01
TRB-TRBV27.TRBJ2-5	265,86	5,24E-01	9,15E-01
TRB-TRBV12-3.TRBJ1-3	246,98	5,25E-01	9,15E-01
TRB-TRBV4-1.TRBJ2-2	640,05	5,25E-01	9,15E-01
TRB-TRBV5-4.TRBJ2-5	352,90	5,26E-01	9,15E-01
TRB-TRBV19.TRBJ1-4	174,30	5,27E-01	9,15E-01
TRA-TRAV26-2.TRAJ48	457,19	5,27E-01	9,15E-01
TRA-TRAV12-2.TRAJ5	-293,41	5,27E-01	9,15E-01
TRB-TRBV11-3.TRBJ2-3	621,21	5,27E-01	9,15E-01
TRA-TRAV1-2.TRAJ33	-8,84	5,28E-01	9,15E-01
TRA-TRAV19.TRAJ37	-27,10	5,28E-01	9,15E-01
TRA-TRAV36DV7.TRAJ40	-541,61	5,28E-01	9,15E-01
TRA-TRAV12-1.TRAJ26	322,10	5,29E-01	9,15E-01
TRA-TRAV16.TRAJ4	825,00	5,30E-01	9,17E-01
TRA-TRAV9-2.TRAJ43	400,76	5,32E-01	9,17E-01
IGH-IGHV1-2.IGHJ3	81,31	5,33E-01	9,17E-01
TRB-TRBV7-9.TRBJ1-5	-126,25	5,33E-01	9,17E-01
TRA-TRAV8-1.TRAJ6	310,64	5,34E-01	9,17E-01
TRA-TRAV5.TRAJ37	-375,41	5,34E-01	9,17E-01
IGK-IGKV3-15.IGKJ4	29,58	5,35E-01	9,17E-01
TRA-TRAV26-1.TRAJ37	-98,44	5,35E-01	9,17E-01
TRA-TRAV13-1.TRAJ57	532,19	5,36E-01	9,17E-01
TRA-TRAV13-1.TRAJ44	382,57	5,36E-01	9,17E-01
TRA-TRAV26-1.TRAJ45	-69,24	5,37E-01	9,17E-01
TRA-TRAV13-1.TRAJ9	240,99	5,37E-01	9,17E-01
TRA-TRAV13-2.TRAJ20	332,39	5,38E-01	9,18E-01
TRB-TRBV7-3.TRBJ2-5	592,44	5,40E-01	9,20E-01
TRA-TRAV19.TRAJ13	315,69	5,40E-01	9,20E-01
TRA-TRAV38-1.TRAJ42	-239,93	5,40E-01	9,20E-01
TRA-TRAV8-1.TRAJ36	-643,71	5,42E-01	9,20E-01
TRA-TRAV12-1.TRAJ8	-487,88	5,42E-01	9,20E-01
TRA-TRAV21.TRAJ47	454,93	5,43E-01	9,20E-01
IGL-IGLV3-21.IGLJ1	50,49	5,43E-01	9,20E-01
TRA-TRAV12-3.TRAJ18	-1220,39	5,43E-01	9,20E-01
TRA-TRAV2.TRAJ13	-267,79	5,44E-01	9,20E-01
TRB-TRBV28.TRBJ2-4	263,29	5,44E-01	9,20E-01
TRB-TRBV7-2.TRBJ1-2	-28,95	5,45E-01	9,21E-01
TRA-TRAV14DV4.TRAJ9	320,51	5,46E-01	9,21E-01
TRB-TRBV5-1.TRBJ2-2	-199,35	5,46E-01	9,21E-01
TRB-TRBV12-3.TRBJ2-2	167,62	5,48E-01	9,22E-01
TRA-TRAV41.TRAJ34	318,83	5,49E-01	9,22E-01
TRA-TRAV8-6.TRAJ4	-344,28	5,49E-01	9,22E-01
TRA-TRAV26-1.TRAJ12	816,50	5,49E-01	9,22E-01
IGH-IGHV4-30-2.IGHJ6	30,03	5,50E-01	9,22E-01
TRA-TRAV2.TRAJ17	-687,22	5,52E-01	9,22E-01
TRA-TRAV16.TRAJ37	602,36	5,52E-01	9,22E-01
TRA-TRAV20.TRAJ37	355,90	5,53E-01	9,22E-01
TRA-TRAV13-1.TRAJ52	255,32	5,54E-01	9,22E-01
TRA-TRAV9-2.TRAJ34	536,99	5,54E-01	9,22E-01
TRB-TRBV2.TRBJ2-1	43,13	5,55E-01	9,22E-01
IGL-IGLV1-36.IGLJ3	39,66	5,56E-01	9,22E-01
TRA-TRAV17.TRAJ40	-247,82	5,59E-01	9,22E-01
IGL-IGLV7-43.IGLJ2	100,66	5,59E-01	9,22E-01
TRA-TRAV3.TRAJ9	617,16	5,59E-01	9,22E-01
TRB-TRBV19.TRBJ2-6	177,35	5,59E-01	9,22E-01
TRA-TRAV26-1.TRAJ30	370,39	5,61E-01	9,22E-01
TRA-TRAV8-3.TRAJ40	297,34	5,61E-01	9,22E-01
TRA-TRAV14DV4.TRAJ48	184,99	5,61E-01	9,22E-01
IGH-IGHV3-30.IGHJ6	-13,80	5,62E-01	9,22E-01
TRA-TRAV35.TRAJ45	406,68	5,62E-01	9,22E-01
TRB-TRBV14.TRBJ2-1	71,48	5,62E-01	9,22E-01
TRB-TRBV9.TRBJ2-3	118,60	5,63E-01	9,22E-01
TRA-TRAV13-1.TRAJ38	541,81	5,63E-01	9,22E-01
TRB-TRBV12-3.TRBJ1-1	28,44	5,64E-01	9,22E-01
TRA-TRAV17.TRAJ54	-259,84	5,64E-01	9,22E-01
TRA-TRAV13-2.TRAJ40	-500,50	5,64E-01	9,22E-01
TRB-TRBV11-2.TRBJ2-3	255,01	5,65E-01	9,22E-01
TRA-TRAV10.TRAJ20	-203,75	5,66E-01	9,22E-01
TRA-TRAV13-1.TRAJ13	106,19	5,66E-01	9,22E-01
TRB-TRBV10-2.TRBJ2-1	274,73	5,67E-01	9,22E-01
TRA-TRAV14DV4.TRAJ37	462,24	5,67E-01	9,22E-01
TRA-TRAV38-1.TRAJ28	371,08	5,68E-01	9,22E-01
IGH-IGHV3-73.IGHJ4	-85,34	5,69E-01	9,22E-01
TRA-TRAV3.TRAJ34	565,53	5,69E-01	9,22E-01
TRA-TRAV14DV4.TRAJ5	437,65	5,69E-01	9,22E-01
TRA-TRAV19.TRAJ5	384,41	5,69E-01	9,22E-01
TRA-TRAV12-2.TRAJ16	405,16	5,70E-01	9,22E-01
TRA-TRAV38-1.TRAJ33	-587,67	5,70E-01	9,22E-01
TRA-TRAV36DV7.TRAJ37	702,80	5,71E-01	9,22E-01
TRD-TRDV2.TRDJ3	2,43	5,71E-01	9,22E-01
TRA-TRAV8-2.TRAJ32	462,07	5,71E-01	9,22E-01
TRA-TRAV8-3.TRAJ28	783,32	5,72E-01	9,22E-01
TRA-TRAV41.TRAJ57	519,32	5,73E-01	9,22E-01
TRA-TRAV9-2.TRAJ48	287,90	5,74E-01	9,22E-01
TRB-TRBV20-1.TRBJ1-6	220,64	5,74E-01	9,22E-01
TRA-TRAV24.TRAJ23	561,90	5,75E-01	9,22E-01
TRA-TRAV5.TRAJ39	-485,15	5,76E-01	9,22E-01
TRA-TRAV8-6.TRAJ6	130,57	5,76E-01	9,22E-01
TRB-TRBV6-1.TRBJ1-6	-477,26	5,77E-01	9,22E-01
TRB-TRBV18.TRBJ2-4	891,77	5,77E-01	9,22E-01
TRB-TRBV28.TRBJ1-2	22,90	5,78E-01	9,22E-01
TRB-TRBV7-8.TRBJ1-1	-236,20	5,78E-01	9,22E-01
TRA-TRAV38-2DV8.TRAJ43	-132,98	5,78E-01	9,22E-01
TRA-TRAV19.TRAJ29	321,21	5,79E-01	9,22E-01
TRA-TRAV35.TRAJ54	444,69	5,79E-01	9,22E-01
IGK-IGKV1-6.IGKJ2	-90,13	5,79E-01	9,22E-01
TRB-TRBV29-1.TRBJ2-2	86,59	5,80E-01	9,22E-01
TRA-TRAV35.TRAJ40	337,77	5,81E-01	9,22E-01
IGK-IGKV1-17.IGKJ2	-42,50	5,82E-01	9,22E-01
TRA-TRAV8-6.TRAJ15	-519,04	5,82E-01	9,22E-01
TRA-TRAV19.TRAJ58	255,08	5,82E-01	9,22E-01
TRB-TRBV7-9.TRBJ2-1	28,44	5,82E-01	9,22E-01
TRA-TRAV8-1.TRAJ23	702,26	5,83E-01	9,22E-01
TRA-TRAV23DV6.TRAJ53	-284,39	5,84E-01	9,22E-01
TRA-TRAV36DV7.TRAJ43	-796,23	5,84E-01	9,22E-01
TRA-TRAV29DV5.TRAJ27	262,70	5,86E-01	9,22E-01
TRA-TRAV21.TRAJ13	251,76	5,87E-01	9,22E-01
TRB-TRBV4-1.TRBJ1-4	263,80	5,88E-01	9,22E-01
TRA-TRAV2.TRAJ34	405,62	5,88E-01	9,22E-01
TRA-TRAV14DV4.TRAJ34	282,97	5,88E-01	9,22E-01
TRB-TRBV18.TRBJ2-7	106,48	5,89E-01	9,22E-01
TRB-TRBV13.TRBJ1-1	195,31	5,89E-01	9,22E-01
TRA-TRAV8-3.TRAJ13	293,87	5,90E-01	9,22E-01
TRB-TRBV10-2.TRBJ1-2	179,54	5,90E-01	9,22E-01
TRB-TRBV12-5.TRBJ2-1	-257,66	5,91E-01	9,22E-01
IGK-IGKV1-17.IGKJ3	71,64	5,91E-01	9,22E-01
TRB-TRBV6-1.TRBJ1-5	101,49	5,91E-01	9,22E-01
TRA-TRAV20.TRAJ23	-749,31	5,91E-01	9,22E-01
IGL-IGLV2-11.IGLJ3	-9,70	5,92E-01	9,22E-01
IGK-IGKV2-28.IGKJ3	42,82	5,92E-01	9,22E-01
TRB-TRBV3-1.TRBJ1-5	-34,22	5,92E-01	9,22E-01
TRA-TRAV12-3.TRAJ42	-77,58	5,95E-01	9,23E-01
TRB-TRBV20-1.TRBJ2-4	-110,55	5,95E-01	9,23E-01
IGH-IGHV6-1.IGHJ3	-49,85	5,96E-01	9,23E-01
TRA-TRAV29DV5.TRAJ49	104,27	5,97E-01	9,23E-01
IGH-IGHV5-10-1.IGHJ6	37,39	5,97E-01	9,23E-01
TRA-TRAV38-2DV8.TRAJ52	-62,79	5,98E-01	9,23E-01
TRA-TRAV12-3.TRAJ34	525,03	5,98E-01	9,23E-01
TRA-TRAV20.TRAJ58	-382,86	5,99E-01	9,23E-01
TRA-TRAV20.TRAJ20	442,48	5,99E-01	9,23E-01
TRA-TRAV8-2.TRAJ3	-119,59	6,00E-01	9,23E-01
TRA-TRAV8-2.TRAJ13	262,11	6,00E-01	9,23E-01
TRA-TRAV41.TRAJ49	80,67	6,00E-01	9,23E-01
TRB-TRBV7-6.TRBJ1-1	235,59	6,01E-01	9,23E-01
TRA-TRAV17.TRAJ32	600,62	6,02E-01	9,23E-01
TRA-TRAV4.TRAJ17	-560,65	6,02E-01	9,23E-01
TRA-TRAV3.TRAJ15	572,23	6,03E-01	9,23E-01
IGK-IGKV1-12.IGKJ1	-47,89	6,03E-01	9,23E-01
TRA-TRAV35.TRAJ34	592,24	6,04E-01	9,23E-01
TRA-TRAV27.TRAJ53	211,17	6,04E-01	9,23E-01
TRA-TRAV8-2.TRAJ57	421,92	6,04E-01	9,23E-01
TRA-TRAV6.TRAJ20	701,18	6,04E-01	9,23E-01
TRA-TRAV19.TRAJ57	-180,46	6,05E-01	9,23E-01
TRA-TRAV23DV6.TRAJ52	-388,26	6,06E-01	9,24E-01
TRA-TRAV8-3.TRAJ49	270,75	6,07E-01	9,24E-01
IGK-IGKV1-9.IGKJ4	48,02	6,07E-01	9,24E-01
TRA-TRAV4.TRAJ39	-508,92	6,10E-01	9,27E-01
TRA-TRAV19.TRAJ32	463,12	6,12E-01	9,28E-01
TRA-TRAV23DV6.TRAJ20	452,22	6,12E-01	9,28E-01
TRB-TRBV6-1.TRBJ2-3	224,29	6,12E-01	9,28E-01
TRB-TRBV28.TRBJ2-2	123,63	6,13E-01	9,28E-01
TRA-TRAV14DV4.TRAJ26	-48,96	6,13E-01	9,28E-01
TRB-TRBV6-1.TRBJ1-4	-393,50	6,14E-01	9,28E-01
TRA-TRAV8-2.TRAJ26	-384,42	6,15E-01	9,28E-01
TRA-TRAV8-1.TRAJ9	287,53	6,15E-01	9,28E-01
TRB-TRBV6-6.TRBJ2-5	149,13	6,16E-01	9,28E-01
TRA-TRAV20.TRAJ42	-261,34	6,16E-01	9,28E-01
TRA-TRAV8-3.TRAJ15	316,68	6,17E-01	9,28E-01
IGK-IGKV1-27.IGKJ1	43,40	6,17E-01	9,28E-01
TRB-TRBV4-2.TRBJ2-5	124,34	6,18E-01	9,28E-01
IGK-IGKV1-5.IGKJ5	41,44	6,18E-01	9,28E-01
TRG-TRGV9.TRGJP	-0,81	6,19E-01	9,28E-01
TRA-TRAV13-2.TRAJ6	205,46	6,20E-01	9,28E-01
TRA-TRAV24.TRAJ29	-613,52	6,21E-01	9,28E-01
TRA-TRAV6.TRAJ23	219,04	6,22E-01	9,28E-01
TRB-TRBV24-1.TRBJ1-1	194,08	6,22E-01	9,28E-01
TRB-TRBV4-2.TRBJ1-6	242,18	6,22E-01	9,28E-01
TRB-TRBV7-8.TRBJ1-6	808,27	6,22E-01	9,28E-01
TRA-TRAV16.TRAJ26	481,84	6,22E-01	9,28E-01
TRA-TRAV8-3.TRAJ53	377,44	6,25E-01	9,28E-01
TRA-TRAV13-1.TRAJ53	244,38	6,25E-01	9,28E-01
IGK-IGKV1-13.IGKJ1	28,21	6,26E-01	9,28E-01
TRB-TRBV10-3.TRBJ1-4	450,31	6,26E-01	9,28E-01
TRA-TRAV23DV6.TRAJ34	207,86	6,27E-01	9,28E-01
TRB-TRBV4-2.TRBJ1-2	-61,07	6,27E-01	9,28E-01
TRA-TRAV1-2.TRAJ13	289,17	6,27E-01	9,28E-01
TRA-TRAV12-3.TRAJ10	217,23	6,28E-01	9,28E-01
TRA-TRAV29DV5.TRAJ48	207,34	6,28E-01	9,28E-01
TRA-TRAV36DV7.TRAJ54	459,38	6,28E-01	9,28E-01
TRB-TRBV4-2.TRBJ2-6	58,79	6,30E-01	9,28E-01
TRA-TRAV24.TRAJ40	355,41	6,30E-01	9,28E-01
TRA-TRAV21.TRAJ22	295,85	6,30E-01	9,28E-01
TRB-TRBV2.TRBJ1-2	87,55	6,31E-01	9,28E-01
IGH-IGHV1-24.IGHJ4	52,23	6,31E-01	9,28E-01
TRA-TRAV8-2.TRAJ40	208,28	6,32E-01	9,30E-01
IGK-IGKV2-24.IGKJ2	-76,86	6,34E-01	9,30E-01
TRA-TRAV2.TRAJ9	256,68	6,34E-01	9,31E-01
TRB-TRBV28.TRBJ1-5	-38,67	6,36E-01	9,31E-01
TRB-TRBV7-2.TRBJ2-3	-14,50	6,36E-01	9,31E-01
TRA-TRAV8-2.TRAJ22	372,94	6,37E-01	9,31E-01
TRB-TRBV9.TRBJ1-5	140,27	6,38E-01	9,31E-01
TRA-TRAV17.TRAJ27	345,72	6,39E-01	9,31E-01
TRA-TRAV12-1.TRAJ43	-620,98	6,39E-01	9,31E-01
TRA-TRAV5.TRAJ5	-373,97	6,40E-01	9,31E-01
IGL-IGLV6-57.IGLJ2	10,52	6,40E-01	9,31E-01
TRA-TRAV29DV5.TRAJ26	108,86	6,41E-01	9,31E-01
IGH-IGHV3-7.IGHJ3	48,74	6,41E-01	9,31E-01
IGL-IGLV1-51.IGLJ2	4,92	6,41E-01	9,31E-01
TRA-TRAV12-3.TRAJ27	343,92	6,42E-01	9,31E-01
TRB-TRBV5-6.TRBJ1-6	639,33	6,44E-01	9,31E-01
TRA-TRAV13-1.TRAJ11	-59,06	6,44E-01	9,31E-01
TRB-TRBV19.TRBJ1-5	-28,00	6,44E-01	9,31E-01
TRA-TRAV27.TRAJ13	724,17	6,44E-01	9,31E-01
TRA-TRAV1-2.TRAJ36	298,73	6,46E-01	9,31E-01
TRA-TRAV26-1.TRAJ20	287,72	6,48E-01	9,31E-01
TRB-TRBV6-6.TRBJ1-1	104,41	6,49E-01	9,31E-01
TRA-TRAV8-3.TRAJ33	124,80	6,50E-01	9,31E-01
TRA-TRAV1-2.TRAJ6	61,40	6,51E-01	9,31E-01
TRA-TRAV12-2.TRAJ17	96,22	6,51E-01	9,31E-01
TRB-TRBV6-6.TRBJ1-5	139,36	6,51E-01	9,31E-01
TRA-TRAV14DV4.TRAJ13	236,96	6,52E-01	9,31E-01
TRB-TRBV6-1.TRBJ2-5	-369,14	6,52E-01	9,31E-01
IGK-IGKV1-12.IGKJ3	40,95	6,54E-01	9,31E-01
TRA-TRAV8-2.TRAJ29	191,61	6,55E-01	9,31E-01
TRA-TRAV13-1.TRAJ34	-58,69	6,55E-01	9,31E-01
TRA-TRAV14DV4.TRAJ22	-224,86	6,56E-01	9,31E-01
TRA-TRAV4.TRAJ42	-181,94	6,56E-01	9,31E-01
IGK-IGKV1-17.IGKJ4	-27,03	6,56E-01	9,31E-01
TRA-TRAV27.TRAJ33	423,29	6,56E-01	9,31E-01
TRA-TRAV23DV6.TRAJ42	118,30	6,57E-01	9,31E-01
TRA-TRAV4.TRAJ9	90,38	6,57E-01	9,31E-01
TRB-TRBV6-5.TRBJ2-1	-24,43	6,58E-01	9,31E-01
TRA-TRAV9-2.TRAJ15	312,30	6,59E-01	9,31E-01
TRA-TRAV5.TRAJ34	206,69	6,59E-01	9,31E-01
TRA-TRAV12-1.TRAJ37	129,94	6,60E-01	9,31E-01
IGH-IGHV3-30.IGHJ1	-36,97	6,60E-01	9,31E-01
TRA-TRAV8-2.TRAJ20	209,01	6,60E-01	9,31E-01
TRA-TRAV12-2.TRAJ41	302,25	6,60E-01	9,31E-01
TRA-TRAV19.TRAJ40	52,75	6,61E-01	9,31E-01
TRA-TRAV1-2.TRAJ20	50,88	6,61E-01	9,31E-01
TRB-TRBV27.TRBJ2-6	-311,95	6,64E-01	9,31E-01
TRA-TRAV8-3.TRAJ38	718,74	6,64E-01	9,31E-01
TRA-TRAV12-3.TRAJ29	439,52	6,67E-01	9,31E-01
TRB-TRBV7-2.TRBJ2-4	-255,23	6,68E-01	9,31E-01
TRA-TRAV16.TRAJ23	457,74	6,68E-01	9,31E-01
TRA-TRAV12-3.TRAJ39	223,67	6,68E-01	9,31E-01
TRB-TRBV5-1.TRBJ2-5	65,90	6,69E-01	9,31E-01
TRA-TRAV8-3.TRAJ22	430,84	6,69E-01	9,31E-01
TRA-TRAV17.TRAJ48	114,96	6,69E-01	9,31E-01
TRB-TRBV20-1.TRBJ2-1	31,42	6,69E-01	9,31E-01
TRA-TRAV17.TRAJ16	131,60	6,70E-01	9,31E-01
TRB-TRBV6-6.TRBJ2-7	48,76	6,70E-01	9,31E-01
IGK-IGKV5-2.IGKJ2	207,40	6,71E-01	9,31E-01
TRA-TRAV8-3.TRAJ52	-429,59	6,71E-01	9,31E-01
IGH-IGHV4-39.IGHJ2	96,68	6,71E-01	9,31E-01
TRA-TRAV8-1.TRAJ43	515,47	6,72E-01	9,31E-01
TRB-TRBV2.TRBJ2-4	-410,60	6,73E-01	9,31E-01
TRA-TRAV21.TRAJ36	47,71	6,74E-01	9,31E-01
TRA-TRAV13-1.TRAJ24	-560,14	6,74E-01	9,31E-01
TRB-TRBV7-2.TRBJ2-6	277,77	6,75E-01	9,31E-01
TRA-TRAV29DV5.TRAJ20	-291,76	6,76E-01	9,31E-01
TRA-TRAV2.TRAJ15	320,35	6,76E-01	9,31E-01
TRA-TRAV13-1.TRAJ3	193,36	6,76E-01	9,31E-01
TRA-TRAV9-2.TRAJ47	431,68	6,76E-01	9,31E-01
TRA-TRAV41.TRAJ43	-265,23	6,76E-01	9,31E-01
TRA-TRAV8-2.TRAJ6	249,38	6,77E-01	9,31E-01
TRA-TRAV12-2.TRAJ21	61,79	6,78E-01	9,31E-01
TRA-TRAV29DV5.TRAJ37	40,37	6,78E-01	9,31E-01
TRA-TRAV21.TRAJ9	-209,82	6,79E-01	9,31E-01
TRB-TRBV19.TRBJ1-3	134,55	6,79E-01	9,31E-01
TRA-TRAV35.TRAJ29	240,53	6,80E-01	9,31E-01
TRB-TRBV6-2.TRBJ2-6	55,68	6,80E-01	9,31E-01
TRB-TRBV10-3.TRBJ2-6	41,49	6,81E-01	9,31E-01
TRA-TRAV10.TRAJ42	482,72	6,82E-01	9,31E-01
TRA-TRAV8-6.TRAJ54	275,16	6,83E-01	9,31E-01
TRB-TRBV7-9.TRBJ1-1	-19,53	6,83E-01	9,31E-01
TRA-TRAV27.TRAJ23	327,01	6,85E-01	9,31E-01
IGK-IGKV1-8.IGKJ2	63,74	6,85E-01	9,31E-01
TRA-TRAV26-2.TRAJ40	354,28	6,85E-01	9,31E-01
TRA-TRAV12-1.TRAJ28	-76,79	6,86E-01	9,31E-01
TRA-TRAV38-2DV8.TRAJ47	-550,95	6,86E-01	9,31E-01
TRB-TRBV28.TRBJ2-7	-8,36	6,86E-01	9,31E-01
TRB-TRBV6-4.TRBJ2-1	144,47	6,87E-01	9,31E-01
TRA-TRAV19.TRAJ6	74,07	6,88E-01	9,31E-01
IGH-IGHV1-2.IGHJ6	-27,78	6,89E-01	9,31E-01
TRB-TRBV5-5.TRBJ2-5	232,41	6,89E-01	9,31E-01
TRA-TRAV12-1.TRAJ42	263,38	6,89E-01	9,31E-01
TRA-TRAV14DV4.TRAJ45	407,22	6,91E-01	9,31E-01
IGK-IGKV2-30.IGKJ4	54,75	6,91E-01	9,31E-01
TRA-TRAV1-2.TRAJ40	90,56	6,92E-01	9,31E-01
TRA-TRAV22.TRAJ45	314,34	6,92E-01	9,31E-01
TRA-TRAV2.TRAJ4	307,03	6,92E-01	9,31E-01
TRA-TRAV8-6.TRAJ40	243,56	6,93E-01	9,31E-01
TRA-TRAV5.TRAJ20	473,11	6,94E-01	9,31E-01
TRA-TRAV41.TRAJ42	78,86	6,94E-01	9,31E-01
TRA-TRAV27.TRAJ29	-462,43	6,95E-01	9,31E-01
TRA-TRAV14DV4.TRAJ3	84,67	6,95E-01	9,31E-01
TRB-TRBV13.TRBJ1-2	-224,39	6,96E-01	9,31E-01
TRA-TRAV38-2DV8.TRAJ39	619,74	6,96E-01	9,31E-01
TRA-TRAV8-2.TRAJ12	117,03	6,96E-01	9,31E-01
TRA-TRAV14DV4.TRAJ27	68,89	6,97E-01	9,31E-01
TRA-TRAV23DV6.TRAJ30	161,72	6,97E-01	9,31E-01
IGH-IGHV4-28.IGHJ6	22,54	6,98E-01	9,31E-01
TRB-TRBV7-3.TRBJ2-7	-198,55	6,98E-01	9,31E-01
TRB-TRBV5-4.TRBJ2-3	-100,45	6,98E-01	9,31E-01
TRA-TRAV26-1.TRAJ24	228,91	6,99E-01	9,31E-01
TRA-TRAV20.TRAJ32	-440,55	6,99E-01	9,31E-01
TRA-TRAV26-1.TRAJ26	231,41	6,99E-01	9,31E-01
TRA-TRAV8-1.TRAJ39	-153,07	7,00E-01	9,31E-01
TRA-TRAV26-1.TRAJ36	283,03	7,00E-01	9,31E-01
TRA-TRAV13-1.TRAJ40	186,76	7,00E-01	9,31E-01
TRA-TRAV14DV4.TRAJ33	583,27	7,00E-01	9,31E-01
TRA-TRAV17.TRAJ29	179,98	7,01E-01	9,31E-01
TRA-TRAV26-1.TRAJ54	151,27	7,02E-01	9,31E-01
TRA-TRAV13-1.TRAJ30	-117,40	7,02E-01	9,31E-01
TRA-TRAV23DV6.TRAJ44	329,43	7,02E-01	9,31E-01
TRA-TRAV3.TRAJ40	-455,35	7,03E-01	9,31E-01
IGK-IGKV3-11.IGKJ2	17,04	7,03E-01	9,31E-01
TRB-TRBV7-9.TRBJ1-4	145,67	7,04E-01	9,31E-01
TRA-TRAV12-1.TRAJ47	-578,56	7,04E-01	9,31E-01
TRB-TRBV11-3.TRBJ1-1	-312,28	7,04E-01	9,31E-01
TRA-TRAV13-1.TRAJ28	152,75	7,04E-01	9,31E-01
TRA-TRAV2.TRAJ11	372,19	7,04E-01	9,31E-01
IGH-IGHV2-26.IGHJ6	20,25	7,08E-01	9,35E-01
TRA-TRAV17.TRAJ41	479,96	7,10E-01	9,36E-01
IGH-IGHV1-2.IGHJ5	-33,56	7,11E-01	9,37E-01
TRB-TRBV12-3.TRBJ2-7	14,53	7,11E-01	9,37E-01
TRA-TRAV13-2.TRAJ52	215,91	7,12E-01	9,37E-01
TRB-TRBV7-6.TRBJ2-7	-93,56	7,13E-01	9,38E-01
TRA-TRAV19.TRAJ39	-232,35	7,15E-01	9,38E-01
TRA-TRAV8-2.TRAJ50	565,28	7,16E-01	9,38E-01
IGL-IGLV5-45.IGLJ3	21,64	7,16E-01	9,38E-01
TRA-TRAV14DV4.TRAJ4	247,55	7,17E-01	9,38E-01
TRB-TRBV19.TRBJ2-2	-49,24	7,17E-01	9,38E-01
TRA-TRAV1-1.TRAJ30	325,20	7,17E-01	9,38E-01
TRA-TRAV13-2.TRAJ43	511,00	7,17E-01	9,38E-01
TRA-TRAV23DV6.TRAJ17	-329,37	7,17E-01	9,38E-01
TRA-TRAV38-1.TRAJ30	285,58	7,18E-01	9,38E-01
IGH-IGHV4-31.IGHJ6	38,83	7,19E-01	9,38E-01
TRA-TRAV6.TRAJ5	313,22	7,19E-01	9,38E-01
TRA-TRAV1-2.TRAJ16	266,38	7,20E-01	9,38E-01
TRA-TRAV8-2.TRAJ4	-152,17	7,21E-01	9,38E-01
IGH-IGHV3-74.IGHJ3	-46,30	7,22E-01	9,38E-01
TRA-TRAV27.TRAJ30	342,56	7,22E-01	9,38E-01
TRA-TRAV13-2.TRAJ5	-543,19	7,22E-01	9,38E-01
TRB-TRBV24-1.TRBJ1-2	-155,76	7,23E-01	9,38E-01
TRA-TRAV8-3.TRAJ45	-106,89	7,24E-01	9,38E-01
TRA-TRAV26-1.TRAJ44	77,86	7,24E-01	9,38E-01
TRB-TRBV7-9.TRBJ1-3	280,56	7,24E-01	9,38E-01
TRA-TRAV38-1.TRAJ54	-250,13	7,24E-01	9,38E-01
IGK-IGKV1-6.IGKJ1	-13,34	7,26E-01	9,39E-01
TRB-TRBV11-3.TRBJ2-1	-400,34	7,28E-01	9,39E-01
TRA-TRAV16.TRAJ29	-452,79	7,28E-01	9,39E-01
TRA-TRAV12-2.TRAJ29	48,97	7,29E-01	9,39E-01
TRB-TRBV29-1.TRBJ2-4	-306,41	7,30E-01	9,39E-01
TRB-TRBV18.TRBJ1-2	127,84	7,30E-01	9,39E-01
TRA-TRAV8-2.TRAJ45	197,14	7,30E-01	9,39E-01
IGK-IGKV2-24.IGKJ1	34,67	7,30E-01	9,39E-01
TRA-TRAV26-1.TRAJ56	-296,67	7,32E-01	9,39E-01
IGH-IGHV3-11.IGHJ1	-53,37	7,32E-01	9,39E-01
TRA-TRAV35.TRAJ39	-374,84	7,33E-01	9,39E-01
TRA-TRAV38-2DV8.TRAJ54	288,30	7,34E-01	9,39E-01
TRA-TRAV13-1.TRAJ4	32,26	7,34E-01	9,39E-01
TRA-TRAV13-2.TRAJ29	-376,45	7,34E-01	9,39E-01
TRB-TRBV3-1.TRBJ2-7	41,64	7,35E-01	9,39E-01
TRA-TRAV8-2.TRAJ9	92,80	7,35E-01	9,39E-01
TRA-TRAV38-2DV8.TRAJ30	-293,83	7,35E-01	9,39E-01
TRA-TRAV26-1.TRAJ50	-354,35	7,35E-01	9,39E-01
TRA-TRAV8-3.TRAJ8	305,67	7,36E-01	9,39E-01
TRA-TRAV3.TRAJ28	-584,32	7,37E-01	9,39E-01
TRA-TRAV26-1.TRAJ40	168,05	7,37E-01	9,39E-01
TRA-TRAV8-6.TRAJ32	425,39	7,39E-01	9,39E-01
IGK-IGKV3-15.IGKJ3	-26,72	7,41E-01	9,39E-01
TRB-TRBV6-5.TRBJ2-6	-282,75	7,42E-01	9,39E-01
TRA-TRAV21.TRAJ49	-117,66	7,42E-01	9,39E-01
TRA-TRAV17.TRAJ10	10,57	7,42E-01	9,39E-01
TRA-TRAV9-2.TRAJ39	84,11	7,42E-01	9,39E-01
IGH-IGHV3-21.IGHJ4	-15,18	7,42E-01	9,39E-01
IGL-IGLV3-27.IGLJ2	23,66	7,44E-01	9,39E-01
TRB-TRBV12-5.TRBJ1-1	24,54	7,44E-01	9,39E-01
TRA-TRAV9-2.TRAJ7	275,98	7,44E-01	9,39E-01
TRA-TRAV8-6.TRAJ5	-376,00	7,44E-01	9,39E-01
TRB-TRBV20-1.TRBJ2-3	31,99	7,45E-01	9,39E-01
TRA-TRAV13-2.TRAJ4	139,14	7,46E-01	9,39E-01
TRA-TRAV13-1.TRAJ29	168,08	7,46E-01	9,39E-01
TRA-TRAV38-1.TRAJ48	108,60	7,46E-01	9,39E-01
TRA-TRAV9-2.TRAJ28	339,37	7,47E-01	9,39E-01
TRA-TRAV12-3.TRAJ12	163,92	7,48E-01	9,40E-01
TRA-TRAV12-3.TRAJ53	223,28	7,49E-01	9,41E-01
TRB-TRBV12-3.TRBJ1-5	22,65	7,51E-01	9,43E-01
TRA-TRAV29DV5.TRAJ22	243,78	7,52E-01	9,43E-01
TRA-TRAV41.TRAJ58	226,45	7,52E-01	9,43E-01
IGH-IGHV2-5.IGHJ5	-24,47	7,53E-01	9,43E-01
TRA-TRAV3.TRAJ21	155,40	7,55E-01	9,43E-01
TRA-TRAV12-2.TRAJ26	25,09	7,55E-01	9,43E-01
TRA-TRAV26-1.TRAJ29	-200,53	7,55E-01	9,43E-01
TRA-TRAV12-1.TRAJ27	84,02	7,55E-01	9,43E-01
TRA-TRAV8-3.TRAJ29	282,34	7,55E-01	9,43E-01
TRB-TRBV7-3.TRBJ2-3	72,39	7,57E-01	9,44E-01
TRA-TRAV22.TRAJ29	289,08	7,57E-01	9,44E-01
TRA-TRAV24.TRAJ34	-65,60	7,58E-01	9,44E-01
IGK-IGKV1-27.IGKJ4	-61,46	7,58E-01	9,44E-01
TRA-TRAV9-2.TRAJ11	-362,80	7,60E-01	9,44E-01
TRB-TRBV5-1.TRBJ1-5	124,68	7,60E-01	9,44E-01
TRA-TRAV38-1.TRAJ52	-92,98	7,61E-01	9,44E-01
TRA-TRAV8-2.TRAJ42	102,32	7,63E-01	9,44E-01
TRB-TRBV7-2.TRBJ1-5	31,72	7,63E-01	9,44E-01
TRA-TRAV8-1.TRAJ34	245,62	7,64E-01	9,44E-01
TRA-TRAV38-2DV8.TRAJ45	-331,86	7,64E-01	9,44E-01
IGH-IGHV3-11.IGHJ2	-45,35	7,64E-01	9,44E-01
TRA-TRAV14DV4.TRAJ54	157,33	7,65E-01	9,44E-01
TRA-TRAV4.TRAJ13	-92,57	7,65E-01	9,44E-01
TRA-TRAV13-2.TRAJ24	608,29	7,66E-01	9,44E-01
TRA-TRAV38-1.TRAJ37	142,02	7,66E-01	9,44E-01
IGL-IGLV9-49.IGLJ2	58,54	7,67E-01	9,44E-01
TRA-TRAV12-1.TRAJ5	152,37	7,67E-01	9,44E-01
IGH-IGHV3-11.IGHJ4	13,69	7,68E-01	9,44E-01
TRA-TRAV17.TRAJ8	225,10	7,68E-01	9,44E-01
TRA-TRAV17.TRAJ9	-107,11	7,68E-01	9,44E-01
IGK-IGKV3-11.IGKJ3	13,02	7,70E-01	9,44E-01
TRA-TRAV3.TRAJ8	458,79	7,70E-01	9,44E-01
TRA-TRAV26-1.TRAJ10	238,31	7,70E-01	9,44E-01
TRA-TRAV12-1.TRAJ45	121,44	7,71E-01	9,44E-01
IGH-IGHV2-26.IGHJ5	-74,16	7,71E-01	9,44E-01
TRA-TRAV2.TRAJ26	279,61	7,72E-01	9,44E-01
TRA-TRAV1-1.TRAJ23	92,54	7,73E-01	9,44E-01
IGH-IGHV4-34.IGHJ4	-14,35	7,74E-01	9,44E-01
IGK-IGKV2-29.IGKJ4	-52,66	7,74E-01	9,44E-01
TRB-TRBV10-3.TRBJ1-3	-212,34	7,75E-01	9,46E-01
TRA-TRAV1-2.TRAJ9	-101,31	7,76E-01	9,46E-01
TRA-TRAV12-3.TRAJ43	302,59	7,77E-01	9,46E-01
IGL-IGLV3-25.IGLJ2	-14,21	7,78E-01	9,47E-01
IGH-IGHV4-4.IGHJ3	21,30	7,79E-01	9,47E-01
TRA-TRAV3.TRAJ39	68,98	7,79E-01	9,47E-01
TRA-TRAV38-2DV8.TRAJ57	-188,08	7,81E-01	9,49E-01
TRA-TRAV8-3.TRAJ47	54,65	7,83E-01	9,50E-01
IGK-IGKV2-40.IGKJ1	135,58	7,83E-01	9,50E-01
TRA-TRAV8-3.TRAJ12	-253,98	7,85E-01	9,51E-01
TRA-TRAV9-2.TRAJ26	265,08	7,86E-01	9,51E-01
IGH-IGHV3-23.IGHJ6	-16,33	7,86E-01	9,51E-01
TRB-TRBV5-5.TRBJ1-2	283,77	7,86E-01	9,51E-01
TRB-TRBV4-1.TRBJ2-3	-16,49	7,87E-01	9,51E-01
IGL-IGLV1-44.IGLJ3	-3,02	7,87E-01	9,51E-01
TRA-TRAV20.TRAJ8	-367,51	7,88E-01	9,51E-01
IGH-IGHV3-74.IGHJ5	48,27	7,89E-01	9,51E-01
TRA-TRAV26-1.TRAJ22	183,23	7,89E-01	9,51E-01
TRA-TRAV8-3.TRAJ9	49,55	7,90E-01	9,52E-01
TRA-TRAV22.TRAJ53	-109,04	7,91E-01	9,52E-01
TRA-TRAV12-1.TRAJ18	250,12	7,91E-01	9,52E-01
TRA-TRAV8-6.TRAJ30	-267,81	7,93E-01	9,52E-01
IGH-IGHV6-1.IGHJ4	21,25	7,95E-01	9,52E-01
TRA-TRAV10.TRAJ43	120,24	7,95E-01	9,52E-01
TRB-TRBV10-3.TRBJ1-6	167,19	7,95E-01	9,52E-01
TRA-TRAV22.TRAJ27	401,66	7,95E-01	9,52E-01
TRB-TRBV20-1.TRBJ2-7	-20,48	7,95E-01	9,52E-01
IGH-IGHV5-51.IGHJ2	97,29	7,97E-01	9,52E-01
TRA-TRAV8-2.TRAJ21	-167,20	7,97E-01	9,52E-01
TRA-TRAV29DV5.TRAJ18	307,27	7,98E-01	9,52E-01
TRA-TRAV8-2.TRAJ54	256,60	7,98E-01	9,52E-01
IGK-IGKV3-20.IGKJ1	4,37	8,02E-01	9,55E-01
TRA-TRAV17.TRAJ37	-143,72	8,02E-01	9,55E-01
TRA-TRAV8-6.TRAJ53	-254,72	8,02E-01	9,55E-01
TRB-TRBV14.TRBJ1-4	-215,55	8,03E-01	9,56E-01
TRA-TRAV12-1.TRAJ53	-274,03	8,04E-01	9,56E-01
TRA-TRAV29DV5.TRAJ23	86,71	8,04E-01	9,56E-01
TRA-TRAV38-2DV8.TRAJ32	141,36	8,05E-01	9,56E-01
IGK-IGKV1-33.IGKJ2	-9,29	8,05E-01	9,56E-01
TRB-TRBV4-2.TRBJ2-4	26,76	8,06E-01	9,56E-01
IGH-IGHV3-21.IGHJ3	33,26	8,06E-01	9,56E-01
IGH-IGHV4-39.IGHJ3	34,01	8,08E-01	9,57E-01
IGH-IGHV3-15.IGHJ5	-59,50	8,09E-01	9,57E-01
TRA-TRAV17.TRAJ3	206,91	8,10E-01	9,57E-01
TRB-TRBV7-6.TRBJ2-2	-388,49	8,10E-01	9,57E-01
TRB-TRBV7-9.TRBJ2-7	15,74	8,10E-01	9,57E-01
TRB-TRBV6-2.TRBJ2-5	11,08	8,11E-01	9,57E-01
TRA-TRAV12-2.TRAJ53	58,23	8,12E-01	9,57E-01
TRB-TRBV7-8.TRBJ1-2	159,61	8,12E-01	9,57E-01
TRA-TRAV29DV5.TRAJ34	79,86	8,16E-01	9,61E-01
TRA-TRAV13-1.TRAJ42	-117,59	8,17E-01	9,62E-01
TRA-TRAV13-1.TRAJ22	-109,53	8,17E-01	9,62E-01
TRA-TRAV2.TRAJ42	131,15	8,19E-01	9,62E-01
TRA-TRAV29DV5.TRAJ24	287,16	8,20E-01	9,63E-01
TRA-TRAV8-6.TRAJ8	-247,46	8,20E-01	9,63E-01
TRB-TRBV7-9.TRBJ2-6	143,97	8,22E-01	9,64E-01
TRB-TRBV10-3.TRBJ2-7	-27,08	8,23E-01	9,65E-01
TRA-TRAV8-1.TRAJ30	235,92	8,25E-01	9,66E-01
TRA-TRAV35.TRAJ43	240,11	8,25E-01	9,66E-01
TRA-TRAV3.TRAJ36	-306,55	8,25E-01	9,66E-01
TRA-TRAV12-3.TRAJ22	264,94	8,26E-01	9,66E-01
TRB-TRBV3-1.TRBJ1-4	78,84	8,27E-01	9,66E-01
IGL-IGLV4-60.IGLJ2	-6,71	8,28E-01	9,66E-01
TRB-TRBV5-4.TRBJ1-1	61,03	8,28E-01	9,66E-01
TRA-TRAV16.TRAJ39	305,05	8,28E-01	9,66E-01
IGL-IGLV6-57.IGLJ3	6,43	8,30E-01	9,66E-01
TRA-TRAV8-2.TRAJ28	211,25	8,30E-01	9,66E-01
TRB-TRBV5-6.TRBJ2-7	26,56	8,32E-01	9,66E-01
TRA-TRAV20.TRAJ15	181,31	8,32E-01	9,66E-01
IGH-IGHV1-46.IGHJ3	-29,88	8,33E-01	9,66E-01
TRA-TRAV13-1.TRAJ35	-184,67	8,33E-01	9,66E-01
TRA-TRAV12-3.TRAJ33	-223,73	8,35E-01	9,66E-01
TRA-TRAV2.TRAJ29	-152,26	8,35E-01	9,66E-01
TRB-TRBV18.TRBJ2-5	-110,55	8,35E-01	9,66E-01
TRA-TRAV9-2.TRAJ35	-310,22	8,36E-01	9,66E-01
TRA-TRAV36DV7.TRAJ52	-197,91	8,37E-01	9,66E-01
TRB-TRBV24-1.TRBJ2-1	-25,43	8,39E-01	9,66E-01
TRA-TRAV12-1.TRAJ40	43,74	8,39E-01	9,66E-01
IGH-IGHV4-34.IGHJ5	22,86	8,40E-01	9,66E-01
TRA-TRAV3.TRAJ29	-269,01	8,40E-01	9,66E-01
TRA-TRAV2.TRAJ37	-113,13	8,40E-01	9,66E-01
TRA-TRAV5.TRAJ42	19,68	8,40E-01	9,66E-01
TRA-TRAV12-2.TRAJ8	113,39	8,41E-01	9,66E-01
TRB-TRBV3-1.TRBJ1-2	19,32	8,41E-01	9,66E-01
TRA-TRAV13-1.TRAJ26	81,20	8,42E-01	9,66E-01
TRA-TRAV12-2.TRAJ40	-73,18	8,43E-01	9,66E-01
TRA-TRAV12-1.TRAJ3	126,86	8,43E-01	9,66E-01
TRA-TRAV9-2.TRAJ30	200,89	8,43E-01	9,66E-01
TRA-TRAV35.TRAJ52	112,25	8,44E-01	9,66E-01
TRA-TRAV12-2.TRAJ15	20,42	8,44E-01	9,66E-01
TRA-TRAV23DV6.TRAJ10	176,82	8,44E-01	9,66E-01
TRA-TRAV8-3.TRAJ54	150,01	8,44E-01	9,66E-01
TRA-TRAV8-6.TRAJ29	-282,60	8,46E-01	9,66E-01
IGH-IGHV4-4.IGHJ1	30,93	8,46E-01	9,66E-01
TRA-TRAV10.TRAJ10	100,39	8,46E-01	9,66E-01
TRA-TRAV23DV6.TRAJ29	135,41	8,47E-01	9,66E-01
TRA-TRAV8-6.TRAJ11	-370,30	8,48E-01	9,66E-01
TRB-TRBV10-3.TRBJ1-5	-87,72	8,48E-01	9,66E-01
IGH-IGHV3-23.IGHJ5	-22,80	8,50E-01	9,67E-01
TRA-TRAV26-2.TRAJ37	196,64	8,50E-01	9,67E-01
TRA-TRAV20.TRAJ34	61,15	8,51E-01	9,68E-01
IGK-IGKV2-28.IGKJ2	-6,43	8,52E-01	9,68E-01
IGH-IGHV2-26.IGHJ4	14,77	8,54E-01	9,70E-01
TRA-TRAV38-1.TRAJ41	33,94	8,54E-01	9,70E-01
TRA-TRAV14DV4.TRAJ8	80,19	8,55E-01	9,70E-01
TRB-TRBV5-4.TRBJ2-6	52,68	8,56E-01	9,70E-01
TRA-TRAV21.TRAJ12	-90,29	8,56E-01	9,70E-01
IGH-IGHV4-4.IGHJ2	-22,48	8,58E-01	9,70E-01
TRA-TRAV1-2.TRAJ26	-34,95	8,59E-01	9,70E-01
TRA-TRAV23DV6.TRAJ23	-151,88	8,61E-01	9,70E-01
TRA-TRAV19.TRAJ28	11,35	8,62E-01	9,70E-01
TRB-TRBV6-1.TRBJ2-6	215,83	8,62E-01	9,70E-01
TRA-TRAV6.TRAJ4	-229,73	8,63E-01	9,70E-01
TRA-TRAV9-2.TRAJ56	164,21	8,64E-01	9,70E-01
TRB-TRBV28.TRBJ2-1	4,38	8,64E-01	9,70E-01
TRB-TRBV6-2.TRBJ2-3	26,84	8,65E-01	9,70E-01
TRA-TRAV8-1.TRAJ13	55,95	8,65E-01	9,70E-01
TRA-TRAV26-1.TRAJ39	93,39	8,65E-01	9,70E-01
TRA-TRAV8-2.TRAJ11	-29,54	8,65E-01	9,70E-01
IGH-IGHV4-30-2.IGHJ1	35,09	8,65E-01	9,70E-01
TRA-TRAV22.TRAJ40	65,98	8,66E-01	9,70E-01
TRA-TRAV14DV4.TRAJ47	-96,80	8,66E-01	9,70E-01
IGH-IGHV3-73.IGHJ6	-37,49	8,66E-01	9,70E-01
TRB-TRBV6-5.TRBJ2-2	147,34	8,67E-01	9,70E-01
TRA-TRAV1-2.TRAJ4	107,36	8,69E-01	9,72E-01
TRA-TRAV8-3.TRAJ10	34,72	8,70E-01	9,72E-01
TRA-TRAV3.TRAJ20	196,08	8,71E-01	9,72E-01
TRA-TRAV12-1.TRAJ44	167,51	8,73E-01	9,72E-01
TRA-TRAV26-1.TRAJ48	-68,28	8,74E-01	9,72E-01
TRA-TRAV1-1.TRAJ26	180,26	8,74E-01	9,72E-01
TRA-TRAV9-2.TRAJ49	-45,39	8,74E-01	9,72E-01
TRB-TRBV6-2.TRBJ1-5	41,89	8,75E-01	9,72E-01
TRA-TRAV8-3.TRAJ48	51,26	8,75E-01	9,72E-01
TRA-TRAV26-1.TRAJ43	-50,45	8,75E-01	9,72E-01
TRA-TRAV9-2.TRAJ53	69,35	8,77E-01	9,72E-01
TRA-TRAV23DV6.TRAJ28	146,77	8,78E-01	9,72E-01
IGL-IGLV1-36.IGLJ2	-3,78	8,78E-01	9,72E-01
TRA-TRAV25.TRAJ34	264,98	8,78E-01	9,72E-01
TRA-TRAV13-2.TRAJ48	27,48	8,78E-01	9,72E-01
IGL-IGLV3-19.IGLJ1	-10,33	8,80E-01	9,72E-01
TRA-TRAV17.TRAJ21	-192,53	8,80E-01	9,72E-01
IGL-IGLV1-51.IGLJ3	-1,45	8,80E-01	9,72E-01
TRB-TRBV6-6.TRBJ2-1	-19,85	8,80E-01	9,72E-01
TRB-TRBV4-2.TRBJ1-4	59,34	8,81E-01	9,72E-01
TRB-TRBV4-2.TRBJ2-1	4,48	8,81E-01	9,72E-01
IGH-IGHV3-7.IGHJ4	-4,80	8,81E-01	9,72E-01
TRA-TRAV24.TRAJ22	-155,91	8,82E-01	9,73E-01
TRA-TRAV8-1.TRAJ8	-168,16	8,83E-01	9,73E-01
TRA-TRAV12-2.TRAJ42	-14,21	8,84E-01	9,73E-01
IGK-IGKV3-11.IGKJ5	4,08	8,86E-01	9,73E-01
TRA-TRAV27.TRAJ40	35,76	8,87E-01	9,73E-01
TRA-TRAV12-1.TRAJ16	-124,01	8,88E-01	9,73E-01
TRA-TRAV16.TRAJ17	-183,16	8,88E-01	9,73E-01
TRA-TRAV21.TRAJ48	-16,51	8,90E-01	9,73E-01
IGH-IGHV4-34.IGHJ1	25,63	8,90E-01	9,73E-01
IGH-IGHV4-39.IGHJ6	8,34	8,91E-01	9,73E-01
IGK-IGKV2-29.IGKJ2	10,38	8,91E-01	9,73E-01
TRA-TRAV8-3.TRAJ17	-93,28	8,91E-01	9,73E-01
TRA-TRAV29DV5.TRAJ41	136,33	8,91E-01	9,73E-01
TRA-TRAV14DV4.TRAJ43	46,59	8,92E-01	9,73E-01
TRA-TRAV4.TRAJ8	-45,38	8,92E-01	9,73E-01
TRB-TRBV27.TRBJ2-1	-14,42	8,92E-01	9,73E-01
TRB-TRBV11-2.TRBJ2-2	-244,78	8,93E-01	9,73E-01
TRA-TRAV22.TRAJ9	-13,33	8,93E-01	9,73E-01
TRA-TRAV8-2.TRAJ7	-147,14	8,93E-01	9,73E-01
TRB-TRBV7-2.TRBJ2-7	2,00	8,94E-01	9,73E-01
TRA-TRAV23DV6.TRAJ22	-75,36	8,94E-01	9,73E-01
TRB-TRBV18.TRBJ1-3	181,71	8,95E-01	9,73E-01
TRB-TRBV7-2.TRBJ2-5	8,09	8,95E-01	9,73E-01
IGH-IGHV4-4.IGHJ4	-3,58	8,96E-01	9,73E-01
TRA-TRAV12-3.TRAJ54	119,11	8,98E-01	9,75E-01
TRA-TRAV13-2.TRAJ22	140,28	8,99E-01	9,75E-01
TRB-TRBV29-1.TRBJ2-7	3,80	9,00E-01	9,75E-01
TRA-TRAV19.TRAJ11	44,29	9,00E-01	9,75E-01
TRA-TRAV24.TRAJ48	-71,05	9,02E-01	9,75E-01
TRA-TRAV21.TRAJ40	-44,30	9,02E-01	9,75E-01
TRA-TRAV8-3.TRAJ11	171,14	9,02E-01	9,75E-01
TRA-TRAV24.TRAJ20	110,57	9,03E-01	9,75E-01
TRA-TRAV13-1.TRAJ17	-91,17	9,03E-01	9,75E-01
TRB-TRBV5-4.TRBJ2-1	-39,41	9,03E-01	9,75E-01
TRA-TRAV9-2.TRAJ5	-150,14	9,04E-01	9,76E-01
TRA-TRAV29DV5.TRAJ30	75,60	9,05E-01	9,76E-01
TRB-TRBV25-1.TRBJ2-1	125,35	9,06E-01	9,76E-01
TRB-TRBV15.TRBJ2-1	-40,75	9,07E-01	9,76E-01
TRA-TRAV29DV5.TRAJ13	-94,92	9,07E-01	9,76E-01
TRA-TRAV13-1.TRAJ50	104,37	9,08E-01	9,76E-01
TRA-TRAV21.TRAJ26	-35,29	9,09E-01	9,77E-01
IGK-IGKV1-8.IGKJ1	-8,25	9,10E-01	9,77E-01
IGL-IGLV7-46.IGLJ2	-8,29	9,13E-01	9,77E-01
TRA-TRAV4.TRAJ34	-95,14	9,13E-01	9,77E-01
IGH-IGHV3-74.IGHJ4	-3,84	9,14E-01	9,77E-01
TRA-TRAV3.TRAJ3	-44,47	9,14E-01	9,77E-01
TRA-TRAV17.TRAJ13	-44,45	9,14E-01	9,77E-01
TRA-TRAV38-2DV8.TRAJ56	48,07	9,15E-01	9,77E-01
TRB-TRBV5-4.TRBJ2-4	74,38	9,16E-01	9,77E-01
IGH-IGHV3-74.IGHJ6	6,12	9,16E-01	9,77E-01
TRB-TRBV27.TRBJ1-3	-118,51	9,16E-01	9,77E-01
TRA-TRAV21.TRAJ54	-128,80	9,16E-01	9,77E-01
TRB-TRBV19.TRBJ2-1	-1,59	9,17E-01	9,77E-01
IGH-IGHV3-64.IGHJ4	7,77	9,17E-01	9,77E-01
TRA-TRAV38-1.TRAJ47	98,12	9,17E-01	9,77E-01
TRA-TRAV4.TRAJ3	73,91	9,18E-01	9,77E-01
TRA-TRAV19.TRAJ22	80,82	9,18E-01	9,77E-01
TRA-TRAV1-2.TRAJ38	92,09	9,19E-01	9,77E-01
TRB-TRBV6-1.TRBJ2-1	-35,43	9,21E-01	9,79E-01
TRB-TRBV27.TRBJ2-7	7,80	9,23E-01	9,79E-01
TRA-TRAV10.TRAJ39	30,47	9,24E-01	9,79E-01
TRA-TRAV27.TRAJ58	21,10	9,24E-01	9,79E-01
TRA-TRAV14DV4.TRAJ57	14,36	9,24E-01	9,79E-01
TRA-TRAV3.TRAJ5	-102,31	9,25E-01	9,79E-01
TRA-TRAV25.TRAJ32	134,26	9,25E-01	9,79E-01
IGK-IGKV1-16.IGKJ5	-7,42	9,26E-01	9,79E-01
IGH-IGHV3-13.IGHJ4	-8,93	9,28E-01	9,79E-01
IGH-IGHV2-5.IGHJ1	-19,07	9,28E-01	9,79E-01
IGL-IGLV2-11.IGLJ2	0,76	9,28E-01	9,79E-01
TRA-TRAV26-1.TRAJ58	71,95	9,29E-01	9,79E-01
TRA-TRAV23DV6.TRAJ58	53,94	9,31E-01	9,79E-01
TRA-TRAV19.TRAJ17	47,87	9,31E-01	9,79E-01
TRA-TRAV13-1.TRAJ8	33,75	9,31E-01	9,79E-01
TRB-TRBV5-4.TRBJ1-2	-3,39	9,31E-01	9,79E-01
TRB-TRBV6-5.TRBJ1-6	63,26	9,32E-01	9,79E-01
TRA-TRAV1-2.TRAJ8	41,82	9,32E-01	9,79E-01
TRA-TRAV12-1.TRAJ24	132,71	9,33E-01	9,79E-01
TRB-TRBV6-1.TRBJ1-1	17,18	9,33E-01	9,79E-01
TRA-TRAV2.TRAJ20	26,68	9,34E-01	9,79E-01
TRA-TRAV19.TRAJ27	-59,91	9,34E-01	9,79E-01
TRA-TRAV19.TRAJ49	45,36	9,34E-01	9,79E-01
TRA-TRAV6.TRAJ6	-94,52	9,34E-01	9,79E-01
IGK-IGKV1-39.IGKJ5	-1,67	9,35E-01	9,79E-01
TRA-TRAV8-1.TRAJ45	91,81	9,36E-01	9,79E-01
TRA-TRAV3.TRAJ11	142,53	9,37E-01	9,79E-01
IGH-IGHV4-34.IGHJ6	5,94	9,37E-01	9,79E-01
IGL-IGLV4-69.IGLJ2	-4,10	9,38E-01	9,80E-01
TRA-TRAV6.TRAJ13	-30,98	9,40E-01	9,81E-01
TRB-TRBV5-5.TRBJ2-3	-58,43	9,41E-01	9,81E-01
TRA-TRAV1-2.TRAJ24	-26,38	9,43E-01	9,82E-01
TRA-TRAV8-3.TRAJ16	-30,67	9,43E-01	9,82E-01
TRA-TRAV16.TRAJ52	88,24	9,44E-01	9,82E-01
TRA-TRAV23DV6.TRAJ15	53,89	9,45E-01	9,82E-01
TRA-TRAV12-1.TRAJ52	60,93	9,45E-01	9,82E-01
TRB-TRBV28.TRBJ2-5	8,05	9,46E-01	9,82E-01
TRB-TRBV9.TRBJ1-2	-17,70	9,47E-01	9,82E-01
TRA-TRAV12-2.TRAJ18	-41,91	9,47E-01	9,82E-01
IGL-IGLV1-36.IGLJ1	-10,06	9,48E-01	9,82E-01
IGL-IGLV1-40.IGLJ3	1,46	9,48E-01	9,82E-01
TRB-TRBV27.TRBJ1-1	3,76	9,49E-01	9,82E-01
TRA-TRAV9-2.TRAJ13	14,06	9,50E-01	9,82E-01
TRA-TRAV21.TRAJ24	-2,02	9,50E-01	9,82E-01
TRA-TRAV2.TRAJ10	-10,33	9,51E-01	9,82E-01
IGK-IGKV1-39.IGKJ1	1,35	9,51E-01	9,82E-01
TRA-TRAV19.TRAJ20	17,50	9,51E-01	9,82E-01
TRA-TRAV13-1.TRAJ27	-58,27	9,51E-01	9,82E-01
TRA-TRAV38-2DV8.TRAJ42	28,75	9,54E-01	9,83E-01
TRB-TRBV6-6.TRBJ1-2	16,79	9,56E-01	9,83E-01
TRA-TRAV29DV5.TRAJ9	23,85	9,57E-01	9,83E-01
TRA-TRAV12-1.TRAJ34	12,84	9,57E-01	9,83E-01
IGH-IGHV1-24.IGHJ3	-26,69	9,58E-01	9,83E-01
TRB-TRBV27.TRBJ2-3	-4,73	9,58E-01	9,83E-01
TRA-TRAV8-2.TRAJ53	-31,56	9,59E-01	9,83E-01
TRA-TRAV13-2.TRAJ39	50,02	9,60E-01	9,83E-01
TRA-TRAV8-3.TRAJ23	-13,73	9,60E-01	9,83E-01
TRA-TRAV20.TRAJ9	-37,36	9,60E-01	9,83E-01
TRA-TRAV14DV4.TRAJ21	-7,30	9,61E-01	9,83E-01
IGH-IGHV3-7.IGHJ6	3,69	9,61E-01	9,83E-01
TRB-TRBV29-1.TRBJ2-5	-7,28	9,62E-01	9,83E-01
TRA-TRAV12-2.TRAJ13	9,90	9,62E-01	9,83E-01
TRA-TRAV17.TRAJ7	-33,16	9,62E-01	9,83E-01
TRA-TRAV21.TRAJ15	-14,64	9,62E-01	9,83E-01
IGH-IGHV5-51.IGHJ1	9,77	9,63E-01	9,83E-01
IGH-IGHV1-18.IGHJ3	4,25	9,64E-01	9,83E-01
TRA-TRAV12-2.TRAJ35	44,49	9,64E-01	9,83E-01
TRB-TRBV3-1.TRBJ2-6	-21,69	9,65E-01	9,83E-01
TRA-TRAV27.TRAJ47	52,59	9,65E-01	9,83E-01
IGK-IGKV1-13.IGKJ2	2,88	9,66E-01	9,83E-01
IGH-IGHV4-30-2.IGHJ3	2,64	9,69E-01	9,86E-01
TRA-TRAV23DV6.TRAJ40	-11,47	9,73E-01	9,89E-01
IGH-IGHV1-46.IGHJ1	-8,26	9,74E-01	9,90E-01
TRA-TRAV17.TRAJ6	-13,27	9,76E-01	9,91E-01
TRB-TRBV5-1.TRBJ2-4	31,07	9,77E-01	9,92E-01
TRA-TRAV20.TRAJ40	25,24	9,77E-01	9,92E-01
TRB-TRBV12-3.TRBJ2-1	-0,67	9,79E-01	9,92E-01
TRA-TRAV12-3.TRAJ6	2,35	9,79E-01	9,92E-01
TRA-TRAV29DV5.TRAJ43	4,40	9,80E-01	9,92E-01
TRA-TRAV13-1.TRAJ49	-7,70	9,82E-01	9,94E-01
TRA-TRAV21.TRAJ21	-9,93	9,83E-01	9,94E-01
TRB-TRBV5-8.TRBJ2-7	-2,25	9,85E-01	9,95E-01
TRA-TRAV3.TRAJ10	12,53	9,85E-01	9,95E-01
IGH-IGHV3-11.IGHJ6	-0,69	9,86E-01	9,95E-01
TRA-TRAV12-1.TRAJ12	9,04	9,86E-01	9,95E-01
TRA-TRAV27.TRAJ21	17,92	9,87E-01	9,95E-01
TRA-TRAV26-1.TRAJ27	8,24	9,87E-01	9,95E-01
TRA-TRAV29DV5.TRAJ38	-20,78	9,88E-01	9,95E-01
TRA-TRAV4.TRAJ29	-15,71	9,89E-01	9,96E-01
TRA-TRAV8-6.TRAJ9	-11,40	9,90E-01	9,96E-01
IGH-IGHV3-21.IGHJ1	-2,45	9,90E-01	9,96E-01
TRA-TRAV25.TRAJ48	9,19	9,91E-01	9,96E-01
TRA-TRAV35.TRAJ48	-10,75	9,92E-01	9,96E-01
TRA-TRAV1-2.TRAJ23	2,03	9,92E-01	9,96E-01
TRA-TRAV6.TRAJ37	10,29	9,93E-01	9,96E-01
TRA-TRAV8-2.TRAJ37	-2,37	9,95E-01	9,97E-01
TRA-TRAV2.TRAJ16	2,89	9,96E-01	9,97E-01
TRB-TRBV5-4.TRBJ2-2	4,47	9,97E-01	9,98E-01
TRA-TRAV13-2.TRAJ53	-0,54	9,99E-01	1,00E+00
TRA-TRAV29DV5.TRAJ53	-0,16	1,00E+00	1,00E+00
Non responder patients were set as the reference group for referring the effect direction

## Sheet: Disease_Activity_V
Segment	Beta	Pvalue	FDR
TRA-TRAV9-2	110,13	3,58E-03	6,34E-01
IGK-IGKV2-28	-34,61	2,26E-02	9,09E-01
TRB-TRBV11-2	-179,48	2,53E-02	9,09E-01
IGH-IGHV4-34	-43,53	2,94E-02	9,09E-01
IGK-IGKV1-39	15,94	3,65E-02	9,09E-01
IGK-IGKV4-1	-24,13	3,66E-02	9,09E-01
IGL-IGLV1-40	18,00	3,68E-02	9,09E-01
IGL-IGLV3-27	-173,27	4,75E-02	9,09E-01
TRB-TRBV28	11,11	5,35E-02	9,09E-01
IGH-IGHV1-2	-26,10	5,41E-02	9,09E-01
IGH-IGHV3-30	-13,51	5,84E-02	9,09E-01
TRA-TRAV23DV6	39,86	6,17E-02	9,09E-01
TRA-TRAV26-1	-37,25	7,85E-02	9,21E-01
IGH-IGHV4-39	30,64	8,05E-02	9,21E-01
IGK-IGKV2-40	-249,63	1,02E-01	9,21E-01
IGH-IGHV3-43	88,11	1,03E-01	9,21E-01
TRA-TRAV2	65,68	1,07E-01	9,21E-01
TRB-TRBV4-1	-35,58	1,16E-01	9,21E-01
IGL-IGLV1-36	-28,31	1,17E-01	9,21E-01
TRB-TRBV19	-13,83	1,17E-01	9,21E-01
IGH-IGHV5-51	-45,17	1,20E-01	9,21E-01
TRB-TRBV16	877,88	1,27E-01	9,21E-01
TRB-TRBV5-4	-81,01	1,32E-01	9,21E-01
TRB-TRBV9	-41,32	1,38E-01	9,21E-01
TRA-TRAV30	136,88	1,51E-01	9,21E-01
IGL-IGLV3-16	21,04	1,53E-01	9,21E-01
TRB-TRBV6-6	45,65	1,59E-01	9,21E-01
IGK-IGKV1-9	-50,44	1,68E-01	9,21E-01
IGH-IGHV4-31	34,29	1,70E-01	9,21E-01
TRA-TRAV4	-30,44	1,73E-01	9,21E-01
IGL-IGLV1-51	7,95	1,81E-01	9,21E-01
IGK-IGKV3-11	14,39	1,81E-01	9,21E-01
TRA-TRAV16	-75,15	1,82E-01	9,21E-01
TRA-TRAV6	67,74	1,92E-01	9,21E-01
IGH-IGHV4-28	-15,96	1,97E-01	9,21E-01
TRA-TRAV8-2	-29,92	2,17E-01	9,21E-01
TRG-TRGV7	-24,65	2,23E-01	9,21E-01
TRA-TRAV35	52,89	2,34E-01	9,21E-01
TRA-TRAV38-1	29,14	2,34E-01	9,21E-01
IGL-IGLV2-18	-107,13	2,36E-01	9,21E-01
TRA-TRAV22	-53,88	2,40E-01	9,21E-01
TRA-TRAV8-4	115,84	2,50E-01	9,21E-01
IGL-IGLV9-49	137,36	2,52E-01	9,21E-01
IGH-IGHV1-46	26,66	2,53E-01	9,21E-01
TRA-TRAV25	55,07	2,58E-01	9,21E-01
TRA-TRAV41	-37,43	2,77E-01	9,21E-01
IGH-IGHV1-24	65,22	2,79E-01	9,21E-01
IGL-IGLV3-10	-21,39	2,91E-01	9,21E-01
IGL-IGLV5-52	202,41	2,92E-01	9,21E-01
IGH-IGHV3-23	9,28	2,96E-01	9,21E-01
IGK-IGKV1-12	19,69	2,98E-01	9,21E-01
IGL-IGLV3-25	29,16	3,08E-01	9,21E-01
TRB-TRBV4-2	13,05	3,15E-01	9,21E-01
IGH-IGHV3-21	-27,41	3,22E-01	9,21E-01
TRA-TRAV14DV4	12,79	3,22E-01	9,21E-01
IGK-IGKV1-27	-42,30	3,26E-01	9,21E-01
IGH-IGHV3-53	-18,36	3,26E-01	9,21E-01
IGH-IGHV2-26	-30,95	3,27E-01	9,21E-01
TRA-TRAV34	202,40	3,29E-01	9,21E-01
IGL-IGLV2-23	-12,15	3,36E-01	9,21E-01
TRB-TRBV7-2	-8,57	3,39E-01	9,21E-01
IGL-IGLV1-44	-6,44	3,40E-01	9,21E-01
TRB-TRBV12-3	10,44	3,50E-01	9,21E-01
TRB-TRBV11-1	439,77	3,54E-01	9,21E-01
TRB-TRBV15	-41,71	3,61E-01	9,21E-01
TRA-TRAV3	-35,46	3,67E-01	9,21E-01
IGH-IGHV4-61	30,96	3,69E-01	9,21E-01
IGH-IGHV3-64	36,24	3,69E-01	9,21E-01
TRB-TRBV7-9	-11,96	3,72E-01	9,21E-01
TRB-TRBV13	-20,57	3,77E-01	9,21E-01
IGL-IGLV4-69	-31,78	3,83E-01	9,21E-01
IGK-IGKV2-30	21,11	3,87E-01	9,21E-01
TRB-TRBV7-6	56,69	3,90E-01	9,21E-01
IGK-IGKV3-15	-10,74	3,95E-01	9,21E-01
TRB-TRBV24-1	-26,79	3,98E-01	9,21E-01
TRA-TRAV10	-37,07	4,06E-01	9,21E-01
TRG-TRGV3	1,64	4,15E-01	9,21E-01
TRB-TRBV12-5	44,70	4,20E-01	9,21E-01
IGH-IGHV2-5	15,39	4,21E-01	9,21E-01
TRB-TRBV25-1	-121,57	4,23E-01	9,21E-01
IGK-IGKV1-33	6,89	4,29E-01	9,21E-01
TRA-TRAV12-3	16,00	4,42E-01	9,21E-01
TRA-TRAV24	27,47	4,58E-01	9,21E-01
TRA-TRAV40	-300,01	4,68E-01	9,21E-01
TRB-TRBV20-1	10,56	4,70E-01	9,21E-01
TRA-TRAV17	-3,82	4,93E-01	9,21E-01
IGH-IGHV3-15	11,94	4,94E-01	9,21E-01
TRB-TRBV10-3	12,86	4,95E-01	9,21E-01
TRA-TRAV13-1	11,86	4,95E-01	9,21E-01
IGH-IGHV5-10-1	7,83	4,97E-01	9,21E-01
TRA-TRAV36DV7	51,80	4,97E-01	9,21E-01
IGL-IGLV2-14	-2,93	5,01E-01	9,21E-01
TRA-TRAV5	-21,13	5,03E-01	9,21E-01
IGH-IGHV3-20	-40,21	5,06E-01	9,21E-01
IGK-IGKV2-26	32,00	5,06E-01	9,21E-01
IGK-IGKV6-21	93,74	5,13E-01	9,21E-01
TRB-TRBV11-3	-123,68	5,13E-01	9,21E-01
TRB-TRBV6-2	-13,40	5,28E-01	9,21E-01
TRB-TRBV5-5	-57,58	5,30E-01	9,21E-01
IGK-IGKV1-13	-8,91	5,33E-01	9,21E-01
IGL-IGLV3-9	-25,45	5,33E-01	9,21E-01
IGK-IGKV1D-43	280,72	5,39E-01	9,21E-01
TRA-TRAV26-2	-17,46	5,54E-01	9,21E-01
IGL-IGLV4-60	-6,44	5,59E-01	9,21E-01
TRD-TRDV3	0,94	5,59E-01	9,21E-01
IGH-IGHV3-7	8,88	5,61E-01	9,21E-01
IGL-IGLV5-45	12,87	5,63E-01	9,21E-01
IGH-IGHV4-30-2	5,86	5,63E-01	9,21E-01
TRG-TRGV8	2,10	5,67E-01	9,21E-01
IGH-IGHV4-4	5,98	5,74E-01	9,24E-01
TRA-TRAV12-1	12,86	5,92E-01	9,26E-01
TRB-TRBV27	-13,13	5,93E-01	9,26E-01
IGH-IGHV3-72	21,59	5,98E-01	9,26E-01
IGK-IGKV1-17	-6,07	6,07E-01	9,26E-01
TRB-TRBV5-6	-22,88	6,13E-01	9,26E-01
TRA-TRAV8-6	-24,27	6,13E-01	9,26E-01
IGK-IGKV1-6	-14,79	6,13E-01	9,26E-01
TRA-TRAV1-2	-4,62	6,17E-01	9,26E-01
TRB-TRBV30	14,34	6,27E-01	9,28E-01
IGK-IGKV1-37	152,54	6,34E-01	9,28E-01
IGH-IGHV3-49	-19,94	6,35E-01	9,28E-01
IGK-IGKV3-20	-3,00	6,40E-01	9,28E-01
TRB-TRBV14	-10,28	6,45E-01	9,28E-01
IGH-IGHV3-73	29,01	6,51E-01	9,29E-01
TRB-TRBV6-1	18,21	6,61E-01	9,29E-01
TRA-TRAV8-1	-8,33	6,70E-01	9,29E-01
IGL-IGLV8-61	6,86	6,83E-01	9,29E-01
TRB-TRBV29-1	-2,81	6,86E-01	9,29E-01
TRA-TRAV8-3	-4,22	6,96E-01	9,29E-01
IGL-IGLV2-11	-2,04	6,96E-01	9,29E-01
IGL-IGLV3-1	9,39	6,97E-01	9,29E-01
TRA-TRAV12-2	3,86	7,00E-01	9,29E-01
TRA-TRAV29DV5	5,72	7,01E-01	9,29E-01
TRG-TRGV2	0,56	7,03E-01	9,29E-01
IGK-IGKV2-29	10,18	7,19E-01	9,43E-01
TRB-TRBV10-2	23,49	7,38E-01	9,61E-01
IGL-IGLV6-57	3,86	7,53E-01	9,63E-01
TRA-TRAV27	-12,20	7,69E-01	9,63E-01
TRB-TRBV5-8	25,16	7,77E-01	9,63E-01
TRA-TRAV1-1	-12,80	7,85E-01	9,63E-01
IGL-IGLV5-37	11,33	7,92E-01	9,63E-01
TRD-TRDV2	-0,23	7,96E-01	9,63E-01
IGL-IGLV7-46	-10,60	7,99E-01	9,63E-01
IGL-IGLV3-21	-2,99	8,09E-01	9,63E-01
TRB-TRBV18	9,62	8,09E-01	9,63E-01
IGK-IGKV1-8	7,06	8,14E-01	9,63E-01
TRD-TRDV1	-0,25	8,17E-01	9,63E-01
TRB-TRBV7-8	13,98	8,19E-01	9,63E-01
IGH-IGHV6-1	6,24	8,28E-01	9,63E-01
IGH-IGHV3-74	-4,18	8,31E-01	9,63E-01
IGL-IGLV7-43	-12,45	8,33E-01	9,63E-01
TRA-TRAV19	-2,05	8,33E-01	9,63E-01
TRA-TRAV38-2DV8	-7,72	8,43E-01	9,63E-01
IGK-IGKV2-24	10,77	8,43E-01	9,63E-01
TRB-TRBV6-5	-3,90	8,50E-01	9,63E-01
IGL-IGLV10-54	-2,66	8,54E-01	9,63E-01
TRB-TRBV2	-2,05	8,60E-01	9,63E-01
TRA-TRAV39	226,23	8,62E-01	9,63E-01
TRB-TRBV7-7	57,93	8,70E-01	9,63E-01
TRB-TRBV3-1	1,73	8,71E-01	9,63E-01
IGL-IGLV3-19	-0,82	8,89E-01	9,70E-01
TRB-TRBV6-4	-9,52	9,06E-01	9,70E-01
TRG-TRGV9	0,14	9,15E-01	9,70E-01
IGK-IGKV1-5	-0,98	9,18E-01	9,70E-01
IGH-IGHV2-70	-2,26	9,19E-01	9,70E-01
TRA-TRAV20	3,73	9,20E-01	9,70E-01
IGH-IGHV3-11	-1,79	9,26E-01	9,70E-01
TRB-TRBV7-3	-4,51	9,30E-01	9,70E-01
IGH-IGHV3-13	-3,62	9,30E-01	9,70E-01
IGH-IGHV1-58	7,38	9,41E-01	9,70E-01
TRB-TRBV5-1	1,06	9,47E-01	9,70E-01
IGK-IGKV5-2	-12,39	9,47E-01	9,70E-01
IGK-IGKV1-16	1,23	9,48E-01	9,70E-01
IGH-IGHV1-69	0,62	9,54E-01	9,71E-01
TRA-TRAV13-2	-0,37	9,90E-01	9,96E-01
IGH-IGHV1-18	-0,08	9,96E-01	9,96E-01
TRA-TRAV21	-0,08	9,96E-01	9,96E-01
Low disease activity patients were set as the reference group for referring the effect direction

## Sheet: Disease_Activity_J
Segment	Beta	Pvalue	FDR
IGH-IGHJ6	-16,23	7,81E-03	8,84E-01
IGH-IGHJ4	14,99	1,71E-02	8,84E-01
IGK-IGKV2-28	-34,61	2,26E-02	8,84E-01
IGH-IGHV4-34	-43,53	2,94E-02	8,84E-01
IGK-IGKV1-39	15,94	3,65E-02	8,84E-01
IGK-IGKV4-1	-24,13	3,66E-02	8,84E-01
IGL-IGLV1-40	18,00	3,68E-02	8,84E-01
IGL-IGLV3-27	-173,27	4,75E-02	8,84E-01
IGH-IGHV1-2	-26,10	5,41E-02	8,84E-01
TRA-TRAJ5	129,22	5,82E-02	8,84E-01
IGH-IGHV3-30	-13,51	5,84E-02	8,84E-01
TRA-TRAJ17	100,69	7,78E-02	8,84E-01
TRA-TRAJ6	-55,97	7,83E-02	8,84E-01
IGH-IGHV4-39	30,64	8,05E-02	8,84E-01
TRD-TRDJ2	-5,81	8,86E-02	8,84E-01
IGK-IGKV2-40	-249,63	1,02E-01	8,84E-01
IGH-IGHV3-43	88,11	1,03E-01	8,84E-01
TRA-TRAJ40	48,84	1,03E-01	8,84E-01
TRA-TRAJ41	129,12	1,11E-01	8,84E-01
IGL-IGLV1-36	-28,31	1,17E-01	8,84E-01
IGH-IGHV5-51	-45,17	1,20E-01	8,84E-01
TRG-TRGJ1	-2,02	1,35E-01	8,84E-01
TRA-TRAJ49	-31,94	1,45E-01	8,84E-01
TRA-TRAJ50	209,02	1,50E-01	8,84E-01
IGL-IGLV3-16	21,04	1,53E-01	8,84E-01
TRA-TRAJ23	-61,12	1,55E-01	8,84E-01
IGK-IGKJ1	-9,28	1,58E-01	8,84E-01
IGL-IGLJ6	-78,09	1,59E-01	8,84E-01
TRA-TRAJ26	47,27	1,67E-01	8,84E-01
IGK-IGKV1-9	-50,44	1,68E-01	8,84E-01
IGH-IGHV4-31	34,29	1,70E-01	8,84E-01
TRG-TRGJP2	6,56	1,73E-01	8,84E-01
IGL-IGLV1-51	7,95	1,81E-01	8,84E-01
IGK-IGKV3-11	14,39	1,81E-01	8,84E-01
TRD-TRDJ1	3,09	1,82E-01	8,84E-01
TRA-TRAJ29	57,33	1,93E-01	8,84E-01
IGH-IGHV4-28	-15,96	1,97E-01	8,84E-01
TRA-TRAJ53	-56,79	2,04E-01	8,84E-01
TRA-TRAJ44	77,40	2,07E-01	8,84E-01
TRA-TRAJ30	-24,97	2,08E-01	8,84E-01
TRB-TRBJ2-7	6,56	2,12E-01	8,84E-01
TRA-TRAJ47	59,83	2,21E-01	8,84E-01
TRG-TRGV7	-24,65	2,23E-01	8,84E-01
TRB-TRBJ1-4	-34,27	2,30E-01	8,84E-01
IGL-IGLV2-18	-107,13	2,36E-01	8,84E-01
TRA-TRAJ10	-29,38	2,41E-01	8,84E-01
IGL-IGLV9-49	137,36	2,52E-01	8,84E-01
IGH-IGHV1-46	26,66	2,53E-01	8,84E-01
TRA-TRAJ20	-22,99	2,73E-01	8,84E-01
IGH-IGHV1-24	65,22	2,79E-01	8,84E-01
IGL-IGLV3-10	-21,39	2,91E-01	8,84E-01
IGL-IGLV5-52	202,41	2,92E-01	8,84E-01
TRA-TRAJ34	25,40	2,95E-01	8,84E-01
IGH-IGHV3-23	9,28	2,96E-01	8,84E-01
IGK-IGKV1-12	19,69	2,98E-01	8,84E-01
IGK-IGKJ5	8,16	3,02E-01	8,84E-01
TRA-TRAJ35	81,95	3,03E-01	8,84E-01
IGL-IGLV3-25	29,16	3,08E-01	8,84E-01
TRA-TRAJ7	70,84	3,10E-01	8,84E-01
IGH-IGHV3-21	-27,41	3,22E-01	8,84E-01
IGK-IGKV1-27	-42,30	3,26E-01	8,84E-01
IGH-IGHV3-53	-18,36	3,26E-01	8,84E-01
IGH-IGHV2-26	-30,95	3,27E-01	8,84E-01
IGL-IGLV2-23	-12,15	3,36E-01	8,84E-01
IGL-IGLV1-44	-6,44	3,40E-01	8,84E-01
TRB-TRBJ1-6	-15,48	3,46E-01	8,84E-01
TRA-TRAJ43	-13,57	3,52E-01	8,84E-01
TRG-TRGJP	1,26	3,57E-01	8,84E-01
TRA-TRAJ13	-10,00	3,59E-01	8,84E-01
IGK-IGKJ4	8,87	3,62E-01	8,84E-01
TRA-TRAJ39	21,13	3,62E-01	8,84E-01
TRA-TRAJ3	42,46	3,64E-01	8,84E-01
IGH-IGHV4-61	30,96	3,69E-01	8,84E-01
IGH-IGHV3-64	36,24	3,69E-01	8,84E-01
IGL-IGLV4-69	-31,78	3,83E-01	8,84E-01
TRA-TRAJ45	-21,44	3,85E-01	8,84E-01
IGK-IGKV2-30	21,11	3,87E-01	8,84E-01
TRB-TRBJ2-2	-30,51	3,90E-01	8,84E-01
IGK-IGKV3-15	-10,74	3,95E-01	8,86E-01
TRA-TRAJ24	21,57	4,14E-01	8,92E-01
TRG-TRGV3	1,64	4,15E-01	8,92E-01
IGK-IGKJ3	9,05	4,20E-01	8,92E-01
IGH-IGHV2-5	15,39	4,21E-01	8,92E-01
IGK-IGKV1-33	6,89	4,29E-01	8,92E-01
TRA-TRAJ8	-41,97	4,60E-01	8,92E-01
TRA-TRAJ21	20,23	4,67E-01	8,92E-01
IGH-IGHJ2	9,12	4,74E-01	8,92E-01
TRA-TRAJ37	19,35	4,81E-01	8,92E-01
TRB-TRBJ1-3	-28,25	4,91E-01	8,92E-01
IGH-IGHV3-15	11,94	4,94E-01	8,92E-01
IGH-IGHV5-10-1	7,83	4,97E-01	8,92E-01
IGL-IGLV2-14	-2,93	5,01E-01	8,92E-01
IGH-IGHV3-20	-40,21	5,06E-01	8,92E-01
IGK-IGKV2-26	32,00	5,06E-01	8,92E-01
IGH-IGHJ5	-6,77	5,10E-01	8,92E-01
IGK-IGKV6-21	93,74	5,13E-01	8,92E-01
TRB-TRBJ2-6	-10,86	5,14E-01	8,92E-01
TRA-TRAJ11	-19,68	5,19E-01	8,92E-01
TRA-TRAJ31	-184,38	5,23E-01	8,92E-01
TRA-TRAJ56	48,86	5,24E-01	8,92E-01
IGK-IGKV1-13	-8,91	5,33E-01	8,92E-01
IGL-IGLV3-9	-25,45	5,33E-01	8,92E-01
IGK-IGKV1D-43	280,72	5,39E-01	8,92E-01
IGK-IGKJ2	-3,67	5,43E-01	8,92E-01
TRB-TRBJ2-5	-9,72	5,52E-01	8,92E-01
IGL-IGLV4-60	-6,44	5,59E-01	8,92E-01
TRA-TRAJ57	17,92	5,60E-01	8,92E-01
IGH-IGHV3-7	8,88	5,61E-01	8,92E-01
IGL-IGLV5-45	12,87	5,63E-01	8,92E-01
IGH-IGHV4-30-2	5,86	5,63E-01	8,92E-01
TRG-TRGV8	2,10	5,67E-01	8,92E-01
TRB-TRBJ2-1	-2,92	5,68E-01	8,92E-01
TRA-TRAJ22	21,71	5,70E-01	8,92E-01
IGH-IGHV4-4	5,98	5,74E-01	8,92E-01
TRA-TRAJ4	-14,86	5,80E-01	8,92E-01
TRA-TRAJ16	-30,68	5,92E-01	9,03E-01
IGH-IGHV3-72	21,59	5,98E-01	9,05E-01
IGK-IGKV1-17	-6,07	6,07E-01	9,05E-01
TRB-TRBJ1-5	4,06	6,12E-01	9,05E-01
IGK-IGKV1-6	-14,79	6,13E-01	9,05E-01
TRA-TRAJ54	-27,53	6,22E-01	9,06E-01
TRA-TRAJ33	5,74	6,32E-01	9,06E-01
IGK-IGKV1-37	152,54	6,34E-01	9,06E-01
IGH-IGHV3-49	-19,94	6,35E-01	9,06E-01
IGK-IGKV3-20	-3,00	6,40E-01	9,07E-01
TRA-TRAJ9	-13,46	6,50E-01	9,07E-01
IGH-IGHV3-73	29,01	6,51E-01	9,07E-01
TRA-TRAJ27	-12,58	6,67E-01	9,23E-01
TRA-TRAJ48	7,55	6,80E-01	9,30E-01
IGL-IGLV8-61	6,86	6,83E-01	9,30E-01
IGL-IGLV2-11	-2,04	6,96E-01	9,35E-01
IGL-IGLV3-1	9,39	6,97E-01	9,35E-01
TRB-TRBJ2-3	2,63	7,03E-01	9,36E-01
IGK-IGKV2-29	10,18	7,19E-01	9,41E-01
TRB-TRBJ1-2	-2,23	7,27E-01	9,41E-01
TRA-TRAJ38	35,74	7,28E-01	9,41E-01
TRA-TRAJ52	6,90	7,29E-01	9,41E-01
TRG-TRGJP1	0,78	7,49E-01	9,45E-01
TRA-TRAJ42	6,55	7,53E-01	9,45E-01
IGL-IGLV6-57	3,86	7,53E-01	9,45E-01
IGL-IGLJ3	0,95	7,57E-01	9,45E-01
TRA-TRAJ15	-9,28	7,61E-01	9,45E-01
TRA-TRAJ12	4,60	7,63E-01	9,45E-01
TRA-TRAJ46	-112,29	7,89E-01	9,56E-01
IGL-IGLV5-37	11,33	7,92E-01	9,56E-01
TRA-TRAJ32	10,32	7,97E-01	9,56E-01
IGL-IGLV7-46	-10,60	7,99E-01	9,56E-01
IGL-IGLV3-21	-2,99	8,09E-01	9,56E-01
TRA-TRAJ28	8,89	8,11E-01	9,56E-01
IGK-IGKV1-8	7,06	8,14E-01	9,56E-01
IGH-IGHJ1	-4,20	8,25E-01	9,56E-01
IGH-IGHV6-1	6,24	8,28E-01	9,56E-01
IGH-IGHV3-74	-4,18	8,31E-01	9,56E-01
IGL-IGLV7-43	-12,45	8,33E-01	9,56E-01
IGL-IGLJ2	-0,55	8,37E-01	9,56E-01
IGK-IGKV2-24	10,77	8,43E-01	9,57E-01
IGL-IGLV10-54	-2,66	8,54E-01	9,63E-01
IGH-IGHJ3	1,61	8,62E-01	9,64E-01
TRA-TRAJ58	8,67	8,66E-01	9,64E-01
IGL-IGLJ7	-6,12	8,82E-01	9,65E-01
TRB-TRBJ2-4	-8,04	8,84E-01	9,65E-01
IGL-IGLV3-19	-0,82	8,89E-01	9,65E-01
TRB-TRBJ1-1	0,91	8,92E-01	9,65E-01
TRA-TRAJ36	-5,78	9,01E-01	9,65E-01
TRG-TRGV9	0,14	9,15E-01	9,65E-01
IGK-IGKV1-5	-0,98	9,18E-01	9,65E-01
IGH-IGHV2-70	-2,26	9,19E-01	9,65E-01
IGH-IGHV3-11	-1,79	9,26E-01	9,65E-01
IGH-IGHV3-13	-3,62	9,30E-01	9,65E-01
IGH-IGHV1-58	7,38	9,41E-01	9,65E-01
IGK-IGKV5-2	-12,39	9,47E-01	9,65E-01
IGK-IGKV1-16	1,23	9,48E-01	9,65E-01
TRD-TRDJ3	0,18	9,52E-01	9,65E-01
TRA-TRAJ18	-4,50	9,53E-01	9,65E-01
IGH-IGHV1-69	0,62	9,54E-01	9,65E-01
IGL-IGLJ1	0,18	9,66E-01	9,72E-01
IGH-IGHV1-18	-0,08	9,96E-01	9,96E-01
Low disease activity patients were set as the reference group for referring the effect direction

## Sheet: Disease_Activity_VJ
Segment	Beta	Pvalue	FDR
TRA-TRAV23DV6.TRAJ22	1805,35	1,12E-03	8,83E-01
TRA-TRAV23DV6.TRAJ28	2754,08	2,57E-03	8,83E-01
IGH-IGHV3-30.IGHJ6	-65,14	3,43E-03	8,83E-01
TRA-TRAV14DV4.TRAJ45	-2752,40	4,36E-03	8,83E-01
TRA-TRAV8-2.TRAJ49	-1188,68	4,70E-03	8,83E-01
TRA-TRAV9-2.TRAJ13	1692,00	5,37E-03	8,83E-01
TRA-TRAV9-2.TRAJ52	1281,15	6,18E-03	8,83E-01
TRA-TRAV9-2.TRAJ22	1996,88	6,94E-03	8,83E-01
TRB-TRBV28.TRBJ1-5	238,93	7,05E-03	8,83E-01
TRB-TRBV11-2.TRBJ2-5	-1565,05	1,05E-02	8,83E-01
TRB-TRBV28.TRBJ2-6	830,43	1,09E-02	8,83E-01
TRA-TRAV14DV4.TRAJ12	-2271,18	1,21E-02	8,83E-01
TRB-TRBV11-2.TRBJ1-5	-1853,77	1,23E-02	8,83E-01
TRA-TRAV23DV6.TRAJ44	1934,12	1,25E-02	8,83E-01
TRB-TRBV12-3.TRBJ2-7	237,52	1,43E-02	8,83E-01
IGH-IGHV4-34.IGHJ5	-280,07	1,50E-02	8,83E-01
TRB-TRBV27.TRBJ2-2	-1922,60	1,65E-02	8,83E-01
TRA-TRAV8-1.TRAJ34	1848,34	1,65E-02	8,83E-01
TRA-TRAV35.TRAJ48	2382,90	1,68E-02	8,83E-01
TRB-TRBV6-5.TRBJ2-3	-365,14	1,70E-02	8,83E-01
TRA-TRAV26-1.TRAJ39	-1211,05	1,79E-02	8,83E-01
IGH-IGHV4-31.IGHJ4	146,92	1,83E-02	8,83E-01
TRA-TRAV23DV6.TRAJ23	1875,89	1,85E-02	8,83E-01
TRA-TRAV23DV6.TRAJ52	1597,49	1,86E-02	8,83E-01
TRA-TRAV1-2.TRAJ34	-1306,07	1,92E-02	8,83E-01
TRA-TRAV12-3.TRAJ3	-2245,58	1,94E-02	8,83E-01
IGH-IGHV3-43.IGHJ4	255,38	1,94E-02	8,83E-01
TRA-TRAV23DV6.TRAJ39	1423,77	2,17E-02	8,83E-01
TRA-TRAV23DV6.TRAJ33	1553,84	2,30E-02	8,83E-01
IGK-IGKV4-1.IGKJ5	-205,52	2,35E-02	8,83E-01
TRB-TRBV5-4.TRBJ2-5	-1141,56	2,48E-02	8,83E-01
TRA-TRAV9-2.TRAJ47	3293,58	2,73E-02	8,83E-01
TRA-TRAV2.TRAJ36	2008,24	2,88E-02	8,83E-01
TRA-TRAV21.TRAJ40	1222,93	2,94E-02	8,83E-01
TRA-TRAV14DV4.TRAJ53	1612,37	2,98E-02	8,83E-01
IGK-IGKV2-28.IGKJ2	-61,33	3,03E-02	8,83E-01
TRB-TRBV5-5.TRBJ1-1	-959,21	3,07E-02	8,83E-01
TRA-TRAV9-2.TRAJ45	2078,32	3,16E-02	8,83E-01
TRA-TRAV9-2.TRAJ34	1801,90	3,21E-02	8,83E-01
IGK-IGKV3-15.IGKJ1	-59,80	3,47E-02	8,83E-01
TRA-TRAV23DV6.TRAJ37	838,32	3,69E-02	8,83E-01
IGH-IGHV4-34.IGHJ6	-119,36	3,78E-02	8,83E-01
TRA-TRAV23DV6.TRAJ53	1013,44	3,88E-02	8,83E-01
TRA-TRAV12-1.TRAJ29	1341,69	3,92E-02	8,83E-01
TRA-TRAV8-2.TRAJ26	-1987,52	3,98E-02	8,83E-01
IGL-IGLV3-27.IGLJ2	-282,94	4,02E-02	8,83E-01
TRB-TRBV12-3.TRBJ1-6	772,02	4,16E-02	8,83E-01
TRA-TRAV13-1.TRAJ27	1670,86	4,21E-02	8,83E-01
TRA-TRAV22.TRAJ52	2412,08	4,25E-02	8,83E-01
TRA-TRAV8-3.TRAJ47	1211,89	4,33E-02	8,83E-01
TRB-TRBV15.TRBJ2-7	817,01	4,54E-02	8,83E-01
TRA-TRAV12-2.TRAJ30	-371,03	4,63E-02	8,83E-01
IGH-IGHV1-2.IGHJ6	-119,22	4,64E-02	8,83E-01
TRA-TRAV24.TRAJ53	2240,57	4,68E-02	8,83E-01
TRA-TRAV23DV6.TRAJ20	1535,45	4,76E-02	8,83E-01
TRA-TRAV8-6.TRAJ40	2231,28	4,95E-02	8,83E-01
TRA-TRAV2.TRAJ17	2041,36	4,97E-02	8,83E-01
TRB-TRBV13.TRBJ1-2	-1240,86	5,14E-02	8,83E-01
TRA-TRAV2.TRAJ21	1438,74	5,20E-02	8,83E-01
TRB-TRBV19.TRBJ1-1	-90,92	5,21E-02	8,83E-01
TRA-TRAV27.TRAJ9	-2578,05	5,32E-02	8,83E-01
TRA-TRAV14DV4.TRAJ43	-846,18	5,32E-02	8,83E-01
TRA-TRAV38-1.TRAJ53	913,67	5,40E-02	8,83E-01
TRB-TRBV20-1.TRBJ2-6	-1264,12	5,40E-02	8,83E-01
TRB-TRBV7-9.TRBJ1-3	-1312,64	5,43E-02	8,83E-01
IGK-IGKV1-5.IGKJ4	-139,70	5,47E-02	8,83E-01
TRA-TRAV9-2.TRAJ11	2005,28	5,48E-02	8,83E-01
TRB-TRBV5-5.TRBJ2-1	-952,46	5,51E-02	8,83E-01
TRB-TRBV11-2.TRBJ1-1	-680,24	5,53E-02	8,83E-01
IGL-IGLV3-16.IGLJ2	36,90	5,61E-02	8,83E-01
TRA-TRAV26-1.TRAJ37	-475,78	5,62E-02	8,83E-01
TRA-TRAV38-1.TRAJ27	2102,68	5,63E-02	8,83E-01
TRA-TRAV9-2.TRAJ40	1508,83	5,67E-02	8,83E-01
TRA-TRAV24.TRAJ22	2399,86	5,69E-02	8,83E-01
TRA-TRAV4.TRAJ13	1653,18	5,74E-02	8,83E-01
IGH-IGHV4-39.IGHJ4	60,00	5,96E-02	8,83E-01
TRA-TRAV26-1.TRAJ15	-1424,51	5,99E-02	8,83E-01
IGK-IGKV1-8.IGKJ2	-254,32	5,99E-02	8,83E-01
IGH-IGHV4-39.IGHJ2	441,54	6,10E-02	8,83E-01
TRA-TRAV12-1.TRAJ5	885,35	6,19E-02	8,83E-01
TRA-TRAV8-2.TRAJ52	-723,79	6,28E-02	8,83E-01
TRB-TRBV7-2.TRBJ2-5	-231,96	6,33E-02	8,83E-01
TRA-TRAV2.TRAJ5	1517,60	6,43E-02	8,83E-01
TRA-TRAV17.TRAJ56	1023,14	6,56E-02	8,83E-01
TRB-TRBV28.TRBJ2-4	776,27	6,61E-02	8,83E-01
TRA-TRAV21.TRAJ52	-1041,83	6,68E-02	8,83E-01
IGH-IGHV3-53.IGHJ6	-153,02	6,70E-02	8,83E-01
TRA-TRAV8-6.TRAJ9	-1373,76	6,79E-02	8,83E-01
IGL-IGLV1-36.IGLJ2	-46,80	6,87E-02	8,83E-01
TRA-TRAV12-1.TRAJ9	981,96	6,88E-02	8,83E-01
TRA-TRAV38-1.TRAJ37	-1032,18	6,88E-02	8,83E-01
TRA-TRAV23DV6.TRAJ58	943,40	6,92E-02	8,83E-01
TRA-TRAV2.TRAJ15	1182,58	6,95E-02	8,83E-01
IGK-IGKV2-30.IGKJ5	-302,09	6,96E-02	8,83E-01
TRA-TRAV23DV6.TRAJ29	1063,14	7,00E-02	8,83E-01
TRA-TRAV17.TRAJ47	1475,21	7,23E-02	8,83E-01
TRA-TRAV26-1.TRAJ43	-1027,93	7,25E-02	8,83E-01
IGH-IGHV3-23.IGHJ4	30,30	7,25E-02	8,83E-01
IGK-IGKV2-30.IGKJ3	-337,06	7,35E-02	8,83E-01
TRA-TRAV1-2.TRAJ30	-1294,78	7,40E-02	8,83E-01
TRA-TRAV21.TRAJ37	727,41	7,46E-02	8,83E-01
TRB-TRBV4-1.TRBJ2-5	-665,77	7,50E-02	8,83E-01
IGK-IGKV4-1.IGKJ1	-48,65	7,63E-02	8,83E-01
TRA-TRAV4.TRAJ23	2033,70	7,69E-02	8,83E-01
IGH-IGHV3-15.IGHJ3	183,10	7,70E-02	8,83E-01
IGH-IGHV3-11.IGHJ2	465,47	7,70E-02	8,83E-01
TRA-TRAV9-2.TRAJ29	1287,05	7,72E-02	8,83E-01
TRB-TRBV5-5.TRBJ2-7	706,56	7,80E-02	8,83E-01
TRA-TRAV8-2.TRAJ17	-977,99	7,97E-02	8,83E-01
IGK-IGKV2-28.IGKJ3	-105,19	8,02E-02	8,83E-01
TRA-TRAV21.TRAJ28	1322,26	8,07E-02	8,83E-01
TRA-TRAV8-6.TRAJ8	-1604,92	8,10E-02	8,83E-01
TRA-TRAV38-2DV8.TRAJ42	-903,52	8,12E-02	8,83E-01
TRB-TRBV6-1.TRBJ2-6	-1855,29	8,40E-02	8,83E-01
TRA-TRAV9-2.TRAJ26	1630,04	8,51E-02	8,83E-01
IGH-IGHV4-39.IGHJ1	315,39	8,51E-02	8,83E-01
TRA-TRAV13-1.TRAJ16	-1126,29	8,53E-02	8,83E-01
IGH-IGHV5-51.IGHJ2	-641,20	8,66E-02	8,83E-01
TRA-TRAV5.TRAJ6	1222,44	8,67E-02	8,83E-01
TRA-TRAV12-3.TRAJ22	1783,57	8,72E-02	8,83E-01
IGK-IGKV4-1.IGKJ2	-54,23	8,72E-02	8,83E-01
TRB-TRBV18.TRBJ2-7	282,06	8,84E-02	8,83E-01
TRB-TRBV28.TRBJ1-2	102,01	8,86E-02	8,83E-01
TRB-TRBV6-1.TRBJ2-2	-1397,40	8,89E-02	8,83E-01
TRA-TRAV9-2.TRAJ23	988,55	8,90E-02	8,83E-01
TRA-TRAV25.TRAJ22	2154,10	9,20E-02	8,83E-01
TRA-TRAV26-1.TRAJ9	-1298,56	9,43E-02	8,83E-01
TRA-TRAV12-2.TRAJ48	-543,79	9,43E-02	8,83E-01
IGL-IGLV1-40.IGLJ3	32,34	9,49E-02	8,83E-01
TRA-TRAV41.TRAJ52	-2065,14	9,54E-02	8,83E-01
TRA-TRAV16.TRAJ57	2139,69	9,60E-02	8,83E-01
TRA-TRAV29DV5.TRAJ33	-1324,46	9,63E-02	8,83E-01
TRA-TRAV5.TRAJ34	1413,31	9,64E-02	8,83E-01
TRB-TRBV11-2.TRBJ2-2	-2558,23	9,65E-02	8,83E-01
TRA-TRAV25.TRAJ21	2164,57	9,65E-02	8,83E-01
IGH-IGHV4-34.IGHJ1	-284,08	9,75E-02	8,83E-01
TRA-TRAV12-2.TRAJ26	534,26	9,83E-02	8,83E-01
IGH-IGHV3-30.IGHJ3	-62,69	9,84E-02	8,83E-01
IGH-IGHV1-2.IGHJ4	-38,75	9,87E-02	8,83E-01
TRA-TRAV26-1.TRAJ40	-678,23	1,02E-01	8,83E-01
TRA-TRAV2.TRAJ42	1440,66	1,02E-01	8,83E-01
TRB-TRBV27.TRBJ1-1	-220,81	1,02E-01	8,83E-01
TRB-TRBV18.TRBJ2-6	-1514,44	1,03E-01	8,83E-01
TRA-TRAV35.TRAJ52	926,41	1,04E-01	8,83E-01
TRA-TRAV38-2DV8.TRAJ39	-2225,40	1,06E-01	8,83E-01
IGK-IGKV2-28.IGKJ1	-86,30	1,06E-01	8,83E-01
IGK-IGKV1-17.IGKJ1	-67,40	1,07E-01	8,83E-01
TRA-TRAV19.TRAJ20	-684,62	1,08E-01	8,83E-01
IGL-IGLV1-51.IGLJ3	20,12	1,08E-01	8,83E-01
TRA-TRAV25.TRAJ48	-1494,47	1,09E-01	8,83E-01
TRA-TRAV3.TRAJ28	-2330,06	1,10E-01	8,83E-01
IGK-IGKV1-6.IGKJ2	-228,49	1,10E-01	8,83E-01
TRA-TRAV9-2.TRAJ32	1380,36	1,11E-01	8,83E-01
TRA-TRAV23DV6.TRAJ13	1010,65	1,11E-01	8,83E-01
TRA-TRAV23DV6.TRAJ40	564,55	1,11E-01	8,83E-01
TRA-TRAV26-1.TRAJ28	-935,29	1,11E-01	8,83E-01
TRA-TRAV12-3.TRAJ26	1343,64	1,11E-01	8,83E-01
TRA-TRAV9-2.TRAJ35	2135,66	1,12E-01	8,83E-01
TRA-TRAV20.TRAJ42	-570,19	1,13E-01	8,83E-01
TRA-TRAV9-2.TRAJ48	1047,55	1,14E-01	8,83E-01
TRB-TRBV9.TRBJ2-2	-1486,38	1,15E-01	8,83E-01
TRA-TRAV26-1.TRAJ32	-1104,28	1,15E-01	8,83E-01
TRB-TRBV10-2.TRBJ1-5	-1374,79	1,16E-01	8,83E-01
IGH-IGHV3-21.IGHJ6	-152,94	1,16E-01	8,83E-01
TRB-TRBV7-2.TRBJ2-1	-207,04	1,16E-01	8,83E-01
TRA-TRAV8-3.TRAJ16	-845,19	1,16E-01	8,83E-01
TRB-TRBV3-1.TRBJ1-5	339,08	1,17E-01	8,83E-01
IGL-IGLV3-25.IGLJ2	70,59	1,17E-01	8,83E-01
TRA-TRAV8-1.TRAJ10	1468,48	1,17E-01	8,83E-01
TRA-TRAV1-2.TRAJ10	-454,19	1,18E-01	8,83E-01
TRA-TRAV3.TRAJ10	1784,38	1,19E-01	8,83E-01
TRB-TRBV6-1.TRBJ2-7	548,63	1,20E-01	8,83E-01
TRG-TRGV7.TRGJ1	-39,99	1,20E-01	8,83E-01
TRA-TRAV23DV6.TRAJ10	1166,12	1,21E-01	8,83E-01
TRG-TRGV2.TRGJP2	13,18	1,23E-01	8,83E-01
TRA-TRAV22.TRAJ48	1573,38	1,23E-01	8,83E-01
TRA-TRAV13-1.TRAJ50	1449,88	1,25E-01	8,83E-01
TRA-TRAV8-3.TRAJ48	-458,45	1,26E-01	8,83E-01
TRA-TRAV26-1.TRAJ5	-1756,05	1,27E-01	8,83E-01
IGK-IGKV1-39.IGKJ2	23,99	1,27E-01	8,83E-01
TRA-TRAV2.TRAJ32	998,09	1,28E-01	8,83E-01
TRB-TRBV12-3.TRBJ2-1	-45,96	1,29E-01	8,83E-01
TRA-TRAV12-1.TRAJ23	-665,41	1,30E-01	8,83E-01
TRA-TRAV41.TRAJ54	1576,19	1,31E-01	8,83E-01
IGH-IGHV1-46.IGHJ3	191,61	1,31E-01	8,83E-01
TRA-TRAV8-2.TRAJ50	-1918,47	1,32E-01	8,83E-01
IGH-IGHV1-46.IGHJ4	62,14	1,32E-01	8,83E-01
TRA-TRAV4.TRAJ40	1738,70	1,32E-01	8,83E-01
IGK-IGKV3-11.IGKJ5	47,27	1,33E-01	8,83E-01
TRA-TRAV13-1.TRAJ7	1429,48	1,33E-01	8,83E-01
IGH-IGHV1-2.IGHJ5	-116,25	1,34E-01	8,83E-01
TRA-TRAV2.TRAJ30	752,36	1,35E-01	8,83E-01
IGL-IGLV3-19.IGLJ1	-96,77	1,35E-01	8,83E-01
TRA-TRAV12-2.TRAJ20	-311,20	1,37E-01	8,83E-01
TRA-TRAV19.TRAJ57	-652,10	1,38E-01	8,83E-01
TRA-TRAV23DV6.TRAJ54	1063,81	1,38E-01	8,83E-01
IGH-IGHV5-51.IGHJ6	-109,26	1,38E-01	8,83E-01
TRA-TRAV2.TRAJ8	1169,88	1,40E-01	8,83E-01
IGK-IGKV1-9.IGKJ2	-201,89	1,41E-01	8,83E-01
TRB-TRBV7-9.TRBJ2-7	98,91	1,42E-01	8,83E-01
TRA-TRAV13-1.TRAJ29	770,39	1,43E-01	8,83E-01
TRA-TRAV16.TRAJ53	-1254,75	1,44E-01	8,83E-01
TRB-TRBV3-1.TRBJ2-7	-131,33	1,44E-01	8,83E-01
TRA-TRAV38-2DV8.TRAJ57	-908,56	1,44E-01	8,83E-01
TRA-TRAV12-3.TRAJ54	-1157,60	1,45E-01	8,83E-01
TRA-TRAV20.TRAJ22	1676,95	1,46E-01	8,83E-01
TRA-TRAV8-2.TRAJ23	-600,43	1,46E-01	8,83E-01
TRA-TRAV17.TRAJ57	778,82	1,47E-01	8,83E-01
TRB-TRBV10-2.TRBJ2-1	-380,31	1,47E-01	8,83E-01
TRB-TRBV20-1.TRBJ2-5	-230,03	1,49E-01	8,83E-01
TRA-TRAV26-2.TRAJ42	828,17	1,49E-01	8,83E-01
TRA-TRAV27.TRAJ54	-1170,20	1,50E-01	8,83E-01
TRA-TRAV27.TRAJ29	1669,43	1,51E-01	8,83E-01
TRA-TRAV9-2.TRAJ36	1116,35	1,52E-01	8,83E-01
TRA-TRAV12-1.TRAJ13	-732,59	1,52E-01	8,83E-01
TRA-TRAV9-2.TRAJ42	781,16	1,53E-01	8,83E-01
TRB-TRBV5-8.TRBJ1-5	-897,83	1,53E-01	8,83E-01
IGL-IGLV3-21.IGLJ1	-92,12	1,53E-01	8,83E-01
TRB-TRBV6-2.TRBJ2-1	-123,84	1,54E-01	8,83E-01
IGH-IGHV5-51.IGHJ1	-295,09	1,55E-01	8,83E-01
TRA-TRAV23DV6.TRAJ49	692,53	1,56E-01	8,83E-01
TRG-TRGV9.TRGJ1	-3,31	1,56E-01	8,83E-01
TRA-TRAV24.TRAJ39	-1295,76	1,56E-01	8,83E-01
TRA-TRAV17.TRAJ37	695,17	1,57E-01	8,83E-01
TRA-TRAV1-2.TRAJ6	-258,09	1,57E-01	8,83E-01
TRA-TRAV13-2.TRAJ10	1295,50	1,58E-01	8,83E-01
TRB-TRBV27.TRBJ2-6	-655,91	1,58E-01	8,83E-01
TRA-TRAV26-1.TRAJ49	-483,95	1,58E-01	8,83E-01
TRA-TRAV21.TRAJ10	-945,03	1,59E-01	8,83E-01
TRA-TRAV13-2.TRAJ15	-1382,27	1,59E-01	8,83E-01
TRA-TRAV8-6.TRAJ52	1229,48	1,59E-01	8,83E-01
TRA-TRAV4.TRAJ17	1290,76	1,60E-01	8,83E-01
TRA-TRAV35.TRAJ45	-799,02	1,60E-01	8,83E-01
TRB-TRBV5-8.TRBJ2-1	-1033,36	1,60E-01	8,83E-01
TRA-TRAV21.TRAJ35	-954,75	1,61E-01	8,83E-01
TRA-TRAV12-2.TRAJ28	735,92	1,63E-01	8,83E-01
TRA-TRAV8-1.TRAJ23	1852,30	1,63E-01	8,83E-01
TRA-TRAV10.TRAJ27	2503,28	1,65E-01	8,83E-01
TRA-TRAV27.TRAJ43	-999,31	1,65E-01	8,83E-01
IGL-IGLV3-10.IGLJ3	-74,58	1,66E-01	8,83E-01
TRA-TRAV23DV6.TRAJ35	1778,30	1,67E-01	8,83E-01
TRA-TRAV24.TRAJ23	-1382,83	1,67E-01	8,83E-01
TRA-TRAV9-2.TRAJ27	780,42	1,67E-01	8,83E-01
TRB-TRBV4-2.TRBJ2-7	83,99	1,68E-01	8,83E-01
TRA-TRAV3.TRAJ30	-1133,24	1,68E-01	8,83E-01
TRA-TRAV13-1.TRAJ24	-1023,85	1,68E-01	8,83E-01
TRB-TRBV15.TRBJ2-1	478,19	1,70E-01	8,83E-01
TRA-TRAV17.TRAJ17	773,89	1,70E-01	8,83E-01
IGK-IGKV2-29.IGKJ5	208,35	1,71E-01	8,83E-01
TRB-TRBV5-4.TRBJ1-5	1388,19	1,71E-01	8,83E-01
TRA-TRAV17.TRAJ29	531,01	1,71E-01	8,83E-01
TRA-TRAV12-1.TRAJ44	1224,14	1,72E-01	8,83E-01
TRA-TRAV2.TRAJ4	868,06	1,73E-01	8,83E-01
TRB-TRBV11-2.TRBJ2-1	-627,18	1,73E-01	8,83E-01
TRA-TRAV21.TRAJ20	633,03	1,74E-01	8,83E-01
TRA-TRAV10.TRAJ42	1336,60	1,75E-01	8,83E-01
IGK-IGKV3-20.IGKJ5	42,00	1,75E-01	8,83E-01
TRB-TRBV25-1.TRBJ2-1	1279,36	1,75E-01	8,83E-01
TRB-TRBV7-8.TRBJ2-7	272,52	1,76E-01	8,83E-01
TRB-TRBV7-2.TRBJ2-4	-680,08	1,76E-01	8,83E-01
IGH-IGHV4-4.IGHJ2	190,46	1,77E-01	8,83E-01
TRA-TRAV3.TRAJ36	1669,23	1,77E-01	8,83E-01
TRA-TRAV21.TRAJ11	1160,49	1,77E-01	8,83E-01
IGH-IGHV1-24.IGHJ4	185,21	1,78E-01	8,83E-01
TRB-TRBV6-1.TRBJ2-3	-513,88	1,79E-01	8,83E-01
TRB-TRBV20-1.TRBJ2-7	85,77	1,79E-01	8,83E-01
TRA-TRAV26-1.TRAJ34	-567,91	1,80E-01	8,83E-01
TRA-TRAV8-3.TRAJ52	-1122,08	1,80E-01	8,83E-01
TRB-TRBV3-1.TRBJ2-1	-66,79	1,80E-01	8,83E-01
IGK-IGKV1-17.IGKJ2	-86,45	1,80E-01	8,83E-01
TRA-TRAV9-2.TRAJ30	1130,49	1,81E-01	8,83E-01
TRA-TRAV35.TRAJ44	1188,65	1,81E-01	8,83E-01
TRA-TRAV26-1.TRAJ58	-932,71	1,82E-01	8,83E-01
IGH-IGHV3-30.IGHJ1	-94,45	1,83E-01	8,83E-01
TRA-TRAV26-1.TRAJ52	-439,29	1,84E-01	8,83E-01
TRB-TRBV7-9.TRBJ2-1	-49,75	1,84E-01	8,83E-01
TRA-TRAV21.TRAJ34	-551,26	1,84E-01	8,83E-01
TRA-TRAV17.TRAJ24	1643,21	1,84E-01	8,83E-01
TRA-TRAV8-3.TRAJ37	-439,73	1,84E-01	8,83E-01
TRA-TRAV17.TRAJ9	-465,04	1,85E-01	8,83E-01
IGL-IGLV4-69.IGLJ2	-69,85	1,85E-01	8,83E-01
TRA-TRAV12-1.TRAJ47	-1705,21	1,85E-01	8,83E-01
TRA-TRAV16.TRAJ17	-1261,04	1,86E-01	8,83E-01
TRA-TRAV29DV5.TRAJ44	575,75	1,86E-01	8,83E-01
TRA-TRAV8-2.TRAJ9	-346,44	1,86E-01	8,83E-01
TRA-TRAV13-1.TRAJ10	490,98	1,89E-01	8,83E-01
IGH-IGHV4-30-2.IGHJ4	29,32	1,90E-01	8,83E-01
IGL-IGLV1-40.IGLJ2	16,68	1,90E-01	8,83E-01
TRA-TRAV27.TRAJ33	-998,99	1,91E-01	8,83E-01
TRA-TRAV41.TRAJ48	569,94	1,91E-01	8,83E-01
TRA-TRAV12-3.TRAJ10	863,89	1,91E-01	8,83E-01
TRA-TRAV12-1.TRAJ52	1221,02	1,91E-01	8,83E-01
TRA-TRAV20.TRAJ9	-888,01	1,92E-01	8,83E-01
TRA-TRAV21.TRAJ58	698,81	1,94E-01	8,83E-01
TRA-TRAV23DV6.TRAJ15	857,14	1,94E-01	8,83E-01
TRA-TRAV19.TRAJ29	-575,45	1,94E-01	8,83E-01
TRA-TRAV12-2.TRAJ17	527,98	1,95E-01	8,83E-01
TRA-TRAV17.TRAJ20	-271,24	1,97E-01	8,83E-01
TRA-TRAV12-2.TRAJ38	1105,61	1,97E-01	8,83E-01
TRA-TRAV38-1.TRAJ43	318,55	1,98E-01	8,83E-01
TRA-TRAV16.TRAJ20	-1755,13	1,98E-01	8,83E-01
TRA-TRAV38-2DV8.TRAJ48	-713,87	2,00E-01	8,83E-01
TRA-TRAV13-1.TRAJ40	498,18	2,00E-01	8,83E-01
TRA-TRAV21.TRAJ43	-531,89	2,00E-01	8,83E-01
TRA-TRAV3.TRAJ39	1910,88	2,00E-01	8,83E-01
TRB-TRBV24-1.TRBJ1-2	-546,67	2,01E-01	8,83E-01
TRA-TRAV24.TRAJ44	-821,37	2,01E-01	8,83E-01
TRA-TRAV9-2.TRAJ15	781,20	2,01E-01	8,83E-01
TRA-TRAV12-2.TRAJ4	-235,49	2,02E-01	8,83E-01
TRB-TRBV6-5.TRBJ1-5	-252,40	2,03E-01	8,83E-01
TRA-TRAV3.TRAJ21	-864,26	2,03E-01	8,83E-01
TRA-TRAV4.TRAJ43	-1356,64	2,04E-01	8,83E-01
TRB-TRBV2.TRBJ1-3	-1017,92	2,04E-01	8,83E-01
TRB-TRBV20-1.TRBJ2-3	-98,76	2,07E-01	8,83E-01
TRA-TRAV8-3.TRAJ11	-1428,39	2,07E-01	8,83E-01
TRA-TRAV12-1.TRAJ30	-915,93	2,07E-01	8,83E-01
TRB-TRBV5-5.TRBJ1-5	1176,47	2,07E-01	8,83E-01
TRA-TRAV8-6.TRAJ6	-694,76	2,08E-01	8,83E-01
TRA-TRAV24.TRAJ37	-1343,92	2,08E-01	8,83E-01
IGL-IGLV3-21.IGLJ3	46,19	2,10E-01	8,83E-01
TRA-TRAV27.TRAJ40	455,44	2,11E-01	8,83E-01
TRA-TRAV8-2.TRAJ38	-1366,70	2,12E-01	8,83E-01
TRA-TRAV12-2.TRAJ23	-269,86	2,13E-01	8,83E-01
TRA-TRAV1-2.TRAJ11	-443,08	2,14E-01	8,83E-01
IGK-IGKV2-40.IGKJ2	-313,46	2,14E-01	8,83E-01
TRB-TRBV7-2.TRBJ1-1	-121,92	2,15E-01	8,83E-01
TRA-TRAV6.TRAJ3	1026,95	2,15E-01	8,83E-01
TRB-TRBV12-5.TRBJ2-3	-865,70	2,16E-01	8,83E-01
TRA-TRAV27.TRAJ58	1500,38	2,17E-01	8,83E-01
TRA-TRAV12-2.TRAJ53	-291,36	2,17E-01	8,83E-01
TRA-TRAV25.TRAJ39	-1364,39	2,18E-01	8,83E-01
TRA-TRAV35.TRAJ49	635,48	2,18E-01	8,83E-01
TRA-TRAV12-2.TRAJ6	-308,01	2,19E-01	8,83E-01
IGK-IGKV2-30.IGKJ4	141,61	2,19E-01	8,83E-01
TRB-TRBV10-3.TRBJ2-1	-103,10	2,19E-01	8,83E-01
IGK-IGKV1-13.IGKJ1	-53,50	2,20E-01	8,83E-01
TRA-TRAV12-3.TRAJ21	1274,32	2,21E-01	8,83E-01
TRA-TRAV38-1.TRAJ40	-239,43	2,21E-01	8,83E-01
TRA-TRAV1-2.TRAJ35	-1216,82	2,22E-01	8,83E-01
TRA-TRAV9-2.TRAJ7	-1154,21	2,23E-01	8,83E-01
TRA-TRAV6.TRAJ42	-1535,11	2,23E-01	8,83E-01
TRA-TRAV38-2DV8.TRAJ54	-970,55	2,24E-01	8,83E-01
TRB-TRBV6-4.TRBJ1-1	-778,92	2,24E-01	8,83E-01
TRA-TRAV2.TRAJ9	572,23	2,24E-01	8,83E-01
TRA-TRAV23DV6.TRAJ57	786,81	2,25E-01	8,83E-01
TRA-TRAV13-2.TRAJ39	1065,24	2,26E-01	8,83E-01
TRA-TRAV19.TRAJ13	-534,12	2,27E-01	8,83E-01
TRA-TRAV8-1.TRAJ3	813,74	2,28E-01	8,83E-01
TRA-TRAV17.TRAJ21	-1239,43	2,28E-01	8,83E-01
TRA-TRAV25.TRAJ49	1137,61	2,28E-01	8,83E-01
TRA-TRAV17.TRAJ42	894,09	2,29E-01	8,83E-01
IGH-IGHV1-24.IGHJ3	-470,66	2,29E-01	8,83E-01
TRA-TRAV16.TRAJ48	840,76	2,29E-01	8,83E-01
TRA-TRAV13-1.TRAJ44	619,79	2,30E-01	8,83E-01
TRA-TRAV26-1.TRAJ24	-877,55	2,30E-01	8,83E-01
TRB-TRBV28.TRBJ1-3	412,51	2,31E-01	8,83E-01
TRA-TRAV8-2.TRAJ22	-751,30	2,32E-01	8,83E-01
TRB-TRBV29-1.TRBJ2-7	49,14	2,32E-01	8,83E-01
TRA-TRAV4.TRAJ37	-806,48	2,33E-01	8,83E-01
TRA-TRAV12-2.TRAJ27	-559,60	2,34E-01	8,83E-01
TRA-TRAV29DV5.TRAJ53	-312,04	2,35E-01	8,83E-01
IGK-IGKV1-39.IGKJ4	36,47	2,35E-01	8,83E-01
IGK-IGKV2-24.IGKJ2	166,88	2,35E-01	8,83E-01
TRB-TRBV12-3.TRBJ2-3	86,54	2,36E-01	8,83E-01
TRA-TRAV1-2.TRAJ16	-714,14	2,36E-01	8,83E-01
TRA-TRAV1-1.TRAJ26	-1092,44	2,36E-01	8,83E-01
TRA-TRAV24.TRAJ40	1062,88	2,37E-01	8,83E-01
TRA-TRAV8-1.TRAJ39	649,60	2,37E-01	8,83E-01
TRB-TRBV11-2.TRBJ1-4	-1162,35	2,38E-01	8,83E-01
TRA-TRAV38-1.TRAJ33	1069,67	2,38E-01	8,83E-01
TRB-TRBV7-2.TRBJ2-2	-460,12	2,39E-01	8,83E-01
TRB-TRBV5-1.TRBJ2-2	-418,83	2,39E-01	8,83E-01
IGH-IGHV3-64.IGHJ4	72,66	2,40E-01	8,83E-01
TRA-TRAV38-1.TRAJ30	747,25	2,40E-01	8,83E-01
TRA-TRAV20.TRAJ57	-1022,03	2,41E-01	8,83E-01
TRB-TRBV9.TRBJ2-6	-818,73	2,41E-01	8,83E-01
TRA-TRAV23DV6.TRAJ21	813,13	2,42E-01	8,83E-01
TRA-TRAV38-2DV8.TRAJ32	1013,82	2,43E-01	8,83E-01
TRA-TRAV13-2.TRAJ6	473,96	2,45E-01	8,83E-01
TRA-TRAV23DV6.TRAJ32	918,34	2,45E-01	8,83E-01
TRA-TRAV27.TRAJ21	1029,08	2,46E-01	8,83E-01
TRA-TRAV24.TRAJ9	-1377,26	2,46E-01	8,83E-01
TRA-TRAV13-2.TRAJ54	-880,22	2,47E-01	8,83E-01
TRB-TRBV14.TRBJ2-1	-76,96	2,48E-01	8,83E-01
TRA-TRAV8-6.TRAJ53	-1018,95	2,48E-01	8,83E-01
TRB-TRBV28.TRBJ2-7	23,27	2,50E-01	8,83E-01
TRB-TRBV4-2.TRBJ1-5	248,86	2,52E-01	8,83E-01
TRB-TRBV7-6.TRBJ2-7	291,85	2,53E-01	8,83E-01
TRB-TRBV7-8.TRBJ1-2	-607,79	2,54E-01	8,83E-01
TRA-TRAV1-1.TRAJ9	606,27	2,56E-01	8,83E-01
TRA-TRAV12-1.TRAJ6	-135,95	2,57E-01	8,83E-01
TRA-TRAV9-2.TRAJ53	434,61	2,57E-01	8,83E-01
TRB-TRBV5-6.TRBJ2-1	248,54	2,58E-01	8,83E-01
TRA-TRAV19.TRAJ23	-243,37	2,59E-01	8,83E-01
TRA-TRAV29DV5.TRAJ26	620,68	2,59E-01	8,83E-01
IGK-IGKV3-11.IGKJ3	48,94	2,61E-01	8,83E-01
TRB-TRBV5-6.TRBJ2-7	-300,42	2,61E-01	8,83E-01
IGH-IGHV1-69.IGHJ4	26,81	2,62E-01	8,83E-01
IGH-IGHV1-46.IGHJ6	-74,48	2,62E-01	8,83E-01
TRB-TRBV24-1.TRBJ2-7	-96,91	2,63E-01	8,83E-01
IGH-IGHV1-2.IGHJ1	-170,80	2,63E-01	8,83E-01
TRB-TRBV7-2.TRBJ1-3	-526,54	2,63E-01	8,83E-01
TRA-TRAV5.TRAJ32	1943,75	2,63E-01	8,83E-01
TRB-TRBV28.TRBJ2-1	29,44	2,64E-01	8,83E-01
TRA-TRAV14DV4.TRAJ6	-609,54	2,64E-01	8,83E-01
TRA-TRAV8-6.TRAJ39	-1453,30	2,65E-01	8,83E-01
TRA-TRAV24.TRAJ48	-600,59	2,65E-01	8,83E-01
TRB-TRBV5-1.TRBJ2-3	-83,18	2,65E-01	8,83E-01
TRB-TRBV5-4.TRBJ2-1	-300,57	2,65E-01	8,83E-01
TRA-TRAV13-2.TRAJ53	-750,01	2,65E-01	8,83E-01
TRA-TRAV12-2.TRAJ40	-410,51	2,65E-01	8,83E-01
TRA-TRAV22.TRAJ53	-450,84	2,66E-01	8,83E-01
TRB-TRBV4-2.TRBJ2-2	551,59	2,66E-01	8,83E-01
TRA-TRAV14DV4.TRAJ8	-419,16	2,67E-01	8,83E-01
TRA-TRAV17.TRAJ4	-1095,85	2,67E-01	8,83E-01
TRA-TRAV38-2DV8.TRAJ53	-1009,80	2,68E-01	8,83E-01
TRA-TRAV12-2.TRAJ13	212,22	2,68E-01	8,83E-01
TRB-TRBV5-6.TRBJ1-1	-198,58	2,68E-01	8,83E-01
IGH-IGHV1-69.IGHJ1	-153,04	2,68E-01	8,83E-01
TRB-TRBV27.TRBJ1-5	120,74	2,69E-01	8,83E-01
TRA-TRAV26-2.TRAJ39	-668,57	2,69E-01	8,83E-01
IGK-IGKV1-33.IGKJ4	24,04	2,70E-01	8,83E-01
TRA-TRAV3.TRAJ7	1397,21	2,70E-01	8,83E-01
TRA-TRAV12-3.TRAJ48	-928,39	2,71E-01	8,83E-01
TRA-TRAV9-2.TRAJ12	1167,92	2,71E-01	8,83E-01
TRA-TRAV8-2.TRAJ10	-202,16	2,71E-01	8,83E-01
IGL-IGLV5-45.IGLJ2	69,07	2,72E-01	8,83E-01
TRA-TRAV16.TRAJ29	-1269,73	2,72E-01	8,83E-01
TRA-TRAV13-1.TRAJ36	974,10	2,72E-01	8,83E-01
TRA-TRAV23DV6.TRAJ48	126,25	2,75E-01	8,83E-01
TRA-TRAV8-2.TRAJ53	-597,46	2,75E-01	8,83E-01
TRA-TRAV26-1.TRAJ50	-963,26	2,76E-01	8,83E-01
TRA-TRAV38-1.TRAJ52	-296,53	2,78E-01	8,83E-01
TRA-TRAV5.TRAJ39	-866,52	2,78E-01	8,83E-01
TRA-TRAV13-1.TRAJ8	-371,02	2,79E-01	8,83E-01
TRB-TRBV5-6.TRBJ1-4	-1318,01	2,79E-01	8,83E-01
TRA-TRAV29DV5.TRAJ10	-798,55	2,79E-01	8,83E-01
TRB-TRBV13.TRBJ2-1	219,06	2,80E-01	8,83E-01
TRA-TRAV12-2.TRAJ39	303,81	2,80E-01	8,83E-01
IGH-IGHV3-7.IGHJ6	83,40	2,81E-01	8,83E-01
IGH-IGHV1-18.IGHJ1	-129,16	2,82E-01	8,83E-01
TRA-TRAV8-6.TRAJ32	1268,57	2,82E-01	8,83E-01
TRA-TRAV17.TRAJ15	-340,56	2,82E-01	8,83E-01
TRA-TRAV1-2.TRAJ32	690,49	2,82E-01	8,83E-01
TRA-TRAV20.TRAJ6	648,52	2,83E-01	8,83E-01
TRA-TRAV38-2DV8.TRAJ56	-1173,41	2,83E-01	8,83E-01
IGH-IGHV2-70.IGHJ3	145,34	2,84E-01	8,83E-01
TRA-TRAV26-1.TRAJ48	-394,76	2,84E-01	8,83E-01
TRA-TRAV41.TRAJ32	-616,20	2,84E-01	8,83E-01
TRA-TRAV10.TRAJ6	-397,81	2,85E-01	8,83E-01
TRA-TRAV2.TRAJ37	-481,88	2,87E-01	8,83E-01
TRB-TRBV19.TRBJ1-2	-49,36	2,88E-01	8,83E-01
TRA-TRAV13-2.TRAJ11	-1276,37	2,89E-01	8,83E-01
TRB-TRBV20-1.TRBJ2-2	292,65	2,90E-01	8,83E-01
TRA-TRAV14DV4.TRAJ42	383,97	2,91E-01	8,83E-01
TRA-TRAV12-1.TRAJ24	-811,56	2,92E-01	8,83E-01
TRB-TRBV2.TRBJ1-1	119,95	2,92E-01	8,83E-01
TRA-TRAV27.TRAJ13	-1267,66	2,92E-01	8,83E-01
TRB-TRBV4-1.TRBJ2-7	-87,34	2,92E-01	8,83E-01
TRA-TRAV35.TRAJ30	1281,16	2,94E-01	8,83E-01
TRB-TRBV20-1.TRBJ1-4	-342,22	2,95E-01	8,83E-01
TRA-TRAV9-2.TRAJ9	283,76	2,95E-01	8,83E-01
TRB-TRBV5-1.TRBJ2-7	96,07	2,96E-01	8,83E-01
TRA-TRAV27.TRAJ37	-473,80	2,96E-01	8,83E-01
TRA-TRAV12-3.TRAJ28	-623,54	2,96E-01	8,83E-01
TRB-TRBV7-2.TRBJ2-7	-14,27	2,97E-01	8,83E-01
TRA-TRAV8-6.TRAJ10	-922,62	2,98E-01	8,83E-01
TRA-TRAV4.TRAJ28	1458,30	2,99E-01	8,83E-01
TRA-TRAV25.TRAJ32	-1274,51	3,00E-01	8,83E-01
TRA-TRAV8-1.TRAJ4	-543,38	3,01E-01	8,83E-01
TRA-TRAV17.TRAJ34	122,70	3,03E-01	8,83E-01
TRA-TRAV26-1.TRAJ13	-663,19	3,03E-01	8,83E-01
TRA-TRAV27.TRAJ44	-373,01	3,03E-01	8,83E-01
TRB-TRBV27.TRBJ2-7	77,71	3,03E-01	8,83E-01
TRA-TRAV12-3.TRAJ23	-921,08	3,03E-01	8,83E-01
TRA-TRAV1-2.TRAJ24	583,44	3,05E-01	8,83E-01
TRA-TRAV3.TRAJ3	905,17	3,05E-01	8,83E-01
TRA-TRAV25.TRAJ53	-544,73	3,05E-01	8,83E-01
TRA-TRAV19.TRAJ35	634,32	3,06E-01	8,83E-01
TRB-TRBV29-1.TRBJ1-4	307,50	3,06E-01	8,83E-01
TRB-TRBV7-9.TRBJ1-5	187,41	3,06E-01	8,83E-01
TRA-TRAV1-2.TRAJ12	-74,55	3,06E-01	8,83E-01
TRB-TRBV19.TRBJ1-5	-52,97	3,07E-01	8,83E-01
TRA-TRAV9-2.TRAJ18	1395,19	3,08E-01	8,83E-01
TRA-TRAV35.TRAJ43	902,33	3,09E-01	8,83E-01
TRA-TRAV19.TRAJ11	-131,96	3,09E-01	8,83E-01
TRA-TRAV19.TRAJ33	-538,68	3,10E-01	8,83E-01
TRA-TRAV5.TRAJ13	-327,62	3,10E-01	8,83E-01
TRA-TRAV38-2DV8.TRAJ44	750,85	3,10E-01	8,83E-01
TRA-TRAV8-1.TRAJ36	-868,74	3,10E-01	8,83E-01
TRA-TRAV8-3.TRAJ20	-288,54	3,11E-01	8,83E-01
TRA-TRAV26-1.TRAJ29	-530,18	3,14E-01	8,83E-01
IGK-IGKV1-33.IGKJ1	74,58	3,15E-01	8,83E-01
TRB-TRBV11-2.TRBJ2-3	-348,46	3,15E-01	8,83E-01
TRA-TRAV20.TRAJ34	759,71	3,16E-01	8,83E-01
TRB-TRBV28.TRBJ2-3	26,64	3,16E-01	8,83E-01
IGH-IGHV1-69.IGHJ5	-73,54	3,17E-01	8,83E-01
TRA-TRAV5.TRAJ42	-731,47	3,19E-01	8,83E-01
TRA-TRAV8-1.TRAJ6	-218,51	3,19E-01	8,83E-01
TRA-TRAV38-1.TRAJ41	554,85	3,19E-01	8,83E-01
TRA-TRAV8-6.TRAJ29	1261,96	3,19E-01	8,83E-01
IGL-IGLV8-61.IGLJ2	-47,73	3,19E-01	8,83E-01
TRA-TRAV9-2.TRAJ56	776,91	3,20E-01	8,83E-01
IGK-IGKV1-39.IGKJ1	18,04	3,20E-01	8,83E-01
TRA-TRAV17.TRAJ36	795,00	3,20E-01	8,83E-01
IGH-IGHV5-10-1.IGHJ5	-87,43	3,20E-01	8,83E-01
TRA-TRAV17.TRAJ5	794,87	3,21E-01	8,83E-01
IGL-IGLV1-36.IGLJ1	131,32	3,21E-01	8,83E-01
IGK-IGKV1-27.IGKJ4	-183,18	3,22E-01	8,83E-01
IGH-IGHV3-13.IGHJ3	132,57	3,23E-01	8,83E-01
TRB-TRBV3-1.TRBJ1-3	608,15	3,23E-01	8,83E-01
TRB-TRBV28.TRBJ1-1	49,77	3,23E-01	8,83E-01
TRA-TRAV12-1.TRAJ49	-117,46	3,24E-01	8,83E-01
TRB-TRBV6-1.TRBJ1-6	-688,19	3,24E-01	8,83E-01
TRB-TRBV27.TRBJ1-4	-430,42	3,24E-01	8,83E-01
IGK-IGKV1-27.IGKJ1	-91,91	3,26E-01	8,83E-01
TRA-TRAV9-2.TRAJ5	999,53	3,27E-01	8,83E-01
TRA-TRAV12-3.TRAJ43	904,88	3,27E-01	8,83E-01
TRA-TRAV6.TRAJ23	762,22	3,27E-01	8,83E-01
TRA-TRAV6.TRAJ13	960,22	3,27E-01	8,83E-01
TRB-TRBV7-9.TRBJ2-5	-206,57	3,28E-01	8,83E-01
IGH-IGHV3-30.IGHJ2	-58,14	3,28E-01	8,83E-01
TRB-TRBV3-1.TRBJ2-6	-520,97	3,28E-01	8,83E-01
TRA-TRAV1-2.TRAJ15	241,55	3,28E-01	8,83E-01
TRA-TRAV9-2.TRAJ21	747,97	3,29E-01	8,83E-01
TRA-TRAV8-6.TRAJ27	-1332,84	3,29E-01	8,83E-01
IGK-IGKV3-15.IGKJ4	27,18	3,29E-01	8,83E-01
IGH-IGHV1-46.IGHJ1	208,68	3,30E-01	8,83E-01
TRA-TRAV19.TRAJ53	-497,84	3,30E-01	8,83E-01
TRB-TRBV9.TRBJ2-1	-38,07	3,31E-01	8,83E-01
TRA-TRAV13-1.TRAJ30	-330,74	3,31E-01	8,83E-01
TRA-TRAV16.TRAJ4	-457,72	3,31E-01	8,83E-01
IGH-IGHV2-5.IGHJ1	-177,88	3,32E-01	8,83E-01
IGK-IGKV2-29.IGKJ4	-136,13	3,32E-01	8,83E-01
IGH-IGHV5-10-1.IGHJ4	29,95	3,33E-01	8,83E-01
TRA-TRAV1-2.TRAJ9	-296,53	3,33E-01	8,83E-01
TRB-TRBV4-1.TRBJ1-2	-160,72	3,33E-01	8,83E-01
TRA-TRAV29DV5.TRAJ49	-100,81	3,34E-01	8,83E-01
IGK-IGKV1-8.IGKJ3	172,48	3,35E-01	8,83E-01
TRA-TRAV21.TRAJ9	-488,82	3,35E-01	8,83E-01
TRA-TRAV14DV4.TRAJ48	254,09	3,36E-01	8,83E-01
IGK-IGKV1-12.IGKJ4	46,21	3,36E-01	8,83E-01
TRA-TRAV26-2.TRAJ52	371,80	3,36E-01	8,83E-01
TRB-TRBV5-4.TRBJ1-2	-127,55	3,37E-01	8,83E-01
TRA-TRAV29DV5.TRAJ23	331,96	3,37E-01	8,83E-01
TRB-TRBV6-6.TRBJ2-1	191,60	3,37E-01	8,83E-01
TRA-TRAV8-6.TRAJ49	837,31	3,37E-01	8,83E-01
TRA-TRAV19.TRAJ3	-676,47	3,37E-01	8,83E-01
TRA-TRAV38-2DV8.TRAJ58	646,07	3,38E-01	8,83E-01
IGH-IGHV3-15.IGHJ6	-73,94	3,38E-01	8,83E-01
IGK-IGKV4-1.IGKJ3	-49,48	3,38E-01	8,83E-01
TRA-TRAV29DV5.TRAJ34	-272,05	3,39E-01	8,83E-01
IGH-IGHV4-28.IGHJ4	-22,66	3,40E-01	8,83E-01
IGK-IGKV1-17.IGKJ5	-100,44	3,40E-01	8,83E-01
TRA-TRAV38-1.TRAJ58	670,50	3,40E-01	8,83E-01
TRA-TRAV12-1.TRAJ41	603,57	3,40E-01	8,83E-01
TRA-TRAV19.TRAJ17	477,33	3,40E-01	8,83E-01
TRB-TRBV4-2.TRBJ2-5	-185,12	3,41E-01	8,83E-01
TRA-TRAV17.TRAJ53	428,86	3,41E-01	8,83E-01
TRB-TRBV7-8.TRBJ1-4	-725,88	3,42E-01	8,83E-01
IGL-IGLV6-57.IGLJ3	24,89	3,42E-01	8,83E-01
TRA-TRAV27.TRAJ36	-631,73	3,42E-01	8,83E-01
TRB-TRBV2.TRBJ1-4	-89,22	3,42E-01	8,83E-01
TRA-TRAV26-1.TRAJ20	-483,46	3,43E-01	8,83E-01
IGL-IGLV9-49.IGLJ2	167,77	3,45E-01	8,83E-01
TRB-TRBV4-1.TRBJ2-1	-54,28	3,45E-01	8,83E-01
TRA-TRAV24.TRAJ27	-667,91	3,45E-01	8,83E-01
TRA-TRAV12-2.TRAJ44	-469,79	3,46E-01	8,83E-01
TRA-TRAV13-1.TRAJ21	441,14	3,46E-01	8,83E-01
TRA-TRAV8-1.TRAJ9	393,04	3,47E-01	8,83E-01
TRA-TRAV36DV7.TRAJ37	940,07	3,47E-01	8,83E-01
TRA-TRAV9-2.TRAJ57	535,13	3,47E-01	8,83E-01
TRA-TRAV12-1.TRAJ16	770,60	3,49E-01	8,83E-01
TRA-TRAV17.TRAJ11	411,61	3,49E-01	8,83E-01
TRA-TRAV17.TRAJ12	182,90	3,49E-01	8,83E-01
TRA-TRAV26-1.TRAJ26	-428,88	3,50E-01	8,83E-01
IGL-IGLV3-1.IGLJ1	106,49	3,52E-01	8,83E-01
TRB-TRBV6-5.TRBJ2-5	-262,49	3,52E-01	8,83E-01
TRA-TRAV12-3.TRAJ39	-520,68	3,53E-01	8,83E-01
TRB-TRBV6-5.TRBJ1-3	744,80	3,53E-01	8,83E-01
TRB-TRBV20-1.TRBJ1-1	50,93	3,53E-01	8,83E-01
TRA-TRAV38-1.TRAJ49	336,89	3,54E-01	8,83E-01
TRA-TRAV29DV5.TRAJ40	-222,95	3,54E-01	8,83E-01
TRA-TRAV1-2.TRAJ20	104,10	3,55E-01	8,83E-01
TRB-TRBV28.TRBJ2-5	79,98	3,55E-01	8,83E-01
TRB-TRBV12-3.TRBJ1-1	41,65	3,56E-01	8,83E-01
TRA-TRAV22.TRAJ34	-777,94	3,56E-01	8,83E-01
TRA-TRAV4.TRAJ34	-688,23	3,56E-01	8,83E-01
TRA-TRAV3.TRAJ4	-507,23	3,57E-01	8,83E-01
IGK-IGKV1-17.IGKJ4	-48,74	3,57E-01	8,83E-01
TRA-TRAV13-1.TRAJ52	314,81	3,58E-01	8,83E-01
TRA-TRAV12-3.TRAJ42	254,21	3,59E-01	8,83E-01
IGH-IGHV3-7.IGHJ5	-131,16	3,59E-01	8,83E-01
TRA-TRAV17.TRAJ33	-406,34	3,59E-01	8,83E-01
IGH-IGHV4-34.IGHJ3	-64,49	3,60E-01	8,83E-01
TRA-TRAV12-1.TRAJ3	-291,67	3,60E-01	8,83E-01
TRA-TRAV12-2.TRAJ32	537,57	3,60E-01	8,83E-01
TRA-TRAV8-1.TRAJ8	903,52	3,61E-01	8,83E-01
TRA-TRAV21.TRAJ56	363,87	3,61E-01	8,83E-01
TRA-TRAV29DV5.TRAJ45	-171,46	3,62E-01	8,83E-01
TRA-TRAV8-6.TRAJ42	748,55	3,62E-01	8,83E-01
TRA-TRAV4.TRAJ22	-932,58	3,63E-01	8,83E-01
TRA-TRAV17.TRAJ45	274,79	3,64E-01	8,83E-01
TRA-TRAV36DV7.TRAJ43	1106,25	3,64E-01	8,83E-01
TRA-TRAV3.TRAJ22	1020,99	3,65E-01	8,83E-01
TRA-TRAV1-2.TRAJ13	414,25	3,65E-01	8,83E-01
TRB-TRBV29-1.TRBJ1-3	527,05	3,65E-01	8,83E-01
TRA-TRAV21.TRAJ29	237,77	3,65E-01	8,83E-01
TRA-TRAV6.TRAJ37	896,14	3,66E-01	8,83E-01
TRB-TRBV10-2.TRBJ1-1	214,04	3,66E-01	8,83E-01
TRA-TRAV8-3.TRAJ10	-155,30	3,66E-01	8,83E-01
TRA-TRAV19.TRAJ10	-272,84	3,67E-01	8,83E-01
TRB-TRBV4-1.TRBJ1-5	-77,27	3,67E-01	8,83E-01
IGK-IGKV1-13.IGKJ2	-48,07	3,68E-01	8,83E-01
TRB-TRBV28.TRBJ1-6	-25,99	3,68E-01	8,83E-01
TRA-TRAV17.TRAJ50	1113,94	3,69E-01	8,83E-01
TRA-TRAV27.TRAJ27	688,35	3,70E-01	8,83E-01
TRB-TRBV5-5.TRBJ1-2	-740,93	3,70E-01	8,83E-01
TRA-TRAV9-2.TRAJ10	427,73	3,72E-01	8,83E-01
IGH-IGHV4-30-2.IGHJ5	-53,04	3,72E-01	8,83E-01
TRA-TRAV9-2.TRAJ20	266,93	3,73E-01	8,83E-01
TRA-TRAV8-3.TRAJ49	-353,97	3,74E-01	8,83E-01
TRA-TRAV8-2.TRAJ29	405,16	3,75E-01	8,83E-01
TRB-TRBV7-8.TRBJ2-3	-243,14	3,75E-01	8,83E-01
TRA-TRAV17.TRAJ58	-163,90	3,75E-01	8,83E-01
TRB-TRBV7-9.TRBJ2-6	559,72	3,75E-01	8,83E-01
TRB-TRBV13.TRBJ1-1	-41,33	3,76E-01	8,83E-01
TRA-TRAV12-1.TRAJ10	309,29	3,76E-01	8,83E-01
TRA-TRAV1-2.TRAJ28	-563,02	3,77E-01	8,83E-01
TRA-TRAV23DV6.TRAJ26	961,95	3,78E-01	8,83E-01
TRA-TRAV21.TRAJ18	-556,37	3,78E-01	8,83E-01
TRA-TRAV20.TRAJ20	-599,39	3,79E-01	8,83E-01
IGK-IGKV3-11.IGKJ1	25,20	3,79E-01	8,83E-01
TRA-TRAV41.TRAJ53	-472,83	3,79E-01	8,83E-01
TRA-TRAV8-6.TRAJ17	-921,97	3,79E-01	8,83E-01
TRA-TRAV8-3.TRAJ45	-252,94	3,79E-01	8,83E-01
TRA-TRAV21.TRAJ22	436,45	3,80E-01	8,83E-01
TRA-TRAV19.TRAJ44	515,58	3,80E-01	8,83E-01
TRB-TRBV9.TRBJ1-4	-382,30	3,80E-01	8,83E-01
TRB-TRBV2.TRBJ1-6	-140,93	3,81E-01	8,83E-01
TRA-TRAV41.TRAJ57	-391,78	3,82E-01	8,83E-01
TRA-TRAV26-1.TRAJ45	-145,07	3,83E-01	8,83E-01
IGH-IGHV4-28.IGHJ6	-31,22	3,84E-01	8,83E-01
TRA-TRAV8-6.TRAJ13	519,12	3,84E-01	8,83E-01
TRA-TRAV29DV5.TRAJ36	385,69	3,84E-01	8,83E-01
TRA-TRAV3.TRAJ15	794,60	3,85E-01	8,83E-01
IGK-IGKV2-30.IGKJ1	39,74	3,86E-01	8,83E-01
TRA-TRAV8-6.TRAJ54	-644,56	3,86E-01	8,83E-01
TRB-TRBV20-1.TRBJ2-4	256,84	3,86E-01	8,83E-01
TRB-TRBV4-2.TRBJ1-2	99,62	3,87E-01	8,83E-01
TRA-TRAV8-2.TRAJ39	599,86	3,88E-01	8,83E-01
IGH-IGHV3-21.IGHJ4	-34,73	3,88E-01	8,83E-01
TRA-TRAV2.TRAJ20	-218,78	3,88E-01	8,83E-01
TRA-TRAV12-2.TRAJ10	172,92	3,88E-01	8,83E-01
TRA-TRAV21.TRAJ44	337,64	3,90E-01	8,83E-01
TRA-TRAV1-2.TRAJ4	-442,13	3,90E-01	8,83E-01
TRG-TRGV9.TRGJP	1,17	3,90E-01	8,83E-01
IGH-IGHV4-39.IGHJ3	97,24	3,91E-01	8,83E-01
TRB-TRBV12-5.TRBJ2-1	-327,96	3,93E-01	8,83E-01
IGH-IGHV1-69.IGHJ2	288,29	3,93E-01	8,83E-01
TRA-TRAV8-1.TRAJ32	-877,46	3,93E-01	8,83E-01
TRA-TRAV13-2.TRAJ5	1095,82	3,93E-01	8,83E-01
TRA-TRAV12-1.TRAJ34	278,39	3,94E-01	8,83E-01
IGH-IGHV3-74.IGHJ6	-87,94	3,94E-01	8,83E-01
TRA-TRAV8-6.TRAJ4	698,90	3,96E-01	8,83E-01
TRA-TRAV9-2.TRAJ16	972,79	3,96E-01	8,83E-01
TRA-TRAV8-2.TRAJ12	305,71	3,96E-01	8,83E-01
TRA-TRAV14DV4.TRAJ47	-493,69	3,96E-01	8,83E-01
TRB-TRBV11-2.TRBJ2-7	-142,65	3,97E-01	8,83E-01
TRA-TRAV12-3.TRAJ20	-362,87	3,98E-01	8,83E-01
TRA-TRAV8-3.TRAJ7	-512,77	3,98E-01	8,83E-01
TRA-TRAV1-2.TRAJ27	-199,67	3,98E-01	8,83E-01
IGL-IGLV5-45.IGLJ3	-39,35	3,99E-01	8,83E-01
TRA-TRAV12-1.TRAJ15	171,88	3,99E-01	8,83E-01
IGL-IGLV2-23.IGLJ3	-16,25	4,00E-01	8,83E-01
TRA-TRAV13-2.TRAJ13	-920,20	4,00E-01	8,83E-01
TRB-TRBV7-2.TRBJ2-6	-440,97	4,00E-01	8,83E-01
TRB-TRBV6-6.TRBJ1-1	117,18	4,01E-01	8,83E-01
IGL-IGLV2-14.IGLJ1	-14,71	4,02E-01	8,83E-01
TRA-TRAV8-3.TRAJ40	262,88	4,02E-01	8,83E-01
TRA-TRAV5.TRAJ16	503,44	4,03E-01	8,83E-01
TRB-TRBV24-1.TRBJ2-2	277,36	4,04E-01	8,83E-01
TRA-TRAV12-2.TRAJ9	-67,25	4,05E-01	8,83E-01
TRA-TRAV14DV4.TRAJ10	305,14	4,05E-01	8,83E-01
TRA-TRAV8-3.TRAJ30	228,27	4,06E-01	8,83E-01
TRB-TRBV12-3.TRBJ1-3	-163,61	4,07E-01	8,83E-01
TRA-TRAV13-2.TRAJ20	-192,49	4,07E-01	8,83E-01
TRA-TRAV17.TRAJ52	327,06	4,08E-01	8,83E-01
IGK-IGKV1-12.IGKJ1	-61,72	4,09E-01	8,83E-01
IGL-IGLV1-40.IGLJ1	11,67	4,09E-01	8,83E-01
TRA-TRAV8-3.TRAJ36	562,45	4,09E-01	8,83E-01
TRB-TRBV18.TRBJ1-3	-910,22	4,09E-01	8,83E-01
TRA-TRAV17.TRAJ41	-837,74	4,10E-01	8,83E-01
TRA-TRAV14DV4.TRAJ30	494,49	4,11E-01	8,83E-01
TRB-TRBV6-5.TRBJ1-2	97,32	4,11E-01	8,83E-01
TRA-TRAV13-1.TRAJ47	-280,91	4,11E-01	8,83E-01
IGL-IGLV2-23.IGLJ1	-65,33	4,11E-01	8,83E-01
TRA-TRAV12-1.TRAJ17	-465,87	4,11E-01	8,83E-01
TRA-TRAV13-2.TRAJ21	-985,60	4,12E-01	8,83E-01
IGH-IGHV4-34.IGHJ4	-32,51	4,12E-01	8,83E-01
TRB-TRBV29-1.TRBJ1-1	55,07	4,13E-01	8,83E-01
TRA-TRAV17.TRAJ16	-148,14	4,14E-01	8,83E-01
TRA-TRAV22.TRAJ9	-130,61	4,14E-01	8,83E-01
TRA-TRAV38-1.TRAJ47	641,61	4,14E-01	8,83E-01
IGH-IGHV2-26.IGHJ6	-51,93	4,15E-01	8,83E-01
TRB-TRBV6-5.TRBJ2-1	52,02	4,15E-01	8,83E-01
TRB-TRBV14.TRBJ1-5	805,12	4,15E-01	8,83E-01
TRA-TRAV23DV6.TRAJ34	-112,22	4,16E-01	8,83E-01
TRA-TRAV19.TRAJ36	411,00	4,18E-01	8,83E-01
TRA-TRAV26-1.TRAJ36	-475,74	4,18E-01	8,83E-01
TRA-TRAV17.TRAJ44	730,74	4,19E-01	8,83E-01
TRB-TRBV15.TRBJ1-2	-196,36	4,19E-01	8,83E-01
TRA-TRAV6.TRAJ20	888,27	4,19E-01	8,83E-01
TRA-TRAV8-3.TRAJ34	-132,54	4,20E-01	8,83E-01
TRA-TRAV14DV4.TRAJ28	178,24	4,20E-01	8,83E-01
TRA-TRAV20.TRAJ4	708,71	4,20E-01	8,83E-01
TRB-TRBV9.TRBJ1-5	-171,42	4,20E-01	8,83E-01
TRA-TRAV4.TRAJ20	-195,00	4,20E-01	8,83E-01
TRA-TRAV10.TRAJ39	529,08	4,21E-01	8,83E-01
TRA-TRAV8-2.TRAJ57	406,99	4,21E-01	8,83E-01
TRA-TRAV19.TRAJ49	-359,63	4,21E-01	8,83E-01
TRB-TRBV13.TRBJ2-3	-50,88	4,22E-01	8,83E-01
TRB-TRBV24-1.TRBJ1-5	-266,69	4,23E-01	8,83E-01
TRA-TRAV12-3.TRAJ15	-126,50	4,23E-01	8,83E-01
TRA-TRAV13-2.TRAJ34	-1196,36	4,23E-01	8,83E-01
TRB-TRBV6-6.TRBJ2-7	114,75	4,23E-01	8,83E-01
IGK-IGKV3-15.IGKJ3	55,27	4,24E-01	8,83E-01
TRA-TRAV8-3.TRAJ38	1037,58	4,24E-01	8,83E-01
TRB-TRBV29-1.TRBJ1-6	822,88	4,24E-01	8,83E-01
TRB-TRBV6-1.TRBJ1-3	-842,41	4,24E-01	8,83E-01
TRA-TRAV8-2.TRAJ3	217,20	4,24E-01	8,83E-01
TRB-TRBV7-2.TRBJ1-2	48,25	4,25E-01	8,83E-01
TRB-TRBV7-6.TRBJ2-3	199,85	4,25E-01	8,83E-01
TRA-TRAV21.TRAJ45	331,85	4,25E-01	8,83E-01
TRA-TRAV1-2.TRAJ36	-345,22	4,25E-01	8,83E-01
TRA-TRAV9-2.TRAJ39	-198,61	4,25E-01	8,83E-01
TRA-TRAV8-6.TRAJ48	770,71	4,25E-01	8,83E-01
IGH-IGHV1-69.IGHJ3	-51,34	4,26E-01	8,83E-01
IGK-IGKV1-39.IGKJ3	17,27	4,27E-01	8,83E-01
TRA-TRAV36DV7.TRAJ54	-499,17	4,27E-01	8,83E-01
TRA-TRAV14DV4.TRAJ44	-303,92	4,28E-01	8,83E-01
TRB-TRBV12-3.TRBJ1-2	52,64	4,28E-01	8,83E-01
TRB-TRBV10-3.TRBJ1-4	592,80	4,30E-01	8,83E-01
TRA-TRAV6.TRAJ39	-143,22	4,30E-01	8,83E-01
TRA-TRAV8-1.TRAJ17	276,07	4,30E-01	8,83E-01
IGK-IGKV1-12.IGKJ2	28,09	4,30E-01	8,83E-01
TRA-TRAV17.TRAJ18	162,15	4,31E-01	8,83E-01
TRA-TRAV25.TRAJ44	962,40	4,31E-01	8,83E-01
TRB-TRBV5-1.TRBJ2-1	25,13	4,31E-01	8,83E-01
TRB-TRBV6-1.TRBJ1-2	-218,97	4,32E-01	8,83E-01
TRA-TRAV35.TRAJ57	613,66	4,32E-01	8,83E-01
TRA-TRAV19.TRAJ32	584,49	4,32E-01	8,83E-01
TRA-TRAV27.TRAJ34	-842,17	4,33E-01	8,83E-01
TRA-TRAV14DV4.TRAJ34	304,12	4,33E-01	8,83E-01
TRA-TRAV12-1.TRAJ40	154,90	4,34E-01	8,83E-01
IGK-IGKV1-39.IGKJ5	32,27	4,34E-01	8,83E-01
TRA-TRAV12-3.TRAJ49	-320,10	4,35E-01	8,83E-01
TRA-TRAV8-2.TRAJ56	-771,53	4,35E-01	8,83E-01
TRB-TRBV7-9.TRBJ2-3	-46,06	4,35E-01	8,83E-01
TRA-TRAV26-2.TRAJ40	-251,99	4,35E-01	8,83E-01
IGK-IGKV3-20.IGKJ1	-9,30	4,35E-01	8,83E-01
IGK-IGKV1-12.IGKJ3	39,55	4,36E-01	8,83E-01
IGH-IGHV3-7.IGHJ4	17,97	4,36E-01	8,83E-01
IGL-IGLV1-44.IGLJ3	-8,16	4,36E-01	8,83E-01
TRA-TRAV12-2.TRAJ43	83,77	4,36E-01	8,83E-01
TRA-TRAV1-2.TRAJ23	291,42	4,36E-01	8,83E-01
TRA-TRAV16.TRAJ23	-192,43	4,37E-01	8,83E-01
TRB-TRBV10-3.TRBJ1-2	73,04	4,37E-01	8,83E-01
TRA-TRAV23DV6.TRAJ43	500,92	4,37E-01	8,83E-01
TRB-TRBV20-1.TRBJ1-3	213,58	4,37E-01	8,83E-01
TRB-TRBV6-6.TRBJ2-3	-141,19	4,38E-01	8,83E-01
TRB-TRBV7-8.TRBJ1-1	-261,93	4,38E-01	8,83E-01
TRB-TRBV13.TRBJ2-7	-66,87	4,39E-01	8,83E-01
TRA-TRAV1-2.TRAJ17	166,51	4,39E-01	8,83E-01
TRA-TRAV29DV5.TRAJ58	-175,53	4,40E-01	8,83E-01
TRA-TRAV29DV5.TRAJ38	-863,19	4,41E-01	8,83E-01
TRA-TRAV21.TRAJ23	342,01	4,42E-01	8,83E-01
TRB-TRBV20-1.TRBJ1-6	-246,96	4,42E-01	8,83E-01
TRA-TRAV9-2.TRAJ6	-130,96	4,43E-01	8,83E-01
TRA-TRAV24.TRAJ49	121,22	4,43E-01	8,83E-01
IGH-IGHV5-51.IGHJ5	93,01	4,43E-01	8,83E-01
TRA-TRAV8-2.TRAJ32	515,82	4,43E-01	8,83E-01
IGH-IGHV4-30-2.IGHJ2	-79,10	4,43E-01	8,83E-01
TRA-TRAV22.TRAJ23	-399,10	4,43E-01	8,83E-01
TRB-TRBV5-1.TRBJ2-6	-337,53	4,43E-01	8,83E-01
TRA-TRAV26-1.TRAJ22	-388,08	4,44E-01	8,83E-01
TRB-TRBV6-5.TRBJ2-2	-532,39	4,44E-01	8,83E-01
IGK-IGKV2-40.IGKJ4	-342,25	4,44E-01	8,83E-01
TRA-TRAV21.TRAJ3	551,58	4,44E-01	8,83E-01
TRB-TRBV6-2.TRBJ2-5	174,77	4,45E-01	8,83E-01
TRA-TRAV27.TRAJ32	-562,38	4,45E-01	8,83E-01
TRB-TRBV9.TRBJ2-7	-42,13	4,45E-01	8,83E-01
TRA-TRAV26-1.TRAJ57	-709,60	4,45E-01	8,83E-01
TRB-TRBV14.TRBJ1-6	-110,01	4,45E-01	8,83E-01
TRA-TRAV10.TRAJ4	-413,56	4,46E-01	8,83E-01
TRA-TRAV14DV4.TRAJ23	313,22	4,46E-01	8,83E-01
IGK-IGKV3-15.IGKJ2	-18,68	4,47E-01	8,83E-01
TRA-TRAV12-1.TRAJ22	-603,59	4,47E-01	8,83E-01
TRA-TRAV14DV4.TRAJ4	-357,28	4,47E-01	8,83E-01
TRA-TRAV29DV5.TRAJ52	177,43	4,47E-01	8,83E-01
TRB-TRBV6-1.TRBJ1-4	-496,36	4,49E-01	8,83E-01
TRB-TRBV12-3.TRBJ1-5	44,55	4,49E-01	8,83E-01
TRA-TRAV16.TRAJ58	-689,12	4,49E-01	8,83E-01
TRA-TRAV27.TRAJ20	-473,57	4,50E-01	8,83E-01
TRA-TRAV13-1.TRAJ9	216,97	4,50E-01	8,83E-01
IGH-IGHV3-7.IGHJ1	100,05	4,50E-01	8,83E-01
TRB-TRBV6-5.TRBJ2-7	30,61	4,50E-01	8,83E-01
TRA-TRAV8-2.TRAJ37	-229,50	4,50E-01	8,83E-01
TRA-TRAV9-2.TRAJ33	720,40	4,51E-01	8,83E-01
TRA-TRAV5.TRAJ37	398,89	4,51E-01	8,83E-01
TRA-TRAV21.TRAJ32	194,70	4,51E-01	8,83E-01
TRA-TRAV8-3.TRAJ43	-12,86	4,51E-01	8,83E-01
TRA-TRAV23DV6.TRAJ42	-129,90	4,51E-01	8,83E-01
TRB-TRBV6-1.TRBJ1-5	111,68	4,52E-01	8,83E-01
TRA-TRAV21.TRAJ54	-770,88	4,53E-01	8,83E-01
TRA-TRAV12-2.TRAJ33	126,75	4,54E-01	8,83E-01
TRA-TRAV14DV4.TRAJ20	-95,35	4,54E-01	8,83E-01
TRA-TRAV41.TRAJ42	-118,46	4,55E-01	8,83E-01
TRB-TRBV15.TRBJ1-4	-129,64	4,55E-01	8,83E-01
TRA-TRAV10.TRAJ10	422,69	4,56E-01	8,83E-01
TRB-TRBV10-3.TRBJ2-5	-328,75	4,56E-01	8,83E-01
TRA-TRAV35.TRAJ34	545,28	4,57E-01	8,83E-01
IGK-IGKV2-30.IGKJ2	27,22	4,58E-01	8,83E-01
TRB-TRBV5-5.TRBJ2-5	277,07	4,59E-01	8,83E-01
TRA-TRAV12-3.TRAJ4	-173,76	4,59E-01	8,83E-01
TRA-TRAV12-1.TRAJ45	272,88	4,59E-01	8,83E-01
TRB-TRBV6-6.TRBJ1-5	159,82	4,59E-01	8,83E-01
TRA-TRAV27.TRAJ52	-285,26	4,60E-01	8,83E-01
TRA-TRAV26-1.TRAJ38	329,40	4,61E-01	8,83E-01
IGK-IGKV1-5.IGKJ5	51,51	4,62E-01	8,83E-01
TRA-TRAV8-6.TRAJ21	-736,85	4,63E-01	8,83E-01
TRB-TRBV7-6.TRBJ2-1	67,65	4,63E-01	8,83E-01
TRA-TRAV29DV5.TRAJ28	-460,02	4,63E-01	8,83E-01
TRA-TRAV35.TRAJ29	415,16	4,63E-01	8,83E-01
TRA-TRAV25.TRAJ42	405,35	4,63E-01	8,83E-01
TRB-TRBV19.TRBJ1-4	-148,62	4,64E-01	8,83E-01
TRA-TRAV26-1.TRAJ44	216,22	4,65E-01	8,83E-01
IGK-IGKV2-28.IGKJ5	-27,50	4,65E-01	8,83E-01
TRA-TRAV17.TRAJ30	-460,75	4,65E-01	8,83E-01
TRB-TRBV19.TRBJ2-6	-33,92	4,65E-01	8,83E-01
TRA-TRAV20.TRAJ29	-743,28	4,66E-01	8,83E-01
IGH-IGHV6-1.IGHJ3	72,32	4,66E-01	8,83E-01
TRA-TRAV23DV6.TRAJ17	537,30	4,68E-01	8,83E-01
TRA-TRAV8-3.TRAJ5	558,98	4,68E-01	8,83E-01
TRA-TRAV26-1.TRAJ17	-509,89	4,69E-01	8,83E-01
TRB-TRBV18.TRBJ2-3	-173,07	4,69E-01	8,83E-01
TRA-TRAV12-3.TRAJ11	558,43	4,69E-01	8,83E-01
TRA-TRAV8-3.TRAJ15	280,25	4,69E-01	8,83E-01
TRA-TRAV38-1.TRAJ28	272,06	4,70E-01	8,83E-01
IGK-IGKV3-11.IGKJ2	23,40	4,71E-01	8,83E-01
IGH-IGHV4-30-2.IGHJ3	39,94	4,71E-01	8,83E-01
TRA-TRAV14DV4.TRAJ17	478,63	4,72E-01	8,83E-01
IGK-IGKV3-20.IGKJ3	-22,12	4,72E-01	8,83E-01
TRA-TRAV1-2.TRAJ40	-145,52	4,72E-01	8,83E-01
TRA-TRAV24.TRAJ42	507,36	4,73E-01	8,83E-01
TRA-TRAV12-2.TRAJ54	587,90	4,74E-01	8,83E-01
TRA-TRAV13-1.TRAJ17	-449,87	4,74E-01	8,83E-01
TRA-TRAV8-3.TRAJ26	-200,46	4,75E-01	8,83E-01
TRA-TRAV8-1.TRAJ43	699,26	4,76E-01	8,83E-01
IGH-IGHV6-1.IGHJ6	-37,83	4,76E-01	8,83E-01
TRB-TRBV5-6.TRBJ2-5	280,90	4,77E-01	8,83E-01
TRB-TRBV4-2.TRBJ1-4	-222,24	4,77E-01	8,83E-01
TRA-TRAV4.TRAJ9	116,24	4,78E-01	8,83E-01
TRA-TRAV36DV7.TRAJ48	-781,32	4,78E-01	8,83E-01
TRA-TRAV29DV5.TRAJ37	71,36	4,79E-01	8,83E-01
TRB-TRBV12-5.TRBJ2-7	153,92	4,79E-01	8,83E-01
TRA-TRAV8-6.TRAJ20	605,18	4,80E-01	8,83E-01
IGH-IGHV3-15.IGHJ4	17,85	4,80E-01	8,83E-01
TRA-TRAV10.TRAJ43	-280,53	4,80E-01	8,83E-01
TRA-TRAV17.TRAJ49	-73,20	4,81E-01	8,83E-01
TRB-TRBV10-3.TRBJ2-2	-692,91	4,81E-01	8,83E-01
TRA-TRAV26-1.TRAJ27	317,49	4,81E-01	8,83E-01
IGH-IGHV2-5.IGHJ3	39,36	4,82E-01	8,83E-01
IGK-IGKV1-12.IGKJ5	-82,91	4,83E-01	8,83E-01
TRB-TRBV11-3.TRBJ1-1	-473,86	4,83E-01	8,83E-01
TRA-TRAV4.TRAJ39	-585,52	4,83E-01	8,83E-01
IGK-IGKV6-21.IGKJ1	149,63	4,84E-01	8,83E-01
TRA-TRAV19.TRAJ34	24,19	4,84E-01	8,83E-01
TRA-TRAV12-2.TRAJ49	-29,08	4,84E-01	8,83E-01
TRB-TRBV14.TRBJ2-5	287,40	4,85E-01	8,83E-01
TRB-TRBV14.TRBJ1-1	38,40	4,85E-01	8,83E-01
TRA-TRAV35.TRAJ39	-648,24	4,85E-01	8,83E-01
IGK-IGKV1-16.IGKJ4	-17,58	4,87E-01	8,83E-01
TRA-TRAV9-2.TRAJ4	391,18	4,88E-01	8,83E-01
TRA-TRAV29DV5.TRAJ30	-363,71	4,88E-01	8,83E-01
TRB-TRBV5-8.TRBJ2-7	110,93	4,89E-01	8,83E-01
TRA-TRAV27.TRAJ49	477,12	4,90E-01	8,83E-01
TRA-TRAV21.TRAJ41	746,58	4,90E-01	8,83E-01
TRA-TRAV19.TRAJ22	457,06	4,92E-01	8,83E-01
IGK-IGKV2-29.IGKJ3	93,45	4,92E-01	8,83E-01
TRA-TRAV8-3.TRAJ44	275,02	4,92E-01	8,83E-01
TRA-TRAV29DV5.TRAJ57	165,61	4,93E-01	8,83E-01
TRB-TRBV15.TRBJ1-5	-105,90	4,93E-01	8,83E-01
TRA-TRAV3.TRAJ13	-101,92	4,94E-01	8,83E-01
TRA-TRAV29DV5.TRAJ9	274,91	4,94E-01	8,83E-01
TRG-TRGV3.TRGJ1	1,41	4,95E-01	8,83E-01
TRA-TRAV13-2.TRAJ12	526,87	4,95E-01	8,83E-01
TRA-TRAV12-3.TRAJ9	-189,24	4,95E-01	8,83E-01
TRA-TRAV10.TRAJ33	616,53	4,96E-01	8,83E-01
IGH-IGHV3-23.IGHJ3	-14,63	4,96E-01	8,83E-01
TRA-TRAV29DV5.TRAJ24	-91,82	4,97E-01	8,83E-01
TRA-TRAV38-2DV8.TRAJ30	513,07	4,97E-01	8,83E-01
TRA-TRAV29DV5.TRAJ15	383,36	4,97E-01	8,83E-01
TRA-TRAV10.TRAJ15	-269,17	4,98E-01	8,83E-01
TRB-TRBV18.TRBJ1-2	201,78	4,98E-01	8,83E-01
TRB-TRBV20-1.TRBJ1-5	48,26	4,99E-01	8,83E-01
TRA-TRAV13-2.TRAJ40	478,96	4,99E-01	8,83E-01
IGH-IGHV3-13.IGHJ4	-63,86	5,00E-01	8,83E-01
TRA-TRAV13-2.TRAJ52	429,60	5,00E-01	8,83E-01
TRB-TRBV10-2.TRBJ2-7	163,20	5,00E-01	8,83E-01
TRB-TRBV3-1.TRBJ2-3	-65,16	5,00E-01	8,83E-01
TRA-TRAV20.TRAJ33	401,86	5,00E-01	8,83E-01
TRA-TRAV6.TRAJ9	-489,97	5,01E-01	8,83E-01
TRA-TRAV25.TRAJ20	530,36	5,01E-01	8,83E-01
TRA-TRAV13-1.TRAJ53	-261,38	5,01E-01	8,83E-01
TRA-TRAV12-2.TRAJ34	44,72	5,01E-01	8,83E-01
TRA-TRAV12-1.TRAJ37	202,75	5,01E-01	8,83E-01
TRA-TRAV14DV4.TRAJ56	365,65	5,02E-01	8,83E-01
TRA-TRAV8-3.TRAJ17	-378,33	5,03E-01	8,83E-01
TRA-TRAV12-1.TRAJ43	748,15	5,04E-01	8,83E-01
TRA-TRAV22.TRAJ45	313,67	5,04E-01	8,83E-01
TRB-TRBV7-2.TRBJ1-6	87,19	5,04E-01	8,83E-01
IGL-IGLV4-69.IGLJ3	47,97	5,05E-01	8,83E-01
IGH-IGHV4-39.IGHJ5	44,19	5,05E-01	8,83E-01
TRB-TRBV29-1.TRBJ1-5	184,13	5,05E-01	8,83E-01
TRB-TRBV12-5.TRBJ1-1	93,53	5,06E-01	8,83E-01
TRA-TRAV8-2.TRAJ41	1053,98	5,06E-01	8,83E-01
IGH-IGHV5-10-1.IGHJ3	46,06	5,07E-01	8,83E-01
TRA-TRAV13-1.TRAJ12	252,91	5,07E-01	8,83E-01
TRA-TRAV38-1.TRAJ29	-332,21	5,08E-01	8,83E-01
TRA-TRAV13-2.TRAJ4	175,19	5,09E-01	8,83E-01
TRA-TRAV12-2.TRAJ52	70,81	5,09E-01	8,83E-01
TRB-TRBV29-1.TRBJ2-3	27,60	5,09E-01	8,83E-01
TRB-TRBV24-1.TRBJ2-1	-70,53	5,10E-01	8,83E-01
TRB-TRBV12-3.TRBJ2-5	-39,08	5,10E-01	8,83E-01
TRA-TRAV8-3.TRAJ53	270,72	5,11E-01	8,83E-01
TRA-TRAV12-3.TRAJ45	579,74	5,12E-01	8,83E-01
TRA-TRAV13-1.TRAJ42	268,07	5,12E-01	8,83E-01
TRB-TRBV4-1.TRBJ1-4	231,21	5,12E-01	8,83E-01
TRA-TRAV12-1.TRAJ32	281,48	5,13E-01	8,83E-01
IGH-IGHV3-23.IGHJ1	48,20	5,13E-01	8,83E-01
TRA-TRAV17.TRAJ28	272,08	5,15E-01	8,83E-01
TRA-TRAV8-1.TRAJ37	278,42	5,15E-01	8,83E-01
TRA-TRAV4.TRAJ4	-210,73	5,16E-01	8,83E-01
TRB-TRBV12-3.TRBJ2-2	106,63	5,17E-01	8,83E-01
TRB-TRBV28.TRBJ1-4	50,41	5,18E-01	8,83E-01
IGH-IGHV1-18.IGHJ5	40,40	5,18E-01	8,83E-01
TRA-TRAV13-1.TRAJ3	-210,19	5,19E-01	8,83E-01
TRA-TRAV14DV4.TRAJ5	58,05	5,19E-01	8,83E-01
TRA-TRAV12-3.TRAJ53	-356,05	5,19E-01	8,83E-01
TRB-TRBV29-1.TRBJ2-1	-32,63	5,20E-01	8,83E-01
TRA-TRAV13-1.TRAJ13	-53,34	5,20E-01	8,83E-01
TRA-TRAV6.TRAJ29	383,38	5,20E-01	8,83E-01
TRA-TRAV12-2.TRAJ7	194,02	5,21E-01	8,83E-01
IGL-IGLV1-36.IGLJ3	-32,24	5,22E-01	8,83E-01
TRB-TRBV4-1.TRBJ1-1	-89,23	5,22E-01	8,83E-01
TRB-TRBV5-4.TRBJ2-7	-121,45	5,22E-01	8,83E-01
IGH-IGHV2-5.IGHJ6	90,04	5,22E-01	8,83E-01
IGH-IGHV3-20.IGHJ4	-56,22	5,22E-01	8,83E-01
TRA-TRAV10.TRAJ40	147,46	5,22E-01	8,83E-01
TRA-TRAV27.TRAJ53	-185,53	5,23E-01	8,83E-01
TRA-TRAV27.TRAJ42	-278,34	5,23E-01	8,83E-01
TRA-TRAV24.TRAJ29	-692,58	5,23E-01	8,83E-01
TRA-TRAV17.TRAJ43	88,93	5,23E-01	8,83E-01
IGK-IGKV3-20.IGKJ2	-5,56	5,23E-01	8,83E-01
TRB-TRBV14.TRBJ2-3	127,31	5,23E-01	8,83E-01
TRA-TRAV8-3.TRAJ28	-151,06	5,24E-01	8,83E-01
TRA-TRAV38-1.TRAJ45	130,81	5,24E-01	8,83E-01
IGH-IGHV3-23.IGHJ5	63,63	5,26E-01	8,83E-01
TRA-TRAV8-1.TRAJ30	561,34	5,27E-01	8,83E-01
TRA-TRAV13-2.TRAJ16	318,83	5,27E-01	8,83E-01
TRA-TRAV29DV5.TRAJ6	762,86	5,29E-01	8,83E-01
TRA-TRAV17.TRAJ10	-108,59	5,29E-01	8,83E-01
TRA-TRAV13-1.TRAJ4	68,36	5,30E-01	8,83E-01
TRA-TRAV8-1.TRAJ5	529,34	5,30E-01	8,83E-01
TRA-TRAV8-2.TRAJ40	136,76	5,30E-01	8,83E-01
TRA-TRAV12-1.TRAJ8	-417,56	5,30E-01	8,83E-01
TRB-TRBV7-8.TRBJ1-6	665,74	5,31E-01	8,83E-01
TRA-TRAV19.TRAJ28	62,72	5,32E-01	8,83E-01
TRA-TRAV14DV4.TRAJ22	-118,83	5,32E-01	8,83E-01
IGH-IGHV5-10-1.IGHJ1	131,75	5,32E-01	8,83E-01
TRA-TRAV8-2.TRAJ20	-209,46	5,34E-01	8,83E-01
TRA-TRAV21.TRAJ24	23,67	5,35E-01	8,83E-01
TRB-TRBV29-1.TRBJ2-2	-56,38	5,35E-01	8,83E-01
TRA-TRAV3.TRAJ9	-457,46	5,36E-01	8,83E-01
TRA-TRAV12-3.TRAJ6	66,40	5,36E-01	8,83E-01
TRA-TRAV13-2.TRAJ43	-698,16	5,37E-01	8,83E-01
TRA-TRAV24.TRAJ20	-445,84	5,37E-01	8,83E-01
TRA-TRAV38-1.TRAJ22	222,61	5,38E-01	8,83E-01
TRA-TRAV41.TRAJ45	-140,60	5,38E-01	8,83E-01
TRA-TRAV38-2DV8.TRAJ45	441,39	5,38E-01	8,83E-01
TRB-TRBV6-6.TRBJ2-5	128,61	5,38E-01	8,83E-01
TRA-TRAV22.TRAJ20	-435,59	5,38E-01	8,83E-01
TRA-TRAV13-1.TRAJ15	-239,77	5,39E-01	8,83E-01
TRA-TRAV8-3.TRAJ33	143,54	5,40E-01	8,83E-01
TRA-TRAV20.TRAJ23	720,25	5,40E-01	8,83E-01
IGH-IGHV3-49.IGHJ3	-182,68	5,40E-01	8,83E-01
TRA-TRAV19.TRAJ40	82,88	5,40E-01	8,83E-01
TRA-TRAV21.TRAJ7	906,35	5,40E-01	8,83E-01
TRA-TRAV24.TRAJ34	-116,86	5,41E-01	8,83E-01
TRB-TRBV7-9.TRBJ1-2	37,75	5,41E-01	8,83E-01
TRB-TRBV15.TRBJ2-3	327,72	5,41E-01	8,83E-01
TRA-TRAV16.TRAJ26	410,32	5,41E-01	8,83E-01
TRA-TRAV36DV7.TRAJ52	-479,30	5,42E-01	8,83E-01
TRA-TRAV19.TRAJ30	57,82	5,42E-01	8,83E-01
IGH-IGHV3-13.IGHJ6	71,03	5,42E-01	8,83E-01
TRA-TRAV3.TRAJ8	-760,64	5,42E-01	8,83E-01
TRA-TRAV4.TRAJ21	-246,79	5,43E-01	8,83E-01
IGH-IGHV2-5.IGHJ5	42,03	5,43E-01	8,83E-01
IGH-IGHV1-2.IGHJ3	-62,92	5,44E-01	8,83E-01
TRA-TRAV8-2.TRAJ4	-211,39	5,45E-01	8,83E-01
TRB-TRBV5-1.TRBJ1-1	-39,58	5,45E-01	8,83E-01
TRA-TRAV12-1.TRAJ33	206,62	5,46E-01	8,83E-01
TRA-TRAV1-2.TRAJ37	84,27	5,46E-01	8,83E-01
TRA-TRAV36DV7.TRAJ57	329,35	5,47E-01	8,83E-01
TRB-TRBV7-2.TRBJ2-3	19,51	5,47E-01	8,83E-01
IGK-IGKV1-16.IGKJ5	43,26	5,47E-01	8,83E-01
TRA-TRAV13-2.TRAJ37	-189,35	5,47E-01	8,83E-01
TRA-TRAV4.TRAJ10	-208,52	5,47E-01	8,83E-01
TRA-TRAV13-2.TRAJ45	206,46	5,47E-01	8,83E-01
IGH-IGHV5-10-1.IGHJ6	13,56	5,48E-01	8,83E-01
IGH-IGHV3-23.IGHJ6	-30,49	5,49E-01	8,83E-01
TRB-TRBV11-3.TRBJ2-3	442,32	5,49E-01	8,83E-01
TRA-TRAV12-3.TRAJ27	216,73	5,49E-01	8,83E-01
TRB-TRBV18.TRBJ1-5	188,39	5,49E-01	8,83E-01
IGL-IGLV2-11.IGLJ2	-4,00	5,50E-01	8,83E-01
TRA-TRAV19.TRAJ6	-238,89	5,50E-01	8,83E-01
IGH-IGHV3-72.IGHJ4	36,37	5,51E-01	8,83E-01
IGH-IGHV2-70.IGHJ4	-19,03	5,51E-01	8,83E-01
IGH-IGHV1-18.IGHJ6	24,10	5,51E-01	8,83E-01
IGH-IGHV3-11.IGHJ3	-56,36	5,51E-01	8,83E-01
TRB-TRBV7-6.TRBJ2-5	-525,77	5,52E-01	8,83E-01
TRA-TRAV12-1.TRAJ26	-141,43	5,52E-01	8,83E-01
TRA-TRAV1-1.TRAJ30	-415,03	5,52E-01	8,83E-01
TRA-TRAV8-3.TRAJ54	403,43	5,52E-01	8,83E-01
TRA-TRAV14DV4.TRAJ13	135,77	5,53E-01	8,83E-01
IGK-IGKV1-16.IGKJ3	-80,49	5,53E-01	8,83E-01
TRA-TRAV25.TRAJ52	336,54	5,54E-01	8,83E-01
TRB-TRBV4-2.TRBJ2-1	17,92	5,55E-01	8,83E-01
TRB-TRBV4-2.TRBJ2-6	28,39	5,55E-01	8,83E-01
TRA-TRAV8-6.TRAJ34	-338,20	5,56E-01	8,83E-01
TRA-TRAV1-1.TRAJ33	384,15	5,56E-01	8,83E-01
TRA-TRAV6.TRAJ8	749,46	5,56E-01	8,83E-01
TRA-TRAV12-2.TRAJ21	57,13	5,57E-01	8,83E-01
TRA-TRAV29DV5.TRAJ50	403,89	5,57E-01	8,83E-01
TRB-TRBV5-1.TRBJ1-6	108,40	5,57E-01	8,83E-01
TRB-TRBV12-3.TRBJ1-4	150,54	5,57E-01	8,83E-01
TRA-TRAV8-3.TRAJ39	265,96	5,58E-01	8,83E-01
TRB-TRBV9.TRBJ1-6	523,78	5,58E-01	8,83E-01
IGH-IGHV3-53.IGHJ4	-14,81	5,59E-01	8,83E-01
IGH-IGHV5-51.IGHJ4	-29,53	5,60E-01	8,83E-01
TRA-TRAV12-2.TRAJ8	-251,73	5,60E-01	8,83E-01
TRA-TRAV16.TRAJ39	-675,78	5,60E-01	8,83E-01
TRB-TRBV2.TRBJ2-1	27,72	5,61E-01	8,83E-01
TRA-TRAV35.TRAJ37	-478,70	5,61E-01	8,83E-01
TRA-TRAV8-1.TRAJ20	-94,64	5,61E-01	8,83E-01
TRA-TRAV9-2.TRAJ49	149,19	5,63E-01	8,83E-01
TRD-TRDV3.TRDJ1	1,04	5,63E-01	8,83E-01
TRA-TRAV25.TRAJ37	67,13	5,64E-01	8,83E-01
IGL-IGLV1-44.IGLJ2	-5,35	5,65E-01	8,83E-01
TRB-TRBV10-3.TRBJ2-3	35,09	5,65E-01	8,83E-01
TRA-TRAV12-3.TRAJ34	326,44	5,65E-01	8,83E-01
TRA-TRAV21.TRAJ47	286,23	5,65E-01	8,83E-01
TRA-TRAV12-3.TRAJ32	356,57	5,65E-01	8,83E-01
TRA-TRAV21.TRAJ36	-123,23	5,66E-01	8,83E-01
TRA-TRAV14DV4.TRAJ52	-58,41	5,66E-01	8,83E-01
TRA-TRAV14DV4.TRAJ39	505,24	5,68E-01	8,83E-01
TRA-TRAV8-3.TRAJ9	154,02	5,69E-01	8,83E-01
TRB-TRBV5-4.TRBJ1-4	-261,54	5,69E-01	8,83E-01
TRB-TRBV27.TRBJ2-1	-48,04	5,70E-01	8,83E-01
IGH-IGHV4-28.IGHJ3	-49,97	5,70E-01	8,83E-01
TRA-TRAV17.TRAJ23	-320,82	5,70E-01	8,83E-01
TRB-TRBV5-4.TRBJ2-3	-133,23	5,70E-01	8,83E-01
TRA-TRAV26-1.TRAJ16	-581,53	5,71E-01	8,83E-01
TRB-TRBV27.TRBJ1-3	-524,91	5,71E-01	8,83E-01
TRA-TRAV12-2.TRAJ15	70,04	5,71E-01	8,83E-01
TRB-TRBV25-1.TRBJ1-1	595,21	5,71E-01	8,83E-01
TRA-TRAV29DV5.TRAJ20	332,67	5,71E-01	8,83E-01
TRA-TRAV13-1.TRAJ34	76,40	5,72E-01	8,83E-01
TRA-TRAV13-1.TRAJ11	78,94	5,74E-01	8,83E-01
TRA-TRAV21.TRAJ17	-324,10	5,74E-01	8,83E-01
TRA-TRAV12-3.TRAJ12	524,80	5,74E-01	8,83E-01
TRA-TRAV14DV4.TRAJ33	128,85	5,75E-01	8,83E-01
TRB-TRBV5-6.TRBJ1-6	586,69	5,75E-01	8,83E-01
TRA-TRAV27.TRAJ23	-330,14	5,75E-01	8,83E-01
TRB-TRBV5-4.TRBJ2-4	-255,99	5,76E-01	8,83E-01
IGL-IGLV3-21.IGLJ2	-9,19	5,77E-01	8,83E-01
TRB-TRBV5-1.TRBJ2-5	-62,15	5,77E-01	8,83E-01
TRA-TRAV5.TRAJ9	-549,82	5,77E-01	8,83E-01
TRA-TRAV12-2.TRAJ16	-254,17	5,77E-01	8,83E-01
TRA-TRAV26-1.TRAJ11	-547,59	5,77E-01	8,83E-01
TRA-TRAV12-3.TRAJ40	-398,03	5,77E-01	8,83E-01
TRA-TRAV3.TRAJ37	-469,58	5,78E-01	8,83E-01
TRA-TRAV12-2.TRAJ22	76,33	5,78E-01	8,83E-01
TRA-TRAV5.TRAJ10	612,73	5,78E-01	8,83E-01
TRB-TRBV6-5.TRBJ1-4	-293,81	5,78E-01	8,83E-01
TRA-TRAV20.TRAJ32	532,29	5,78E-01	8,83E-01
TRA-TRAV17.TRAJ39	-154,61	5,79E-01	8,83E-01
TRA-TRAV12-2.TRAJ3	93,33	5,79E-01	8,83E-01
TRB-TRBV24-1.TRBJ2-5	333,23	5,80E-01	8,83E-01
IGK-IGKV3-20.IGKJ4	13,35	5,80E-01	8,83E-01
IGH-IGHV1-46.IGHJ5	56,14	5,80E-01	8,83E-01
TRB-TRBV2.TRBJ2-7	32,58	5,81E-01	8,83E-01
IGL-IGLV3-9.IGLJ2	37,99	5,81E-01	8,83E-01
TRA-TRAV12-1.TRAJ27	92,87	5,81E-01	8,83E-01
TRA-TRAV9-2.TRAJ44	555,33	5,81E-01	8,83E-01
TRB-TRBV5-4.TRBJ2-6	225,16	5,82E-01	8,83E-01
TRA-TRAV17.TRAJ32	57,25	5,85E-01	8,83E-01
TRB-TRBV7-6.TRBJ1-5	157,03	5,86E-01	8,83E-01
IGK-IGKV1-17.IGKJ3	14,92	5,86E-01	8,83E-01
TRB-TRBV10-3.TRBJ1-6	273,69	5,86E-01	8,83E-01
TRB-TRBV10-2.TRBJ1-2	119,03	5,87E-01	8,83E-01
TRA-TRAV14DV4.TRAJ26	-50,85	5,88E-01	8,83E-01
TRB-TRBV27.TRBJ2-3	40,97	5,88E-01	8,83E-01
TRB-TRBV15.TRBJ2-5	160,30	5,88E-01	8,83E-01
TRA-TRAV12-3.TRAJ58	693,63	5,88E-01	8,83E-01
TRB-TRBV6-5.TRBJ1-1	44,18	5,90E-01	8,83E-01
TRA-TRAV3.TRAJ20	-537,84	5,90E-01	8,83E-01
TRA-TRAV4.TRAJ30	-420,55	5,90E-01	8,83E-01
TRB-TRBV6-2.TRBJ1-2	127,41	5,90E-01	8,83E-01
TRA-TRAV24.TRAJ52	285,01	5,91E-01	8,83E-01
IGK-IGKV1-33.IGKJ5	20,18	5,92E-01	8,83E-01
TRB-TRBV6-2.TRBJ2-6	-341,48	5,92E-01	8,83E-01
TRA-TRAV38-1.TRAJ42	175,45	5,93E-01	8,83E-01
TRB-TRBV10-3.TRBJ1-5	202,98	5,93E-01	8,83E-01
TRA-TRAV16.TRAJ28	485,02	5,93E-01	8,83E-01
TRA-TRAV14DV4.TRAJ3	195,88	5,94E-01	8,83E-01
TRA-TRAV21.TRAJ48	-57,48	5,94E-01	8,83E-01
TRA-TRAV8-2.TRAJ34	-271,89	5,95E-01	8,83E-01
TRA-TRAV26-1.TRAJ12	329,15	5,95E-01	8,83E-01
IGH-IGHV4-30-2.IGHJ6	-20,17	5,95E-01	8,83E-01
TRA-TRAV12-2.TRAJ12	125,05	5,95E-01	8,83E-01
TRA-TRAV27.TRAJ41	658,31	5,96E-01	8,83E-01
TRB-TRBV29-1.TRBJ1-2	-17,79	5,96E-01	8,83E-01
TRA-TRAV19.TRAJ45	-311,85	5,97E-01	8,83E-01
TRA-TRAV12-3.TRAJ37	162,01	5,98E-01	8,83E-01
TRA-TRAV25.TRAJ40	370,20	5,98E-01	8,83E-01
TRB-TRBV7-9.TRBJ1-1	25,13	5,99E-01	8,84E-01
TRA-TRAV13-1.TRAJ6	-106,79	6,00E-01	8,84E-01
TRA-TRAV3.TRAJ40	-526,56	6,00E-01	8,84E-01
TRA-TRAV21.TRAJ6	333,72	6,00E-01	8,84E-01
TRB-TRBV19.TRBJ2-4	249,21	6,01E-01	8,84E-01
TRA-TRAV14DV4.TRAJ9	79,31	6,02E-01	8,84E-01
TRA-TRAV20.TRAJ8	592,49	6,04E-01	8,85E-01
TRA-TRAV25.TRAJ33	-453,35	6,05E-01	8,85E-01
TRA-TRAV13-1.TRAJ39	295,94	6,05E-01	8,85E-01
TRA-TRAV17.TRAJ6	-183,27	6,05E-01	8,85E-01
TRB-TRBV19.TRBJ2-7	-17,55	6,05E-01	8,85E-01
TRA-TRAV8-2.TRAJ27	418,44	6,06E-01	8,85E-01
TRB-TRBV18.TRBJ1-4	-80,07	6,06E-01	8,85E-01
TRA-TRAV29DV5.TRAJ56	-329,69	6,09E-01	8,85E-01
TRA-TRAV29DV5.TRAJ47	-355,90	6,10E-01	8,85E-01
TRB-TRBV29-1.TRBJ2-4	-381,40	6,10E-01	8,85E-01
TRA-TRAV19.TRAJ58	144,17	6,10E-01	8,85E-01
TRB-TRBV6-5.TRBJ2-6	-372,70	6,10E-01	8,85E-01
TRA-TRAV17.TRAJ40	181,52	6,11E-01	8,85E-01
TRA-TRAV35.TRAJ58	-457,28	6,11E-01	8,85E-01
TRB-TRBV19.TRBJ2-3	-54,78	6,12E-01	8,85E-01
TRB-TRBV10-3.TRBJ2-6	65,22	6,12E-01	8,85E-01
IGH-IGHV1-18.IGHJ4	-13,65	6,12E-01	8,85E-01
TRB-TRBV3-1.TRBJ1-2	-40,41	6,13E-01	8,85E-01
TRB-TRBV18.TRBJ2-5	223,05	6,13E-01	8,85E-01
TRA-TRAV35.TRAJ54	-204,88	6,14E-01	8,85E-01
TRA-TRAV19.TRAJ52	-80,09	6,14E-01	8,85E-01
TRB-TRBV12-3.TRBJ2-6	-250,96	6,15E-01	8,85E-01
TRA-TRAV8-2.TRAJ42	-123,24	6,15E-01	8,85E-01
TRA-TRAV12-2.TRAJ36	-285,60	6,15E-01	8,85E-01
TRA-TRAV14DV4.TRAJ21	75,98	6,15E-01	8,85E-01
TRA-TRAV9-2.TRAJ38	-710,42	6,16E-01	8,86E-01
TRA-TRAV19.TRAJ9	148,92	6,18E-01	8,87E-01
TRA-TRAV19.TRAJ15	-106,27	6,18E-01	8,87E-01
IGH-IGHV4-4.IGHJ5	15,19	6,20E-01	8,88E-01
TRA-TRAV16.TRAJ52	-511,63	6,21E-01	8,89E-01
TRA-TRAV13-2.TRAJ22	435,57	6,22E-01	8,89E-01
IGL-IGLV3-16.IGLJ3	-17,56	6,22E-01	8,89E-01
TRA-TRAV12-2.TRAJ42	-41,81	6,23E-01	8,89E-01
TRA-TRAV8-2.TRAJ45	226,95	6,24E-01	8,89E-01
TRA-TRAV12-1.TRAJ48	209,47	6,25E-01	8,89E-01
TRA-TRAV8-3.TRAJ4	-186,05	6,25E-01	8,89E-01
TRB-TRBV2.TRBJ2-2	-90,66	6,25E-01	8,89E-01
TRA-TRAV13-1.TRAJ57	296,09	6,26E-01	8,89E-01
TRA-TRAV13-2.TRAJ9	197,59	6,26E-01	8,89E-01
TRA-TRAV13-1.TRAJ5	252,43	6,27E-01	8,89E-01
TRA-TRAV21.TRAJ53	-108,57	6,27E-01	8,89E-01
TRA-TRAV12-3.TRAJ33	-435,43	6,27E-01	8,89E-01
TRA-TRAV22.TRAJ43	-363,98	6,28E-01	8,89E-01
TRA-TRAV41.TRAJ43	-272,93	6,29E-01	8,89E-01
TRA-TRAV8-3.TRAJ23	114,38	6,29E-01	8,89E-01
TRB-TRBV4-2.TRBJ1-1	-41,27	6,32E-01	8,93E-01
IGL-IGLV2-14.IGLJ2	-2,43	6,33E-01	8,93E-01
TRA-TRAV9-2.TRAJ54	251,55	6,33E-01	8,93E-01
IGH-IGHV3-30.IGHJ4	-6,39	6,34E-01	8,93E-01
TRA-TRAV8-6.TRAJ3	-505,93	6,34E-01	8,93E-01
IGH-IGHV3-53.IGHJ5	69,76	6,36E-01	8,95E-01
TRA-TRAV2.TRAJ11	-343,67	6,37E-01	8,95E-01
TRA-TRAV22.TRAJ40	118,01	6,38E-01	8,95E-01
TRA-TRAV13-2.TRAJ17	146,75	6,39E-01	8,95E-01
TRA-TRAV8-2.TRAJ8	121,00	6,39E-01	8,95E-01
IGH-IGHV6-1.IGHJ5	-135,04	6,41E-01	8,95E-01
TRA-TRAV38-1.TRAJ54	271,14	6,41E-01	8,95E-01
TRA-TRAV13-2.TRAJ49	-91,58	6,42E-01	8,95E-01
TRB-TRBV12-5.TRBJ1-2	298,78	6,42E-01	8,95E-01
TRA-TRAV20.TRAJ37	174,98	6,42E-01	8,95E-01
IGL-IGLV4-60.IGLJ2	-13,13	6,42E-01	8,95E-01
TRA-TRAV8-3.TRAJ13	22,72	6,43E-01	8,95E-01
TRA-TRAV8-3.TRAJ12	369,63	6,43E-01	8,95E-01
TRA-TRAV8-6.TRAJ37	-505,58	6,43E-01	8,95E-01
IGH-IGHV3-21.IGHJ3	49,01	6,44E-01	8,95E-01
TRA-TRAV21.TRAJ8	119,87	6,45E-01	8,95E-01
IGH-IGHV3-21.IGHJ5	-58,99	6,46E-01	8,95E-01
TRA-TRAV9-2.TRAJ28	397,19	6,46E-01	8,95E-01
TRA-TRAV13-2.TRAJ42	362,87	6,47E-01	8,95E-01
TRB-TRBV4-2.TRBJ1-3	-39,62	6,47E-01	8,95E-01
TRA-TRAV41.TRAJ34	-167,80	6,49E-01	8,95E-01
TRA-TRAV19.TRAJ42	48,52	6,50E-01	8,95E-01
TRA-TRAV21.TRAJ33	140,22	6,50E-01	8,95E-01
IGH-IGHV3-15.IGHJ5	85,86	6,50E-01	8,95E-01
TRB-TRBV7-9.TRBJ1-6	182,45	6,52E-01	8,95E-01
TRB-TRBV6-2.TRBJ1-5	-94,60	6,53E-01	8,95E-01
TRB-TRBV5-5.TRBJ2-3	-290,43	6,53E-01	8,95E-01
TRB-TRBV6-1.TRBJ2-1	-125,13	6,54E-01	8,95E-01
TRA-TRAV8-3.TRAJ32	154,12	6,54E-01	8,95E-01
TRB-TRBV10-3.TRBJ2-7	-43,63	6,54E-01	8,95E-01
TRB-TRBV7-6.TRBJ2-2	602,12	6,54E-01	8,95E-01
TRA-TRAV12-1.TRAJ53	-428,57	6,55E-01	8,95E-01
TRA-TRAV12-1.TRAJ28	87,86	6,56E-01	8,95E-01
TRA-TRAV12-2.TRAJ37	-76,58	6,57E-01	8,95E-01
TRA-TRAV12-2.TRAJ50	316,74	6,57E-01	8,95E-01
TRA-TRAV2.TRAJ40	284,08	6,58E-01	8,95E-01
TRB-TRBV4-1.TRBJ2-2	-226,13	6,58E-01	8,95E-01
IGH-IGHV5-51.IGHJ3	-42,81	6,58E-01	8,95E-01
TRA-TRAV21.TRAJ21	202,42	6,58E-01	8,95E-01
TRB-TRBV5-1.TRBJ1-2	-54,99	6,60E-01	8,95E-01
TRA-TRAV25.TRAJ13	115,25	6,60E-01	8,95E-01
TRA-TRAV26-2.TRAJ53	213,51	6,60E-01	8,95E-01
TRB-TRBV7-3.TRBJ2-3	66,74	6,60E-01	8,95E-01
TRA-TRAV14DV4.TRAJ15	208,67	6,61E-01	8,95E-01
TRA-TRAV12-3.TRAJ29	-367,85	6,61E-01	8,95E-01
TRA-TRAV14DV4.TRAJ40	304,63	6,62E-01	8,95E-01
TRB-TRBV12-5.TRBJ2-5	485,40	6,62E-01	8,95E-01
TRA-TRAV8-1.TRAJ13	90,52	6,62E-01	8,95E-01
TRA-TRAV5.TRAJ20	-418,01	6,62E-01	8,95E-01
TRA-TRAV2.TRAJ22	321,36	6,63E-01	8,95E-01
IGK-IGKV1-9.IGKJ4	-31,07	6,63E-01	8,95E-01
IGH-IGHV2-5.IGHJ4	13,15	6,64E-01	8,95E-01
IGH-IGHV4-4.IGHJ4	9,39	6,64E-01	8,95E-01
TRA-TRAV12-1.TRAJ12	-173,92	6,65E-01	8,96E-01
IGK-IGKV1-27.IGKJ3	-45,83	6,66E-01	8,96E-01
TRA-TRAV8-2.TRAJ43	113,38	6,67E-01	8,97E-01
IGH-IGHV3-30.IGHJ5	17,44	6,68E-01	8,97E-01
TRA-TRAV36DV7.TRAJ40	317,60	6,68E-01	8,97E-01
IGH-IGHV3-49.IGHJ6	-87,87	6,68E-01	8,97E-01
TRA-TRAV21.TRAJ26	-116,79	6,69E-01	8,97E-01
TRA-TRAV8-2.TRAJ11	74,71	6,70E-01	8,98E-01
TRA-TRAV8-3.TRAJ42	66,54	6,72E-01	8,99E-01
TRB-TRBV3-1.TRBJ1-4	-118,41	6,72E-01	8,99E-01
TRB-TRBV5-8.TRBJ2-3	147,88	6,73E-01	8,99E-01
TRA-TRAV26-2.TRAJ37	-335,99	6,74E-01	9,00E-01
TRA-TRAV12-2.TRAJ11	159,42	6,75E-01	9,01E-01
IGK-IGKV2-28.IGKJ4	20,54	6,76E-01	9,01E-01
TRA-TRAV8-1.TRAJ45	394,84	6,76E-01	9,01E-01
IGH-IGHV1-24.IGHJ6	61,97	6,78E-01	9,01E-01
TRA-TRAV8-2.TRAJ36	-301,15	6,78E-01	9,01E-01
TRA-TRAV35.TRAJ42	-111,20	6,80E-01	9,02E-01
IGH-IGHV1-69.IGHJ6	-8,86	6,80E-01	9,02E-01
TRA-TRAV26-1.TRAJ53	-141,69	6,81E-01	9,02E-01
TRA-TRAV3.TRAJ5	373,94	6,81E-01	9,02E-01
TRA-TRAV5.TRAJ29	220,10	6,81E-01	9,02E-01
TRA-TRAV30.TRAJ52	-380,77	6,81E-01	9,02E-01
TRA-TRAV6.TRAJ6	-378,99	6,83E-01	9,03E-01
TRA-TRAV14DV4.TRAJ57	57,85	6,83E-01	9,03E-01
IGH-IGHV4-4.IGHJ3	22,42	6,84E-01	9,03E-01
TRB-TRBV14.TRBJ1-2	-80,20	6,85E-01	9,03E-01
TRB-TRBV7-3.TRBJ2-5	-128,23	6,85E-01	9,03E-01
TRB-TRBV14.TRBJ1-4	299,00	6,85E-01	9,03E-01
TRB-TRBV4-2.TRBJ1-6	151,79	6,87E-01	9,03E-01
TRA-TRAV1-2.TRAJ8	156,86	6,88E-01	9,03E-01
TRA-TRAV13-1.TRAJ37	63,85	6,88E-01	9,03E-01
TRA-TRAV12-3.TRAJ31	642,52	6,88E-01	9,03E-01
TRA-TRAV19.TRAJ27	251,03	6,88E-01	9,03E-01
TRA-TRAV12-2.TRAJ57	194,04	6,89E-01	9,03E-01
TRA-TRAV10.TRAJ20	134,13	6,90E-01	9,04E-01
TRA-TRAV29DV5.TRAJ39	167,05	6,90E-01	9,04E-01
TRA-TRAV8-2.TRAJ48	-57,84	6,91E-01	9,04E-01
IGH-IGHV3-53.IGHJ3	-35,51	6,93E-01	9,06E-01
TRB-TRBV24-1.TRBJ1-1	111,46	6,96E-01	9,10E-01
IGK-IGKV3-11.IGKJ4	-10,41	6,97E-01	9,10E-01
TRA-TRAV14DV4.TRAJ54	165,01	6,98E-01	9,10E-01
TRA-TRAV17.TRAJ13	-22,12	7,00E-01	9,10E-01
TRA-TRAV3.TRAJ33	334,34	7,00E-01	9,10E-01
TRA-TRAV12-2.TRAJ29	26,35	7,01E-01	9,10E-01
TRA-TRAV17.TRAJ22	277,60	7,01E-01	9,10E-01
TRA-TRAV13-1.TRAJ41	225,63	7,01E-01	9,10E-01
TRA-TRAV8-2.TRAJ33	261,70	7,01E-01	9,10E-01
TRB-TRBV5-6.TRBJ1-5	352,42	7,02E-01	9,10E-01
TRA-TRAV17.TRAJ7	228,27	7,02E-01	9,10E-01
TRA-TRAV22.TRAJ15	624,69	7,03E-01	9,10E-01
TRB-TRBV6-4.TRBJ2-3	55,60	7,03E-01	9,10E-01
IGK-IGKV1-16.IGKJ1	24,31	7,06E-01	9,12E-01
IGL-IGLV1-44.IGLJ1	17,39	7,06E-01	9,12E-01
IGL-IGLV1-51.IGLJ7	-51,48	7,06E-01	9,12E-01
TRB-TRBV7-8.TRBJ2-1	-58,05	7,07E-01	9,12E-01
IGH-IGHV3-74.IGHJ4	11,05	7,08E-01	9,12E-01
TRA-TRAV17.TRAJ3	-252,56	7,10E-01	9,15E-01
TRA-TRAV13-1.TRAJ28	105,24	7,11E-01	9,16E-01
TRA-TRAV27.TRAJ39	264,97	7,12E-01	9,16E-01
TRA-TRAV12-1.TRAJ18	230,66	7,13E-01	9,17E-01
TRB-TRBV19.TRBJ1-3	-74,28	7,15E-01	9,18E-01
TRA-TRAV19.TRAJ39	190,45	7,15E-01	9,18E-01
TRB-TRBV9.TRBJ1-1	78,17	7,15E-01	9,18E-01
TRA-TRAV2.TRAJ6	184,62	7,17E-01	9,19E-01
TRA-TRAV2.TRAJ29	218,63	7,18E-01	9,19E-01
TRB-TRBV7-3.TRBJ1-2	-274,73	7,19E-01	9,19E-01
IGH-IGHV3-7.IGHJ3	-27,07	7,19E-01	9,19E-01
TRB-TRBV2.TRBJ1-5	-5,63	7,20E-01	9,19E-01
IGH-IGHV3-23.IGHJ2	57,54	7,20E-01	9,19E-01
TRA-TRAV16.TRAJ13	-139,91	7,23E-01	9,22E-01
TRB-TRBV4-1.TRBJ1-6	-240,96	7,24E-01	9,22E-01
TRA-TRAV29DV5.TRAJ27	-41,47	7,25E-01	9,24E-01
IGL-IGLV6-57.IGLJ2	-6,00	7,26E-01	9,24E-01
TRB-TRBV5-1.TRBJ1-3	109,04	7,27E-01	9,24E-01
IGK-IGKV2-24.IGKJ1	-24,40	7,28E-01	9,24E-01
TRB-TRBV18.TRBJ2-1	-65,67	7,28E-01	9,24E-01
IGK-IGKV1-13.IGKJ4	18,94	7,28E-01	9,24E-01
IGK-IGKV1-6.IGKJ1	-11,34	7,28E-01	9,24E-01
TRA-TRAV8-2.TRAJ44	159,41	7,32E-01	9,26E-01
TRA-TRAV12-1.TRAJ21	222,46	7,32E-01	9,26E-01
TRA-TRAV12-3.TRAJ52	198,48	7,33E-01	9,26E-01
TRA-TRAV9-2.TRAJ8	-155,61	7,35E-01	9,26E-01
TRA-TRAV8-6.TRAJ11	-545,15	7,35E-01	9,26E-01
TRA-TRAV8-6.TRAJ57	-245,12	7,35E-01	9,26E-01
TRA-TRAV27.TRAJ45	65,03	7,35E-01	9,26E-01
TRB-TRBV3-1.TRBJ1-6	78,96	7,35E-01	9,26E-01
TRA-TRAV12-2.TRAJ45	-22,60	7,36E-01	9,26E-01
TRA-TRAV29DV5.TRAJ32	-190,92	7,36E-01	9,26E-01
TRA-TRAV2.TRAJ33	-199,57	7,36E-01	9,26E-01
TRA-TRAV38-2DV8.TRAJ52	39,74	7,38E-01	9,26E-01
TRB-TRBV7-3.TRBJ1-1	-31,77	7,38E-01	9,26E-01
TRA-TRAV21.TRAJ27	184,51	7,39E-01	9,26E-01
IGL-IGLV2-11.IGLJ3	4,68	7,39E-01	9,26E-01
TRB-TRBV5-4.TRBJ1-3	-426,28	7,40E-01	9,26E-01
TRA-TRAV16.TRAJ37	-276,11	7,40E-01	9,26E-01
TRA-TRAV3.TRAJ34	91,07	7,40E-01	9,26E-01
TRB-TRBV5-6.TRBJ2-3	-146,39	7,41E-01	9,26E-01
TRA-TRAV4.TRAJ29	306,61	7,42E-01	9,26E-01
TRA-TRAV12-3.TRAJ13	-83,42	7,42E-01	9,26E-01
TRB-TRBV28.TRBJ2-2	49,96	7,43E-01	9,26E-01
TRA-TRAV14DV4.TRAJ29	-107,82	7,44E-01	9,27E-01
TRA-TRAV1-1.TRAJ15	-262,94	7,45E-01	9,28E-01
TRA-TRAV12-1.TRAJ42	169,15	7,46E-01	9,28E-01
TRA-TRAV12-3.TRAJ5	241,66	7,46E-01	9,28E-01
TRA-TRAV14DV4.TRAJ11	252,06	7,47E-01	9,28E-01
IGK-IGKV1-33.IGKJ2	-9,68	7,48E-01	9,28E-01
TRA-TRAV19.TRAJ56	203,14	7,48E-01	9,28E-01
TRA-TRAV27.TRAJ57	-261,03	7,50E-01	9,28E-01
TRA-TRAV17.TRAJ54	124,19	7,50E-01	9,28E-01
TRA-TRAV8-2.TRAJ54	-241,93	7,50E-01	9,28E-01
IGH-IGHV4-4.IGHJ1	36,29	7,51E-01	9,28E-01
TRA-TRAV5.TRAJ5	-215,22	7,51E-01	9,28E-01
TRA-TRAV38-1.TRAJ48	-80,22	7,51E-01	9,28E-01
IGK-IGKV1-33.IGKJ3	4,92	7,52E-01	9,28E-01
TRB-TRBV19.TRBJ2-5	33,73	7,54E-01	9,29E-01
TRA-TRAV38-2DV8.TRAJ34	-358,62	7,54E-01	9,29E-01
IGH-IGHV1-58.IGHJ4	-47,28	7,55E-01	9,30E-01
TRA-TRAV21.TRAJ15	78,73	7,56E-01	9,31E-01
TRA-TRAV41.TRAJ33	255,75	7,57E-01	9,31E-01
TRB-TRBV6-5.TRBJ1-6	-171,23	7,57E-01	9,31E-01
TRA-TRAV8-2.TRAJ28	-241,29	7,58E-01	9,31E-01
TRB-TRBV2.TRBJ1-2	38,55	7,59E-01	9,31E-01
TRA-TRAV8-3.TRAJ29	225,30	7,60E-01	9,31E-01
IGH-IGHV3-15.IGHJ1	-32,42	7,61E-01	9,31E-01
TRA-TRAV12-1.TRAJ20	133,94	7,62E-01	9,31E-01
TRA-TRAV8-3.TRAJ22	217,92	7,63E-01	9,31E-01
TRA-TRAV4.TRAJ8	-86,94	7,64E-01	9,31E-01
TRA-TRAV1-2.TRAJ29	-32,69	7,64E-01	9,31E-01
TRA-TRAV19.TRAJ5	33,85	7,64E-01	9,31E-01
TRB-TRBV5-6.TRBJ1-2	-143,13	7,64E-01	9,31E-01
TRA-TRAV8-3.TRAJ8	-215,43	7,64E-01	9,31E-01
TRB-TRBV7-9.TRBJ1-4	89,43	7,65E-01	9,31E-01
IGH-IGHV3-11.IGHJ5	-41,18	7,66E-01	9,31E-01
TRB-TRBV10-3.TRBJ1-1	-41,15	7,66E-01	9,31E-01
IGH-IGHV4-4.IGHJ6	-10,04	7,66E-01	9,31E-01
TRA-TRAV20.TRAJ53	-230,18	7,68E-01	9,32E-01
TRA-TRAV17.TRAJ27	151,07	7,68E-01	9,32E-01
TRA-TRAV12-2.TRAJ35	238,79	7,68E-01	9,32E-01
TRA-TRAV36DV7.TRAJ49	255,24	7,71E-01	9,34E-01
IGL-IGLV3-19.IGLJ3	-7,63	7,71E-01	9,34E-01
TRA-TRAV13-1.TRAJ49	-77,52	7,72E-01	9,34E-01
TRA-TRAV16.TRAJ34	336,79	7,73E-01	9,34E-01
TRA-TRAV12-2.TRAJ24	-78,12	7,73E-01	9,34E-01
TRA-TRAV16.TRAJ49	-312,01	7,75E-01	9,37E-01
TRA-TRAV12-2.TRAJ5	102,83	7,77E-01	9,38E-01
TRA-TRAV8-2.TRAJ7	253,46	7,79E-01	9,40E-01
TRA-TRAV21.TRAJ38	202,61	7,80E-01	9,40E-01
TRA-TRAV13-1.TRAJ26	-71,20	7,84E-01	9,44E-01
TRA-TRAV29DV5.TRAJ21	-174,57	7,85E-01	9,45E-01
IGL-IGLV1-51.IGLJ2	2,31	7,86E-01	9,45E-01
TRA-TRAV9-2.TRAJ3	108,36	7,86E-01	9,45E-01
TRA-TRAV8-1.TRAJ40	-133,06	7,89E-01	9,47E-01
TRB-TRBV6-5.TRBJ2-4	-273,34	7,89E-01	9,47E-01
TRA-TRAV19.TRAJ54	-181,45	7,90E-01	9,47E-01
TRA-TRAV12-2.TRAJ47	22,26	7,90E-01	9,47E-01
TRA-TRAV27.TRAJ22	-355,93	7,92E-01	9,49E-01
TRB-TRBV2.TRBJ2-6	278,60	7,93E-01	9,49E-01
TRB-TRBV7-2.TRBJ1-4	94,39	7,94E-01	9,49E-01
TRA-TRAV19.TRAJ48	32,87	7,95E-01	9,49E-01
TRA-TRAV27.TRAJ38	316,09	7,95E-01	9,49E-01
TRA-TRAV5.TRAJ3	118,50	7,95E-01	9,49E-01
TRA-TRAV13-2.TRAJ23	36,79	7,96E-01	9,49E-01
TRA-TRAV20.TRAJ15	-177,43	8,00E-01	9,54E-01
TRA-TRAV8-3.TRAJ3	-179,47	8,02E-01	9,54E-01
TRB-TRBV7-3.TRBJ2-1	65,68	8,02E-01	9,54E-01
IGH-IGHV6-1.IGHJ4	16,43	8,03E-01	9,54E-01
TRA-TRAV21.TRAJ42	-89,27	8,03E-01	9,54E-01
TRA-TRAV19.TRAJ8	-38,52	8,04E-01	9,54E-01
TRA-TRAV17.TRAJ8	-149,72	8,05E-01	9,54E-01
TRD-TRDV2.TRDJ3	-0,77	8,05E-01	9,54E-01
IGH-IGHV2-26.IGHJ4	-13,67	8,07E-01	9,56E-01
TRA-TRAV2.TRAJ39	163,06	8,08E-01	9,56E-01
TRA-TRAV26-1.TRAJ21	-133,32	8,09E-01	9,56E-01
IGK-IGKV6-21.IGKJ2	-85,03	8,09E-01	9,56E-01
TRB-TRBV12-5.TRBJ1-5	-127,87	8,09E-01	9,56E-01
TRA-TRAV2.TRAJ27	-233,10	8,13E-01	9,57E-01
IGH-IGHV3-73.IGHJ6	46,13	8,13E-01	9,57E-01
TRA-TRAV13-1.TRAJ45	68,14	8,13E-01	9,57E-01
TRA-TRAV16.TRAJ42	165,91	8,14E-01	9,57E-01
TRB-TRBV3-1.TRBJ2-4	-152,06	8,14E-01	9,57E-01
TRA-TRAV21.TRAJ12	-89,83	8,14E-01	9,57E-01
TRB-TRBV5-1.TRBJ1-5	-73,12	8,14E-01	9,57E-01
TRA-TRAV2.TRAJ3	-112,45	8,15E-01	9,57E-01
TRB-TRBV9.TRBJ1-2	49,02	8,15E-01	9,57E-01
TRA-TRAV26-1.TRAJ56	-167,63	8,17E-01	9,58E-01
TRB-TRBV3-1.TRBJ2-5	19,22	8,17E-01	9,58E-01
TRA-TRAV5.TRAJ15	169,00	8,20E-01	9,60E-01
IGH-IGHV1-18.IGHJ2	47,62	8,21E-01	9,60E-01
IGH-IGHV1-18.IGHJ3	-16,43	8,21E-01	9,60E-01
TRA-TRAV1-2.TRAJ38	-169,24	8,22E-01	9,60E-01
IGK-IGKV3-15.IGKJ5	14,78	8,22E-01	9,60E-01
TRA-TRAV17.TRAJ26	37,79	8,23E-01	9,61E-01
IGK-IGKV5-2.IGKJ2	-83,97	8,24E-01	9,61E-01
TRA-TRAV41.TRAJ58	-122,13	8,27E-01	9,61E-01
TRB-TRBV6-2.TRBJ1-1	-26,15	8,27E-01	9,61E-01
TRA-TRAV26-1.TRAJ30	-106,13	8,28E-01	9,61E-01
TRB-TRBV2.TRBJ2-5	-73,69	8,28E-01	9,61E-01
TRA-TRAV29DV5.TRAJ17	-122,26	8,28E-01	9,61E-01
TRA-TRAV38-1.TRAJ57	-88,61	8,29E-01	9,61E-01
TRA-TRAV8-2.TRAJ47	135,77	8,30E-01	9,61E-01
TRA-TRAV21.TRAJ39	-91,21	8,30E-01	9,61E-01
TRB-TRBV3-1.TRBJ2-2	-32,17	8,30E-01	9,61E-01
TRA-TRAV38-1.TRAJ44	113,74	8,30E-01	9,61E-01
TRA-TRAV27.TRAJ26	152,05	8,30E-01	9,61E-01
TRA-TRAV21.TRAJ57	-65,27	8,31E-01	9,62E-01
TRA-TRAV23DV6.TRAJ9	137,66	8,32E-01	9,62E-01
TRB-TRBV14.TRBJ1-3	-250,18	8,33E-01	9,63E-01
TRA-TRAV26-1.TRAJ47	54,61	8,34E-01	9,63E-01
TRA-TRAV13-1.TRAJ23	-58,87	8,35E-01	9,63E-01
TRA-TRAV13-1.TRAJ48	75,22	8,36E-01	9,63E-01
TRB-TRBV7-6.TRBJ1-1	37,96	8,37E-01	9,63E-01
TRA-TRAV21.TRAJ30	51,63	8,39E-01	9,63E-01
TRA-TRAV14DV4.TRAJ27	25,43	8,39E-01	9,63E-01
TRA-TRAV38-1.TRAJ56	-92,21	8,39E-01	9,63E-01
TRA-TRAV38-2DV8.TRAJ47	-236,65	8,39E-01	9,63E-01
TRA-TRAV13-2.TRAJ48	-26,36	8,40E-01	9,63E-01
IGL-IGLV2-14.IGLJ3	-4,58	8,42E-01	9,63E-01
TRA-TRAV20.TRAJ40	147,24	8,43E-01	9,63E-01
TRA-TRAV8-2.TRAJ21	-111,65	8,43E-01	9,63E-01
TRA-TRAV13-1.TRAJ35	146,77	8,43E-01	9,63E-01
IGH-IGHV3-11.IGHJ4	-7,01	8,44E-01	9,63E-01
IGH-IGHV2-70.IGHJ5	-29,28	8,46E-01	9,63E-01
TRB-TRBV20-1.TRBJ1-2	15,47	8,46E-01	9,63E-01
TRA-TRAV13-1.TRAJ18	-131,57	8,46E-01	9,63E-01
TRB-TRBV7-9.TRBJ2-2	-95,88	8,47E-01	9,63E-01
TRB-TRBV6-2.TRBJ2-3	25,33	8,49E-01	9,63E-01
TRA-TRAV36DV7.TRAJ42	157,66	8,49E-01	9,63E-01
IGL-IGLV3-1.IGLJ2	4,82	8,49E-01	9,63E-01
TRA-TRAV12-2.TRAJ18	101,24	8,49E-01	9,63E-01
TRB-TRBV2.TRBJ2-4	-156,07	8,49E-01	9,63E-01
TRA-TRAV36DV7.TRAJ53	-120,73	8,50E-01	9,63E-01
IGH-IGHV3-74.IGHJ5	25,47	8,51E-01	9,63E-01
TRA-TRAV29DV5.TRAJ18	-167,44	8,51E-01	9,63E-01
TRA-TRAV8-2.TRAJ16	-108,93	8,51E-01	9,63E-01
TRB-TRBV5-1.TRBJ2-4	-162,15	8,53E-01	9,63E-01
IGK-IGKV1-16.IGKJ2	12,41	8,53E-01	9,63E-01
TRA-TRAV21.TRAJ13	48,50	8,53E-01	9,63E-01
TRA-TRAV2.TRAJ34	-110,22	8,53E-01	9,63E-01
TRB-TRBV6-6.TRBJ1-2	41,47	8,54E-01	9,63E-01
TRB-TRBV5-4.TRBJ2-2	-194,16	8,54E-01	9,63E-01
TRA-TRAV8-3.TRAJ27	103,61	8,54E-01	9,63E-01
TRA-TRAV27.TRAJ48	-70,69	8,54E-01	9,63E-01
IGK-IGKV2-29.IGKJ2	11,14	8,55E-01	9,63E-01
IGK-IGKV1-8.IGKJ4	11,08	8,56E-01	9,63E-01
TRA-TRAV9-2.TRAJ43	69,41	8,56E-01	9,63E-01
TRA-TRAV29DV5.TRAJ54	-20,77	8,56E-01	9,63E-01
IGK-IGKV2-29.IGKJ1	-12,73	8,57E-01	9,63E-01
TRA-TRAV3.TRAJ27	-284,75	8,57E-01	9,63E-01
IGH-IGHV3-49.IGHJ4	-9,51	8,59E-01	9,63E-01
TRA-TRAV27.TRAJ28	-154,35	8,61E-01	9,63E-01
TRA-TRAV27.TRAJ15	199,90	8,62E-01	9,63E-01
TRB-TRBV24-1.TRBJ2-3	12,60	8,62E-01	9,63E-01
IGL-IGLV7-43.IGLJ3	-14,94	8,62E-01	9,63E-01
TRG-TRGV2.TRGJP1	0,51	8,62E-01	9,63E-01
TRA-TRAV29DV5.TRAJ13	-114,90	8,63E-01	9,63E-01
TRA-TRAV29DV5.TRAJ22	104,57	8,63E-01	9,63E-01
TRA-TRAV14DV4.TRAJ37	-96,78	8,63E-01	9,63E-01
TRB-TRBV5-4.TRBJ1-1	-38,11	8,64E-01	9,63E-01
TRA-TRAV20.TRAJ39	-145,34	8,64E-01	9,63E-01
TRA-TRAV25.TRAJ34	-235,73	8,65E-01	9,63E-01
TRB-TRBV6-1.TRBJ2-4	264,04	8,66E-01	9,63E-01
TRA-TRAV16.TRAJ40	191,39	8,67E-01	9,63E-01
TRB-TRBV5-4.TRBJ1-6	99,68	8,67E-01	9,63E-01
TRA-TRAV12-3.TRAJ7	-112,59	8,68E-01	9,63E-01
TRA-TRAV8-6.TRAJ23	175,08	8,69E-01	9,63E-01
TRB-TRBV29-1.TRBJ2-5	19,56	8,69E-01	9,63E-01
TRB-TRBV7-2.TRBJ1-5	12,97	8,69E-01	9,63E-01
TRB-TRBV7-8.TRBJ1-5	-68,86	8,70E-01	9,63E-01
TRA-TRAV12-3.TRAJ44	132,93	8,70E-01	9,63E-01
TRA-TRAV9-2.TRAJ17	151,85	8,70E-01	9,63E-01
TRA-TRAV24.TRAJ45	106,81	8,71E-01	9,63E-01
TRA-TRAV4.TRAJ15	-148,58	8,71E-01	9,63E-01
TRA-TRAV19.TRAJ37	7,09	8,71E-01	9,63E-01
TRA-TRAV9-2.TRAJ58	132,00	8,74E-01	9,64E-01
IGH-IGHV3-73.IGHJ4	-19,93	8,75E-01	9,64E-01
TRA-TRAV12-3.TRAJ8	-68,19	8,75E-01	9,64E-01
IGH-IGHV4-30-2.IGHJ1	-26,15	8,75E-01	9,64E-01
TRB-TRBV9.TRBJ2-5	19,09	8,77E-01	9,64E-01
IGH-IGHV3-74.IGHJ1	-32,28	8,77E-01	9,64E-01
TRA-TRAV13-1.TRAJ32	-102,30	8,78E-01	9,64E-01
TRA-TRAV20.TRAJ49	121,58	8,78E-01	9,64E-01
TRA-TRAV23DV6.TRAJ30	43,71	8,78E-01	9,64E-01
TRA-TRAV3.TRAJ42	-196,50	8,78E-01	9,64E-01
TRA-TRAV6.TRAJ4	168,17	8,79E-01	9,64E-01
TRA-TRAV27.TRAJ47	143,84	8,79E-01	9,64E-01
TRG-TRGV8.TRGJ1	0,64	8,80E-01	9,64E-01
IGL-IGLV3-19.IGLJ2	1,10	8,81E-01	9,65E-01
IGH-IGHV3-11.IGHJ1	-20,64	8,82E-01	9,65E-01
TRB-TRBV11-2.TRBJ1-6	-162,58	8,85E-01	9,67E-01
TRA-TRAV8-2.TRAJ13	-56,33	8,85E-01	9,67E-01
TRA-TRAV8-6.TRAJ30	108,85	8,85E-01	9,67E-01
TRA-TRAV2.TRAJ16	59,11	8,87E-01	9,68E-01
IGH-IGHV2-26.IGHJ3	36,26	8,88E-01	9,69E-01
TRB-TRBV19.TRBJ1-6	30,27	8,89E-01	9,69E-01
TRB-TRBV11-3.TRBJ2-1	132,26	8,90E-01	9,69E-01
IGK-IGKV2-40.IGKJ1	54,47	8,90E-01	9,69E-01
TRA-TRAV38-1.TRAJ39	-22,96	8,93E-01	9,72E-01
TRA-TRAV20.TRAJ52	-95,91	8,94E-01	9,73E-01
TRB-TRBV14.TRBJ2-7	16,39	8,95E-01	9,73E-01
TRD-TRDV2.TRDJ1	0,14	8,96E-01	9,73E-01
TRB-TRBV9.TRBJ1-3	139,54	8,97E-01	9,73E-01
TRA-TRAV20.TRAJ58	85,47	8,97E-01	9,73E-01
TRA-TRAV29DV5.TRAJ41	98,43	8,98E-01	9,73E-01
TRA-TRAV8-2.TRAJ15	75,31	8,98E-01	9,73E-01
TRA-TRAV12-2.TRAJ41	66,03	8,99E-01	9,73E-01
TRA-TRAV13-1.TRAJ33	-41,07	9,00E-01	9,73E-01
TRA-TRAV2.TRAJ10	18,61	9,00E-01	9,73E-01
TRA-TRAV38-2DV8.TRAJ49	68,86	9,00E-01	9,73E-01
TRA-TRAV29DV5.TRAJ48	40,81	9,02E-01	9,74E-01
TRA-TRAV17.TRAJ48	3,02	9,02E-01	9,74E-01
TRA-TRAV12-3.TRAJ30	86,67	9,04E-01	9,74E-01
TRB-TRBV6-4.TRBJ2-1	33,18	9,04E-01	9,74E-01
TRB-TRBV3-1.TRBJ1-1	10,63	9,05E-01	9,75E-01
TRA-TRAV8-1.TRAJ42	-39,66	9,08E-01	9,78E-01
TRB-TRBV4-2.TRBJ2-3	7,87	9,10E-01	9,79E-01
TRA-TRAV16.TRAJ10	-49,34	9,11E-01	9,79E-01
TRA-TRAV14DV4.TRAJ49	36,35	9,12E-01	9,79E-01
TRA-TRAV16.TRAJ54	41,07	9,12E-01	9,79E-01
TRA-TRAV8-2.TRAJ30	-38,05	9,12E-01	9,79E-01
TRB-TRBV9.TRBJ2-3	-15,21	9,15E-01	9,80E-01
TRB-TRBV5-1.TRBJ1-4	-45,28	9,15E-01	9,80E-01
TRA-TRAV38-1.TRAJ32	-22,70	9,15E-01	9,80E-01
TRA-TRAV1-1.TRAJ23	25,34	9,17E-01	9,81E-01
TRA-TRAV12-3.TRAJ36	146,53	9,18E-01	9,82E-01
TRB-TRBV11-2.TRBJ1-2	-33,49	9,21E-01	9,84E-01
TRA-TRAV2.TRAJ26	-77,72	9,21E-01	9,84E-01
TRA-TRAV35.TRAJ53	-26,87	9,22E-01	9,84E-01
TRA-TRAV21.TRAJ49	-29,84	9,23E-01	9,84E-01
TRB-TRBV4-2.TRBJ2-4	8,21	9,23E-01	9,84E-01
IGL-IGLV3-16.IGLJ1	8,75	9,25E-01	9,85E-01
TRA-TRAV26-1.TRAJ42	-18,98	9,26E-01	9,86E-01
TRD-TRDV1.TRDJ1	0,10	9,28E-01	9,87E-01
TRB-TRBV27.TRBJ1-6	-24,65	9,29E-01	9,87E-01
TRB-TRBV19.TRBJ2-2	10,83	9,29E-01	9,87E-01
IGL-IGLV3-10.IGLJ2	3,06	9,31E-01	9,87E-01
TRA-TRAV27.TRAJ24	35,46	9,31E-01	9,87E-01
IGK-IGKV1-5.IGKJ3	4,78	9,31E-01	9,87E-01
TRA-TRAV12-1.TRAJ11	27,30	9,32E-01	9,88E-01
TRA-TRAV2.TRAJ13	-34,77	9,33E-01	9,88E-01
TRA-TRAV26-1.TRAJ33	-59,12	9,33E-01	9,88E-01
IGL-IGLV1-51.IGLJ1	-2,81	9,34E-01	9,89E-01
IGK-IGKV1-5.IGKJ1	1,05	9,35E-01	9,89E-01
TRB-TRBV4-1.TRBJ2-3	-4,39	9,37E-01	9,89E-01
TRA-TRAV5.TRAJ23	51,11	9,38E-01	9,89E-01
TRB-TRBV19.TRBJ2-1	-1,04	9,38E-01	9,89E-01
TRA-TRAV8-6.TRAJ15	-64,38	9,38E-01	9,89E-01
TRB-TRBV7-3.TRBJ2-7	32,19	9,39E-01	9,90E-01
TRA-TRAV5.TRAJ4	-3,47	9,42E-01	9,90E-01
TRB-TRBV18.TRBJ2-4	91,60	9,43E-01	9,90E-01
TRA-TRAV20.TRAJ13	-39,31	9,43E-01	9,90E-01
TRA-TRAV12-1.TRAJ39	-33,63	9,43E-01	9,90E-01
TRA-TRAV8-1.TRAJ27	65,72	9,44E-01	9,90E-01
TRB-TRBV27.TRBJ2-5	14,48	9,44E-01	9,90E-01
TRA-TRAV8-3.TRAJ6	17,79	9,44E-01	9,90E-01
TRA-TRAV38-1.TRAJ34	26,40	9,45E-01	9,90E-01
TRA-TRAV3.TRAJ11	-100,25	9,45E-01	9,90E-01
TRB-TRBV6-1.TRBJ1-1	11,14	9,47E-01	9,91E-01
TRA-TRAV13-1.TRAJ43	14,08	9,47E-01	9,91E-01
TRA-TRAV38-1.TRAJ23	61,76	9,47E-01	9,91E-01
IGH-IGHV3-74.IGHJ3	7,54	9,49E-01	9,92E-01
TRA-TRAV38-2DV8.TRAJ40	-14,17	9,50E-01	9,92E-01
TRA-TRAV1-2.TRAJ39	-36,01	9,51E-01	9,92E-01
IGL-IGLV2-11.IGLJ1	0,70	9,51E-01	9,92E-01
TRA-TRAV35.TRAJ40	6,27	9,51E-01	9,92E-01
TRB-TRBV18.TRBJ1-6	58,18	9,52E-01	9,92E-01
IGH-IGHV2-26.IGHJ5	12,53	9,52E-01	9,92E-01
IGH-IGHV3-11.IGHJ6	-1,81	9,53E-01	9,92E-01
TRB-TRBV12-3.TRBJ2-4	36,57	9,55E-01	9,93E-01
TRA-TRAV38-2DV8.TRAJ43	-12,51	9,55E-01	9,93E-01
TRA-TRAV29DV5.TRAJ42	14,59	9,57E-01	9,94E-01
TRA-TRAV41.TRAJ49	-2,87	9,58E-01	9,95E-01
TRA-TRAV3.TRAJ17	44,90	9,59E-01	9,95E-01
TRA-TRAV22.TRAJ29	31,18	9,62E-01	9,95E-01
TRA-TRAV13-1.TRAJ20	12,89	9,62E-01	9,95E-01
TRA-TRAV27.TRAJ30	35,53	9,63E-01	9,95E-01
TRA-TRAV2.TRAJ23	33,34	9,64E-01	9,95E-01
TRA-TRAV12-3.TRAJ18	-75,96	9,64E-01	9,95E-01
TRA-TRAV13-2.TRAJ29	40,97	9,64E-01	9,95E-01
TRA-TRAV22.TRAJ27	-50,02	9,65E-01	9,95E-01
IGH-IGHV2-70.IGHJ6	-3,18	9,66E-01	9,95E-01
TRA-TRAV30.TRAJ37	46,51	9,67E-01	9,95E-01
TRA-TRAV13-1.TRAJ22	-16,92	9,67E-01	9,95E-01
TRA-TRAV4.TRAJ5	-20,43	9,69E-01	9,95E-01
TRA-TRAV29DV5.TRAJ29	-16,36	9,69E-01	9,95E-01
TRA-TRAV26-2.TRAJ48	19,83	9,69E-01	9,95E-01
TRB-TRBV7-8.TRBJ2-5	5,36	9,70E-01	9,95E-01
TRB-TRBV18.TRBJ1-1	6,19	9,70E-01	9,95E-01
TRB-TRBV6-1.TRBJ2-5	-23,89	9,72E-01	9,95E-01
TRA-TRAV12-3.TRAJ57	-30,44	9,72E-01	9,95E-01
IGK-IGKV1-5.IGKJ2	0,90	9,73E-01	9,95E-01
TRA-TRAV22.TRAJ49	-36,39	9,73E-01	9,95E-01
TRB-TRBV15.TRBJ1-1	13,02	9,73E-01	9,95E-01
TRG-TRGV2.TRGJ1	-0,06	9,73E-01	9,95E-01
TRA-TRAV26-1.TRAJ54	-9,00	9,74E-01	9,95E-01
TRB-TRBV6-2.TRBJ2-2	6,32	9,74E-01	9,95E-01
IGL-IGLV7-43.IGLJ2	-3,92	9,74E-01	9,95E-01
TRB-TRBV10-2.TRBJ2-3	-14,67	9,74E-01	9,95E-01
IGL-IGLV10-54.IGLJ2	0,71	9,75E-01	9,95E-01
TRA-TRAV12-3.TRAJ17	29,31	9,75E-01	9,95E-01
TRA-TRAV29DV5.TRAJ43	3,91	9,77E-01	9,95E-01
TRA-TRAV8-2.TRAJ6	13,31	9,77E-01	9,95E-01
TRA-TRAV23DV6.TRAJ45	9,63	9,77E-01	9,95E-01
TRA-TRAV26-1.TRAJ23	11,41	9,78E-01	9,95E-01
TRA-TRAV4.TRAJ42	10,68	9,78E-01	9,95E-01
IGK-IGKV1-8.IGKJ1	-1,58	9,79E-01	9,95E-01
TRB-TRBV6-2.TRBJ2-7	2,91	9,80E-01	9,95E-01
IGH-IGHV3-21.IGHJ1	-4,55	9,80E-01	9,95E-01
IGH-IGHV4-39.IGHJ6	-1,07	9,82E-01	9,96E-01
TRA-TRAV6.TRAJ5	-13,33	9,83E-01	9,96E-01
IGH-IGHV3-53.IGHJ1	-4,97	9,84E-01	9,96E-01
IGL-IGLV7-46.IGLJ2	1,23	9,84E-01	9,96E-01
TRB-TRBV29-1.TRBJ2-6	10,10	9,84E-01	9,96E-01
TRB-TRBV10-3.TRBJ1-3	12,60	9,84E-01	9,96E-01
TRA-TRAV13-2.TRAJ26	-13,53	9,87E-01	9,99E-01
TRA-TRAV4.TRAJ3	8,31	9,88E-01	9,99E-01
IGH-IGHV4-31.IGHJ6	1,02	9,90E-01	9,99E-01
IGK-IGKV1-6.IGKJ4	-1,35	9,91E-01	9,99E-01
TRA-TRAV13-2.TRAJ24	-14,18	9,92E-01	9,99E-01
TRA-TRAV8-6.TRAJ5	8,52	9,93E-01	9,99E-01
TRA-TRAV1-2.TRAJ26	1,47	9,93E-01	9,99E-01
TRB-TRBV27.TRBJ1-2	1,04	9,93E-01	9,99E-01
TRA-TRAV9-2.TRAJ37	2,91	9,94E-01	9,99E-01
IGL-IGLV2-23.IGLJ2	-0,15	9,95E-01	9,99E-01
TRA-TRAV26-1.TRAJ10	3,45	9,95E-01	9,99E-01
TRA-TRAV8-2.TRAJ5	-2,56	9,95E-01	9,99E-01
TRB-TRBV13.TRBJ2-5	2,91	9,95E-01	9,99E-01
TRB-TRBV18.TRBJ2-2	-5,40	9,96E-01	9,99E-01
TRB-TRBV20-1.TRBJ2-1	-0,21	9,97E-01	9,99E-01
TRB-TRBV2.TRBJ2-3	0,10	9,98E-01	9,99E-01
TRA-TRAV1-2.TRAJ33	0,02	9,99E-01	9,99E-01
TRA-TRAV3.TRAJ29	1,50	9,99E-01	9,99E-01
IGK-IGKV4-1.IGKJ4	0,05	9,99E-01	9,99E-01
TRA-TRAV13-1.TRAJ38	-0,43	9,99E-01	9,99E-01
Low disease activity patients were set as the reference group for referring the effect direction

## Sheet: ACPA_V
Segment	Beta	Pvalue	FDR
IGK-IGKV4-1	-45,23	5,27E-03	3,44E-01
TRD-TRDV1	-4,17	5,70E-03	3,44E-01
TRD-TRDV2	3,16	5,84E-03	3,44E-01
IGK-IGKV1-5	-35,98	2,92E-02	9,36E-01
IGH-IGHV4-28	-69,65	2,98E-02	9,36E-01
IGL-IGLV7-43	-263,98	3,54E-02	9,36E-01
IGL-IGLV8-61	40,97	4,40E-02	9,36E-01
TRG-TRGV9	2,98	4,72E-02	9,36E-01
TRB-TRBV7-7	-1473,04	5,27E-02	9,36E-01
IGK-IGKV2-40	-405,66	6,54E-02	9,36E-01
TRB-TRBV28	-13,06	7,58E-02	9,36E-01
IGL-IGLV3-27	-248,35	7,66E-02	9,36E-01
TRA-TRAV1-1	-114,23	8,11E-02	9,36E-01
TRB-TRBV3-1	36,13	8,15E-02	9,36E-01
TRB-TRBV15	93,73	8,46E-02	9,36E-01
TRA-TRAV27	78,91	9,79E-02	9,36E-01
IGK-IGKV1-12	-57,26	1,00E-01	9,36E-01
TRB-TRBV6-5	-51,88	1,02E-01	9,36E-01
TRA-TRAV29DV5	25,89	1,14E-01	9,36E-01
IGL-IGLV10-54	35,38	1,15E-01	9,36E-01
TRB-TRBV2	19,08	1,24E-01	9,36E-01
IGH-IGHV3-15	29,27	1,28E-01	9,36E-01
TRA-TRAV6	-140,47	1,32E-01	9,36E-01
IGH-IGHV3-23	10,91	1,32E-01	9,36E-01
IGK-IGKV3-20	11,32	1,36E-01	9,36E-01
TRA-TRAV38-1	31,07	1,46E-01	9,36E-01
IGL-IGLV2-18	-281,33	1,55E-01	9,36E-01
IGK-IGKV1D-43	831,20	1,61E-01	9,36E-01
IGK-IGKV1-17	18,75	1,64E-01	9,36E-01
IGH-IGHV2-5	-35,31	1,65E-01	9,36E-01
IGH-IGHV4-31	-48,77	1,66E-01	9,36E-01
TRA-TRAV10	-104,01	1,77E-01	9,36E-01
TRB-TRBV6-1	-72,13	1,77E-01	9,36E-01
TRB-TRBV29-1	14,79	1,80E-01	9,36E-01
IGH-IGHV3-72	68,05	2,05E-01	9,50E-01
TRG-TRGV3	-3,36	2,19E-01	9,50E-01
IGH-IGHV1-24	-101,42	2,33E-01	9,50E-01
TRA-TRAV2	-53,82	2,57E-01	9,50E-01
TRA-TRAV8-1	24,20	2,61E-01	9,50E-01
TRA-TRAV24	40,84	2,79E-01	9,50E-01
TRB-TRBV30	-40,59	2,99E-01	9,50E-01
TRA-TRAV40	446,26	3,05E-01	9,50E-01
TRB-TRBV20-1	16,91	3,06E-01	9,50E-01
TRA-TRAV3	17,41	3,10E-01	9,50E-01
TRB-TRBV5-4	-66,73	3,10E-01	9,50E-01
TRA-TRAV16	-74,95	3,12E-01	9,50E-01
IGH-IGHV1-2	15,01	3,15E-01	9,50E-01
IGL-IGLV9-49	97,44	3,23E-01	9,50E-01
IGL-IGLV3-25	-36,61	3,24E-01	9,50E-01
IGL-IGLV4-60	-46,01	3,27E-01	9,50E-01
TRB-TRBV7-2	-11,82	3,32E-01	9,50E-01
TRA-TRAV19	-14,24	3,32E-01	9,50E-01
TRB-TRBV11-1	-544,62	3,34E-01	9,50E-01
IGH-IGHV5-10-1	-15,63	3,41E-01	9,50E-01
IGK-IGKV5-2	-254,92	3,42E-01	9,50E-01
IGH-IGHV1-58	103,07	3,46E-01	9,50E-01
IGH-IGHV3-20	-76,88	3,46E-01	9,50E-01
TRA-TRAV14DV4	-16,55	3,49E-01	9,50E-01
TRA-TRAV34	166,97	3,51E-01	9,50E-01
TRB-TRBV4-1	-25,98	3,55E-01	9,50E-01
TRB-TRBV18	-43,08	3,61E-01	9,50E-01
IGK-IGKV1-33	-9,88	3,67E-01	9,50E-01
TRA-TRAV12-3	-29,40	3,67E-01	9,50E-01
IGK-IGKV2-29	27,09	3,75E-01	9,50E-01
TRA-TRAV26-2	-35,10	3,76E-01	9,50E-01
TRA-TRAV8-2	23,71	3,87E-01	9,50E-01
TRB-TRBV6-4	72,80	3,99E-01	9,50E-01
TRA-TRAV8-6	46,25	4,00E-01	9,50E-01
IGH-IGHV3-73	55,17	4,01E-01	9,50E-01
TRA-TRAV25	-49,54	4,04E-01	9,50E-01
TRB-TRBV10-3	15,15	4,09E-01	9,50E-01
IGL-IGLV2-11	4,93	4,19E-01	9,50E-01
IGL-IGLV3-16	-13,68	4,22E-01	9,50E-01
IGL-IGLV1-51	-5,18	4,44E-01	9,50E-01
TRB-TRBV7-8	-58,43	4,44E-01	9,50E-01
TRA-TRAV9-2	23,05	4,58E-01	9,50E-01
IGL-IGLV3-9	-46,35	4,58E-01	9,50E-01
TRB-TRBV6-2	-21,71	4,58E-01	9,50E-01
TRA-TRAV36DV7	61,43	4,58E-01	9,50E-01
IGH-IGHV2-70	-20,52	4,62E-01	9,50E-01
IGH-IGHV1-46	18,52	4,62E-01	9,50E-01
IGK-IGKV2-30	19,50	4,70E-01	9,50E-01
IGH-IGHV3-21	22,60	4,71E-01	9,50E-01
TRA-TRAV20	-35,23	4,75E-01	9,50E-01
IGL-IGLV3-21	9,89	4,83E-01	9,50E-01
TRB-TRBV9	19,42	4,84E-01	9,50E-01
IGL-IGLV3-19	-5,90	4,89E-01	9,50E-01
IGK-IGKV3-11	7,99	4,89E-01	9,50E-01
IGK-IGKV3-15	10,16	4,92E-01	9,50E-01
TRA-TRAV13-2	-26,16	4,96E-01	9,50E-01
IGL-IGLV2-23	8,09	4,98E-01	9,50E-01
TRB-TRBV6-6	20,67	4,99E-01	9,50E-01
TRB-TRBV12-5	31,09	5,11E-01	9,50E-01
TRA-TRAV12-2	-8,04	5,15E-01	9,50E-01
TRB-TRBV7-9	-12,74	5,31E-01	9,50E-01
TRA-TRAV39	890,55	5,41E-01	9,50E-01
TRA-TRAV35	29,28	5,46E-01	9,50E-01
IGL-IGLV3-1	-16,25	5,62E-01	9,50E-01
IGL-IGLV5-52	-111,46	5,62E-01	9,50E-01
IGH-IGHV4-30-2	6,47	5,70E-01	9,50E-01
TRB-TRBV7-6	-26,44	5,74E-01	9,50E-01
TRA-TRAV1-2	5,84	5,75E-01	9,50E-01
TRB-TRBV11-3	-127,85	5,77E-01	9,50E-01
TRA-TRAV38-2DV8	-27,02	5,83E-01	9,50E-01
IGL-IGLV2-14	2,67	5,85E-01	9,50E-01
IGH-IGHV3-49	-32,55	5,92E-01	9,50E-01
TRB-TRBV12-3	-6,89	6,00E-01	9,50E-01
IGL-IGLV6-57	7,07	6,07E-01	9,50E-01
IGH-IGHV3-7	-9,29	6,10E-01	9,50E-01
TRB-TRBV25-1	-179,62	6,22E-01	9,50E-01
IGH-IGHV1-18	8,60	6,23E-01	9,50E-01
TRB-TRBV5-8	-62,34	6,27E-01	9,50E-01
IGH-IGHV3-53	-10,09	6,29E-01	9,50E-01
TRA-TRAV12-1	12,73	6,29E-01	9,50E-01
IGK-IGKV1-27	17,55	6,31E-01	9,50E-01
TRA-TRAV23DV6	11,11	6,35E-01	9,50E-01
TRB-TRBV5-1	8,56	6,35E-01	9,50E-01
TRB-TRBV24-1	16,26	6,38E-01	9,50E-01
TRB-TRBV13	11,97	6,38E-01	9,50E-01
IGK-IGKV1-13	7,00	6,57E-01	9,59E-01
TRB-TRBV19	-4,37	6,59E-01	9,59E-01
TRB-TRBV27	12,10	6,65E-01	9,59E-01
IGK-IGKV1-39	2,88	6,68E-01	9,59E-01
IGH-IGHV4-61	16,01	6,72E-01	9,59E-01
IGL-IGLV5-45	-11,63	6,79E-01	9,61E-01
IGH-IGHV3-74	-9,88	6,84E-01	9,61E-01
TRA-TRAV22	19,47	6,91E-01	9,62E-01
TRB-TRBV16	-177,42	6,99E-01	9,62E-01
IGL-IGLV3-10	-9,44	7,03E-01	9,62E-01
TRA-TRAV4	-9,40	7,10E-01	9,62E-01
IGH-IGHV6-1	-12,91	7,12E-01	9,62E-01
TRA-TRAV8-3	-5,12	7,25E-01	9,65E-01
TRA-TRAV26-1	8,21	7,26E-01	9,65E-01
IGK-IGKV1-9	13,55	7,33E-01	9,65E-01
IGL-IGLV4-69	-15,41	7,36E-01	9,65E-01
IGL-IGLV1-44	-3,04	7,41E-01	9,65E-01
IGL-IGLV1-36	-6,53	7,53E-01	9,72E-01
TRG-TRGV8	-1,34	7,58E-01	9,72E-01
TRD-TRDV3	-0,55	7,66E-01	9,76E-01
IGL-IGLV1-40	-2,19	7,73E-01	9,78E-01
IGH-IGHV4-39	4,93	7,96E-01	9,92E-01
TRG-TRGV7	5,69	7,98E-01	9,92E-01
TRA-TRAV13-1	-4,87	8,08E-01	9,92E-01
IGK-IGKV2-28	2,45	8,37E-01	9,92E-01
TRA-TRAV8-4	-22,84	8,37E-01	9,92E-01
IGK-IGKV1-37	-78,05	8,44E-01	9,92E-01
TRG-TRGV2	-0,34	8,45E-01	9,92E-01
IGH-IGHV4-34	4,00	8,52E-01	9,92E-01
IGH-IGHV2-26	-5,91	8,64E-01	9,92E-01
IGH-IGHV3-13	-8,19	8,68E-01	9,92E-01
IGK-IGKV2-24	-10,20	8,71E-01	9,92E-01
IGH-IGHV1-69	-1,89	8,79E-01	9,92E-01
IGH-IGHV5-51	4,24	8,80E-01	9,92E-01
TRA-TRAV41	-5,63	8,86E-01	9,92E-01
IGK-IGKV1-6	4,82	8,90E-01	9,92E-01
TRB-TRBV5-5	14,49	8,93E-01	9,92E-01
IGK-IGKV6-21	-21,47	8,95E-01	9,92E-01
IGK-IGKV2-26	-5,63	9,00E-01	9,92E-01
TRA-TRAV5	-4,53	9,02E-01	9,92E-01
TRB-TRBV11-2	-6,77	9,11E-01	9,92E-01
TRB-TRBV5-6	5,22	9,17E-01	9,92E-01
TRA-TRAV17	-0,65	9,25E-01	9,92E-01
IGH-IGHV3-43	-3,27	9,30E-01	9,92E-01
TRB-TRBV14	2,21	9,31E-01	9,92E-01
IGH-IGHV3-11	1,85	9,34E-01	9,92E-01
TRB-TRBV4-2	1,13	9,36E-01	9,92E-01
IGK-IGKV1-8	-2,71	9,39E-01	9,92E-01
TRA-TRAV21	-1,29	9,49E-01	9,92E-01
IGH-IGHV3-30	-0,42	9,58E-01	9,92E-01
IGK-IGKV1-16	1,10	9,59E-01	9,92E-01
IGH-IGHV3-64	1,66	9,70E-01	9,92E-01
IGH-IGHV4-4	0,44	9,71E-01	9,92E-01
IGL-IGLV7-46	1,76	9,71E-01	9,92E-01
TRB-TRBV7-3	-1,86	9,75E-01	9,92E-01
TRB-TRBV10-2	1,81	9,82E-01	9,93E-01
IGL-IGLV5-37	-0,61	9,90E-01	9,96E-01
TRA-TRAV30	0,25	9,97E-01	9,97E-01
ACPA-positive patients were set as the reference group for referring the effect direction

## Sheet: ACPA_J
Segment	Beta	Pvalue	FDR
IGK-IGKV4-1	-45,23	5,27E-03	8,27E-01
IGK-IGKV1-5	-35,98	2,92E-02	8,27E-01
IGH-IGHV4-28	-69,65	2,98E-02	8,27E-01
TRA-TRAJ22	116,17	3,33E-02	8,27E-01
IGL-IGLV7-43	-263,98	3,54E-02	8,27E-01
IGK-IGKJ1	-15,46	4,26E-02	8,27E-01
IGL-IGLV8-61	40,97	4,40E-02	8,27E-01
TRB-TRBJ2-5	-51,06	4,67E-02	8,27E-01
TRG-TRGV9	2,98	4,72E-02	8,27E-01
TRD-TRDJ1	-4,95	5,35E-02	8,27E-01
TRB-TRBJ1-6	-68,53	5,76E-02	8,27E-01
TRA-TRAJ28	-151,82	6,07E-02	8,27E-01
TRG-TRGJP	2,78	6,22E-02	8,27E-01
IGK-IGKV2-40	-405,66	6,54E-02	8,27E-01
IGL-IGLV3-27	-248,35	7,66E-02	8,58E-01
TRD-TRDJ3	5,58	9,38E-02	8,58E-01
TRG-TRGJ1	-2,45	9,75E-02	8,58E-01
IGL-IGLJ3	-6,50	1,00E-01	8,58E-01
IGK-IGKV1-12	-57,26	1,00E-01	8,58E-01
TRA-TRAJ21	-103,30	1,07E-01	8,58E-01
TRA-TRAJ49	34,51	1,11E-01	8,58E-01
IGK-IGKJ2	11,48	1,14E-01	8,58E-01
IGL-IGLV10-54	35,38	1,15E-01	8,58E-01
TRA-TRAJ44	-118,37	1,26E-01	8,58E-01
TRA-TRAJ46	804,57	1,27E-01	8,58E-01
IGH-IGHV3-15	29,27	1,28E-01	8,58E-01
IGH-IGHV3-23	10,91	1,32E-01	8,58E-01
IGK-IGKV3-20	11,32	1,36E-01	8,58E-01
IGL-IGLJ6	-161,27	1,43E-01	8,64E-01
IGL-IGLV2-18	-281,33	1,55E-01	8,64E-01
IGK-IGKV1D-43	831,20	1,61E-01	8,64E-01
IGK-IGKV1-17	18,75	1,64E-01	8,64E-01
IGH-IGHV2-5	-35,31	1,65E-01	8,64E-01
IGH-IGHV4-31	-48,77	1,66E-01	8,64E-01
TRA-TRAJ27	42,24	1,83E-01	9,05E-01
TRA-TRAJ30	23,84	1,86E-01	9,05E-01
TRB-TRBJ1-5	10,80	1,93E-01	9,05E-01
IGH-IGHJ3	-14,53	1,96E-01	9,05E-01
IGH-IGHJ2	12,63	1,99E-01	9,05E-01
IGH-IGHV3-72	68,05	2,05E-01	9,06E-01
TRG-TRGV3	-3,36	2,19E-01	9,43E-01
TRA-TRAJ57	34,85	2,28E-01	9,47E-01
IGH-IGHV1-24	-101,42	2,33E-01	9,47E-01
TRA-TRAJ18	95,83	2,48E-01	9,47E-01
IGL-IGLJ2	3,64	2,48E-01	9,47E-01
TRA-TRAJ16	-97,88	2,49E-01	9,47E-01
TRA-TRAJ20	22,04	2,65E-01	9,47E-01
TRA-TRAJ35	80,54	2,78E-01	9,47E-01
TRA-TRAJ58	-88,65	2,92E-01	9,47E-01
TRA-TRAJ8	27,20	3,05E-01	9,47E-01
TRA-TRAJ7	-102,82	3,06E-01	9,47E-01
TRB-TRBJ2-6	-39,16	3,08E-01	9,47E-01
IGH-IGHV1-2	15,01	3,15E-01	9,47E-01
IGL-IGLV9-49	97,44	3,23E-01	9,47E-01
IGL-IGLV3-25	-36,61	3,24E-01	9,47E-01
IGL-IGLV4-60	-46,01	3,27E-01	9,47E-01
IGK-IGKJ5	7,07	3,36E-01	9,47E-01
IGH-IGHV5-10-1	-15,63	3,41E-01	9,47E-01
IGK-IGKV5-2	-254,92	3,42E-01	9,47E-01
TRA-TRAJ11	30,14	3,45E-01	9,47E-01
IGH-IGHV1-58	103,07	3,46E-01	9,47E-01
IGH-IGHV3-20	-76,88	3,46E-01	9,47E-01
TRA-TRAJ41	-81,11	3,50E-01	9,47E-01
TRD-TRDJ2	3,14	3,50E-01	9,47E-01
IGK-IGKV1-33	-9,88	3,67E-01	9,47E-01
IGK-IGKV2-29	27,09	3,75E-01	9,47E-01
TRA-TRAJ10	-37,44	3,81E-01	9,47E-01
TRA-TRAJ56	-85,04	3,84E-01	9,47E-01
IGH-IGHV3-73	55,17	4,01E-01	9,47E-01
IGL-IGLV2-11	4,93	4,19E-01	9,47E-01
TRA-TRAJ47	-47,65	4,22E-01	9,47E-01
IGL-IGLV3-16	-13,68	4,22E-01	9,47E-01
IGL-IGLV1-51	-5,18	4,44E-01	9,47E-01
IGL-IGLV3-9	-46,35	4,58E-01	9,47E-01
IGH-IGHV2-70	-20,52	4,62E-01	9,47E-01
IGH-IGHV1-46	18,52	4,62E-01	9,47E-01
IGK-IGKV2-30	19,50	4,70E-01	9,47E-01
IGH-IGHV3-21	22,60	4,71E-01	9,47E-01
IGL-IGLV3-21	9,89	4,83E-01	9,47E-01
TRA-TRAJ34	-20,46	4,83E-01	9,47E-01
IGL-IGLV3-19	-5,90	4,89E-01	9,47E-01
IGK-IGKV3-11	7,99	4,89E-01	9,47E-01
IGK-IGKV3-15	10,16	4,92E-01	9,47E-01
TRA-TRAJ23	-35,98	4,95E-01	9,47E-01
IGL-IGLV2-23	8,09	4,98E-01	9,47E-01
TRA-TRAJ26	-21,68	5,10E-01	9,47E-01
TRA-TRAJ38	77,22	5,11E-01	9,47E-01
TRA-TRAJ50	90,19	5,13E-01	9,47E-01
TRA-TRAJ53	-33,24	5,15E-01	9,47E-01
TRA-TRAJ13	-23,12	5,21E-01	9,47E-01
IGK-IGKJ4	-7,35	5,29E-01	9,47E-01
IGL-IGLJ1	2,99	5,32E-01	9,47E-01
TRA-TRAJ52	-18,55	5,35E-01	9,47E-01
TRA-TRAJ3	-32,75	5,46E-01	9,47E-01
TRA-TRAJ15	-24,61	5,48E-01	9,47E-01
TRB-TRBJ2-2	23,64	5,52E-01	9,47E-01
TRA-TRAJ54	37,31	5,59E-01	9,47E-01
TRA-TRAJ24	-19,82	5,59E-01	9,47E-01
IGL-IGLV3-1	-16,25	5,62E-01	9,47E-01
IGL-IGLV5-52	-111,46	5,62E-01	9,47E-01
TRB-TRBJ1-2	3,90	5,67E-01	9,47E-01
IGH-IGHJ1	-13,03	5,68E-01	9,47E-01
IGH-IGHV4-30-2	6,47	5,70E-01	9,47E-01
TRB-TRBJ1-1	-4,45	5,72E-01	9,47E-01
TRA-TRAJ42	12,25	5,82E-01	9,47E-01
TRG-TRGJP1	-1,74	5,85E-01	9,47E-01
IGL-IGLV2-14	2,67	5,85E-01	9,47E-01
TRA-TRAJ5	-26,38	5,88E-01	9,47E-01
IGH-IGHV3-49	-32,55	5,92E-01	9,47E-01
IGL-IGLV6-57	7,07	6,07E-01	9,47E-01
IGH-IGHV3-7	-9,29	6,10E-01	9,47E-01
TRB-TRBJ1-4	-17,37	6,15E-01	9,47E-01
TRA-TRAJ29	-23,80	6,16E-01	9,47E-01
IGH-IGHJ5	5,61	6,18E-01	9,47E-01
IGH-IGHV1-18	8,60	6,23E-01	9,47E-01
TRB-TRBJ2-7	2,80	6,29E-01	9,47E-01
IGH-IGHV3-53	-10,09	6,29E-01	9,47E-01
IGK-IGKV1-27	17,55	6,31E-01	9,47E-01
TRA-TRAJ48	8,80	6,40E-01	9,52E-01
TRB-TRBJ2-3	-3,94	6,52E-01	9,61E-01
IGK-IGKV1-13	7,00	6,57E-01	9,61E-01
IGK-IGKV1-39	2,88	6,68E-01	9,67E-01
IGH-IGHV4-61	16,01	6,72E-01	9,67E-01
IGL-IGLV5-45	-11,63	6,79E-01	9,68E-01
IGH-IGHV3-74	-9,88	6,84E-01	9,68E-01
TRG-TRGJP2	1,78	6,96E-01	9,78E-01
IGL-IGLV3-10	-9,44	7,03E-01	9,80E-01
IGH-IGHV6-1	-12,91	7,12E-01	9,84E-01
IGK-IGKV1-9	13,55	7,33E-01	9,86E-01
IGL-IGLV4-69	-15,41	7,36E-01	9,86E-01
TRA-TRAJ9	-11,81	7,37E-01	9,86E-01
IGL-IGLV1-44	-3,04	7,41E-01	9,86E-01
TRA-TRAJ43	-5,39	7,42E-01	9,86E-01
IGH-IGHJ4	-2,03	7,47E-01	9,86E-01
IGL-IGLV1-36	-6,53	7,53E-01	9,86E-01
TRG-TRGV8	-1,34	7,58E-01	9,86E-01
TRB-TRBJ2-1	1,70	7,72E-01	9,88E-01
IGL-IGLV1-40	-2,19	7,73E-01	9,88E-01
TRA-TRAJ40	-8,24	7,76E-01	9,88E-01
IGH-IGHV4-39	4,93	7,96E-01	9,88E-01
TRG-TRGV7	5,69	7,98E-01	9,88E-01
TRA-TRAJ4	6,58	8,19E-01	9,88E-01
IGK-IGKV2-28	2,45	8,37E-01	9,88E-01
IGH-IGHJ6	-1,28	8,41E-01	9,88E-01
IGK-IGKV1-37	-78,05	8,44E-01	9,88E-01
TRA-TRAJ36	-10,71	8,47E-01	9,88E-01
TRA-TRAJ31	-64,77	8,51E-01	9,88E-01
IGH-IGHV4-34	4,00	8,52E-01	9,88E-01
TRA-TRAJ17	5,47	8,54E-01	9,88E-01
TRB-TRBJ2-4	11,28	8,57E-01	9,88E-01
IGH-IGHV2-26	-5,91	8,64E-01	9,88E-01
IGH-IGHV3-13	-8,19	8,68E-01	9,88E-01
TRA-TRAJ39	-3,40	8,70E-01	9,88E-01
IGK-IGKV2-24	-10,20	8,71E-01	9,88E-01
IGH-IGHV1-69	-1,89	8,79E-01	9,88E-01
IGH-IGHV5-51	4,24	8,80E-01	9,88E-01
IGL-IGLJ7	7,01	8,82E-01	9,88E-01
IGK-IGKV1-6	4,82	8,90E-01	9,88E-01
IGK-IGKV6-21	-21,47	8,95E-01	9,88E-01
TRB-TRBJ1-3	-6,13	8,97E-01	9,88E-01
IGK-IGKV2-26	-5,63	9,00E-01	9,88E-01
TRA-TRAJ6	3,11	9,15E-01	9,88E-01
TRA-TRAJ45	2,76	9,22E-01	9,88E-01
TRA-TRAJ12	-1,73	9,25E-01	9,88E-01
IGH-IGHV3-43	-3,27	9,30E-01	9,88E-01
IGH-IGHV3-11	1,85	9,34E-01	9,88E-01
IGK-IGKV1-8	-2,71	9,39E-01	9,88E-01
TRA-TRAJ32	-2,88	9,51E-01	9,88E-01
TRA-TRAJ37	-1,78	9,55E-01	9,88E-01
IGH-IGHV3-30	-0,42	9,58E-01	9,88E-01
IGK-IGKV1-16	1,10	9,59E-01	9,88E-01
IGH-IGHV3-64	1,66	9,70E-01	9,88E-01
IGH-IGHV4-4	0,44	9,71E-01	9,88E-01
IGL-IGLV7-46	1,76	9,71E-01	9,88E-01
TRA-TRAJ33	0,34	9,80E-01	9,91E-01
IGL-IGLV5-37	-0,61	9,90E-01	9,96E-01
IGK-IGKJ3	-0,07	9,96E-01	9,96E-01
ACPA-positive patients were set as the reference group for referring the effect direction

## Sheet: ACPA_VJ
Segment	Beta	Pvalue	FDR
TRD-TRDV1.TRDJ1	-5,02	3,45E-03	9,72E-01
TRA-TRAV2.TRAJ5	-3562,09	5,69E-03	9,72E-01
TRA-TRAV30.TRAJ52	3603,35	7,44E-03	9,72E-01
IGK-IGKV4-1.IGKJ2	-144,44	7,89E-03	9,72E-01
TRA-TRAV8-3.TRAJ15	-2552,09	8,16E-03	9,72E-01
TRA-TRAV26-1.TRAJ34	1399,57	1,07E-02	9,72E-01
IGH-IGHV1-18.IGHJ3	213,43	1,48E-02	9,72E-01
TRA-TRAV27.TRAJ41	-4939,75	1,56E-02	9,72E-01
TRD-TRDV2.TRDJ1	3,04	1,74E-02	9,72E-01
TRA-TRAV8-2.TRAJ21	-2340,40	1,75E-02	9,72E-01
TRA-TRAV9-2.TRAJ4	1762,78	1,79E-02	9,72E-01
IGH-IGHV4-39.IGHJ3	-411,27	1,85E-02	9,72E-01
TRA-TRAV2.TRAJ26	2222,40	1,89E-02	9,72E-01
TRA-TRAV2.TRAJ22	-2881,00	1,96E-02	9,72E-01
TRA-TRAV2.TRAJ23	-2778,01	2,03E-02	9,72E-01
TRA-TRAV9-2.TRAJ33	2706,69	2,03E-02	9,72E-01
TRA-TRAV3.TRAJ3	-3034,79	2,33E-02	9,72E-01
TRA-TRAV21.TRAJ57	1166,02	2,37E-02	9,72E-01
TRA-TRAV12-3.TRAJ8	1952,98	2,61E-02	9,72E-01
TRB-TRBV6-5.TRBJ1-6	-1799,99	2,75E-02	9,72E-01
TRA-TRAV4.TRAJ22	-3626,81	2,75E-02	9,72E-01
TRB-TRBV29-1.TRBJ1-5	712,98	2,94E-02	9,72E-01
TRA-TRAV27.TRAJ15	2871,63	2,97E-02	9,72E-01
TRA-TRAV20.TRAJ37	-1807,58	3,00E-02	9,72E-01
TRB-TRBV27.TRBJ1-3	2731,64	3,04E-02	9,72E-01
TRA-TRAV27.TRAJ29	2671,86	3,11E-02	9,72E-01
TRA-TRAV13-1.TRAJ42	1110,28	3,14E-02	9,72E-01
TRB-TRBV6-5.TRBJ1-1	-359,50	3,18E-02	9,72E-01
TRB-TRBV5-4.TRBJ1-5	2474,77	3,31E-02	9,72E-01
TRA-TRAV8-2.TRAJ26	-2936,11	3,35E-02	9,72E-01
IGK-IGKV3-20.IGKJ2	29,12	3,35E-02	9,72E-01
TRA-TRAV8-1.TRAJ30	2205,70	3,36E-02	9,72E-01
TRA-TRAV5.TRAJ13	-2717,87	3,38E-02	9,72E-01
TRA-TRAV27.TRAJ57	2027,53	3,43E-02	9,72E-01
TRA-TRAV17.TRAJ40	858,94	3,46E-02	9,72E-01
IGH-IGHV4-28.IGHJ4	-137,46	3,52E-02	9,72E-01
TRA-TRAV9-2.TRAJ43	1595,47	3,58E-02	9,72E-01
TRD-TRDV2.TRDJ3	7,62	3,79E-02	9,72E-01
TRA-TRAV35.TRAJ37	2031,03	3,86E-02	9,72E-01
IGL-IGLV7-43.IGLJ2	-495,34	3,98E-02	9,72E-01
TRA-TRAV27.TRAJ9	2818,29	4,07E-02	9,72E-01
TRB-TRBV4-1.TRBJ1-4	-1331,88	4,25E-02	9,72E-01
TRA-TRAV12-1.TRAJ28	-2577,59	4,26E-02	9,72E-01
TRA-TRAV12-3.TRAJ3	-2432,05	4,28E-02	9,72E-01
TRA-TRAV2.TRAJ21	-1935,30	4,36E-02	9,72E-01
TRB-TRBV12-3.TRBJ2-6	1161,74	4,43E-02	9,72E-01
TRA-TRAV4.TRAJ10	-2195,71	4,48E-02	9,72E-01
TRA-TRAV29DV5.TRAJ32	1305,86	4,49E-02	9,72E-01
TRB-TRBV20-1.TRBJ2-6	-1914,68	4,65E-02	9,72E-01
IGH-IGHV1-2.IGHJ1	342,82	4,67E-02	9,72E-01
IGK-IGKV1-39.IGKJ4	-94,89	4,70E-02	9,72E-01
TRB-TRBV2.TRBJ2-7	140,20	4,72E-02	9,72E-01
TRB-TRBV13.TRBJ1-2	-1874,70	4,74E-02	9,72E-01
TRB-TRBV6-1.TRBJ2-6	-3011,48	4,76E-02	9,72E-01
TRB-TRBV14.TRBJ1-2	-1287,41	4,78E-02	9,72E-01
TRA-TRAV13-1.TRAJ5	-1384,91	4,82E-02	9,72E-01
TRA-TRAV30.TRAJ37	-3350,51	4,86E-02	9,72E-01
TRA-TRAV9-2.TRAJ18	3098,21	4,91E-02	9,72E-01
TRA-TRAV12-2.TRAJ38	-2424,14	4,91E-02	9,72E-01
TRA-TRAV12-2.TRAJ24	639,77	5,06E-02	9,72E-01
TRB-TRBV3-1.TRBJ2-5	-531,26	5,08E-02	9,72E-01
TRA-TRAV26-1.TRAJ13	1441,99	5,15E-02	9,72E-01
TRB-TRBV7-8.TRBJ1-4	1714,05	5,22E-02	9,72E-01
TRB-TRBV3-1.TRBJ1-2	205,40	5,23E-02	9,72E-01
IGK-IGKV4-1.IGKJ1	-71,85	5,49E-02	9,72E-01
IGL-IGLV2-23.IGLJ2	49,42	5,53E-02	9,72E-01
IGK-IGKV3-15.IGKJ4	65,05	5,55E-02	9,72E-01
TRA-TRAV19.TRAJ29	873,42	5,57E-02	9,72E-01
TRA-TRAV14DV4.TRAJ11	1701,88	5,58E-02	9,72E-01
TRA-TRAV41.TRAJ53	-1684,63	5,61E-02	9,72E-01
TRA-TRAV36DV7.TRAJ54	1581,58	5,62E-02	9,72E-01
TRG-TRGV9.TRGJP	2,84	5,62E-02	9,72E-01
TRB-TRBV7-8.TRBJ2-3	-998,71	5,64E-02	9,72E-01
TRA-TRAV36DV7.TRAJ48	2363,47	5,94E-02	9,72E-01
TRA-TRAV19.TRAJ36	1036,26	5,95E-02	9,72E-01
IGK-IGKV4-1.IGKJ4	-89,57	6,02E-02	9,72E-01
TRA-TRAV12-2.TRAJ5	780,67	6,07E-02	9,72E-01
TRA-TRAV38-2DV8.TRAJ47	2594,00	6,10E-02	9,72E-01
TRA-TRAV27.TRAJ33	1590,20	6,17E-02	9,72E-01
TRA-TRAV21.TRAJ35	1316,84	6,17E-02	9,72E-01
TRB-TRBV28.TRBJ1-2	-160,26	6,20E-02	9,72E-01
TRA-TRAV19.TRAJ28	-1779,24	6,29E-02	9,72E-01
TRA-TRAV12-3.TRAJ17	-2442,31	6,32E-02	9,72E-01
TRA-TRAV8-3.TRAJ44	-1431,51	6,33E-02	9,72E-01
IGH-IGHV4-28.IGHJ6	-305,10	6,44E-02	9,72E-01
TRA-TRAV12-2.TRAJ6	515,22	6,51E-02	9,72E-01
TRA-TRAV24.TRAJ20	1611,84	6,56E-02	9,72E-01
TRB-TRBV28.TRBJ1-6	-644,52	6,56E-02	9,72E-01
TRA-TRAV12-2.TRAJ41	1177,37	6,59E-02	9,72E-01
TRA-TRAV21.TRAJ42	729,17	6,76E-02	9,72E-01
TRA-TRAV29DV5.TRAJ18	2116,34	6,99E-02	9,72E-01
TRA-TRAV2.TRAJ6	-1285,20	6,99E-02	9,72E-01
TRA-TRAV20.TRAJ4	-2338,36	7,03E-02	9,72E-01
TRB-TRBV20-1.TRBJ2-7	133,71	7,15E-02	9,72E-01
IGH-IGHV1-2.IGHJ3	217,88	7,32E-02	9,72E-01
TRA-TRAV12-2.TRAJ45	139,45	7,34E-02	9,72E-01
TRA-TRAV8-6.TRAJ5	1968,34	7,42E-02	9,72E-01
TRA-TRAV24.TRAJ34	396,29	7,47E-02	9,72E-01
TRA-TRAV17.TRAJ15	144,36	7,54E-02	9,72E-01
TRA-TRAV27.TRAJ53	706,28	7,59E-02	9,72E-01
TRB-TRBV7-3.TRBJ1-2	-2046,38	7,66E-02	9,72E-01
TRA-TRAV12-1.TRAJ20	-1072,42	7,75E-02	9,72E-01
TRA-TRAV20.TRAJ8	2329,09	7,81E-02	9,72E-01
IGH-IGHV2-5.IGHJ3	-265,29	7,82E-02	9,72E-01
TRA-TRAV1-1.TRAJ15	-2021,43	8,06E-02	9,72E-01
IGK-IGKV4-1.IGKJ5	-222,95	8,08E-02	9,72E-01
IGH-IGHV4-4.IGHJ1	-408,43	8,09E-02	9,72E-01
TRA-TRAV12-1.TRAJ18	2206,42	8,20E-02	9,72E-01
TRA-TRAV4.TRAJ9	-1273,21	8,21E-02	9,72E-01
TRA-TRAV17.TRAJ44	1768,54	8,22E-02	9,72E-01
IGK-IGKV1-16.IGKJ2	127,99	8,28E-02	9,72E-01
TRA-TRAV12-2.TRAJ50	1385,60	8,29E-02	9,72E-01
IGL-IGLV10-54.IGLJ2	93,14	8,35E-02	9,72E-01
TRA-TRAV8-6.TRAJ23	2145,11	8,39E-02	9,72E-01
TRA-TRAV6.TRAJ29	-3843,80	8,43E-02	9,72E-01
TRA-TRAV26-1.TRAJ38	1125,61	8,56E-02	9,72E-01
TRB-TRBV28.TRBJ1-4	-424,50	8,65E-02	9,72E-01
TRA-TRAV24.TRAJ29	2031,86	8,66E-02	9,72E-01
TRB-TRBV7-2.TRBJ1-2	-343,50	8,79E-02	9,72E-01
TRA-TRAV26-1.TRAJ40	755,18	8,82E-02	9,72E-01
TRB-TRBV27.TRBJ1-6	-1059,73	8,94E-02	9,72E-01
IGH-IGHV1-69.IGHJ5	140,10	8,98E-02	9,72E-01
IGK-IGKV3-15.IGKJ1	-50,44	8,99E-02	9,72E-01
TRA-TRAV20.TRAJ34	1489,03	9,07E-02	9,72E-01
TRA-TRAV14DV4.TRAJ4	-1879,22	9,12E-02	9,72E-01
TRA-TRAV16.TRAJ42	-2336,75	9,13E-02	9,72E-01
TRA-TRAV10.TRAJ15	-3060,89	9,19E-02	9,72E-01
TRA-TRAV22.TRAJ34	1499,41	9,23E-02	9,72E-01
IGH-IGHV2-26.IGHJ5	394,60	9,27E-02	9,72E-01
TRB-TRBV6-1.TRBJ1-6	-1501,29	9,29E-02	9,72E-01
TRA-TRAV26-1.TRAJ49	635,32	9,34E-02	9,72E-01
TRA-TRAV8-2.TRAJ44	-1112,07	9,43E-02	9,72E-01
IGH-IGHV3-23.IGHJ5	189,31	9,51E-02	9,72E-01
TRA-TRAV13-2.TRAJ26	-2497,61	9,76E-02	9,72E-01
TRB-TRBV2.TRBJ1-4	-1059,41	9,80E-02	9,72E-01
TRA-TRAV10.TRAJ10	-2161,78	9,82E-02	9,72E-01
TRB-TRBV7-6.TRBJ2-7	412,91	9,85E-02	9,72E-01
TRA-TRAV21.TRAJ38	1307,56	9,87E-02	9,72E-01
TRA-TRAV1-1.TRAJ33	1145,61	9,87E-02	9,72E-01
TRA-TRAV24.TRAJ9	2151,80	9,89E-02	9,72E-01
TRB-TRBV6-6.TRBJ2-3	324,38	9,91E-02	9,72E-01
TRA-TRAV12-2.TRAJ39	-988,64	9,95E-02	9,72E-01
TRB-TRBV3-1.TRBJ2-1	72,88	1,01E-01	9,72E-01
TRA-TRAV3.TRAJ37	1533,03	1,01E-01	9,72E-01
TRA-TRAV25.TRAJ20	1388,59	1,03E-01	9,72E-01
TRB-TRBV5-4.TRBJ2-5	-991,22	1,04E-01	9,72E-01
IGH-IGHV4-31.IGHJ4	-117,78	1,05E-01	9,72E-01
TRB-TRBV7-3.TRBJ2-7	737,30	1,08E-01	9,72E-01
TRA-TRAV23DV6.TRAJ21	1180,39	1,08E-01	9,72E-01
TRA-TRAV8-6.TRAJ37	-2174,27	1,09E-01	9,72E-01
TRA-TRAV13-2.TRAJ40	1243,95	1,10E-01	9,72E-01
TRB-TRBV20-1.TRBJ2-4	578,40	1,12E-01	9,72E-01
IGL-IGLV2-11.IGLJ2	12,68	1,12E-01	9,72E-01
TRB-TRBV7-8.TRBJ1-5	-915,46	1,13E-01	9,72E-01
TRA-TRAV9-2.TRAJ27	270,10	1,13E-01	9,72E-01
TRA-TRAV8-2.TRAJ30	685,90	1,14E-01	9,72E-01
TRA-TRAV13-2.TRAJ48	-1868,96	1,14E-01	9,72E-01
TRA-TRAV16.TRAJ40	-2521,53	1,14E-01	9,72E-01
IGK-IGKV1-17.IGKJ5	178,81	1,14E-01	9,72E-01
IGL-IGLV3-16.IGLJ3	-75,90	1,15E-01	9,72E-01
TRA-TRAV8-2.TRAJ48	326,51	1,16E-01	9,72E-01
TRA-TRAV12-3.TRAJ29	-1657,05	1,17E-01	9,72E-01
TRA-TRAV8-2.TRAJ5	716,26	1,17E-01	9,72E-01
TRB-TRBV5-1.TRBJ2-6	-950,72	1,18E-01	9,72E-01
TRB-TRBV24-1.TRBJ1-2	-977,78	1,18E-01	9,72E-01
TRA-TRAV13-2.TRAJ54	1209,45	1,18E-01	9,72E-01
IGL-IGLV2-14.IGLJ3	-48,36	1,18E-01	9,72E-01
TRB-TRBV24-1.TRBJ2-1	178,52	1,19E-01	9,72E-01
TRB-TRBV4-1.TRBJ2-5	-760,92	1,20E-01	9,72E-01
TRA-TRAV41.TRAJ43	985,54	1,21E-01	9,72E-01
TRA-TRAV9-2.TRAJ53	687,42	1,21E-01	9,72E-01
IGH-IGHV5-51.IGHJ4	-97,17	1,23E-01	9,72E-01
TRB-TRBV6-5.TRBJ2-5	-690,47	1,24E-01	9,72E-01
TRA-TRAV36DV7.TRAJ42	1438,27	1,24E-01	9,72E-01
TRA-TRAV26-1.TRAJ52	588,59	1,24E-01	9,72E-01
IGH-IGHV3-23.IGHJ2	271,41	1,24E-01	9,72E-01
TRB-TRBV5-1.TRBJ2-4	1560,75	1,24E-01	9,72E-01
IGK-IGKV1-5.IGKJ2	-58,44	1,25E-01	9,72E-01
TRA-TRAV20.TRAJ13	-1437,69	1,25E-01	9,72E-01
IGL-IGLV2-23.IGLJ1	130,89	1,25E-01	9,72E-01
TRA-TRAV20.TRAJ23	2060,96	1,25E-01	9,72E-01
IGK-IGKV3-20.IGKJ3	-71,32	1,25E-01	9,72E-01
TRA-TRAV8-6.TRAJ29	2160,75	1,26E-01	9,72E-01
TRA-TRAV19.TRAJ48	-978,95	1,26E-01	9,72E-01
TRA-TRAV41.TRAJ58	-1159,90	1,27E-01	9,72E-01
TRA-TRAV27.TRAJ32	2180,21	1,27E-01	9,72E-01
TRA-TRAV16.TRAJ28	-3118,18	1,27E-01	9,72E-01
TRA-TRAV29DV5.TRAJ44	471,27	1,27E-01	9,72E-01
TRB-TRBV7-2.TRBJ1-3	-1027,36	1,27E-01	9,72E-01
TRA-TRAV19.TRAJ9	-947,37	1,28E-01	9,72E-01
IGL-IGLV3-21.IGLJ1	102,23	1,29E-01	9,72E-01
IGH-IGHV4-28.IGHJ3	-274,55	1,29E-01	9,72E-01
TRA-TRAV2.TRAJ33	1022,69	1,31E-01	9,72E-01
TRA-TRAV23DV6.TRAJ23	-1313,98	1,32E-01	9,72E-01
TRB-TRBV6-2.TRBJ1-1	-317,70	1,33E-01	9,72E-01
TRA-TRAV12-3.TRAJ20	-1353,14	1,34E-01	9,72E-01
TRA-TRAV38-1.TRAJ54	-1194,07	1,35E-01	9,72E-01
TRA-TRAV29DV5.TRAJ47	1162,91	1,35E-01	9,72E-01
TRA-TRAV4.TRAJ29	-1804,17	1,36E-01	9,72E-01
TRB-TRBV3-1.TRBJ1-5	306,18	1,36E-01	9,72E-01
TRA-TRAV35.TRAJ52	772,36	1,36E-01	9,72E-01
IGK-IGKV2-28.IGKJ4	79,22	1,37E-01	9,72E-01
TRA-TRAV26-1.TRAJ9	-1455,94	1,37E-01	9,72E-01
TRA-TRAV8-2.TRAJ32	1092,55	1,37E-01	9,72E-01
TRA-TRAV4.TRAJ28	-2743,30	1,38E-01	9,72E-01
TRA-TRAV13-1.TRAJ48	615,93	1,38E-01	9,72E-01
TRA-TRAV38-1.TRAJ53	-841,50	1,40E-01	9,72E-01
TRA-TRAV17.TRAJ18	251,25	1,41E-01	9,72E-01
IGH-IGHV5-10-1.IGHJ3	-209,03	1,43E-01	9,72E-01
TRA-TRAV17.TRAJ24	1621,09	1,45E-01	9,72E-01
TRB-TRBV12-3.TRBJ2-1	33,69	1,45E-01	9,72E-01
TRA-TRAV13-1.TRAJ41	1388,26	1,45E-01	9,72E-01
TRB-TRBV7-8.TRBJ2-5	223,07	1,46E-01	9,72E-01
IGL-IGLV1-51.IGLJ3	-23,72	1,48E-01	9,72E-01
TRA-TRAV41.TRAJ54	1492,70	1,48E-01	9,72E-01
TRB-TRBV9.TRBJ2-6	-1765,67	1,49E-01	9,72E-01
TRA-TRAV13-1.TRAJ49	433,74	1,49E-01	9,72E-01
TRA-TRAV13-1.TRAJ35	1186,93	1,49E-01	9,72E-01
TRA-TRAV41.TRAJ48	322,85	1,49E-01	9,72E-01
IGK-IGKV3-15.IGKJ3	91,21	1,50E-01	9,72E-01
TRB-TRBV11-2.TRBJ1-2	529,51	1,50E-01	9,72E-01
TRB-TRBV6-1.TRBJ1-5	-428,34	1,50E-01	9,72E-01
TRA-TRAV4.TRAJ42	-1527,94	1,50E-01	9,72E-01
IGH-IGHV3-23.IGHJ4	18,32	1,51E-01	9,72E-01
TRA-TRAV1-1.TRAJ9	-949,85	1,51E-01	9,72E-01
TRA-TRAV23DV6.TRAJ26	-2036,03	1,54E-01	9,72E-01
TRA-TRAV9-2.TRAJ30	1203,62	1,57E-01	9,72E-01
IGK-IGKV1-39.IGKJ3	-57,53	1,57E-01	9,72E-01
TRB-TRBV6-1.TRBJ1-4	-1206,13	1,57E-01	9,72E-01
TRB-TRBV4-2.TRBJ1-2	170,40	1,58E-01	9,72E-01
IGL-IGLV7-43.IGLJ3	-251,79	1,58E-01	9,72E-01
IGH-IGHV1-69.IGHJ1	-274,85	1,58E-01	9,72E-01
TRA-TRAV8-6.TRAJ17	1627,67	1,58E-01	9,72E-01
TRA-TRAV35.TRAJ30	1809,03	1,60E-01	9,72E-01
TRB-TRBV12-3.TRBJ1-6	-614,51	1,62E-01	9,72E-01
TRA-TRAV26-1.TRAJ48	-688,83	1,62E-01	9,72E-01
TRA-TRAV8-1.TRAJ32	-2494,61	1,62E-01	9,72E-01
TRA-TRAV12-1.TRAJ8	-1136,04	1,62E-01	9,72E-01
IGH-IGHV3-11.IGHJ1	223,43	1,63E-01	9,72E-01
TRA-TRAV17.TRAJ5	-1339,80	1,64E-01	9,72E-01
TRA-TRAV12-3.TRAJ54	1250,14	1,64E-01	9,72E-01
IGK-IGKV1-12.IGKJ5	-210,44	1,64E-01	9,72E-01
IGK-IGKV1-5.IGKJ1	-29,64	1,64E-01	9,72E-01
IGK-IGKV1-5.IGKJ4	-127,01	1,64E-01	9,72E-01
TRA-TRAV38-1.TRAJ37	601,80	1,65E-01	9,72E-01
IGH-IGHV5-51.IGHJ3	146,04	1,65E-01	9,72E-01
TRA-TRAV16.TRAJ53	-1609,28	1,65E-01	9,72E-01
IGH-IGHV3-23.IGHJ1	109,08	1,65E-01	9,72E-01
IGH-IGHV3-15.IGHJ4	37,78	1,66E-01	9,72E-01
TRA-TRAV12-1.TRAJ49	164,99	1,67E-01	9,72E-01
TRA-TRAV19.TRAJ33	1159,50	1,67E-01	9,72E-01
TRA-TRAV9-2.TRAJ23	811,28	1,67E-01	9,72E-01
TRB-TRBV28.TRBJ1-3	-566,15	1,68E-01	9,72E-01
TRB-TRBV18.TRBJ1-2	-575,78	1,70E-01	9,72E-01
TRA-TRAV25.TRAJ49	-1575,92	1,70E-01	9,72E-01
TRA-TRAV24.TRAJ45	971,18	1,71E-01	9,72E-01
TRA-TRAV5.TRAJ20	1506,33	1,73E-01	9,72E-01
TRA-TRAV5.TRAJ29	723,13	1,75E-01	9,72E-01
IGK-IGKV1-39.IGKJ1	-28,98	1,77E-01	9,72E-01
TRB-TRBV6-5.TRBJ1-5	-455,46	1,77E-01	9,72E-01
TRB-TRBV28.TRBJ2-3	-95,01	1,78E-01	9,72E-01
TRB-TRBV14.TRBJ2-5	512,78	1,78E-01	9,72E-01
TRB-TRBV28.TRBJ1-1	-105,79	1,80E-01	9,72E-01
TRA-TRAV29DV5.TRAJ56	-1251,83	1,81E-01	9,72E-01
TRA-TRAV13-2.TRAJ16	-1526,99	1,82E-01	9,72E-01
TRB-TRBV14.TRBJ1-6	-1592,95	1,82E-01	9,72E-01
TRA-TRAV20.TRAJ15	-1218,24	1,83E-01	9,72E-01
TRB-TRBV20-1.TRBJ2-2	-744,06	1,84E-01	9,72E-01
TRA-TRAV8-1.TRAJ20	1231,53	1,84E-01	9,72E-01
TRA-TRAV9-2.TRAJ17	1436,49	1,84E-01	9,72E-01
TRA-TRAV38-1.TRAJ43	156,45	1,84E-01	9,72E-01
TRA-TRAV38-2DV8.TRAJ30	-1431,73	1,85E-01	9,72E-01
TRB-TRBV28.TRBJ2-6	-466,75	1,87E-01	9,72E-01
TRA-TRAV6.TRAJ20	-2025,38	1,87E-01	9,72E-01
TRB-TRBV5-4.TRBJ2-3	346,67	1,87E-01	9,72E-01
TRA-TRAV36DV7.TRAJ43	-1983,87	1,87E-01	9,72E-01
TRB-TRBV6-6.TRBJ1-2	336,80	1,88E-01	9,72E-01
IGH-IGHV3-21.IGHJ4	58,83	1,89E-01	9,72E-01
IGH-IGHV3-15.IGHJ5	252,51	1,90E-01	9,72E-01
TRA-TRAV8-3.TRAJ36	710,05	1,91E-01	9,72E-01
TRB-TRBV19.TRBJ1-4	305,51	1,91E-01	9,72E-01
IGH-IGHV3-21.IGHJ1	266,63	1,91E-01	9,72E-01
TRA-TRAV38-1.TRAJ48	371,38	1,92E-01	9,72E-01
TRA-TRAV23DV6.TRAJ54	953,58	1,92E-01	9,72E-01
TRA-TRAV41.TRAJ57	-1303,61	1,92E-01	9,72E-01
TRB-TRBV7-2.TRBJ2-5	-204,82	1,92E-01	9,72E-01
TRA-TRAV4.TRAJ8	-1259,97	1,92E-01	9,72E-01
TRA-TRAV8-2.TRAJ27	1224,02	1,92E-01	9,72E-01
TRA-TRAV29DV5.TRAJ30	-907,71	1,92E-01	9,72E-01
IGH-IGHV5-10-1.IGHJ1	-377,18	1,93E-01	9,72E-01
TRA-TRAV29DV5.TRAJ49	136,74	1,93E-01	9,72E-01
TRB-TRBV18.TRBJ1-3	-1769,71	1,93E-01	9,72E-01
TRA-TRAV1-2.TRAJ24	547,29	1,94E-01	9,72E-01
IGH-IGHV1-24.IGHJ6	-492,08	1,95E-01	9,72E-01
TRA-TRAV1-2.TRAJ38	-1642,00	1,96E-01	9,72E-01
TRA-TRAV5.TRAJ3	664,89	1,96E-01	9,72E-01
TRA-TRAV2.TRAJ16	-1102,92	1,96E-01	9,72E-01
TRA-TRAV23DV6.TRAJ15	-1043,37	1,96E-01	9,72E-01
TRA-TRAV5.TRAJ15	-1495,58	1,96E-01	9,72E-01
TRB-TRBV7-8.TRBJ1-2	-888,73	1,97E-01	9,72E-01
TRA-TRAV13-2.TRAJ22	1327,34	1,98E-01	9,72E-01
TRA-TRAV1-2.TRAJ20	173,47	1,98E-01	9,72E-01
TRA-TRAV8-6.TRAJ57	1049,60	1,99E-01	9,72E-01
TRA-TRAV3.TRAJ27	-2447,98	2,02E-01	9,72E-01
TRA-TRAV38-1.TRAJ29	697,03	2,02E-01	9,72E-01
IGH-IGHV4-30-2.IGHJ4	23,90	2,04E-01	9,72E-01
TRA-TRAV22.TRAJ9	549,70	2,05E-01	9,72E-01
TRA-TRAV38-2DV8.TRAJ49	-909,85	2,05E-01	9,72E-01
TRB-TRBV3-1.TRBJ1-3	857,13	2,05E-01	9,72E-01
TRB-TRBV10-3.TRBJ2-5	-681,15	2,05E-01	9,72E-01
TRA-TRAV17.TRAJ42	552,34	2,05E-01	9,72E-01
TRA-TRAV29DV5.TRAJ42	376,58	2,06E-01	9,72E-01
TRA-TRAV5.TRAJ5	939,46	2,06E-01	9,72E-01
TRB-TRBV7-9.TRBJ2-2	707,45	2,07E-01	9,72E-01
TRA-TRAV12-3.TRAJ57	1239,93	2,07E-01	9,72E-01
TRA-TRAV1-2.TRAJ17	-903,37	2,09E-01	9,72E-01
TRA-TRAV21.TRAJ40	420,62	2,09E-01	9,72E-01
TRA-TRAV27.TRAJ48	613,24	2,09E-01	9,72E-01
TRA-TRAV8-3.TRAJ38	1774,19	2,10E-01	9,72E-01
TRA-TRAV29DV5.TRAJ43	169,08	2,10E-01	9,72E-01
TRB-TRBV27.TRBJ2-1	-157,70	2,10E-01	9,72E-01
TRA-TRAV12-2.TRAJ23	-582,71	2,10E-01	9,72E-01
TRB-TRBV5-6.TRBJ2-5	351,62	2,10E-01	9,72E-01
IGK-IGKV1-33.IGKJ1	-133,62	2,11E-01	9,72E-01
TRB-TRBV7-2.TRBJ2-2	-650,70	2,11E-01	9,72E-01
TRA-TRAV8-2.TRAJ40	-735,42	2,11E-01	9,72E-01
TRA-TRAV13-1.TRAJ12	403,23	2,12E-01	9,72E-01
TRA-TRAV25.TRAJ34	1956,45	2,12E-01	9,72E-01
IGH-IGHV4-4.IGHJ5	38,83	2,13E-01	9,72E-01
TRA-TRAV29DV5.TRAJ10	209,66	2,13E-01	9,72E-01
IGH-IGHV3-11.IGHJ3	-151,89	2,14E-01	9,72E-01
TRA-TRAV9-2.TRAJ3	504,06	2,15E-01	9,72E-01
TRB-TRBV5-8.TRBJ2-3	484,79	2,15E-01	9,72E-01
TRA-TRAV24.TRAJ53	1375,52	2,15E-01	9,72E-01
TRA-TRAV5.TRAJ42	-1409,54	2,15E-01	9,72E-01
TRA-TRAV12-2.TRAJ53	-478,77	2,15E-01	9,72E-01
TRB-TRBV19.TRBJ2-2	187,19	2,15E-01	9,72E-01
IGH-IGHV3-7.IGHJ1	-231,81	2,16E-01	9,72E-01
TRA-TRAV12-2.TRAJ42	107,38	2,16E-01	9,72E-01
IGK-IGKV2-29.IGKJ3	150,17	2,16E-01	9,72E-01
TRA-TRAV8-6.TRAJ53	1243,44	2,17E-01	9,72E-01
TRA-TRAV8-3.TRAJ30	234,15	2,17E-01	9,72E-01
IGK-IGKV3-11.IGKJ5	30,86	2,17E-01	9,72E-01
TRA-TRAV27.TRAJ23	769,53	2,18E-01	9,72E-01
TRB-TRBV5-1.TRBJ1-2	-208,78	2,18E-01	9,72E-01
TRB-TRBV13.TRBJ2-3	310,90	2,20E-01	9,72E-01
TRB-TRBV5-1.TRBJ2-1	36,94	2,21E-01	9,72E-01
TRA-TRAV8-3.TRAJ49	-718,92	2,21E-01	9,72E-01
TRA-TRAV12-2.TRAJ22	161,37	2,21E-01	9,72E-01
TRA-TRAV8-2.TRAJ34	666,79	2,21E-01	9,72E-01
TRB-TRBV27.TRBJ1-1	67,78	2,22E-01	9,72E-01
TRA-TRAV8-1.TRAJ27	-1634,42	2,23E-01	9,72E-01
TRB-TRBV29-1.TRBJ2-3	47,10	2,24E-01	9,72E-01
TRB-TRBV2.TRBJ2-3	92,26	2,24E-01	9,72E-01
TRA-TRAV26-1.TRAJ21	741,00	2,25E-01	9,72E-01
TRA-TRAV9-2.TRAJ16	-1667,60	2,25E-01	9,72E-01
TRB-TRBV2.TRBJ1-5	19,61	2,25E-01	9,72E-01
TRA-TRAV10.TRAJ39	539,45	2,26E-01	9,72E-01
IGH-IGHV1-69.IGHJ3	-118,19	2,26E-01	9,72E-01
TRB-TRBV24-1.TRBJ1-1	356,35	2,26E-01	9,72E-01
TRB-TRBV24-1.TRBJ2-2	209,79	2,27E-01	9,72E-01
TRA-TRAV13-2.TRAJ37	-1103,46	2,27E-01	9,72E-01
TRG-TRGV3.TRGJ1	-3,39	2,28E-01	9,72E-01
TRB-TRBV3-1.TRBJ2-6	613,63	2,29E-01	9,72E-01
TRA-TRAV19.TRAJ39	-809,36	2,29E-01	9,72E-01
TRB-TRBV10-2.TRBJ2-3	575,35	2,29E-01	9,72E-01
TRA-TRAV20.TRAJ22	1546,09	2,30E-01	9,72E-01
IGH-IGHV2-5.IGHJ4	-51,88	2,31E-01	9,72E-01
TRA-TRAV29DV5.TRAJ57	61,48	2,31E-01	9,72E-01
TRB-TRBV12-3.TRBJ1-2	-118,50	2,32E-01	9,72E-01
TRB-TRBV7-9.TRBJ1-6	-684,03	2,32E-01	9,72E-01
TRA-TRAV12-1.TRAJ33	372,26	2,32E-01	9,72E-01
TRB-TRBV6-4.TRBJ1-1	686,44	2,32E-01	9,72E-01
TRA-TRAV13-1.TRAJ27	1097,22	2,32E-01	9,72E-01
TRB-TRBV10-3.TRBJ2-2	1345,92	2,33E-01	9,72E-01
TRA-TRAV13-2.TRAJ45	346,49	2,33E-01	9,72E-01
TRA-TRAV17.TRAJ20	149,47	2,34E-01	9,72E-01
IGH-IGHV4-39.IGHJ4	42,31	2,34E-01	9,72E-01
TRB-TRBV29-1.TRBJ2-2	110,99	2,34E-01	9,72E-01
TRA-TRAV26-1.TRAJ11	1294,46	2,35E-01	9,72E-01
TRA-TRAV14DV4.TRAJ22	867,21	2,35E-01	9,72E-01
IGH-IGHV3-11.IGHJ2	-368,45	2,35E-01	9,72E-01
IGK-IGKV1-5.IGKJ5	-206,11	2,37E-01	9,72E-01
TRB-TRBV7-2.TRBJ2-1	-181,35	2,38E-01	9,72E-01
IGL-IGLV3-10.IGLJ3	-114,53	2,39E-01	9,72E-01
TRA-TRAV4.TRAJ20	305,56	2,40E-01	9,72E-01
TRB-TRBV2.TRBJ1-1	129,76	2,40E-01	9,72E-01
TRB-TRBV4-1.TRBJ1-6	-985,28	2,41E-01	9,72E-01
TRA-TRAV13-1.TRAJ50	845,26	2,41E-01	9,72E-01
TRA-TRAV13-1.TRAJ44	-800,60	2,41E-01	9,72E-01
TRA-TRAV26-1.TRAJ26	558,00	2,42E-01	9,72E-01
IGH-IGHV1-46.IGHJ5	131,21	2,43E-01	9,72E-01
TRB-TRBV12-3.TRBJ1-4	-363,68	2,45E-01	9,72E-01
TRA-TRAV14DV4.TRAJ9	227,40	2,46E-01	9,72E-01
TRB-TRBV11-2.TRBJ1-4	-1402,07	2,47E-01	9,72E-01
TRB-TRBV7-2.TRBJ1-5	-165,89	2,47E-01	9,72E-01
TRA-TRAV29DV5.TRAJ37	98,18	2,47E-01	9,72E-01
TRB-TRBV6-2.TRBJ1-2	-490,48	2,48E-01	9,72E-01
TRA-TRAV13-2.TRAJ13	-1667,27	2,48E-01	9,72E-01
TRA-TRAV12-3.TRAJ7	886,74	2,49E-01	9,72E-01
TRA-TRAV24.TRAJ39	621,83	2,50E-01	9,72E-01
TRA-TRAV2.TRAJ8	-1062,76	2,50E-01	9,72E-01
TRA-TRAV8-3.TRAJ34	245,86	2,50E-01	9,72E-01
TRA-TRAV12-3.TRAJ13	-912,54	2,50E-01	9,72E-01
TRA-TRAV38-1.TRAJ39	204,06	2,51E-01	9,72E-01
TRA-TRAV8-6.TRAJ15	-1602,70	2,51E-01	9,72E-01
TRB-TRBV7-9.TRBJ2-5	-348,19	2,51E-01	9,72E-01
TRA-TRAV9-2.TRAJ44	-1412,29	2,51E-01	9,72E-01
TRA-TRAV17.TRAJ9	400,25	2,52E-01	9,72E-01
TRB-TRBV18.TRBJ1-5	-437,48	2,52E-01	9,72E-01
TRA-TRAV26-1.TRAJ57	-1379,64	2,52E-01	9,72E-01
TRB-TRBV12-5.TRBJ2-7	302,77	2,52E-01	9,72E-01
IGH-IGHV3-73.IGHJ6	-324,33	2,54E-01	9,72E-01
TRA-TRAV29DV5.TRAJ13	826,79	2,55E-01	9,72E-01
TRA-TRAV16.TRAJ48	631,40	2,55E-01	9,72E-01
TRA-TRAV26-2.TRAJ40	-1096,96	2,55E-01	9,72E-01
TRA-TRAV1-2.TRAJ15	-589,87	2,56E-01	9,72E-01
TRA-TRAV6.TRAJ4	-1652,84	2,56E-01	9,72E-01
TRA-TRAV12-2.TRAJ16	-774,82	2,56E-01	9,72E-01
IGL-IGLV1-36.IGLJ1	-193,95	2,57E-01	9,72E-01
TRA-TRAV35.TRAJ54	-1414,54	2,57E-01	9,72E-01
TRA-TRAV16.TRAJ57	695,04	2,57E-01	9,72E-01
TRA-TRAV17.TRAJ45	-696,05	2,57E-01	9,72E-01
IGK-IGKV1-9.IGKJ2	-223,77	2,57E-01	9,72E-01
TRB-TRBV20-1.TRBJ2-3	98,51	2,58E-01	9,72E-01
TRB-TRBV19.TRBJ2-5	-253,36	2,58E-01	9,72E-01
TRA-TRAV9-2.TRAJ40	827,56	2,58E-01	9,72E-01
TRA-TRAV1-2.TRAJ28	-895,41	2,60E-01	9,72E-01
TRA-TRAV10.TRAJ4	-1614,09	2,61E-01	9,72E-01
TRB-TRBV15.TRBJ2-7	459,27	2,64E-01	9,72E-01
TRA-TRAV16.TRAJ39	-1631,96	2,65E-01	9,72E-01
TRA-TRAV1-1.TRAJ30	-1048,39	2,65E-01	9,72E-01
TRA-TRAV29DV5.TRAJ40	282,64	2,65E-01	9,72E-01
TRA-TRAV12-1.TRAJ44	-1195,18	2,65E-01	9,72E-01
TRA-TRAV19.TRAJ49	-641,51	2,66E-01	9,72E-01
TRA-TRAV23DV6.TRAJ22	628,86	2,68E-01	9,72E-01
TRB-TRBV28.TRBJ2-5	-128,38	2,68E-01	9,72E-01
IGH-IGHV3-15.IGHJ6	91,87	2,69E-01	9,72E-01
TRA-TRAV21.TRAJ27	-870,42	2,70E-01	9,72E-01
IGH-IGHV3-72.IGHJ4	70,43	2,70E-01	9,72E-01
TRA-TRAV9-2.TRAJ12	-1469,75	2,70E-01	9,72E-01
TRA-TRAV13-2.TRAJ24	-2083,07	2,71E-01	9,72E-01
TRB-TRBV4-1.TRBJ2-3	-197,05	2,71E-01	9,72E-01
TRB-TRBV5-4.TRBJ2-7	-363,04	2,72E-01	9,72E-01
TRB-TRBV12-5.TRBJ2-1	475,15	2,72E-01	9,72E-01
TRA-TRAV8-2.TRAJ6	-655,15	2,73E-01	9,72E-01
TRA-TRAV9-2.TRAJ37	-651,98	2,74E-01	9,72E-01
TRA-TRAV4.TRAJ21	-1546,77	2,74E-01	9,72E-01
TRA-TRAV1-2.TRAJ26	231,42	2,74E-01	9,72E-01
TRB-TRBV6-5.TRBJ1-3	-1105,93	2,74E-01	9,72E-01
TRA-TRAV12-3.TRAJ23	1030,63	2,75E-01	9,72E-01
TRA-TRAV12-3.TRAJ32	790,50	2,75E-01	9,72E-01
TRB-TRBV6-2.TRBJ2-5	-515,43	2,76E-01	9,72E-01
TRA-TRAV13-1.TRAJ4	-603,87	2,76E-01	9,72E-01
TRB-TRBV7-6.TRBJ2-2	-1841,20	2,76E-01	9,72E-01
TRB-TRBV6-6.TRBJ1-1	188,84	2,77E-01	9,72E-01
TRA-TRAV5.TRAJ23	-1178,08	2,78E-01	9,72E-01
IGH-IGHV3-21.IGHJ3	-160,09	2,80E-01	9,72E-01
IGH-IGHV2-70.IGHJ6	-112,39	2,80E-01	9,72E-01
TRA-TRAV1-2.TRAJ27	176,86	2,80E-01	9,72E-01
TRA-TRAV27.TRAJ45	343,59	2,80E-01	9,72E-01
TRA-TRAV12-1.TRAJ23	169,86	2,80E-01	9,72E-01
TRA-TRAV20.TRAJ6	480,04	2,80E-01	9,72E-01
TRA-TRAV25.TRAJ37	-467,91	2,81E-01	9,72E-01
TRB-TRBV14.TRBJ1-1	38,06	2,81E-01	9,72E-01
TRB-TRBV18.TRBJ2-4	1536,83	2,81E-01	9,72E-01
TRB-TRBV19.TRBJ2-6	-385,04	2,81E-01	9,72E-01
TRA-TRAV12-1.TRAJ32	685,67	2,82E-01	9,72E-01
TRA-TRAV1-2.TRAJ23	-912,37	2,83E-01	9,72E-01
TRA-TRAV9-2.TRAJ28	-1145,51	2,83E-01	9,72E-01
TRA-TRAV24.TRAJ49	-782,70	2,84E-01	9,72E-01
TRB-TRBV7-2.TRBJ2-4	-660,57	2,84E-01	9,72E-01
TRA-TRAV12-1.TRAJ26	261,65	2,85E-01	9,72E-01
TRA-TRAV21.TRAJ45	465,20	2,85E-01	9,72E-01
TRA-TRAV12-2.TRAJ4	-322,49	2,86E-01	9,72E-01
TRA-TRAV8-2.TRAJ16	669,27	2,86E-01	9,72E-01
IGK-IGKV3-11.IGKJ4	-35,74	2,87E-01	9,72E-01
TRA-TRAV5.TRAJ4	51,57	2,89E-01	9,72E-01
IGH-IGHV3-53.IGHJ6	-102,93	2,89E-01	9,72E-01
TRA-TRAV8-6.TRAJ39	1383,97	2,90E-01	9,72E-01
TRB-TRBV5-5.TRBJ2-1	181,26	2,90E-01	9,72E-01
TRA-TRAV36DV7.TRAJ53	-1095,38	2,91E-01	9,72E-01
TRA-TRAV1-2.TRAJ6	99,85	2,92E-01	9,72E-01
TRA-TRAV8-6.TRAJ54	651,58	2,92E-01	9,72E-01
TRB-TRBV18.TRBJ2-3	-308,20	2,92E-01	9,72E-01
TRA-TRAV23DV6.TRAJ49	577,47	2,92E-01	9,72E-01
TRB-TRBV14.TRBJ2-1	-245,30	2,92E-01	9,72E-01
IGK-IGKV1-27.IGKJ1	57,12	2,92E-01	9,72E-01
TRA-TRAV35.TRAJ40	112,38	2,93E-01	9,72E-01
TRB-TRBV20-1.TRBJ1-2	96,55	2,93E-01	9,72E-01
TRA-TRAV12-3.TRAJ53	-763,63	2,93E-01	9,72E-01
TRA-TRAV2.TRAJ17	1122,31	2,93E-01	9,72E-01
IGK-IGKV2-40.IGKJ4	-757,45	2,94E-01	9,72E-01
TRB-TRBV6-2.TRBJ1-5	-423,33	2,94E-01	9,72E-01
IGK-IGKV1-33.IGKJ5	-52,80	2,95E-01	9,72E-01
TRA-TRAV14DV4.TRAJ8	337,16	2,95E-01	9,72E-01
TRA-TRAV17.TRAJ13	-660,48	2,96E-01	9,72E-01
TRB-TRBV6-5.TRBJ1-4	-730,96	2,96E-01	9,72E-01
TRB-TRBV7-9.TRBJ1-3	744,04	2,98E-01	9,72E-01
TRA-TRAV21.TRAJ49	-541,37	2,98E-01	9,72E-01
TRB-TRBV5-1.TRBJ2-2	-569,94	2,98E-01	9,72E-01
TRA-TRAV27.TRAJ43	-951,78	2,98E-01	9,72E-01
TRA-TRAV8-2.TRAJ4	411,20	3,00E-01	9,72E-01
TRA-TRAV12-1.TRAJ5	-544,67	3,00E-01	9,72E-01
IGH-IGHV2-5.IGHJ6	-194,84	3,00E-01	9,72E-01
IGK-IGKV1-6.IGKJ4	139,12	3,01E-01	9,72E-01
TRA-TRAV20.TRAJ33	-1401,98	3,01E-01	9,72E-01
IGK-IGKV1-39.IGKJ5	23,56	3,02E-01	9,72E-01
TRA-TRAV21.TRAJ11	918,03	3,02E-01	9,72E-01
TRA-TRAV19.TRAJ6	-921,01	3,02E-01	9,72E-01
TRA-TRAV13-2.TRAJ12	689,49	3,02E-01	9,72E-01
TRA-TRAV19.TRAJ30	117,54	3,02E-01	9,72E-01
TRA-TRAV38-1.TRAJ58	-877,18	3,03E-01	9,72E-01
IGK-IGKV1-12.IGKJ1	-100,91	3,03E-01	9,72E-01
TRA-TRAV8-1.TRAJ13	-756,93	3,04E-01	9,72E-01
TRB-TRBV12-3.TRBJ2-5	-183,19	3,04E-01	9,72E-01
TRB-TRBV28.TRBJ2-1	-43,52	3,06E-01	9,72E-01
TRB-TRBV20-1.TRBJ2-5	-201,30	3,07E-01	9,72E-01
TRB-TRBV27.TRBJ2-2	532,24	3,08E-01	9,72E-01
TRB-TRBV7-8.TRBJ2-7	-257,49	3,09E-01	9,72E-01
TRA-TRAV13-1.TRAJ3	-554,01	3,09E-01	9,72E-01
TRA-TRAV8-3.TRAJ13	55,47	3,09E-01	9,72E-01
IGL-IGLV2-11.IGLJ3	-17,23	3,09E-01	9,72E-01
TRA-TRAV19.TRAJ42	179,85	3,11E-01	9,72E-01
TRA-TRAV26-1.TRAJ39	486,45	3,12E-01	9,72E-01
TRG-TRGV2.TRGJP1	-15,93	3,12E-01	9,72E-01
TRB-TRBV6-2.TRBJ2-1	70,90	3,12E-01	9,72E-01
TRB-TRBV5-6.TRBJ1-6	-1352,63	3,13E-01	9,72E-01
IGK-IGKV4-1.IGKJ3	-75,57	3,13E-01	9,72E-01
TRA-TRAV12-3.TRAJ45	-1121,72	3,15E-01	9,72E-01
TRA-TRAV19.TRAJ22	-977,63	3,16E-01	9,72E-01
TRA-TRAV12-2.TRAJ29	-439,75	3,17E-01	9,72E-01
TRA-TRAV12-3.TRAJ4	221,88	3,17E-01	9,72E-01
TRA-TRAV12-3.TRAJ12	-1703,12	3,18E-01	9,72E-01
TRA-TRAV8-6.TRAJ48	1092,27	3,19E-01	9,72E-01
TRB-TRBV10-3.TRBJ1-2	53,31	3,19E-01	9,72E-01
TRA-TRAV1-2.TRAJ10	-376,00	3,20E-01	9,72E-01
TRA-TRAV19.TRAJ10	272,44	3,20E-01	9,72E-01
TRA-TRAV20.TRAJ42	-550,75	3,20E-01	9,72E-01
TRA-TRAV8-1.TRAJ4	-885,05	3,20E-01	9,72E-01
TRB-TRBV9.TRBJ1-6	-1056,46	3,21E-01	9,72E-01
TRA-TRAV21.TRAJ48	108,81	3,21E-01	9,72E-01
IGL-IGLV4-60.IGLJ2	-60,50	3,21E-01	9,72E-01
TRB-TRBV7-9.TRBJ2-1	-69,51	3,22E-01	9,72E-01
TRA-TRAV12-2.TRAJ28	-628,97	3,22E-01	9,72E-01
IGH-IGHV3-7.IGHJ5	-252,58	3,22E-01	9,72E-01
IGH-IGHV1-46.IGHJ6	68,54	3,23E-01	9,72E-01
TRA-TRAV12-2.TRAJ17	42,54	3,24E-01	9,72E-01
TRA-TRAV35.TRAJ48	971,46	3,27E-01	9,72E-01
TRA-TRAV16.TRAJ49	-1384,59	3,27E-01	9,72E-01
IGH-IGHV4-30-2.IGHJ3	-80,24	3,27E-01	9,72E-01
TRB-TRBV2.TRBJ1-2	-188,10	3,29E-01	9,72E-01
TRA-TRAV27.TRAJ21	892,59	3,30E-01	9,72E-01
TRA-TRAV17.TRAJ33	-707,12	3,30E-01	9,72E-01
IGL-IGLV2-14.IGLJ2	5,32	3,31E-01	9,72E-01
TRA-TRAV12-1.TRAJ10	133,62	3,31E-01	9,72E-01
TRB-TRBV4-2.TRBJ1-3	84,47	3,31E-01	9,72E-01
TRA-TRAV17.TRAJ4	1063,75	3,32E-01	9,72E-01
TRA-TRAV25.TRAJ22	-1406,90	3,32E-01	9,72E-01
TRA-TRAV14DV4.TRAJ27	122,46	3,33E-01	9,72E-01
TRA-TRAV14DV4.TRAJ28	-650,71	3,33E-01	9,72E-01
TRA-TRAV8-1.TRAJ17	-947,24	3,33E-01	9,72E-01
TRB-TRBV10-3.TRBJ2-3	57,29	3,34E-01	9,72E-01
TRA-TRAV12-3.TRAJ43	915,92	3,34E-01	9,72E-01
TRA-TRAV13-1.TRAJ36	-1103,34	3,34E-01	9,72E-01
TRA-TRAV17.TRAJ12	-510,63	3,34E-01	9,72E-01
TRA-TRAV8-6.TRAJ42	832,42	3,35E-01	9,72E-01
TRB-TRBV7-6.TRBJ1-1	-646,76	3,36E-01	9,72E-01
TRA-TRAV12-1.TRAJ53	-1188,04	3,36E-01	9,72E-01
TRB-TRBV18.TRBJ1-4	-419,62	3,37E-01	9,72E-01
TRA-TRAV23DV6.TRAJ43	-759,97	3,38E-01	9,72E-01
TRA-TRAV23DV6.TRAJ42	147,85	3,38E-01	9,72E-01
TRA-TRAV38-2DV8.TRAJ44	-905,90	3,39E-01	9,72E-01
TRA-TRAV3.TRAJ22	1030,55	3,39E-01	9,72E-01
TRA-TRAV2.TRAJ40	-799,21	3,39E-01	9,72E-01
TRB-TRBV5-6.TRBJ1-4	-1463,15	3,40E-01	9,72E-01
TRB-TRBV12-5.TRBJ1-2	631,43	3,40E-01	9,72E-01
TRA-TRAV21.TRAJ37	311,70	3,41E-01	9,72E-01
TRB-TRBV9.TRBJ1-4	784,81	3,41E-01	9,72E-01
TRA-TRAV13-2.TRAJ43	-1262,38	3,41E-01	9,72E-01
TRA-TRAV12-1.TRAJ27	-742,22	3,43E-01	9,72E-01
TRA-TRAV38-2DV8.TRAJ58	-806,38	3,44E-01	9,72E-01
TRA-TRAV8-1.TRAJ42	-605,04	3,44E-01	9,72E-01
TRA-TRAV3.TRAJ15	773,96	3,45E-01	9,72E-01
TRB-TRBV7-6.TRBJ2-1	-393,42	3,49E-01	9,72E-01
TRA-TRAV12-3.TRAJ5	-1175,58	3,49E-01	9,72E-01
TRA-TRAV21.TRAJ13	-531,54	3,49E-01	9,72E-01
TRA-TRAV19.TRAJ15	-875,84	3,50E-01	9,72E-01
TRA-TRAV2.TRAJ10	-762,72	3,50E-01	9,72E-01
TRB-TRBV5-6.TRBJ1-2	508,92	3,50E-01	9,72E-01
TRB-TRBV5-4.TRBJ1-6	-771,94	3,51E-01	9,72E-01
TRA-TRAV12-3.TRAJ15	-891,77	3,51E-01	9,72E-01
TRB-TRBV6-5.TRBJ2-3	-155,02	3,52E-01	9,72E-01
TRA-TRAV8-3.TRAJ37	-437,61	3,52E-01	9,72E-01
TRA-TRAV9-2.TRAJ58	-1052,06	3,55E-01	9,72E-01
IGK-IGKV2-30.IGKJ1	44,16	3,56E-01	9,72E-01
IGK-IGKV1-16.IGKJ3	145,52	3,56E-01	9,72E-01
IGH-IGHV3-43.IGHJ4	-107,90	3,56E-01	9,72E-01
TRA-TRAV29DV5.TRAJ48	-400,54	3,56E-01	9,72E-01
TRA-TRAV12-2.TRAJ11	-452,73	3,56E-01	9,72E-01
TRA-TRAV16.TRAJ10	-751,27	3,57E-01	9,72E-01
TRA-TRAV12-3.TRAJ58	1261,57	3,57E-01	9,72E-01
TRA-TRAV29DV5.TRAJ22	644,01	3,58E-01	9,72E-01
TRA-TRAV3.TRAJ30	734,51	3,58E-01	9,72E-01
TRA-TRAV38-2DV8.TRAJ32	333,31	3,59E-01	9,72E-01
TRB-TRBV18.TRBJ2-5	457,40	3,61E-01	9,72E-01
IGH-IGHV1-24.IGHJ4	-145,04	3,61E-01	9,72E-01
TRB-TRBV28.TRBJ2-4	-392,25	3,62E-01	9,72E-01
TRB-TRBV7-8.TRBJ1-1	-399,51	3,63E-01	9,72E-01
TRA-TRAV26-1.TRAJ47	-814,53	3,63E-01	9,72E-01
TRA-TRAV8-3.TRAJ45	-438,40	3,64E-01	9,72E-01
TRB-TRBV5-5.TRBJ1-2	943,08	3,65E-01	9,72E-01
IGH-IGHV5-51.IGHJ6	40,64	3,67E-01	9,72E-01
TRA-TRAV27.TRAJ22	1411,33	3,68E-01	9,72E-01
IGK-IGKV3-20.IGKJ4	23,78	3,69E-01	9,72E-01
TRA-TRAV12-2.TRAJ12	-394,22	3,70E-01	9,72E-01
TRA-TRAV38-1.TRAJ22	-1385,88	3,71E-01	9,72E-01
TRA-TRAV13-1.TRAJ21	359,18	3,71E-01	9,72E-01
TRA-TRAV12-1.TRAJ40	145,97	3,72E-01	9,72E-01
IGK-IGKV2-40.IGKJ1	-480,37	3,72E-01	9,72E-01
IGH-IGHV1-46.IGHJ3	110,54	3,73E-01	9,72E-01
IGH-IGHV3-74.IGHJ3	-166,56	3,73E-01	9,72E-01
TRA-TRAV27.TRAJ37	429,63	3,73E-01	9,72E-01
TRA-TRAV23DV6.TRAJ44	-742,37	3,74E-01	9,72E-01
TRA-TRAV12-3.TRAJ42	126,63	3,74E-01	9,72E-01
IGK-IGKV1-12.IGKJ3	-97,11	3,75E-01	9,72E-01
TRA-TRAV17.TRAJ53	462,93	3,75E-01	9,72E-01
TRA-TRAV1-2.TRAJ8	-706,35	3,76E-01	9,72E-01
TRA-TRAV2.TRAJ27	-1115,62	3,76E-01	9,72E-01
TRA-TRAV2.TRAJ37	-480,16	3,78E-01	9,72E-01
IGK-IGKV1-17.IGKJ3	105,16	3,78E-01	9,72E-01
TRB-TRBV5-4.TRBJ1-3	1314,09	3,79E-01	9,72E-01
IGH-IGHV1-18.IGHJ6	39,06	3,80E-01	9,72E-01
TRA-TRAV8-6.TRAJ3	1024,88	3,81E-01	9,72E-01
TRA-TRAV41.TRAJ34	-455,14	3,82E-01	9,72E-01
TRA-TRAV4.TRAJ37	-733,21	3,82E-01	9,72E-01
TRB-TRBV3-1.TRBJ2-2	136,22	3,82E-01	9,72E-01
TRA-TRAV12-1.TRAJ43	-1160,83	3,83E-01	9,72E-01
TRA-TRAV26-1.TRAJ44	-448,98	3,83E-01	9,72E-01
TRB-TRBV9.TRBJ2-1	29,62	3,83E-01	9,72E-01
TRA-TRAV21.TRAJ15	-370,65	3,83E-01	9,72E-01
TRA-TRAV8-6.TRAJ32	909,48	3,85E-01	9,72E-01
TRB-TRBV11-2.TRBJ2-5	-540,25	3,85E-01	9,72E-01
TRA-TRAV19.TRAJ8	-829,78	3,85E-01	9,72E-01
TRA-TRAV8-3.TRAJ40	-463,63	3,85E-01	9,72E-01
TRA-TRAV14DV4.TRAJ5	-665,10	3,86E-01	9,72E-01
TRA-TRAV17.TRAJ23	554,81	3,87E-01	9,72E-01
TRA-TRAV26-1.TRAJ10	-850,63	3,88E-01	9,72E-01
TRA-TRAV17.TRAJ49	96,09	3,88E-01	9,72E-01
TRA-TRAV1-1.TRAJ23	-439,10	3,88E-01	9,72E-01
TRB-TRBV7-2.TRBJ1-4	-392,20	3,88E-01	9,72E-01
TRA-TRAV8-1.TRAJ43	-1016,07	3,90E-01	9,72E-01
TRA-TRAV13-1.TRAJ39	555,05	3,90E-01	9,72E-01
TRA-TRAV20.TRAJ32	939,41	3,90E-01	9,72E-01
TRA-TRAV23DV6.TRAJ35	297,58	3,91E-01	9,72E-01
TRA-TRAV9-2.TRAJ45	446,89	3,91E-01	9,72E-01
TRA-TRAV22.TRAJ29	-1039,17	3,91E-01	9,72E-01
TRA-TRAV8-3.TRAJ6	225,23	3,92E-01	9,72E-01
IGK-IGKV3-20.IGKJ5	-30,93	3,92E-01	9,72E-01
TRA-TRAV29DV5.TRAJ6	1170,94	3,92E-01	9,72E-01
IGH-IGHV2-70.IGHJ5	-188,38	3,92E-01	9,72E-01
TRA-TRAV14DV4.TRAJ29	-465,97	3,93E-01	9,72E-01
IGL-IGLV3-27.IGLJ2	-134,52	3,93E-01	9,72E-01
TRB-TRBV7-2.TRBJ2-3	-57,95	3,93E-01	9,72E-01
TRA-TRAV8-1.TRAJ3	608,20	3,94E-01	9,72E-01
TRA-TRAV1-2.TRAJ37	217,16	3,95E-01	9,72E-01
TRA-TRAV8-1.TRAJ10	-873,14	3,96E-01	9,72E-01
TRA-TRAV1-2.TRAJ9	-379,78	3,97E-01	9,72E-01
IGK-IGKV1-5.IGKJ3	-83,77	3,98E-01	9,72E-01
TRA-TRAV8-3.TRAJ4	-415,24	3,98E-01	9,72E-01
TRA-TRAV9-2.TRAJ13	123,68	3,99E-01	9,72E-01
TRA-TRAV3.TRAJ7	-1247,63	3,99E-01	9,72E-01
TRA-TRAV19.TRAJ56	-669,85	3,99E-01	9,72E-01
TRA-TRAV9-2.TRAJ11	-995,63	3,99E-01	9,72E-01
TRA-TRAV10.TRAJ20	-473,86	4,00E-01	9,72E-01
TRA-TRAV27.TRAJ26	642,45	4,00E-01	9,72E-01
TRA-TRAV17.TRAJ22	726,46	4,00E-01	9,72E-01
IGH-IGHV1-2.IGHJ4	20,89	4,01E-01	9,72E-01
TRB-TRBV6-1.TRBJ1-1	-167,38	4,06E-01	9,72E-01
TRA-TRAV1-2.TRAJ13	-485,70	4,06E-01	9,72E-01
TRA-TRAV16.TRAJ26	-1319,57	4,08E-01	9,72E-01
TRB-TRBV7-6.TRBJ1-5	-987,01	4,08E-01	9,72E-01
TRA-TRAV12-3.TRAJ44	-882,69	4,08E-01	9,72E-01
IGL-IGLV1-44.IGLJ1	-50,65	4,09E-01	9,72E-01
IGH-IGHV1-24.IGHJ3	-392,54	4,09E-01	9,72E-01
TRA-TRAV13-2.TRAJ42	-827,24	4,10E-01	9,72E-01
TRA-TRAV17.TRAJ17	-527,32	4,10E-01	9,72E-01
TRB-TRBV6-4.TRBJ2-3	122,97	4,10E-01	9,72E-01
TRA-TRAV13-1.TRAJ13	-236,02	4,12E-01	9,72E-01
TRB-TRBV5-5.TRBJ2-5	-655,78	4,12E-01	9,72E-01
TRA-TRAV5.TRAJ37	-534,74	4,14E-01	9,72E-01
IGL-IGLV1-40.IGLJ1	10,29	4,16E-01	9,72E-01
TRB-TRBV5-6.TRBJ2-3	388,87	4,17E-01	9,72E-01
TRB-TRBV6-5.TRBJ1-2	-139,63	4,18E-01	9,72E-01
TRA-TRAV8-2.TRAJ49	199,85	4,19E-01	9,72E-01
TRB-TRBV4-1.TRBJ1-2	-181,66	4,20E-01	9,72E-01
TRB-TRBV29-1.TRBJ1-6	870,32	4,20E-01	9,72E-01
TRA-TRAV13-1.TRAJ23	238,20	4,21E-01	9,72E-01
TRA-TRAV9-2.TRAJ9	-309,34	4,21E-01	9,72E-01
TRB-TRBV5-1.TRBJ2-3	-79,18	4,23E-01	9,72E-01
TRB-TRBV10-2.TRBJ1-2	-404,72	4,23E-01	9,72E-01
TRA-TRAV2.TRAJ11	626,57	4,24E-01	9,72E-01
TRA-TRAV12-1.TRAJ47	-1184,88	4,24E-01	9,72E-01
TRA-TRAV27.TRAJ54	-821,83	4,25E-01	9,72E-01
TRB-TRBV29-1.TRBJ1-4	-286,19	4,26E-01	9,72E-01
TRA-TRAV17.TRAJ8	-640,99	4,26E-01	9,72E-01
TRB-TRBV12-3.TRBJ1-5	-68,99	4,27E-01	9,72E-01
TRA-TRAV13-2.TRAJ6	-381,12	4,27E-01	9,72E-01
TRA-TRAV1-2.TRAJ30	353,78	4,27E-01	9,72E-01
IGH-IGHV2-26.IGHJ3	-261,94	4,27E-01	9,72E-01
TRA-TRAV29DV5.TRAJ53	204,08	4,27E-01	9,72E-01
TRA-TRAV29DV5.TRAJ23	-438,76	4,27E-01	9,72E-01
TRA-TRAV8-1.TRAJ45	813,56	4,28E-01	9,72E-01
TRA-TRAV1-2.TRAJ39	499,43	4,29E-01	9,72E-01
TRA-TRAV8-2.TRAJ53	456,15	4,30E-01	9,72E-01
IGH-IGHV3-7.IGHJ3	64,87	4,30E-01	9,72E-01
TRA-TRAV23DV6.TRAJ10	-665,56	4,31E-01	9,72E-01
TRA-TRAV12-3.TRAJ18	1515,39	4,32E-01	9,72E-01
IGL-IGLV6-57.IGLJ2	14,66	4,32E-01	9,72E-01
IGH-IGHV5-10-1.IGHJ6	-53,38	4,33E-01	9,72E-01
TRA-TRAV8-3.TRAJ5	637,08	4,33E-01	9,72E-01
TRA-TRAV26-1.TRAJ42	167,78	4,33E-01	9,72E-01
TRG-TRGV2.TRGJP2	6,58	4,34E-01	9,72E-01
TRA-TRAV27.TRAJ39	628,85	4,35E-01	9,72E-01
TRA-TRAV26-2.TRAJ48	-509,07	4,35E-01	9,72E-01
TRA-TRAV13-1.TRAJ28	218,18	4,35E-01	9,72E-01
IGK-IGKV3-11.IGKJ1	22,27	4,36E-01	9,72E-01
TRA-TRAV26-1.TRAJ12	-1139,68	4,36E-01	9,72E-01
TRA-TRAV23DV6.TRAJ57	-576,78	4,37E-01	9,72E-01
TRA-TRAV5.TRAJ6	-569,88	4,38E-01	9,72E-01
TRA-TRAV38-1.TRAJ56	-463,59	4,38E-01	9,72E-01
TRA-TRAV23DV6.TRAJ40	-298,19	4,38E-01	9,72E-01
TRA-TRAV21.TRAJ56	-595,75	4,38E-01	9,72E-01
IGH-IGHV1-46.IGHJ1	179,91	4,39E-01	9,72E-01
TRA-TRAV6.TRAJ8	-1179,82	4,40E-01	9,72E-01
TRA-TRAV23DV6.TRAJ32	-721,55	4,42E-01	9,72E-01
TRA-TRAV12-3.TRAJ49	-532,07	4,43E-01	9,72E-01
IGH-IGHV3-23.IGHJ3	-51,72	4,44E-01	9,72E-01
TRA-TRAV8-6.TRAJ21	793,83	4,44E-01	9,72E-01
TRB-TRBV14.TRBJ2-3	-313,46	4,44E-01	9,72E-01
IGL-IGLV3-16.IGLJ1	80,71	4,44E-01	9,72E-01
TRA-TRAV13-2.TRAJ11	-1084,69	4,45E-01	9,72E-01
TRB-TRBV5-5.TRBJ2-7	-254,11	4,45E-01	9,72E-01
TRA-TRAV8-1.TRAJ37	-519,26	4,46E-01	9,72E-01
TRA-TRAV8-3.TRAJ54	-892,49	4,48E-01	9,72E-01
IGK-IGKV1-39.IGKJ2	11,85	4,48E-01	9,72E-01
TRA-TRAV21.TRAJ21	-694,23	4,49E-01	9,72E-01
IGH-IGHV1-2.IGHJ6	47,76	4,49E-01	9,72E-01
TRA-TRAV6.TRAJ39	-889,84	4,50E-01	9,72E-01
TRA-TRAV19.TRAJ23	-275,15	4,50E-01	9,72E-01
TRA-TRAV25.TRAJ53	-582,57	4,51E-01	9,72E-01
TRA-TRAV12-1.TRAJ9	-414,03	4,51E-01	9,72E-01
IGH-IGHV4-4.IGHJ6	-33,53	4,52E-01	9,72E-01
TRA-TRAV12-1.TRAJ37	-514,50	4,52E-01	9,72E-01
TRA-TRAV13-1.TRAJ20	225,65	4,54E-01	9,72E-01
TRA-TRAV8-3.TRAJ39	148,71	4,55E-01	9,72E-01
TRB-TRBV20-1.TRBJ1-4	280,30	4,55E-01	9,72E-01
TRA-TRAV16.TRAJ4	-906,15	4,55E-01	9,72E-01
TRA-TRAV12-1.TRAJ41	-893,55	4,55E-01	9,72E-01
TRA-TRAV14DV4.TRAJ23	317,51	4,55E-01	9,72E-01
TRA-TRAV12-2.TRAJ20	-88,47	4,56E-01	9,72E-01
TRA-TRAV1-2.TRAJ34	-445,74	4,56E-01	9,72E-01
TRA-TRAV41.TRAJ45	-264,33	4,57E-01	9,72E-01
TRA-TRAV9-2.TRAJ15	472,32	4,57E-01	9,72E-01
IGH-IGHV4-34.IGHJ5	75,11	4,58E-01	9,72E-01
TRA-TRAV19.TRAJ34	-69,05	4,58E-01	9,72E-01
TRA-TRAV13-2.TRAJ4	223,20	4,59E-01	9,72E-01
TRA-TRAV13-2.TRAJ21	-1063,99	4,59E-01	9,72E-01
TRA-TRAV26-1.TRAJ43	-385,39	4,60E-01	9,72E-01
TRA-TRAV21.TRAJ47	368,85	4,60E-01	9,72E-01
TRA-TRAV19.TRAJ13	-344,15	4,62E-01	9,72E-01
TRB-TRBV20-1.TRBJ2-1	45,70	4,62E-01	9,72E-01
TRB-TRBV7-6.TRBJ2-5	726,27	4,62E-01	9,72E-01
TRB-TRBV7-3.TRBJ1-1	70,28	4,63E-01	9,72E-01
TRA-TRAV22.TRAJ27	-1072,16	4,63E-01	9,72E-01
TRA-TRAV6.TRAJ3	-756,22	4,65E-01	9,72E-01
IGK-IGKV2-29.IGKJ1	54,26	4,65E-01	9,72E-01
TRA-TRAV35.TRAJ58	712,64	4,65E-01	9,72E-01
TRB-TRBV14.TRBJ1-3	-1035,13	4,66E-01	9,72E-01
TRA-TRAV14DV4.TRAJ17	-672,31	4,67E-01	9,72E-01
TRA-TRAV8-6.TRAJ27	-1182,48	4,67E-01	9,72E-01
TRA-TRAV13-2.TRAJ20	-372,21	4,67E-01	9,72E-01
TRB-TRBV7-3.TRBJ2-5	-630,17	4,68E-01	9,72E-01
IGH-IGHV3-21.IGHJ5	98,95	4,68E-01	9,72E-01
TRA-TRAV12-2.TRAJ43	-305,76	4,68E-01	9,72E-01
TRA-TRAV26-1.TRAJ45	-299,18	4,68E-01	9,72E-01
TRB-TRBV9.TRBJ1-1	-203,11	4,68E-01	9,72E-01
TRA-TRAV4.TRAJ4	-490,81	4,70E-01	9,72E-01
IGH-IGHV6-1.IGHJ5	235,09	4,70E-01	9,72E-01
TRB-TRBV12-3.TRBJ1-1	-44,51	4,71E-01	9,72E-01
IGK-IGKV1-13.IGKJ2	41,36	4,72E-01	9,72E-01
TRA-TRAV12-1.TRAJ12	-404,40	4,72E-01	9,72E-01
TRA-TRAV8-2.TRAJ28	-701,37	4,73E-01	9,72E-01
TRA-TRAV9-2.TRAJ38	-1223,12	4,73E-01	9,72E-01
TRA-TRAV14DV4.TRAJ42	-315,37	4,74E-01	9,72E-01
TRB-TRBV3-1.TRBJ1-6	-336,72	4,75E-01	9,72E-01
TRA-TRAV8-3.TRAJ27	-490,83	4,76E-01	9,72E-01
TRG-TRGV8.TRGJ1	-4,11	4,76E-01	9,72E-01
TRA-TRAV13-1.TRAJ33	-411,38	4,76E-01	9,72E-01
IGH-IGHV1-58.IGHJ4	115,88	4,76E-01	9,72E-01
TRA-TRAV8-2.TRAJ10	-181,06	4,77E-01	9,72E-01
IGL-IGLV5-45.IGLJ2	-50,10	4,78E-01	9,72E-01
TRB-TRBV6-6.TRBJ1-5	-265,47	4,79E-01	9,72E-01
TRA-TRAV9-2.TRAJ22	-553,15	4,79E-01	9,72E-01
TRA-TRAV12-2.TRAJ47	-93,30	4,79E-01	9,72E-01
IGH-IGHV3-49.IGHJ4	-70,45	4,80E-01	9,72E-01
TRB-TRBV11-3.TRBJ2-1	-870,93	4,80E-01	9,72E-01
TRA-TRAV24.TRAJ48	-521,60	4,82E-01	9,72E-01
TRA-TRAV8-2.TRAJ41	-1329,32	4,82E-01	9,72E-01
TRB-TRBV5-6.TRBJ1-1	-176,28	4,82E-01	9,72E-01
TRB-TRBV9.TRBJ2-5	-207,98	4,83E-01	9,72E-01
TRA-TRAV13-1.TRAJ6	-201,89	4,84E-01	9,72E-01
IGH-IGHV4-34.IGHJ6	37,91	4,85E-01	9,72E-01
TRB-TRBV6-4.TRBJ2-1	209,45	4,85E-01	9,72E-01
TRB-TRBV19.TRBJ2-3	-89,37	4,85E-01	9,72E-01
TRA-TRAV12-1.TRAJ3	-361,76	4,86E-01	9,72E-01
TRA-TRAV29DV5.TRAJ34	-319,72	4,87E-01	9,72E-01
IGK-IGKV1-16.IGKJ5	-65,17	4,88E-01	9,72E-01
IGL-IGLV4-69.IGLJ3	-63,26	4,88E-01	9,72E-01
TRA-TRAV29DV5.TRAJ21	-529,42	4,92E-01	9,72E-01
IGK-IGKV3-20.IGKJ1	-10,50	4,93E-01	9,72E-01
IGL-IGLV3-9.IGLJ2	-61,44	4,93E-01	9,72E-01
TRB-TRBV5-1.TRBJ2-7	72,29	4,93E-01	9,72E-01
IGK-IGKV1-16.IGKJ4	-26,63	4,94E-01	9,72E-01
TRA-TRAV26-2.TRAJ52	226,00	4,94E-01	9,72E-01
IGL-IGLV3-25.IGLJ2	-34,95	4,95E-01	9,72E-01
TRB-TRBV4-2.TRBJ1-1	66,00	4,96E-01	9,72E-01
TRA-TRAV25.TRAJ48	-685,85	4,98E-01	9,72E-01
IGH-IGHV3-30.IGHJ4	-11,08	4,98E-01	9,72E-01
TRA-TRAV9-2.TRAJ34	-614,93	4,98E-01	9,72E-01
IGH-IGHV5-51.IGHJ2	-267,99	4,98E-01	9,72E-01
TRB-TRBV24-1.TRBJ2-3	-82,83	4,99E-01	9,72E-01
TRA-TRAV21.TRAJ32	-361,40	5,00E-01	9,72E-01
IGK-IGKV1-8.IGKJ4	-94,83	5,02E-01	9,72E-01
TRA-TRAV21.TRAJ30	-316,00	5,02E-01	9,72E-01
TRA-TRAV12-1.TRAJ11	218,34	5,03E-01	9,72E-01
TRA-TRAV12-2.TRAJ40	-289,19	5,04E-01	9,72E-01
IGK-IGKV1-12.IGKJ4	-41,02	5,04E-01	9,72E-01
TRA-TRAV14DV4.TRAJ10	-431,63	5,04E-01	9,72E-01
TRA-TRAV6.TRAJ5	-602,20	5,05E-01	9,72E-01
TRA-TRAV25.TRAJ33	628,58	5,06E-01	9,72E-01
TRA-TRAV12-2.TRAJ34	-87,88	5,06E-01	9,72E-01
TRA-TRAV12-1.TRAJ45	-348,81	5,06E-01	9,72E-01
TRB-TRBV12-3.TRBJ2-4	478,04	5,07E-01	9,72E-01
IGL-IGLV3-1.IGLJ2	-19,55	5,08E-01	9,72E-01
TRA-TRAV27.TRAJ30	550,46	5,10E-01	9,72E-01
TRB-TRBV9.TRBJ2-7	35,53	5,10E-01	9,72E-01
TRB-TRBV5-1.TRBJ1-3	219,78	5,11E-01	9,72E-01
IGH-IGHV3-30.IGHJ6	13,93	5,14E-01	9,72E-01
IGK-IGKV2-24.IGKJ1	-68,31	5,14E-01	9,72E-01
TRA-TRAV41.TRAJ32	256,09	5,14E-01	9,72E-01
TRA-TRAV2.TRAJ4	-471,65	5,15E-01	9,72E-01
TRA-TRAV14DV4.TRAJ21	-398,85	5,16E-01	9,72E-01
TRA-TRAV12-2.TRAJ27	-361,34	5,16E-01	9,72E-01
TRA-TRAV17.TRAJ48	15,86	5,17E-01	9,72E-01
TRB-TRBV10-2.TRBJ2-1	146,53	5,17E-01	9,72E-01
TRB-TRBV7-9.TRBJ2-7	29,27	5,18E-01	9,72E-01
TRB-TRBV4-2.TRBJ2-4	-169,80	5,19E-01	9,72E-01
IGL-IGLV1-40.IGLJ2	-8,08	5,19E-01	9,72E-01
TRA-TRAV41.TRAJ33	-638,98	5,19E-01	9,72E-01
TRA-TRAV8-6.TRAJ8	-672,62	5,19E-01	9,72E-01
IGH-IGHV3-15.IGHJ1	77,66	5,20E-01	9,72E-01
IGH-IGHV3-20.IGHJ4	-80,62	5,21E-01	9,72E-01
TRB-TRBV6-2.TRBJ2-7	-90,29	5,21E-01	9,72E-01
TRB-TRBV10-3.TRBJ1-1	100,41	5,22E-01	9,72E-01
TRA-TRAV23DV6.TRAJ39	410,70	5,22E-01	9,72E-01
TRA-TRAV5.TRAJ10	806,33	5,22E-01	9,72E-01
TRB-TRBV19.TRBJ1-2	-38,33	5,23E-01	9,72E-01
TRA-TRAV2.TRAJ9	-283,31	5,23E-01	9,72E-01
TRA-TRAV25.TRAJ21	870,39	5,24E-01	9,72E-01
IGH-IGHV1-18.IGHJ2	-187,72	5,24E-01	9,72E-01
TRA-TRAV4.TRAJ17	-666,44	5,24E-01	9,72E-01
IGL-IGLV3-21.IGLJ2	11,57	5,25E-01	9,72E-01
IGK-IGKV2-30.IGKJ4	54,13	5,26E-01	9,72E-01
TRA-TRAV2.TRAJ3	320,90	5,26E-01	9,72E-01
IGK-IGKV2-24.IGKJ2	92,26	5,26E-01	9,72E-01
TRA-TRAV25.TRAJ52	369,00	5,26E-01	9,72E-01
TRA-TRAV8-6.TRAJ49	-664,04	5,26E-01	9,72E-01
IGK-IGKV1-33.IGKJ4	-16,23	5,27E-01	9,72E-01
TRA-TRAV12-2.TRAJ8	-338,30	5,28E-01	9,72E-01
TRA-TRAV29DV5.TRAJ41	530,23	5,29E-01	9,72E-01
TRB-TRBV5-4.TRBJ2-4	-825,65	5,29E-01	9,72E-01
IGL-IGLV3-19.IGLJ2	-6,48	5,32E-01	9,72E-01
TRB-TRBV2.TRBJ1-3	-519,11	5,33E-01	9,72E-01
TRA-TRAV8-1.TRAJ9	-294,14	5,33E-01	9,72E-01
TRB-TRBV12-5.TRBJ2-3	-506,22	5,34E-01	9,72E-01
TRB-TRBV27.TRBJ1-5	-78,84	5,35E-01	9,72E-01
TRA-TRAV17.TRAJ28	-335,16	5,35E-01	9,72E-01
TRA-TRAV27.TRAJ27	419,94	5,35E-01	9,72E-01
IGH-IGHV1-69.IGHJ6	-18,78	5,37E-01	9,72E-01
TRA-TRAV4.TRAJ40	791,87	5,37E-01	9,72E-01
TRA-TRAV8-2.TRAJ3	-215,05	5,37E-01	9,72E-01
TRB-TRBV18.TRBJ1-1	-122,11	5,38E-01	9,72E-01
TRA-TRAV27.TRAJ44	-450,66	5,38E-01	9,72E-01
TRA-TRAV35.TRAJ44	-621,38	5,40E-01	9,72E-01
TRA-TRAV20.TRAJ53	556,63	5,40E-01	9,72E-01
TRA-TRAV26-1.TRAJ23	-311,24	5,42E-01	9,72E-01
IGH-IGHV3-23.IGHJ6	35,17	5,43E-01	9,72E-01
TRB-TRBV5-8.TRBJ2-7	-391,87	5,43E-01	9,72E-01
TRA-TRAV23DV6.TRAJ17	502,06	5,44E-01	9,72E-01
TRA-TRAV8-3.TRAJ8	492,35	5,45E-01	9,72E-01
TRB-TRBV10-2.TRBJ1-5	556,33	5,47E-01	9,72E-01
IGK-IGKV2-30.IGKJ3	118,51	5,47E-01	9,72E-01
IGK-IGKV2-28.IGKJ2	17,44	5,47E-01	9,72E-01
TRA-TRAV8-2.TRAJ15	413,52	5,47E-01	9,72E-01
TRA-TRAV23DV6.TRAJ52	-426,35	5,48E-01	9,72E-01
IGH-IGHV3-74.IGHJ1	-155,80	5,48E-01	9,72E-01
IGL-IGLV3-19.IGLJ1	-45,52	5,49E-01	9,72E-01
IGH-IGHV3-21.IGHJ6	-66,84	5,49E-01	9,72E-01
TRA-TRAV20.TRAJ49	525,94	5,49E-01	9,72E-01
TRA-TRAV8-2.TRAJ22	408,04	5,50E-01	9,72E-01
TRB-TRBV4-2.TRBJ2-3	46,33	5,51E-01	9,72E-01
TRB-TRBV9.TRBJ1-2	-174,94	5,51E-01	9,72E-01
TRB-TRBV6-1.TRBJ2-7	-171,75	5,51E-01	9,72E-01
TRB-TRBV19.TRBJ2-4	326,84	5,52E-01	9,72E-01
TRA-TRAV21.TRAJ12	-343,19	5,52E-01	9,72E-01
TRA-TRAV38-1.TRAJ41	-181,93	5,52E-01	9,72E-01
TRA-TRAV3.TRAJ21	-348,33	5,53E-01	9,72E-01
IGH-IGHV4-39.IGHJ6	-37,15	5,55E-01	9,72E-01
IGH-IGHV1-18.IGHJ5	-45,62	5,58E-01	9,72E-01
TRA-TRAV38-2DV8.TRAJ43	135,72	5,58E-01	9,72E-01
TRA-TRAV17.TRAJ34	-65,39	5,60E-01	9,72E-01
TRA-TRAV16.TRAJ54	216,12	5,62E-01	9,72E-01
TRB-TRBV19.TRBJ1-1	-19,92	5,62E-01	9,72E-01
IGL-IGLV1-44.IGLJ3	-11,44	5,62E-01	9,72E-01
TRB-TRBV5-4.TRBJ1-2	-103,71	5,62E-01	9,72E-01
TRB-TRBV19.TRBJ1-3	-181,66	5,62E-01	9,72E-01
IGH-IGHV6-1.IGHJ3	-69,57	5,62E-01	9,72E-01
IGH-IGHV3-7.IGHJ4	-15,53	5,62E-01	9,72E-01
TRA-TRAV9-2.TRAJ35	-867,55	5,63E-01	9,72E-01
TRA-TRAV21.TRAJ54	658,87	5,63E-01	9,72E-01
TRA-TRAV17.TRAJ32	-184,18	5,63E-01	9,72E-01
TRA-TRAV38-1.TRAJ27	-604,77	5,64E-01	9,72E-01
TRA-TRAV26-1.TRAJ29	348,21	5,65E-01	9,72E-01
IGH-IGHV3-49.IGHJ6	-147,55	5,65E-01	9,72E-01
TRA-TRAV12-3.TRAJ6	-383,83	5,65E-01	9,72E-01
IGH-IGHV2-70.IGHJ3	-90,05	5,65E-01	9,72E-01
IGK-IGKV6-21.IGKJ2	-263,30	5,66E-01	9,72E-01
TRA-TRAV8-6.TRAJ13	-374,81	5,66E-01	9,72E-01
TRB-TRBV9.TRBJ1-3	-741,11	5,66E-01	9,72E-01
TRB-TRBV4-1.TRBJ1-5	48,90	5,67E-01	9,72E-01
TRB-TRBV6-2.TRBJ2-3	-110,35	5,68E-01	9,72E-01
TRA-TRAV22.TRAJ20	-485,90	5,69E-01	9,72E-01
TRA-TRAV14DV4.TRAJ47	-375,24	5,69E-01	9,72E-01
TRA-TRAV12-3.TRAJ52	-398,83	5,71E-01	9,72E-01
TRB-TRBV15.TRBJ1-5	189,63	5,71E-01	9,72E-01
TRA-TRAV38-2DV8.TRAJ34	-775,17	5,71E-01	9,72E-01
TRA-TRAV38-1.TRAJ23	593,83	5,71E-01	9,72E-01
TRA-TRAV25.TRAJ44	-815,05	5,72E-01	9,72E-01
TRB-TRBV7-3.TRBJ2-3	-138,06	5,72E-01	9,72E-01
TRA-TRAV4.TRAJ30	11,26	5,72E-01	9,72E-01
IGH-IGHV4-31.IGHJ6	52,37	5,73E-01	9,72E-01
TRB-TRBV9.TRBJ1-5	-382,47	5,74E-01	9,72E-01
TRA-TRAV17.TRAJ58	-174,27	5,74E-01	9,72E-01
TRA-TRAV12-2.TRAJ54	-532,15	5,75E-01	9,72E-01
TRA-TRAV3.TRAJ29	-747,27	5,75E-01	9,72E-01
TRB-TRBV13.TRBJ2-5	273,58	5,76E-01	9,72E-01
TRA-TRAV12-1.TRAJ15	-255,57	5,76E-01	9,72E-01
TRA-TRAV8-3.TRAJ20	-228,35	5,77E-01	9,72E-01
TRA-TRAV8-3.TRAJ17	-375,98	5,77E-01	9,72E-01
IGK-IGKV1-8.IGKJ3	-112,64	5,78E-01	9,72E-01
TRA-TRAV14DV4.TRAJ40	-486,81	5,78E-01	9,72E-01
TRA-TRAV3.TRAJ11	907,56	5,79E-01	9,72E-01
TRB-TRBV5-1.TRBJ1-6	-132,60	5,79E-01	9,72E-01
IGK-IGKV1-8.IGKJ1	37,53	5,80E-01	9,72E-01
TRA-TRAV17.TRAJ7	-416,42	5,81E-01	9,72E-01
TRA-TRAV17.TRAJ10	-191,70	5,83E-01	9,72E-01
TRA-TRAV27.TRAJ52	230,44	5,83E-01	9,72E-01
TRA-TRAV8-2.TRAJ20	-246,40	5,83E-01	9,72E-01
TRA-TRAV10.TRAJ27	-1076,04	5,83E-01	9,72E-01
TRA-TRAV38-2DV8.TRAJ57	354,05	5,85E-01	9,72E-01
IGH-IGHV3-30.IGHJ5	21,85	5,86E-01	9,72E-01
IGH-IGHV3-49.IGHJ3	182,29	5,87E-01	9,72E-01
TRA-TRAV8-6.TRAJ20	-544,55	5,87E-01	9,72E-01
TRA-TRAV12-2.TRAJ37	-135,99	5,87E-01	9,72E-01
IGL-IGLV2-23.IGLJ3	-23,17	5,87E-01	9,72E-01
TRB-TRBV9.TRBJ2-2	-598,67	5,88E-01	9,72E-01
IGK-IGKV1-12.IGKJ2	-20,77	5,88E-01	9,72E-01
TRA-TRAV2.TRAJ34	-383,70	5,89E-01	9,72E-01
TRA-TRAV14DV4.TRAJ26	51,48	5,90E-01	9,72E-01
TRA-TRAV8-6.TRAJ52	515,54	5,90E-01	9,72E-01
IGH-IGHV1-18.IGHJ1	-75,47	5,91E-01	9,72E-01
TRA-TRAV8-1.TRAJ6	90,26	5,91E-01	9,72E-01
IGL-IGLV1-51.IGLJ1	20,35	5,91E-01	9,72E-01
TRA-TRAV8-3.TRAJ23	-536,25	5,91E-01	9,72E-01
TRA-TRAV38-2DV8.TRAJ42	-280,36	5,91E-01	9,72E-01
TRA-TRAV3.TRAJ40	-655,83	5,92E-01	9,72E-01
TRA-TRAV19.TRAJ11	-314,46	5,93E-01	9,72E-01
TRA-TRAV9-2.TRAJ47	-539,57	5,93E-01	9,72E-01
TRA-TRAV35.TRAJ29	-419,84	5,94E-01	9,72E-01
TRA-TRAV19.TRAJ54	405,96	5,96E-01	9,72E-01
TRA-TRAV8-6.TRAJ11	964,17	5,96E-01	9,72E-01
TRA-TRAV13-2.TRAJ10	-422,60	5,96E-01	9,72E-01
TRA-TRAV38-1.TRAJ40	89,63	5,96E-01	9,72E-01
TRA-TRAV17.TRAJ54	-262,30	5,98E-01	9,72E-01
TRA-TRAV38-1.TRAJ42	195,87	5,98E-01	9,72E-01
IGH-IGHV3-15.IGHJ3	48,64	5,99E-01	9,72E-01
TRA-TRAV12-2.TRAJ44	-327,74	6,00E-01	9,72E-01
TRA-TRAV19.TRAJ37	-53,37	6,01E-01	9,72E-01
TRA-TRAV17.TRAJ6	-283,83	6,01E-01	9,72E-01
TRA-TRAV26-1.TRAJ54	-295,61	6,01E-01	9,72E-01
TRA-TRAV12-1.TRAJ6	40,60	6,02E-01	9,72E-01
TRA-TRAV24.TRAJ40	-387,94	6,04E-01	9,72E-01
TRB-TRBV5-6.TRBJ1-5	-564,19	6,05E-01	9,72E-01
TRA-TRAV17.TRAJ52	-233,56	6,05E-01	9,72E-01
TRA-TRAV27.TRAJ28	508,10	6,05E-01	9,72E-01
TRA-TRAV9-2.TRAJ7	321,69	6,06E-01	9,72E-01
TRA-TRAV23DV6.TRAJ29	334,41	6,06E-01	9,72E-01
TRA-TRAV29DV5.TRAJ27	-128,40	6,07E-01	9,72E-01
TRA-TRAV38-2DV8.TRAJ39	-780,12	6,07E-01	9,72E-01
TRA-TRAV13-1.TRAJ34	-94,23	6,07E-01	9,72E-01
TRA-TRAV38-1.TRAJ28	-261,67	6,08E-01	9,72E-01
TRB-TRBV10-2.TRBJ1-1	-100,00	6,08E-01	9,72E-01
TRA-TRAV13-1.TRAJ11	64,90	6,09E-01	9,72E-01
TRA-TRAV13-1.TRAJ17	367,16	6,09E-01	9,72E-01
TRB-TRBV13.TRBJ1-1	-136,20	6,09E-01	9,72E-01
TRA-TRAV38-2DV8.TRAJ40	120,61	6,09E-01	9,72E-01
TRA-TRAV20.TRAJ57	488,57	6,11E-01	9,72E-01
IGH-IGHV4-39.IGHJ2	94,95	6,12E-01	9,72E-01
TRA-TRAV13-2.TRAJ9	-392,09	6,12E-01	9,72E-01
TRA-TRAV22.TRAJ52	-249,80	6,14E-01	9,72E-01
TRA-TRAV8-1.TRAJ39	-245,24	6,16E-01	9,72E-01
TRA-TRAV29DV5.TRAJ45	-123,27	6,16E-01	9,72E-01
TRA-TRAV8-2.TRAJ43	132,65	6,17E-01	9,72E-01
IGH-IGHV1-69.IGHJ4	12,29	6,17E-01	9,72E-01
TRA-TRAV21.TRAJ39	231,65	6,18E-01	9,72E-01
TRA-TRAV14DV4.TRAJ6	-353,06	6,18E-01	9,72E-01
TRA-TRAV38-1.TRAJ47	431,47	6,18E-01	9,72E-01
TRA-TRAV21.TRAJ29	-148,52	6,18E-01	9,72E-01
TRA-TRAV13-1.TRAJ18	-486,96	6,18E-01	9,72E-01
IGL-IGLV3-19.IGLJ3	-17,76	6,19E-01	9,72E-01
TRB-TRBV12-3.TRBJ2-7	-20,75	6,19E-01	9,72E-01
TRB-TRBV5-8.TRBJ1-5	-291,60	6,19E-01	9,72E-01
TRA-TRAV20.TRAJ29	-587,14	6,19E-01	9,72E-01
TRA-TRAV38-2DV8.TRAJ52	-95,45	6,19E-01	9,72E-01
TRA-TRAV17.TRAJ29	192,79	6,20E-01	9,72E-01
TRA-TRAV12-1.TRAJ30	-416,41	6,20E-01	9,72E-01
TRA-TRAV12-3.TRAJ36	809,86	6,20E-01	9,72E-01
TRA-TRAV8-3.TRAJ32	-304,05	6,21E-01	9,72E-01
IGK-IGKV2-40.IGKJ2	-156,25	6,21E-01	9,72E-01
TRA-TRAV24.TRAJ27	-385,24	6,21E-01	9,72E-01
TRB-TRBV2.TRBJ2-1	-30,05	6,21E-01	9,72E-01
TRA-TRAV22.TRAJ48	465,49	6,21E-01	9,72E-01
TRA-TRAV19.TRAJ20	-155,63	6,21E-01	9,72E-01
TRA-TRAV9-2.TRAJ20	-162,43	6,22E-01	9,72E-01
TRB-TRBV15.TRBJ1-1	204,57	6,22E-01	9,72E-01
TRB-TRBV27.TRBJ2-6	-269,24	6,23E-01	9,72E-01
IGK-IGKV2-29.IGKJ5	77,06	6,23E-01	9,72E-01
TRA-TRAV25.TRAJ40	-414,59	6,23E-01	9,72E-01
TRA-TRAV21.TRAJ18	202,22	6,24E-01	9,72E-01
TRA-TRAV8-2.TRAJ56	532,45	6,24E-01	9,72E-01
TRA-TRAV38-1.TRAJ57	-234,88	6,24E-01	9,72E-01
TRA-TRAV8-2.TRAJ52	151,15	6,25E-01	9,72E-01
TRA-TRAV9-2.TRAJ48	-193,88	6,25E-01	9,72E-01
TRA-TRAV10.TRAJ43	-323,00	6,26E-01	9,72E-01
TRA-TRAV26-2.TRAJ39	330,91	6,27E-01	9,72E-01
TRA-TRAV12-2.TRAJ21	-159,94	6,28E-01	9,72E-01
TRA-TRAV20.TRAJ58	353,10	6,28E-01	9,72E-01
TRA-TRAV12-3.TRAJ39	-321,90	6,28E-01	9,72E-01
TRB-TRBV25-1.TRBJ2-1	-493,41	6,28E-01	9,72E-01
TRB-TRBV6-1.TRBJ1-3	572,98	6,28E-01	9,72E-01
TRA-TRAV12-2.TRAJ26	-33,49	6,29E-01	9,72E-01
TRB-TRBV12-3.TRBJ2-2	-112,55	6,32E-01	9,72E-01
IGL-IGLV1-51.IGLJ7	72,94	6,32E-01	9,72E-01
TRA-TRAV19.TRAJ17	-264,93	6,32E-01	9,72E-01
TRB-TRBV11-2.TRBJ2-1	149,31	6,32E-01	9,72E-01
TRA-TRAV23DV6.TRAJ48	-58,25	6,32E-01	9,72E-01
TRB-TRBV7-9.TRBJ1-5	-97,85	6,33E-01	9,72E-01
TRA-TRAV9-2.TRAJ57	291,27	6,34E-01	9,72E-01
TRA-TRAV26-1.TRAJ30	262,73	6,34E-01	9,72E-01
TRA-TRAV12-2.TRAJ33	-95,08	6,34E-01	9,72E-01
TRB-TRBV15.TRBJ1-4	268,85	6,34E-01	9,72E-01
TRA-TRAV13-1.TRAJ29	-250,16	6,36E-01	9,72E-01
TRA-TRAV13-1.TRAJ57	-375,03	6,36E-01	9,72E-01
TRA-TRAV8-2.TRAJ11	-133,82	6,39E-01	9,72E-01
IGK-IGKV2-29.IGKJ2	29,95	6,40E-01	9,72E-01
TRB-TRBV2.TRBJ2-2	-166,74	6,42E-01	9,72E-01
TRB-TRBV5-1.TRBJ1-4	-244,13	6,42E-01	9,72E-01
TRA-TRAV13-1.TRAJ9	123,33	6,43E-01	9,72E-01
IGH-IGHV4-34.IGHJ4	-21,33	6,45E-01	9,72E-01
TRA-TRAV10.TRAJ6	-359,59	6,46E-01	9,72E-01
TRA-TRAV26-1.TRAJ27	-245,11	6,46E-01	9,72E-01
TRA-TRAV19.TRAJ5	-132,63	6,46E-01	9,72E-01
TRA-TRAV38-1.TRAJ52	-151,85	6,46E-01	9,72E-01
TRA-TRAV12-3.TRAJ33	449,55	6,47E-01	9,72E-01
TRA-TRAV27.TRAJ47	-539,46	6,47E-01	9,72E-01
TRA-TRAV13-1.TRAJ47	-200,83	6,48E-01	9,72E-01
TRB-TRBV12-5.TRBJ2-5	-586,56	6,49E-01	9,72E-01
TRB-TRBV10-3.TRBJ1-4	385,33	6,50E-01	9,72E-01
TRA-TRAV29DV5.TRAJ58	-175,91	6,50E-01	9,72E-01
TRB-TRBV4-1.TRBJ2-1	-34,14	6,50E-01	9,72E-01
TRA-TRAV5.TRAJ9	-75,82	6,50E-01	9,72E-01
TRB-TRBV12-3.TRBJ1-3	-71,40	6,51E-01	9,72E-01
TRB-TRBV11-2.TRBJ1-1	-84,42	6,51E-01	9,72E-01
TRA-TRAV21.TRAJ24	-86,59	6,51E-01	9,72E-01
TRA-TRAV29DV5.TRAJ28	313,99	6,53E-01	9,72E-01
TRA-TRAV41.TRAJ52	-576,13	6,53E-01	9,72E-01
TRB-TRBV3-1.TRBJ2-4	-405,73	6,53E-01	9,72E-01
TRB-TRBV29-1.TRBJ2-5	59,61	6,53E-01	9,72E-01
TRB-TRBV15.TRBJ1-2	-173,70	6,54E-01	9,72E-01
TRA-TRAV23DV6.TRAJ34	-88,13	6,55E-01	9,72E-01
TRA-TRAV12-3.TRAJ27	-112,30	6,55E-01	9,72E-01
IGH-IGHV2-26.IGHJ4	-35,70	6,56E-01	9,72E-01
TRA-TRAV9-2.TRAJ21	-200,47	6,56E-01	9,72E-01
TRA-TRAV6.TRAJ42	633,11	6,57E-01	9,72E-01
TRA-TRAV4.TRAJ13	-206,39	6,57E-01	9,72E-01
IGH-IGHV4-34.IGHJ3	34,90	6,58E-01	9,72E-01
TRA-TRAV8-6.TRAJ30	-408,74	6,58E-01	9,72E-01
TRB-TRBV4-1.TRBJ2-2	236,10	6,58E-01	9,72E-01
TRA-TRAV41.TRAJ42	-75,20	6,58E-01	9,72E-01
IGH-IGHV3-11.IGHJ5	-72,15	6,58E-01	9,72E-01
TRA-TRAV14DV4.TRAJ44	-251,38	6,59E-01	9,72E-01
TRA-TRAV8-3.TRAJ11	-592,77	6,59E-01	9,72E-01
TRA-TRAV14DV4.TRAJ13	-179,94	6,59E-01	9,72E-01
TRA-TRAV23DV6.TRAJ45	-218,29	6,62E-01	9,72E-01
TRG-TRGV2.TRGJ1	0,88	6,62E-01	9,72E-01
TRB-TRBV29-1.TRBJ2-6	-262,82	6,62E-01	9,72E-01
TRA-TRAV29DV5.TRAJ52	-106,13	6,62E-01	9,72E-01
TRA-TRAV13-2.TRAJ23	-137,66	6,63E-01	9,72E-01
TRA-TRAV23DV6.TRAJ30	-176,71	6,63E-01	9,72E-01
TRB-TRBV4-2.TRBJ2-1	-20,07	6,64E-01	9,72E-01
TRA-TRAV13-1.TRAJ40	182,02	6,64E-01	9,72E-01
TRB-TRBV7-9.TRBJ1-2	-42,21	6,64E-01	9,72E-01
TRB-TRBV18.TRBJ1-6	-488,81	6,64E-01	9,72E-01
TRA-TRAV8-2.TRAJ17	-96,31	6,64E-01	9,72E-01
IGH-IGHV5-51.IGHJ1	87,17	6,66E-01	9,72E-01
IGH-IGHV3-30.IGHJ3	-18,67	6,66E-01	9,72E-01
TRB-TRBV4-1.TRBJ2-7	32,07	6,66E-01	9,72E-01
TRA-TRAV9-2.TRAJ32	-419,49	6,67E-01	9,72E-01
TRA-TRAV12-3.TRAJ28	-109,29	6,68E-01	9,72E-01
TRA-TRAV12-3.TRAJ30	350,42	6,70E-01	9,72E-01
TRA-TRAV2.TRAJ30	179,80	6,71E-01	9,72E-01
TRA-TRAV27.TRAJ24	-305,36	6,71E-01	9,72E-01
TRA-TRAV38-2DV8.TRAJ54	-344,87	6,72E-01	9,72E-01
TRA-TRAV14DV4.TRAJ48	-36,98	6,72E-01	9,72E-01
TRA-TRAV16.TRAJ17	-482,91	6,73E-01	9,72E-01
TRA-TRAV6.TRAJ13	-225,77	6,73E-01	9,72E-01
TRA-TRAV24.TRAJ52	-273,68	6,74E-01	9,72E-01
TRA-TRAV8-6.TRAJ34	239,86	6,74E-01	9,72E-01
IGH-IGHV3-11.IGHJ4	16,84	6,74E-01	9,72E-01
TRA-TRAV3.TRAJ34	-214,13	6,75E-01	9,72E-01
TRA-TRAV25.TRAJ39	-541,74	6,75E-01	9,72E-01
IGH-IGHV3-53.IGHJ3	41,25	6,75E-01	9,72E-01
TRB-TRBV11-2.TRBJ2-2	-723,99	6,75E-01	9,72E-01
TRA-TRAV9-2.TRAJ49	115,28	6,75E-01	9,72E-01
IGK-IGKV2-28.IGKJ5	-11,26	6,76E-01	9,72E-01
TRA-TRAV8-2.TRAJ7	426,58	6,77E-01	9,72E-01
TRA-TRAV8-3.TRAJ33	-479,55	6,77E-01	9,72E-01
TRA-TRAV17.TRAJ43	-50,89	6,78E-01	9,72E-01
TRA-TRAV21.TRAJ7	-637,22	6,78E-01	9,72E-01
TRA-TRAV25.TRAJ42	-252,14	6,80E-01	9,72E-01
TRB-TRBV14.TRBJ2-7	53,70	6,81E-01	9,72E-01
TRA-TRAV19.TRAJ53	-103,57	6,82E-01	9,72E-01
IGH-IGHV4-39.IGHJ5	26,25	6,82E-01	9,72E-01
IGK-IGKV6-21.IGKJ1	87,33	6,83E-01	9,72E-01
TRA-TRAV14DV4.TRAJ45	358,95	6,83E-01	9,72E-01
TRA-TRAV8-2.TRAJ9	-104,73	6,83E-01	9,72E-01
TRA-TRAV41.TRAJ49	23,02	6,84E-01	9,72E-01
TRA-TRAV8-3.TRAJ9	-70,57	6,84E-01	9,72E-01
TRA-TRAV29DV5.TRAJ39	-42,98	6,84E-01	9,72E-01
TRA-TRAV1-2.TRAJ36	-213,73	6,84E-01	9,72E-01
TRB-TRBV28.TRBJ2-2	-79,35	6,84E-01	9,72E-01
TRB-TRBV27.TRBJ2-7	25,48	6,86E-01	9,72E-01
TRA-TRAV22.TRAJ45	-200,89	6,86E-01	9,72E-01
TRB-TRBV5-4.TRBJ2-6	-190,17	6,86E-01	9,72E-01
TRA-TRAV21.TRAJ10	-67,68	6,87E-01	9,72E-01
IGK-IGKV1-6.IGKJ1	-22,08	6,87E-01	9,72E-01
TRB-TRBV11-3.TRBJ2-3	322,42	6,88E-01	9,72E-01
TRA-TRAV21.TRAJ36	-39,60	6,89E-01	9,72E-01
TRA-TRAV8-3.TRAJ26	-444,29	6,89E-01	9,72E-01
IGH-IGHV3-13.IGHJ4	-41,94	6,89E-01	9,72E-01
TRA-TRAV12-3.TRAJ26	-99,73	6,90E-01	9,72E-01
TRA-TRAV22.TRAJ23	-172,64	6,90E-01	9,72E-01
TRB-TRBV3-1.TRBJ1-1	-44,08	6,91E-01	9,72E-01
TRA-TRAV27.TRAJ58	-435,71	6,91E-01	9,72E-01
TRA-TRAV23DV6.TRAJ33	-92,45	6,91E-01	9,72E-01
TRA-TRAV8-3.TRAJ29	-353,48	6,92E-01	9,72E-01
TRA-TRAV3.TRAJ4	-103,93	6,92E-01	9,72E-01
TRA-TRAV9-2.TRAJ10	-140,63	6,92E-01	9,72E-01
TRA-TRAV3.TRAJ13	-294,35	6,93E-01	9,72E-01
TRA-TRAV16.TRAJ52	-469,75	6,93E-01	9,72E-01
TRA-TRAV21.TRAJ33	-146,06	6,93E-01	9,72E-01
TRA-TRAV3.TRAJ10	-288,01	6,93E-01	9,72E-01
TRA-TRAV9-2.TRAJ39	-93,87	6,94E-01	9,72E-01
TRB-TRBV12-3.TRBJ2-3	-27,37	6,94E-01	9,72E-01
IGH-IGHV5-10-1.IGHJ4	-13,53	6,94E-01	9,72E-01
TRA-TRAV10.TRAJ40	-241,58	6,95E-01	9,72E-01
TRA-TRAV8-3.TRAJ47	-108,56	6,95E-01	9,72E-01
TRA-TRAV12-3.TRAJ48	-235,01	6,96E-01	9,72E-01
TRA-TRAV6.TRAJ9	-328,35	6,96E-01	9,72E-01
TRA-TRAV1-2.TRAJ35	-444,24	6,97E-01	9,72E-01
TRA-TRAV3.TRAJ9	313,59	6,98E-01	9,72E-01
TRA-TRAV14DV4.TRAJ52	-26,23	6,99E-01	9,72E-01
IGK-IGKV1-17.IGKJ4	-25,60	6,99E-01	9,72E-01
TRB-TRBV5-4.TRBJ1-1	-102,52	7,00E-01	9,72E-01
IGH-IGHV3-53.IGHJ5	-78,17	7,00E-01	9,72E-01
TRA-TRAV14DV4.TRAJ3	-86,52	7,01E-01	9,72E-01
IGL-IGLV1-40.IGLJ3	-7,93	7,01E-01	9,72E-01
TRA-TRAV12-1.TRAJ34	-111,75	7,02E-01	9,72E-01
TRB-TRBV7-2.TRBJ1-6	-217,73	7,02E-01	9,72E-01
TRA-TRAV21.TRAJ20	-153,36	7,03E-01	9,72E-01
TRA-TRAV26-2.TRAJ53	-217,39	7,04E-01	9,72E-01
TRB-TRBV7-2.TRBJ2-6	232,00	7,04E-01	9,72E-01
TRA-TRAV19.TRAJ45	-72,30	7,04E-01	9,72E-01
TRA-TRAV12-1.TRAJ24	-265,06	7,05E-01	9,72E-01
TRA-TRAV3.TRAJ39	-107,65	7,05E-01	9,72E-01
TRA-TRAV16.TRAJ37	358,62	7,06E-01	9,72E-01
TRA-TRAV12-2.TRAJ15	-181,50	7,07E-01	9,72E-01
TRB-TRBV12-5.TRBJ1-5	-238,50	7,08E-01	9,72E-01
IGL-IGLV3-10.IGLJ2	14,66	7,08E-01	9,72E-01
IGL-IGLV5-45.IGLJ3	18,75	7,08E-01	9,72E-01
TRA-TRAV35.TRAJ45	-211,07	7,09E-01	9,72E-01
TRA-TRAV14DV4.TRAJ12	-220,88	7,09E-01	9,72E-01
TRA-TRAV19.TRAJ3	-299,92	7,10E-01	9,72E-01
TRA-TRAV21.TRAJ26	107,68	7,11E-01	9,72E-01
TRA-TRAV17.TRAJ36	349,78	7,11E-01	9,72E-01
TRA-TRAV38-1.TRAJ45	-83,14	7,12E-01	9,72E-01
IGK-IGKV1-6.IGKJ2	54,54	7,12E-01	9,72E-01
TRB-TRBV6-6.TRBJ2-5	-96,04	7,13E-01	9,72E-01
TRA-TRAV8-2.TRAJ36	288,51	7,14E-01	9,72E-01
TRA-TRAV17.TRAJ3	-304,40	7,14E-01	9,72E-01
TRB-TRBV7-8.TRBJ1-6	-467,33	7,15E-01	9,72E-01
TRA-TRAV14DV4.TRAJ33	-138,03	7,15E-01	9,72E-01
TRB-TRBV4-2.TRBJ2-2	-204,59	7,15E-01	9,72E-01
TRA-TRAV16.TRAJ23	-118,27	7,16E-01	9,72E-01
TRB-TRBV14.TRBJ1-4	295,35	7,16E-01	9,72E-01
TRA-TRAV4.TRAJ39	-357,08	7,16E-01	9,72E-01
IGK-IGKV1-13.IGKJ4	21,83	7,17E-01	9,72E-01
TRA-TRAV29DV5.TRAJ24	-97,30	7,17E-01	9,72E-01
IGL-IGLV9-49.IGLJ2	49,68	7,18E-01	9,72E-01
TRA-TRAV8-6.TRAJ10	358,95	7,18E-01	9,72E-01
TRB-TRBV27.TRBJ1-4	83,87	7,19E-01	9,72E-01
TRA-TRAV21.TRAJ34	139,11	7,24E-01	9,72E-01
TRA-TRAV12-2.TRAJ49	-13,55	7,25E-01	9,72E-01
TRB-TRBV29-1.TRBJ1-2	34,20	7,27E-01	9,72E-01
TRD-TRDV3.TRDJ1	-0,73	7,28E-01	9,72E-01
TRA-TRAV13-1.TRAJ26	-110,93	7,29E-01	9,72E-01
TRA-TRAV1-2.TRAJ40	-260,87	7,29E-01	9,72E-01
IGL-IGLV3-1.IGLJ1	41,44	7,29E-01	9,72E-01
TRA-TRAV27.TRAJ34	433,67	7,29E-01	9,72E-01
TRB-TRBV6-1.TRBJ2-4	-635,21	7,29E-01	9,72E-01
TRB-TRBV10-3.TRBJ2-7	33,67	7,29E-01	9,72E-01
TRA-TRAV8-3.TRAJ42	-43,35	7,31E-01	9,72E-01
TRA-TRAV3.TRAJ33	-364,35	7,32E-01	9,72E-01
TRA-TRAV20.TRAJ52	278,09	7,33E-01	9,72E-01
TRA-TRAV13-1.TRAJ53	-156,00	7,33E-01	9,72E-01
TRB-TRBV2.TRBJ1-6	-79,71	7,33E-01	9,72E-01
TRA-TRAV13-2.TRAJ49	-97,50	7,33E-01	9,72E-01
TRA-TRAV13-1.TRAJ43	-91,81	7,34E-01	9,72E-01
TRB-TRBV29-1.TRBJ2-1	-20,47	7,34E-01	9,72E-01
IGH-IGHV3-7.IGHJ6	22,01	7,34E-01	9,72E-01
TRA-TRAV13-2.TRAJ29	-363,19	7,34E-01	9,72E-01
TRA-TRAV12-1.TRAJ29	-221,40	7,35E-01	9,72E-01
TRA-TRAV8-1.TRAJ23	-193,67	7,35E-01	9,72E-01
TRB-TRBV5-4.TRBJ2-2	412,32	7,36E-01	9,72E-01
TRB-TRBV7-2.TRBJ1-1	-38,84	7,38E-01	9,72E-01
TRA-TRAV24.TRAJ44	-269,16	7,38E-01	9,72E-01
TRA-TRAV12-3.TRAJ37	-136,05	7,38E-01	9,72E-01
IGH-IGHV3-30.IGHJ1	-28,25	7,39E-01	9,72E-01
TRA-TRAV17.TRAJ37	-184,31	7,39E-01	9,72E-01
TRA-TRAV3.TRAJ17	-364,99	7,39E-01	9,72E-01
TRA-TRAV8-6.TRAJ40	-91,29	7,40E-01	9,72E-01
IGH-IGHV5-10-1.IGHJ5	-30,66	7,40E-01	9,72E-01
TRA-TRAV13-2.TRAJ15	313,24	7,40E-01	9,72E-01
TRA-TRAV21.TRAJ41	-416,81	7,40E-01	9,72E-01
TRA-TRAV19.TRAJ35	102,90	7,40E-01	9,72E-01
TRA-TRAV29DV5.TRAJ29	154,98	7,41E-01	9,72E-01
IGH-IGHV3-53.IGHJ1	-93,73	7,41E-01	9,72E-01
TRB-TRBV15.TRBJ2-1	110,77	7,41E-01	9,72E-01
TRB-TRBV6-5.TRBJ2-2	-269,33	7,42E-01	9,72E-01
TRA-TRAV35.TRAJ57	-267,58	7,43E-01	9,72E-01
TRA-TRAV8-2.TRAJ23	125,14	7,43E-01	9,72E-01
IGH-IGHV4-4.IGHJ3	-21,14	7,43E-01	9,72E-01
TRB-TRBV12-5.TRBJ1-1	-28,82	7,44E-01	9,72E-01
TRA-TRAV2.TRAJ20	-85,51	7,44E-01	9,72E-01
TRA-TRAV1-2.TRAJ11	-139,29	7,44E-01	9,72E-01
TRA-TRAV17.TRAJ39	92,48	7,44E-01	9,72E-01
TRB-TRBV7-9.TRBJ2-3	-10,27	7,45E-01	9,72E-01
TRA-TRAV8-3.TRAJ7	-69,33	7,46E-01	9,72E-01
TRA-TRAV26-1.TRAJ36	214,54	7,46E-01	9,72E-01
IGH-IGHV3-13.IGHJ6	-45,75	7,46E-01	9,72E-01
TRA-TRAV12-1.TRAJ16	-283,62	7,47E-01	9,72E-01
TRB-TRBV4-2.TRBJ1-4	114,37	7,48E-01	9,72E-01
TRA-TRAV16.TRAJ58	-358,44	7,48E-01	9,72E-01
TRA-TRAV27.TRAJ49	-69,49	7,48E-01	9,72E-01
IGH-IGHV3-30.IGHJ2	12,56	7,48E-01	9,72E-01
TRA-TRAV12-2.TRAJ32	181,03	7,49E-01	9,72E-01
TRA-TRAV5.TRAJ32	-172,00	7,49E-01	9,72E-01
TRA-TRAV36DV7.TRAJ37	-112,52	7,51E-01	9,72E-01
TRA-TRAV12-2.TRAJ13	55,36	7,51E-01	9,72E-01
TRB-TRBV2.TRBJ2-5	-131,74	7,51E-01	9,72E-01
TRA-TRAV22.TRAJ40	-97,75	7,52E-01	9,72E-01
TRA-TRAV12-1.TRAJ21	-237,33	7,52E-01	9,72E-01
TRA-TRAV19.TRAJ40	-33,54	7,53E-01	9,72E-01
TRA-TRAV8-3.TRAJ53	-105,82	7,53E-01	9,72E-01
TRB-TRBV3-1.TRBJ2-3	32,92	7,54E-01	9,72E-01
TRA-TRAV27.TRAJ42	148,90	7,55E-01	9,72E-01
TRB-TRBV15.TRBJ2-5	-114,67	7,55E-01	9,72E-01
TRA-TRAV25.TRAJ13	-119,58	7,56E-01	9,72E-01
IGK-IGKV1-33.IGKJ3	-6,20	7,56E-01	9,72E-01
TRA-TRAV29DV5.TRAJ38	401,92	7,56E-01	9,72E-01
TRB-TRBV4-2.TRBJ1-6	-136,04	7,56E-01	9,72E-01
TRB-TRBV25-1.TRBJ1-1	-387,43	7,57E-01	9,72E-01
TRA-TRAV17.TRAJ41	-340,48	7,58E-01	9,72E-01
TRA-TRAV3.TRAJ28	-493,21	7,60E-01	9,72E-01
IGL-IGLV4-69.IGLJ2	-18,28	7,60E-01	9,72E-01
TRA-TRAV8-3.TRAJ48	-97,79	7,61E-01	9,72E-01
TRB-TRBV6-5.TRBJ2-7	-14,09	7,61E-01	9,72E-01
TRA-TRAV8-2.TRAJ54	-272,60	7,62E-01	9,72E-01
IGH-IGHV1-69.IGHJ2	-117,96	7,62E-01	9,72E-01
TRB-TRBV24-1.TRBJ1-5	-45,25	7,63E-01	9,72E-01
TRA-TRAV27.TRAJ38	431,71	7,64E-01	9,72E-01
TRB-TRBV11-2.TRBJ1-5	-210,87	7,64E-01	9,72E-01
TRA-TRAV20.TRAJ20	-237,34	7,65E-01	9,72E-01
TRA-TRAV12-3.TRAJ11	252,04	7,65E-01	9,72E-01
TRA-TRAV23DV6.TRAJ58	-170,72	7,65E-01	9,72E-01
TRA-TRAV12-2.TRAJ52	-19,12	7,66E-01	9,72E-01
TRA-TRAV20.TRAJ40	250,07	7,67E-01	9,72E-01
TRB-TRBV10-3.TRBJ2-6	-71,89	7,68E-01	9,72E-01
IGK-IGKV2-28.IGKJ1	-15,67	7,68E-01	9,72E-01
TRB-TRBV11-2.TRBJ1-6	381,58	7,68E-01	9,72E-01
TRA-TRAV21.TRAJ44	-119,82	7,68E-01	9,72E-01
TRA-TRAV8-2.TRAJ8	81,64	7,69E-01	9,72E-01
TRA-TRAV12-3.TRAJ10	-82,76	7,69E-01	9,72E-01
IGK-IGKV3-15.IGKJ5	21,22	7,70E-01	9,72E-01
TRA-TRAV17.TRAJ57	-162,77	7,70E-01	9,72E-01
IGH-IGHV3-73.IGHJ4	41,71	7,71E-01	9,72E-01
TRB-TRBV18.TRBJ2-1	63,18	7,71E-01	9,72E-01
IGH-IGHV4-30-2.IGHJ6	12,62	7,71E-01	9,72E-01
TRB-TRBV7-2.TRBJ2-7	4,00	7,72E-01	9,72E-01
TRA-TRAV23DV6.TRAJ13	-205,38	7,73E-01	9,72E-01
TRA-TRAV8-2.TRAJ50	-420,57	7,73E-01	9,72E-01
TRA-TRAV5.TRAJ34	-55,27	7,74E-01	9,72E-01
IGH-IGHV4-34.IGHJ1	49,69	7,74E-01	9,72E-01
TRB-TRBV18.TRBJ2-7	-50,58	7,74E-01	9,72E-01
TRA-TRAV17.TRAJ30	206,16	7,75E-01	9,72E-01
TRA-TRAV36DV7.TRAJ57	-69,40	7,75E-01	9,72E-01
TRB-TRBV29-1.TRBJ2-4	243,03	7,75E-01	9,72E-01
TRB-TRBV27.TRBJ1-2	-46,24	7,76E-01	9,72E-01
TRB-TRBV27.TRBJ2-5	62,28	7,77E-01	9,72E-01
TRA-TRAV9-2.TRAJ29	-225,03	7,79E-01	9,72E-01
TRA-TRAV17.TRAJ16	-52,67	7,79E-01	9,72E-01
TRA-TRAV22.TRAJ53	106,59	7,79E-01	9,72E-01
TRA-TRAV14DV4.TRAJ30	-49,45	7,79E-01	9,72E-01
TRA-TRAV12-2.TRAJ18	167,09	7,79E-01	9,72E-01
TRA-TRAV8-2.TRAJ29	75,97	7,79E-01	9,72E-01
TRA-TRAV26-2.TRAJ42	167,00	7,80E-01	9,72E-01
IGK-IGKV2-29.IGKJ4	-48,28	7,80E-01	9,72E-01
TRA-TRAV12-3.TRAJ21	-266,16	7,81E-01	9,72E-01
TRA-TRAV9-2.TRAJ6	-70,73	7,81E-01	9,72E-01
IGK-IGKV2-30.IGKJ2	-11,61	7,82E-01	9,72E-01
TRB-TRBV5-8.TRBJ2-1	-210,87	7,82E-01	9,72E-01
TRA-TRAV14DV4.TRAJ49	-105,44	7,84E-01	9,73E-01
TRB-TRBV7-8.TRBJ2-1	45,81	7,85E-01	9,73E-01
TRA-TRAV8-3.TRAJ10	-60,80	7,86E-01	9,73E-01
TRA-TRAV5.TRAJ16	-91,78	7,87E-01	9,73E-01
TRA-TRAV6.TRAJ6	279,93	7,87E-01	9,73E-01
TRA-TRAV12-2.TRAJ9	-25,17	7,88E-01	9,73E-01
TRA-TRAV13-1.TRAJ15	-126,09	7,88E-01	9,73E-01
TRB-TRBV29-1.TRBJ2-7	-7,48	7,88E-01	9,73E-01
TRA-TRAV2.TRAJ32	158,55	7,89E-01	9,74E-01
TRA-TRAV35.TRAJ39	267,15	7,90E-01	9,74E-01
IGL-IGLV2-11.IGLJ1	-3,57	7,90E-01	9,74E-01
TRA-TRAV3.TRAJ5	-279,76	7,91E-01	9,74E-01
TRB-TRBV9.TRBJ2-3	57,33	7,92E-01	9,74E-01
TRA-TRAV10.TRAJ33	-262,89	7,92E-01	9,74E-01
TRA-TRAV13-1.TRAJ52	-102,32	7,93E-01	9,74E-01
TRA-TRAV8-3.TRAJ22	-232,84	7,93E-01	9,74E-01
TRA-TRAV29DV5.TRAJ9	-110,83	7,96E-01	9,76E-01
TRA-TRAV21.TRAJ53	-67,79	7,96E-01	9,76E-01
IGL-IGLV1-44.IGLJ2	2,68	7,97E-01	9,76E-01
IGH-IGHV2-5.IGHJ1	51,73	7,97E-01	9,76E-01
TRA-TRAV17.TRAJ26	-26,00	7,98E-01	9,76E-01
TRB-TRBV6-1.TRBJ1-2	-82,49	7,99E-01	9,76E-01
TRA-TRAV12-3.TRAJ31	450,80	8,00E-01	9,76E-01
TRA-TRAV13-2.TRAJ53	-195,81	8,00E-01	9,76E-01
IGH-IGHV3-13.IGHJ3	30,98	8,01E-01	9,76E-01
TRA-TRAV36DV7.TRAJ40	208,71	8,02E-01	9,76E-01
IGH-IGHV2-70.IGHJ4	-9,52	8,03E-01	9,76E-01
TRB-TRBV11-2.TRBJ2-3	95,40	8,03E-01	9,76E-01
TRA-TRAV29DV5.TRAJ33	197,72	8,05E-01	9,76E-01
TRB-TRBV10-3.TRBJ1-6	-145,65	8,05E-01	9,76E-01
TRA-TRAV8-3.TRAJ28	-156,07	8,05E-01	9,76E-01
TRA-TRAV3.TRAJ36	-334,16	8,06E-01	9,76E-01
TRB-TRBV6-2.TRBJ2-6	11,38	8,08E-01	9,76E-01
TRA-TRAV4.TRAJ15	-262,36	8,09E-01	9,76E-01
TRA-TRAV13-1.TRAJ45	76,46	8,09E-01	9,76E-01
TRA-TRAV36DV7.TRAJ49	-252,12	8,10E-01	9,76E-01
IGL-IGLV3-16.IGLJ2	-5,09	8,10E-01	9,76E-01
TRB-TRBV3-1.TRBJ2-7	-24,75	8,11E-01	9,76E-01
TRA-TRAV21.TRAJ9	-132,41	8,11E-01	9,76E-01
TRA-TRAV23DV6.TRAJ20	-200,41	8,11E-01	9,76E-01
TRA-TRAV26-1.TRAJ33	-195,83	8,12E-01	9,76E-01
TRB-TRBV7-9.TRBJ1-1	11,63	8,12E-01	9,76E-01
TRA-TRAV14DV4.TRAJ20	-42,51	8,12E-01	9,76E-01
TRA-TRAV21.TRAJ23	-117,16	8,12E-01	9,76E-01
TRA-TRAV13-1.TRAJ22	-120,43	8,12E-01	9,76E-01
TRA-TRAV29DV5.TRAJ26	-31,35	8,13E-01	9,76E-01
TRB-TRBV20-1.TRBJ1-5	25,26	8,14E-01	9,76E-01
IGK-IGKV3-11.IGKJ2	8,53	8,14E-01	9,76E-01
TRA-TRAV12-1.TRAJ17	143,03	8,15E-01	9,76E-01
TRA-TRAV38-1.TRAJ34	100,88	8,15E-01	9,76E-01
IGK-IGKV5-2.IGKJ2	99,96	8,15E-01	9,76E-01
TRB-TRBV5-5.TRBJ1-5	-171,88	8,19E-01	9,80E-01
TRB-TRBV10-3.TRBJ2-1	-20,32	8,20E-01	9,80E-01
TRA-TRAV8-1.TRAJ8	-256,30	8,20E-01	9,80E-01
TRA-TRAV12-1.TRAJ13	-123,11	8,21E-01	9,80E-01
IGH-IGHV3-53.IGHJ4	-6,11	8,23E-01	9,82E-01
TRA-TRAV38-2DV8.TRAJ53	229,87	8,23E-01	9,82E-01
TRA-TRAV16.TRAJ29	-290,99	8,26E-01	9,85E-01
TRB-TRBV4-1.TRBJ1-1	-36,09	8,27E-01	9,85E-01
TRA-TRAV22.TRAJ15	-403,43	8,29E-01	9,86E-01
IGH-IGHV6-1.IGHJ4	16,07	8,30E-01	9,86E-01
TRA-TRAV13-2.TRAJ17	-80,05	8,30E-01	9,86E-01
TRA-TRAV12-2.TRAJ10	-45,07	8,32E-01	9,87E-01
TRA-TRAV8-3.TRAJ52	-201,83	8,32E-01	9,87E-01
TRA-TRAV38-1.TRAJ32	51,35	8,33E-01	9,87E-01
IGK-IGKV1-33.IGKJ2	-7,59	8,35E-01	9,88E-01
TRB-TRBV6-1.TRBJ2-2	-160,68	8,35E-01	9,88E-01
TRA-TRAV2.TRAJ15	142,99	8,37E-01	9,90E-01
TRA-TRAV13-1.TRAJ10	-75,03	8,39E-01	9,90E-01
TRB-TRBV14.TRBJ1-5	228,76	8,39E-01	9,90E-01
TRA-TRAV8-1.TRAJ5	192,80	8,39E-01	9,90E-01
TRA-TRAV19.TRAJ57	68,95	8,40E-01	9,90E-01
IGH-IGHV4-30-2.IGHJ1	-38,97	8,40E-01	9,90E-01
TRA-TRAV17.TRAJ21	-231,48	8,41E-01	9,90E-01
TRB-TRBV6-1.TRBJ2-5	-163,28	8,41E-01	9,90E-01
TRA-TRAV26-1.TRAJ16	235,38	8,41E-01	9,90E-01
TRB-TRBV7-9.TRBJ2-6	107,24	8,42E-01	9,90E-01
TRB-TRBV24-1.TRBJ2-7	14,67	8,45E-01	9,90E-01
IGH-IGHV3-74.IGHJ4	-6,88	8,46E-01	9,90E-01
TRB-TRBV19.TRBJ2-1	2,84	8,47E-01	9,90E-01
TRA-TRAV19.TRAJ32	160,07	8,47E-01	9,90E-01
TRA-TRAV3.TRAJ8	66,46	8,48E-01	9,90E-01
IGK-IGKV1-17.IGKJ2	14,25	8,48E-01	9,90E-01
TRA-TRAV8-2.TRAJ57	60,77	8,49E-01	9,90E-01
TRA-TRAV1-2.TRAJ4	-111,23	8,51E-01	9,90E-01
TRA-TRAV17.TRAJ47	159,96	8,51E-01	9,90E-01
TRA-TRAV23DV6.TRAJ9	140,10	8,52E-01	9,90E-01
TRA-TRAV9-2.TRAJ36	-142,65	8,52E-01	9,90E-01
IGK-IGKV1-27.IGKJ4	-40,05	8,52E-01	9,90E-01
TRA-TRAV3.TRAJ42	-277,27	8,53E-01	9,90E-01
TRA-TRAV27.TRAJ20	132,71	8,53E-01	9,90E-01
TRA-TRAV12-2.TRAJ48	-43,44	8,53E-01	9,90E-01
TRA-TRAV13-1.TRAJ38	143,80	8,53E-01	9,90E-01
TRA-TRAV13-1.TRAJ8	-66,25	8,53E-01	9,90E-01
TRB-TRBV18.TRBJ2-6	-174,90	8,53E-01	9,90E-01
TRA-TRAV13-2.TRAJ39	177,31	8,53E-01	9,90E-01
TRA-TRAV8-1.TRAJ36	166,81	8,54E-01	9,90E-01
TRA-TRAV1-2.TRAJ16	123,21	8,56E-01	9,92E-01
TRA-TRAV8-3.TRAJ43	-3,19	8,58E-01	9,92E-01
TRB-TRBV29-1.TRBJ1-3	-82,54	8,58E-01	9,92E-01
IGH-IGHV1-18.IGHJ4	-5,68	8,58E-01	9,92E-01
TRA-TRAV29DV5.TRAJ15	-79,10	8,61E-01	9,95E-01
TRA-TRAV26-1.TRAJ28	96,00	8,64E-01	9,96E-01
TRA-TRAV8-1.TRAJ40	-108,93	8,66E-01	9,96E-01
IGK-IGKV3-11.IGKJ3	6,56	8,66E-01	9,96E-01
TRA-TRAV19.TRAJ58	-53,36	8,67E-01	9,96E-01
TRA-TRAV38-2DV8.TRAJ56	57,93	8,69E-01	9,96E-01
TRA-TRAV19.TRAJ52	-30,81	8,69E-01	9,96E-01
IGH-IGHV4-4.IGHJ2	18,74	8,70E-01	9,96E-01
TRA-TRAV26-1.TRAJ20	-96,38	8,71E-01	9,96E-01
TRB-TRBV6-6.TRBJ2-1	17,10	8,72E-01	9,96E-01
IGK-IGKV1-8.IGKJ2	-22,05	8,72E-01	9,96E-01
TRA-TRAV35.TRAJ34	96,19	8,73E-01	9,96E-01
IGH-IGHV6-1.IGHJ6	-11,03	8,73E-01	9,96E-01
TRB-TRBV5-6.TRBJ2-7	13,81	8,74E-01	9,96E-01
IGL-IGLV7-46.IGLJ2	10,67	8,74E-01	9,96E-01
TRA-TRAV2.TRAJ29	-111,82	8,75E-01	9,96E-01
TRA-TRAV23DV6.TRAJ37	65,50	8,76E-01	9,96E-01
TRA-TRAV21.TRAJ43	14,46	8,76E-01	9,96E-01
TRB-TRBV6-5.TRBJ2-6	-137,32	8,76E-01	9,96E-01
TRA-TRAV9-2.TRAJ26	141,58	8,76E-01	9,96E-01
TRA-TRAV9-2.TRAJ54	93,89	8,77E-01	9,96E-01
TRB-TRBV13.TRBJ2-7	14,17	8,80E-01	9,96E-01
TRA-TRAV26-1.TRAJ56	-127,79	8,81E-01	9,96E-01
TRA-TRAV13-2.TRAJ52	-73,24	8,82E-01	9,96E-01
TRA-TRAV2.TRAJ36	-123,99	8,82E-01	9,96E-01
TRA-TRAV8-3.TRAJ16	-62,57	8,82E-01	9,96E-01
TRA-TRAV12-3.TRAJ40	-122,05	8,82E-01	9,96E-01
TRA-TRAV21.TRAJ58	80,41	8,83E-01	9,96E-01
TRA-TRAV27.TRAJ40	32,54	8,83E-01	9,96E-01
TRA-TRAV26-1.TRAJ58	109,08	8,84E-01	9,96E-01
TRA-TRAV1-2.TRAJ29	16,36	8,84E-01	9,96E-01
TRA-TRAV12-3.TRAJ9	-52,53	8,85E-01	9,96E-01
TRA-TRAV36DV7.TRAJ52	128,41	8,85E-01	9,96E-01
TRA-TRAV2.TRAJ13	-76,80	8,85E-01	9,96E-01
IGH-IGHV3-11.IGHJ6	4,87	8,86E-01	9,96E-01
TRB-TRBV7-3.TRBJ2-1	-43,49	8,86E-01	9,96E-01
TRA-TRAV8-2.TRAJ45	-77,66	8,86E-01	9,96E-01
TRB-TRBV5-4.TRBJ1-4	72,71	8,87E-01	9,96E-01
TRA-TRAV17.TRAJ11	59,26	8,88E-01	9,96E-01
TRA-TRAV5.TRAJ39	-136,35	8,88E-01	9,96E-01
IGH-IGHV3-64.IGHJ4	9,10	8,89E-01	9,96E-01
TRA-TRAV3.TRAJ20	-162,16	8,89E-01	9,96E-01
TRB-TRBV6-6.TRBJ2-7	-7,43	8,90E-01	9,96E-01
TRA-TRAV8-2.TRAJ13	61,57	8,90E-01	9,96E-01
TRA-TRAV9-2.TRAJ5	161,17	8,91E-01	9,96E-01
TRB-TRBV5-1.TRBJ2-5	17,65	8,91E-01	9,96E-01
TRB-TRBV13.TRBJ2-1	-8,43	8,92E-01	9,96E-01
TRA-TRAV26-1.TRAJ53	-54,40	8,92E-01	9,96E-01
IGK-IGKV1-9.IGKJ4	-11,62	8,94E-01	9,96E-01
TRB-TRBV15.TRBJ2-3	-77,21	8,94E-01	9,96E-01
IGH-IGHV2-5.IGHJ5	9,98	8,95E-01	9,96E-01
TRA-TRAV6.TRAJ23	36,53	8,97E-01	9,96E-01
TRA-TRAV13-1.TRAJ7	125,94	8,97E-01	9,96E-01
TRA-TRAV8-1.TRAJ34	-96,18	8,97E-01	9,96E-01
TRA-TRAV26-1.TRAJ22	73,79	8,98E-01	9,96E-01
TRA-TRAV26-2.TRAJ37	118,45	8,99E-01	9,96E-01
TRA-TRAV14DV4.TRAJ15	-70,76	8,99E-01	9,96E-01
TRA-TRAV20.TRAJ9	-91,81	8,99E-01	9,96E-01
TRA-TRAV9-2.TRAJ56	107,60	9,00E-01	9,96E-01
TRA-TRAV9-2.TRAJ8	-73,56	9,00E-01	9,96E-01
TRB-TRBV5-1.TRBJ1-5	45,05	9,01E-01	9,96E-01
TRB-TRBV20-1.TRBJ1-1	-4,95	9,01E-01	9,96E-01
TRA-TRAV13-1.TRAJ37	-22,02	9,02E-01	9,96E-01
TRA-TRAV8-2.TRAJ37	43,07	9,02E-01	9,96E-01
TRA-TRAV35.TRAJ49	57,78	9,03E-01	9,96E-01
TRA-TRAV21.TRAJ3	80,55	9,05E-01	9,96E-01
TRA-TRAV17.TRAJ56	38,44	9,05E-01	9,96E-01
TRB-TRBV7-6.TRBJ2-3	-12,59	9,05E-01	9,96E-01
IGK-IGKV2-28.IGKJ3	6,99	9,06E-01	9,96E-01
TRA-TRAV21.TRAJ52	69,81	9,06E-01	9,96E-01
TRA-TRAV13-2.TRAJ5	168,52	9,08E-01	9,96E-01
IGH-IGHV3-74.IGHJ6	-5,56	9,09E-01	9,96E-01
TRA-TRAV35.TRAJ42	33,98	9,09E-01	9,96E-01
TRB-TRBV6-5.TRBJ2-1	6,49	9,09E-01	9,96E-01
IGH-IGHV1-46.IGHJ4	-4,39	9,10E-01	9,96E-01
TRA-TRAV35.TRAJ43	-101,29	9,10E-01	9,96E-01
TRA-TRAV8-6.TRAJ4	-75,59	9,11E-01	9,96E-01
TRB-TRBV6-5.TRBJ2-4	132,84	9,11E-01	9,96E-01
TRA-TRAV23DV6.TRAJ28	98,18	9,12E-01	9,96E-01
TRA-TRAV4.TRAJ3	-70,99	9,12E-01	9,96E-01
TRA-TRAV12-2.TRAJ3	-19,95	9,12E-01	9,96E-01
TRB-TRBV4-2.TRBJ1-5	26,35	9,13E-01	9,96E-01
IGH-IGHV4-39.IGHJ1	20,65	9,14E-01	9,96E-01
IGL-IGLV3-21.IGLJ3	3,62	9,14E-01	9,96E-01
TRB-TRBV20-1.TRBJ1-6	-40,45	9,15E-01	9,96E-01
TRA-TRAV16.TRAJ13	46,07	9,16E-01	9,96E-01
TRA-TRAV8-3.TRAJ3	-88,42	9,16E-01	9,96E-01
TRA-TRAV14DV4.TRAJ39	-79,40	9,16E-01	9,96E-01
IGK-IGKV1-27.IGKJ3	-14,18	9,17E-01	9,96E-01
TRA-TRAV26-1.TRAJ24	-51,68	9,17E-01	9,96E-01
TRG-TRGV9.TRGJ1	-0,27	9,17E-01	9,96E-01
TRA-TRAV26-1.TRAJ32	-45,45	9,18E-01	9,96E-01
TRA-TRAV14DV4.TRAJ43	30,07	9,19E-01	9,96E-01
TRB-TRBV19.TRBJ1-5	5,88	9,20E-01	9,96E-01
IGH-IGHV2-26.IGHJ6	-4,36	9,20E-01	9,96E-01
TRA-TRAV8-6.TRAJ9	83,25	9,20E-01	9,96E-01
IGH-IGHV4-30-2.IGHJ5	-6,79	9,21E-01	9,96E-01
TRA-TRAV35.TRAJ53	30,14	9,22E-01	9,96E-01
TRB-TRBV5-6.TRBJ2-1	-9,42	9,23E-01	9,96E-01
TRA-TRAV29DV5.TRAJ17	-62,74	9,25E-01	9,96E-01
IGL-IGLV8-61.IGLJ2	5,08	9,26E-01	9,96E-01
TRA-TRAV13-2.TRAJ34	159,41	9,26E-01	9,96E-01
TRA-TRAV8-3.TRAJ12	-86,09	9,26E-01	9,96E-01
TRA-TRAV38-2DV8.TRAJ48	-54,61	9,26E-01	9,96E-01
TRA-TRAV21.TRAJ28	-72,10	9,26E-01	9,96E-01
TRB-TRBV7-9.TRBJ1-4	-32,13	9,27E-01	9,96E-01
IGL-IGLV1-36.IGLJ3	-5,16	9,28E-01	9,96E-01
TRB-TRBV10-3.TRBJ1-3	63,85	9,29E-01	9,96E-01
TRA-TRAV21.TRAJ22	-37,75	9,29E-01	9,96E-01
TRA-TRAV1-2.TRAJ33	1,22	9,30E-01	9,96E-01
TRA-TRAV14DV4.TRAJ57	-13,65	9,30E-01	9,96E-01
TRA-TRAV8-2.TRAJ12	-20,44	9,31E-01	9,96E-01
TRA-TRAV21.TRAJ17	56,54	9,31E-01	9,96E-01
IGL-IGLV1-51.IGLJ2	0,85	9,31E-01	9,96E-01
TRA-TRAV29DV5.TRAJ20	-58,68	9,32E-01	9,96E-01
TRA-TRAV14DV4.TRAJ34	-24,28	9,33E-01	9,96E-01
IGK-IGKV3-15.IGKJ2	2,41	9,34E-01	9,96E-01
TRA-TRAV2.TRAJ42	-43,23	9,34E-01	9,96E-01
TRA-TRAV22.TRAJ49	-99,68	9,36E-01	9,96E-01
TRA-TRAV1-1.TRAJ26	82,85	9,37E-01	9,96E-01
TRA-TRAV12-1.TRAJ22	-72,56	9,37E-01	9,96E-01
TRA-TRAV12-3.TRAJ22	90,11	9,38E-01	9,96E-01
TRA-TRAV38-1.TRAJ44	-47,71	9,38E-01	9,96E-01
TRA-TRAV12-1.TRAJ39	42,51	9,39E-01	9,96E-01
TRA-TRAV13-1.TRAJ16	-43,21	9,39E-01	9,96E-01
IGH-IGHV3-74.IGHJ5	11,86	9,39E-01	9,96E-01
IGL-IGLV1-36.IGLJ2	-1,91	9,40E-01	9,96E-01
TRA-TRAV17.TRAJ27	42,60	9,40E-01	9,96E-01
TRA-TRAV8-2.TRAJ33	57,36	9,40E-01	9,96E-01
TRA-TRAV12-2.TRAJ57	-39,42	9,41E-01	9,96E-01
TRA-TRAV14DV4.TRAJ54	33,30	9,41E-01	9,96E-01
IGH-IGHV4-30-2.IGHJ2	-8,36	9,42E-01	9,96E-01
IGL-IGLV6-57.IGLJ3	-2,02	9,42E-01	9,96E-01
TRG-TRGV7.TRGJ1	-1,98	9,42E-01	9,96E-01
TRB-TRBV5-5.TRBJ2-3	-55,92	9,43E-01	9,96E-01
TRB-TRBV5-1.TRBJ1-1	5,33	9,43E-01	9,96E-01
TRA-TRAV1-2.TRAJ12	2,80	9,44E-01	9,96E-01
TRA-TRAV24.TRAJ42	-48,45	9,44E-01	9,96E-01
IGK-IGKV1-16.IGKJ1	-5,27	9,44E-01	9,96E-01
TRB-TRBV28.TRBJ2-7	-1,44	9,45E-01	9,96E-01
TRB-TRBV6-2.TRBJ2-2	-15,99	9,46E-01	9,96E-01
TRA-TRAV27.TRAJ36	-41,21	9,46E-01	9,96E-01
TRA-TRAV8-2.TRAJ39	-52,21	9,47E-01	9,97E-01
TRB-TRBV20-1.TRBJ1-3	12,10	9,48E-01	9,97E-01
TRA-TRAV12-1.TRAJ48	30,09	9,49E-01	9,97E-01
TRB-TRBV4-2.TRBJ2-6	-2,69	9,50E-01	9,98E-01
TRA-TRAV14DV4.TRAJ56	-20,93	9,50E-01	9,98E-01
TRA-TRAV23DV6.TRAJ53	30,62	9,52E-01	9,98E-01
TRA-TRAV24.TRAJ22	65,91	9,52E-01	9,98E-01
TRA-TRAV9-2.TRAJ52	27,51	9,52E-01	9,98E-01
IGK-IGKV2-30.IGKJ5	-11,17	9,53E-01	9,98E-01
TRB-TRBV11-3.TRBJ1-1	-43,24	9,56E-01	9,99E-01
TRA-TRAV25.TRAJ32	69,37	9,57E-01	9,99E-01
TRA-TRAV13-1.TRAJ24	35,98	9,58E-01	9,99E-01
TRA-TRAV12-2.TRAJ30	-6,43	9,58E-01	9,99E-01
TRA-TRAV13-1.TRAJ32	40,11	9,58E-01	9,99E-01
TRA-TRAV17.TRAJ50	-71,41	9,59E-01	9,99E-01
TRA-TRAV38-1.TRAJ30	36,53	9,59E-01	9,99E-01
TRA-TRAV26-1.TRAJ37	7,74	9,61E-01	9,99E-01
TRA-TRAV12-3.TRAJ34	-27,21	9,61E-01	9,99E-01
TRB-TRBV5-5.TRBJ1-1	-23,34	9,61E-01	9,99E-01
TRA-TRAV12-1.TRAJ52	-42,53	9,61E-01	9,99E-01
TRA-TRAV21.TRAJ8	11,62	9,61E-01	9,99E-01
TRB-TRBV10-3.TRBJ1-5	-19,73	9,64E-01	9,99E-01
TRA-TRAV1-2.TRAJ32	-24,86	9,64E-01	9,99E-01
TRA-TRAV4.TRAJ5	26,19	9,65E-01	9,99E-01
TRA-TRAV4.TRAJ23	51,70	9,66E-01	9,99E-01
TRA-TRAV26-1.TRAJ50	41,95	9,66E-01	9,99E-01
TRA-TRAV14DV4.TRAJ37	26,90	9,67E-01	9,99E-01
IGH-IGHV1-2.IGHJ5	3,42	9,67E-01	9,99E-01
TRB-TRBV27.TRBJ2-3	2,65	9,69E-01	9,99E-01
TRB-TRBV19.TRBJ1-6	9,57	9,70E-01	9,99E-01
TRA-TRAV8-2.TRAJ38	28,80	9,71E-01	9,99E-01
TRB-TRBV5-4.TRBJ2-1	-10,79	9,72E-01	9,99E-01
TRA-TRAV16.TRAJ34	-48,29	9,73E-01	9,99E-01
TRB-TRBV11-2.TRBJ2-7	6,10	9,74E-01	9,99E-01
TRA-TRAV8-2.TRAJ47	-23,96	9,74E-01	9,99E-01
TRB-TRBV18.TRBJ2-2	-43,59	9,74E-01	9,99E-01
TRA-TRAV38-1.TRAJ49	-12,69	9,75E-01	9,99E-01
TRB-TRBV2.TRBJ2-6	-39,38	9,75E-01	9,99E-01
TRA-TRAV26-1.TRAJ17	-25,79	9,75E-01	9,99E-01
IGK-IGKV1-13.IGKJ1	1,39	9,77E-01	9,99E-01
TRA-TRAV13-1.TRAJ30	9,56	9,77E-01	9,99E-01
TRA-TRAV21.TRAJ6	20,60	9,77E-01	9,99E-01
TRB-TRBV6-1.TRBJ2-1	9,11	9,78E-01	9,99E-01
IGK-IGKV1-17.IGKJ1	-1,29	9,78E-01	9,99E-01
TRB-TRBV3-1.TRBJ1-4	8,46	9,78E-01	9,99E-01
TRA-TRAV38-1.TRAJ33	-25,60	9,80E-01	9,99E-01
TRB-TRBV19.TRBJ2-7	1,00	9,80E-01	9,99E-01
TRA-TRAV8-6.TRAJ6	-3,31	9,80E-01	9,99E-01
TRA-TRAV8-2.TRAJ42	6,93	9,80E-01	9,99E-01
TRA-TRAV6.TRAJ37	-27,54	9,80E-01	9,99E-01
TRB-TRBV24-1.TRBJ2-5	16,63	9,80E-01	9,99E-01
TRA-TRAV38-2DV8.TRAJ45	-18,44	9,80E-01	9,99E-01
TRA-TRAV22.TRAJ43	-20,85	9,81E-01	9,99E-01
TRA-TRAV29DV5.TRAJ54	3,05	9,81E-01	9,99E-01
TRA-TRAV12-2.TRAJ35	21,04	9,82E-01	9,99E-01
TRA-TRAV19.TRAJ44	-11,15	9,83E-01	9,99E-01
TRA-TRAV29DV5.TRAJ36	5,32	9,84E-01	9,99E-01
TRB-TRBV4-2.TRBJ2-7	-1,16	9,84E-01	9,99E-01
TRA-TRAV26-1.TRAJ15	16,82	9,84E-01	9,99E-01
TRA-TRAV9-2.TRAJ42	2,33	9,85E-01	9,99E-01
TRB-TRBV4-2.TRBJ2-5	-3,68	9,85E-01	9,99E-01
TRA-TRAV24.TRAJ23	8,06	9,88E-01	1,00E+00
TRA-TRAV26-1.TRAJ5	-19,18	9,88E-01	1,00E+00
TRA-TRAV12-2.TRAJ36	9,54	9,89E-01	1,00E+00
TRA-TRAV14DV4.TRAJ53	-6,63	9,89E-01	1,00E+00
TRA-TRAV29DV5.TRAJ50	-9,60	9,90E-01	1,00E+00
IGH-IGHV4-4.IGHJ4	-0,30	9,90E-01	1,00E+00
TRB-TRBV6-1.TRBJ2-3	-3,85	9,92E-01	1,00E+00
IGL-IGLV2-14.IGLJ1	-0,19	9,92E-01	1,00E+00
TRA-TRAV4.TRAJ43	10,13	9,93E-01	1,00E+00
TRA-TRAV27.TRAJ13	9,01	9,95E-01	1,00E+00
TRA-TRAV16.TRAJ20	9,66	9,95E-01	1,00E+00
IGH-IGHV5-51.IGHJ5	0,83	9,95E-01	1,00E+00
TRA-TRAV20.TRAJ39	-6,08	9,95E-01	1,00E+00
TRB-TRBV28.TRBJ1-5	-0,44	9,95E-01	1,00E+00
TRA-TRAV4.TRAJ34	4,71	9,96E-01	1,00E+00
TRA-TRAV19.TRAJ27	3,86	9,96E-01	1,00E+00
TRB-TRBV2.TRBJ2-4	-4,65	9,96E-01	1,00E+00
TRA-TRAV24.TRAJ37	5,73	9,96E-01	1,00E+00
TRB-TRBV10-2.TRBJ2-7	0,51	9,97E-01	1,00E+00
TRA-TRAV12-2.TRAJ7	0,79	9,98E-01	1,00E+00
TRA-TRAV12-1.TRAJ42	-1,74	9,98E-01	1,00E+00
TRB-TRBV29-1.TRBJ1-1	0,10	9,99E-01	1,00E+00
TRA-TRAV2.TRAJ39	1,08	9,99E-01	1,00E+00
TRA-TRAV10.TRAJ42	-0,08	1,00E+00	1,00E+00
ACPA-positive patients were set as the reference group for referring the effect direction

[truncated: 3 more sheets: RF_V, RF_J, RF_VJ]
