# Supplementary material for: Seven-chain adaptive immune receptor repertoire analysis in rheumatoid arthritis reveals novel features associated with disease and clinically relevant phenotypes
Source: Genome Biol. 2024 Mar 11;25:68. doi: 10.1186/s13059-024-03210-0 (PMC10926600; doi:10.1186/s13059-024-03210-0)
Supplement: Supplementary file 16 — Additional file 16: Table S13. Gene segment usage association with TNFi therapy in rheumatoid arthritis. The summary statistics resulting from the longitudinal association between each V, J and VJ gene segments with TNFi therapy are shown. Abbreviations: FDR, false discovery rate. [file 13059_2024_3210_MOESM16_ESM.ods]

## Sheet: Legend
Table S13. Gene segment usage association with TNFi therapy in rheumatoid arthritis.
The summary statistics resulting from the longitudinal association between each V, J and VJ gene segments with TNFi therapy are shown.
Abbreviations: FDR, false discovery rate.

## Sheet: V_gene_segment
Gene segment	Beta	Pvalue	FDR
IGH-IGHV3-11	32,65	1,39E-02	9,99E-01
IGK-IGKV4-1	16,79	3,34E-02	9,99E-01
IGH-IGHV3-15	20,70	8,32E-02	9,99E-01
IGL-IGLV8-61	-22,18	9,63E-02	9,99E-01
IGH-IGHV3-23	-8,12	1,15E-01	9,99E-01
IGL-IGLV3-16	14,92	1,17E-01	9,99E-01
IGH-IGHV3-13	-65,25	1,52E-01	9,99E-01
TRA-TRAV8-4	80,15	1,58E-01	9,99E-01
IGH-IGHV2-26	-47,29	1,75E-01	9,99E-01
IGL-IGLV3-27	42,93	2,16E-01	9,99E-01
IGL-IGLV7-43	-58,39	2,24E-01	9,99E-01
IGK-IGKV2-24	-63,51	2,34E-01	9,99E-01
IGL-IGLV7-46	26,36	2,38E-01	9,99E-01
IGL-IGLV3-9	56,37	2,44E-01	9,99E-01
IGK-IGKV1-39	-5,47	2,47E-01	9,99E-01
TRB-TRBV6-4	61,57	2,67E-01	9,99E-01
IGL-IGLV4-69	-25,06	2,79E-01	9,99E-01
IGH-IGHV1-46	18,61	2,89E-01	9,99E-01
IGK-IGKV1-37	312,36	2,90E-01	9,99E-01
IGK-IGKV3-15	-9,78	3,00E-01	9,99E-01
IGH-IGHV3-7	-11,42	3,04E-01	9,99E-01
IGK-IGKV5-2	145,66	3,13E-01	9,99E-01
IGK-IGKV3-11	7,92	3,17E-01	9,99E-01
IGH-IGHV3-30	4,83	3,19E-01	9,99E-01
IGH-IGHV4-28	-9,96	3,27E-01	9,99E-01
IGK-IGKV1-12	13,84	3,35E-01	9,99E-01
IGK-IGKV2-26	-66,18	3,60E-01	9,99E-01
IGH-IGHV2-70	-16,82	3,61E-01	9,99E-01
IGL-IGLV3-10	13,64	3,74E-01	9,99E-01
TRB-TRBV29-1	8,70	3,93E-01	9,99E-01
IGL-IGLV9-49	-72,69	3,94E-01	9,99E-01
IGH-IGHV1-2	5,89	4,05E-01	9,99E-01
TRA-TRAV19	-6,74	4,10E-01	9,99E-01
TRB-TRBV16	245,52	4,10E-01	9,99E-01
TRA-TRAV9-2	16,22	4,14E-01	9,99E-01
IGH-IGHV3-74	10,93	4,30E-01	9,99E-01
TRA-TRAV10	22,68	4,44E-01	9,99E-01
IGK-IGKV2-30	9,58	4,48E-01	9,99E-01
TRB-TRBV7-7	-230,77	4,49E-01	9,99E-01
TRB-TRBV11-1	269,19	4,77E-01	9,99E-01
IGH-IGHV6-1	-13,69	4,83E-01	9,99E-01
TRA-TRAV36DV7	38,54	4,86E-01	9,99E-01
IGL-IGLV3-21	-6,04	4,98E-01	9,99E-01
TRB-TRBV24-1	14,87	5,00E-01	9,99E-01
IGK-IGKV2-29	13,02	5,16E-01	9,99E-01
TRB-TRBV19	-4,29	5,21E-01	9,99E-01
TRB-TRBV5-5	-49,98	5,35E-01	9,99E-01
IGL-IGLV10-54	6,20	5,41E-01	9,99E-01
IGH-IGHV3-72	-17,58	5,43E-01	9,99E-01
IGH-IGHV5-10-1	-5,54	5,43E-01	9,99E-01
IGK-IGKV2-40	-28,84	5,61E-01	9,99E-01
TRB-TRBV11-3	-91,49	5,62E-01	9,99E-01
TRA-TRAV8-3	-5,00	5,64E-01	9,99E-01
TRA-TRAV12-3	12,84	5,66E-01	9,99E-01
IGK-IGKV1-33	-4,59	5,72E-01	9,99E-01
IGL-IGLV3-25	9,46	5,74E-01	9,99E-01
IGK-IGKV1-27	13,81	5,75E-01	9,99E-01
IGL-IGLV3-1	9,67	5,77E-01	9,99E-01
TRA-TRAV8-6	20,27	5,89E-01	9,99E-01
TRB-TRBV12-3	4,98	5,91E-01	9,99E-01
TRD-TRDV1	-0,45	5,92E-01	9,99E-01
IGL-IGLV5-45	-8,39	5,96E-01	9,99E-01
TRD-TRDV2	0,37	6,01E-01	9,99E-01
IGH-IGHV1-3	3,83	6,02E-01	9,99E-01
IGL-IGLV4-60	-5,10	6,12E-01	9,99E-01
TRA-TRAV22	15,75	6,21E-01	9,99E-01
IGL-IGLV2-11	-1,87	6,32E-01	9,99E-01
TRB-TRBV30	-10,26	6,32E-01	9,99E-01
IGH-IGHV1-69	-4,34	6,37E-01	9,99E-01
TRB-TRBV3-1	6,73	6,40E-01	9,99E-01
TRA-TRAV2	14,05	6,46E-01	9,99E-01
TRB-TRBV5-1	-5,19	6,70E-01	9,99E-01
IGL-IGLV2-23	-6,08	6,70E-01	9,99E-01
TRA-TRAV38-2DV8	13,00	6,73E-01	9,99E-01
TRB-TRBV20-1	4,52	6,79E-01	9,99E-01
IGH-IGHV2-5	-6,06	6,82E-01	9,99E-01
IGH-IGHV3-43	10,06	6,83E-01	9,99E-01
IGL-IGLV1-51	1,82	6,84E-01	9,99E-01
TRB-TRBV9	-7,84	6,92E-01	9,99E-01
TRB-TRBV7-9	-3,93	6,97E-01	9,99E-01
TRG-TRGV7	-5,88	6,98E-01	9,99E-01
IGK-IGKV1-17	-2,97	7,01E-01	9,99E-01
IGK-IGKV1-8	8,53	7,01E-01	9,99E-01
TRA-TRAV12-1	6,24	7,05E-01	9,99E-01
TRB-TRBV13	-6,52	7,08E-01	9,99E-01
IGK-IGKV2-28	-3,34	7,16E-01	9,99E-01
TRA-TRAV13-1	4,51	7,18E-01	9,99E-01
TRB-TRBV6-1	-11,71	7,19E-01	9,99E-01
IGK-IGKV1-5	-2,56	7,20E-01	9,99E-01
IGL-IGLV2-14	-1,26	7,23E-01	9,99E-01
IGH-IGHV3-73	-17,10	7,34E-01	9,99E-01
IGH-IGHV3-21	6,70	7,37E-01	9,99E-01
TRA-TRAV35	-10,08	7,46E-01	9,99E-01
TRG-TRGV9	0,31	7,48E-01	9,99E-01
IGH-IGHV3-53	4,37	7,50E-01	9,99E-01
TRA-TRAV24	8,49	7,51E-01	9,99E-01
TRA-TRAV1-2	2,16	7,52E-01	9,99E-01
TRB-TRBV5-6	-11,42	7,54E-01	9,99E-01
IGK-IGKV1D-43	111,14	7,56E-01	9,99E-01
IGK-IGKV3-20	-1,67	7,59E-01	9,99E-01
TRA-TRAV34	35,77	7,60E-01	9,99E-01
TRA-TRAV30	11,58	7,61E-01	9,99E-01
TRG-TRGV3	-0,43	7,63E-01	9,99E-01
TRB-TRBV5-8	-19,50	7,77E-01	9,99E-01
IGH-IGHV4-39	2,66	7,88E-01	9,99E-01
IGK-IGKV1-6	-6,45	7,89E-01	9,99E-01
TRA-TRAV13-2	-6,16	7,90E-01	9,99E-01
TRB-TRBV28	0,97	7,91E-01	9,99E-01
TRB-TRBV2	-2,48	7,93E-01	9,99E-01
TRB-TRBV10-3	-3,83	7,94E-01	9,99E-01
IGH-IGHV3-64	7,17	8,02E-01	9,99E-01
IGH-IGHV4-30-2	-2,13	8,05E-01	9,99E-01
IGL-IGLV1-36	-3,30	8,05E-01	9,99E-01
TRB-TRBV7-8	-10,69	8,07E-01	9,99E-01
TRA-TRAV6	-6,59	8,21E-01	9,99E-01
IGK-IGKV6-21	-22,14	8,27E-01	9,99E-01
IGH-IGHV4-34	3,19	8,29E-01	9,99E-01
TRA-TRAV40	67,36	8,30E-01	9,99E-01
IGK-IGKV1-16	3,20	8,31E-01	9,99E-01
TRA-TRAV26-1	-3,28	8,36E-01	9,99E-01
TRB-TRBV10-2	-10,26	8,41E-01	9,99E-01
TRB-TRBV4-2	1,84	8,42E-01	9,99E-01
TRB-TRBV5-4	4,48	8,44E-01	9,99E-01
TRD-TRDV3	0,25	8,47E-01	9,99E-01
TRA-TRAV4	-2,41	8,48E-01	9,99E-01
TRB-TRBV25-1	13,11	8,50E-01	9,99E-01
TRB-TRBV12-5	-6,77	8,54E-01	9,99E-01
IGK-IGKV1-9	4,29	8,60E-01	9,99E-01
TRB-TRBV15	-5,15	8,60E-01	9,99E-01
TRB-TRBV11-2	-6,43	8,60E-01	9,99E-01
TRA-TRAV26-2	-4,66	8,62E-01	9,99E-01
TRA-TRAV38-1	3,45	8,67E-01	9,99E-01
TRA-TRAV8-2	3,29	8,68E-01	9,99E-01
TRA-TRAV17	-0,70	8,70E-01	9,99E-01
TRA-TRAV29DV5	-1,97	8,86E-01	9,99E-01
IGL-IGLV6-57	1,24	8,95E-01	9,99E-01
TRA-TRAV16	-5,24	8,96E-01	9,99E-01
TRA-TRAV5	3,92	8,97E-01	9,99E-01
TRB-TRBV7-3	4,62	9,00E-01	9,99E-01
TRA-TRAV23DV6	-1,76	9,01E-01	9,99E-01
TRA-TRAV12-2	-0,88	9,09E-01	9,99E-01
TRB-TRBV7-2	-0,74	9,11E-01	9,99E-01
IGL-IGLV1-40	0,52	9,13E-01	9,99E-01
IGH-IGHV3-20	6,00	9,19E-01	9,99E-01
IGL-IGLV1-44	0,40	9,20E-01	9,99E-01
TRA-TRAV41	2,47	9,23E-01	9,99E-01
IGH-IGHV1-58	8,18	9,24E-01	9,99E-01
TRB-TRBV6-2	1,87	9,26E-01	9,99E-01
TRA-TRAV8-1	-1,15	9,30E-01	9,99E-01
IGL-IGLV3-19	-0,41	9,30E-01	9,99E-01
TRB-TRBV6-5	-1,22	9,39E-01	9,99E-01
IGH-IGHV4-31	-1,56	9,43E-01	9,99E-01
TRA-TRAV14DV4	-0,59	9,44E-01	9,99E-01
TRA-TRAV27	-2,06	9,44E-01	9,99E-01
TRB-TRBV7-6	-0,91	9,49E-01	9,99E-01
IGH-IGHV1-18	0,74	9,50E-01	9,99E-01
IGL-IGLV5-52	5,25	9,54E-01	9,99E-01
IGH-IGHV5-51	0,92	9,59E-01	9,99E-01
TRA-TRAV3	-1,82	9,59E-01	9,99E-01
TRB-TRBV14	-1,32	9,60E-01	9,99E-01
TRG-TRGV8	0,12	9,63E-01	9,99E-01
TRB-TRBV4-1	-0,64	9,70E-01	9,99E-01
TRA-TRAV20	-1,02	9,70E-01	9,99E-01
TRB-TRBV27	-0,61	9,73E-01	9,99E-01
IGH-IGHV4-4	0,23	9,75E-01	9,99E-01
TRA-TRAV21	0,37	9,79E-01	9,99E-01
IGH-IGHV3-49	-0,88	9,81E-01	9,99E-01
TRG-TRGV2	-0,02	9,82E-01	9,99E-01
TRB-TRBV6-6	-0,48	9,82E-01	9,99E-01
TRA-TRAV25	-0,65	9,84E-01	9,99E-01
TRB-TRBV18	-0,39	9,90E-01	9,99E-01
IGL-IGLV5-37	0,36	9,91E-01	9,99E-01
TRA-TRAV39	-10,49	9,92E-01	9,99E-01
IGH-IGHV1-24	0,30	9,92E-01	9,99E-01
TRA-TRAV1-1	-0,07	9,98E-01	9,99E-01
IGK-IGKV1-13	0,02	9,99E-01	9,99E-01
RA patients at baseline were set as the reference group for referring the effect direction

## Sheet: J_gene_segment
Gene segment	Beta	Pvalue	FDR
IGK-IGKJ5	-11,75	6,96E-02	9,92E-01
IGK-IGKJ3	-17,20	7,96E-02	9,92E-01
IGH-IGHJ4	6,18	1,52E-01	9,92E-01
IGH-IGHJ3	-10,29	1,89E-01	9,92E-01
IGK-IGKJ1	6,84	1,91E-01	9,92E-01
IGL-IGLJ6	42,30	2,30E-01	9,92E-01
IGH-IGHJ2	-5,56	3,24E-01	9,92E-01
TRA-TRAJ45	-18,94	4,20E-01	9,92E-01
IGK-IGKJ2	3,97	4,22E-01	9,92E-01
TRA-TRAJ8	35,25	4,52E-01	9,92E-01
IGL-IGLJ2	1,52	4,62E-01	9,92E-01
IGK-IGKJ4	4,60	4,78E-01	9,92E-01
TRA-TRAJ35	-38,07	4,87E-01	9,92E-01
IGL-IGLJ1	-2,02	4,89E-01	9,92E-01
TRA-TRAJ44	29,71	4,94E-01	9,92E-01
TRA-TRAJ37	14,27	4,96E-01	9,92E-01
TRA-TRAJ57	-22,44	5,17E-01	9,92E-01
TRA-TRAJ41	-24,83	5,19E-01	9,92E-01
TRA-TRAJ22	16,89	5,25E-01	9,92E-01
TRA-TRAJ21	-13,11	5,54E-01	9,92E-01
TRA-TRAJ38	41,12	5,64E-01	9,92E-01
TRA-TRAJ18	26,29	5,68E-01	9,92E-01
TRA-TRAJ33	4,66	5,95E-01	9,92E-01
TRA-TRAJ10	7,23	6,07E-01	9,92E-01
TRA-TRAJ31	105,30	6,13E-01	9,92E-01
TRA-TRAJ47	-17,81	6,22E-01	9,92E-01
TRB-TRBJ2-4	-19,97	6,25E-01	9,92E-01
TRA-TRAJ13	-2,85	6,25E-01	9,92E-01
IGL-IGLJ7	-15,65	6,26E-01	9,92E-01
TRA-TRAJ32	15,56	6,30E-01	9,92E-01
TRB-TRBJ2-6	-6,61	6,34E-01	9,92E-01
TRA-TRAJ3	15,62	6,56E-01	9,92E-01
IGL-IGLJ3	-1,10	6,63E-01	9,92E-01
TRB-TRBJ2-7	1,55	6,84E-01	9,92E-01
IGH-IGHJ5	-3,26	7,09E-01	9,92E-01
TRB-TRBJ1-5	3,25	7,22E-01	9,92E-01
TRA-TRAJ28	10,14	7,22E-01	9,92E-01
TRB-TRBJ2-5	-4,14	7,32E-01	9,92E-01
TRA-TRAJ7	-13,68	7,55E-01	9,92E-01
TRA-TRAJ29	8,60	7,62E-01	9,92E-01
TRA-TRAJ50	-26,45	7,76E-01	9,92E-01
TRB-TRBJ2-2	-7,43	7,79E-01	9,92E-01
TRA-TRAJ6	5,76	7,96E-01	9,92E-01
TRB-TRBJ1-2	-1,73	8,02E-01	9,92E-01
TRB-TRBJ1-6	-2,94	8,03E-01	9,92E-01
IGH-IGHJ1	3,27	8,20E-01	9,92E-01
TRA-TRAJ53	7,75	8,23E-01	9,92E-01
TRA-TRAJ11	5,27	8,28E-01	9,92E-01
TRA-TRAJ20	-2,90	8,35E-01	9,92E-01
TRA-TRAJ30	-2,84	8,35E-01	9,92E-01
TRB-TRBJ2-3	-1,04	8,51E-01	9,92E-01
TRA-TRAJ49	-2,92	8,53E-01	9,92E-01
TRB-TRBJ2-1	0,69	8,60E-01	9,92E-01
TRA-TRAJ42	2,71	8,65E-01	9,92E-01
TRG-TRGJP	0,17	8,68E-01	9,92E-01
TRB-TRBJ1-3	5,73	8,68E-01	9,92E-01
TRA-TRAJ48	-2,26	8,72E-01	9,92E-01
TRA-TRAJ39	-1,70	8,95E-01	9,92E-01
TRA-TRAJ52	1,72	9,01E-01	9,92E-01
TRA-TRAJ36	5,03	9,01E-01	9,92E-01
TRB-TRBJ1-1	-0,69	9,01E-01	9,92E-01
TRG-TRGJP1	-0,20	9,06E-01	9,92E-01
TRA-TRAJ54	-4,92	9,08E-01	9,92E-01
TRA-TRAJ43	-0,86	9,18E-01	9,92E-01
TRA-TRAJ12	-2,00	9,19E-01	9,92E-01
TRA-TRAJ17	2,05	9,22E-01	9,92E-01
TRA-TRAJ56	-5,25	9,23E-01	9,92E-01
TRA-TRAJ23	2,73	9,24E-01	9,92E-01
TRA-TRAJ46	38,46	9,28E-01	9,92E-01
TRG-TRGJ1	-0,08	9,35E-01	9,92E-01
TRA-TRAJ9	2,11	9,40E-01	9,92E-01
TRA-TRAJ24	-1,40	9,41E-01	9,92E-01
TRA-TRAJ16	2,86	9,46E-01	9,92E-01
TRA-TRAJ5	-1,54	9,49E-01	9,92E-01
TRD-TRDJ2	-0,15	9,49E-01	9,92E-01
TRA-TRAJ26	-0,50	9,51E-01	9,92E-01
TRD-TRDJ3	-0,15	9,51E-01	9,92E-01
TRA-TRAJ4	-1,01	9,60E-01	9,92E-01
TRA-TRAJ34	-0,83	9,60E-01	9,92E-01
TRB-TRBJ1-4	0,98	9,61E-01	9,92E-01
TRA-TRAJ27	-1,28	9,69E-01	9,92E-01
TRG-TRGJP2	-0,11	9,71E-01	9,92E-01
TRD-TRDJ1	0,06	9,72E-01	9,92E-01
TRA-TRAJ40	-0,57	9,76E-01	9,92E-01
IGH-IGHJ6	-0,09	9,82E-01	9,92E-01
TRA-TRAJ15	0,30	9,89E-01	9,92E-01
TRA-TRAJ58	-0,38	9,92E-01	9,92E-01
RA patients at baseline were set as the reference group for referring the effect direction

## Sheet: VJ_segment_pairs
Gene segment	Beta	Pvalue	FDR
TRA-TRAV27.TRAJ47	-2844,49	4,95E-03	1,00E+00
TRA-TRAV19.TRAJ49	-1223,79	6,10E-03	1,00E+00
IGK-IGKV1-12.IGKJ2	208,49	7,88E-03	1,00E+00
TRA-TRAV19.TRAJ20	-1027,41	2,14E-02	1,00E+00
IGK-IGKV3-15.IGKJ4	-51,22	2,64E-02	1,00E+00
IGH-IGHV3-11.IGHJ4	51,13	2,64E-02	1,00E+00
IGK-IGKV1-5.IGKJ4	106,47	3,31E-02	1,00E+00
TRA-TRAV8-6.TRAJ53	1351,79	3,49E-02	1,00E+00
IGH-IGHV3-53.IGHJ1	347,60	4,29E-02	1,00E+00
IGH-IGHV3-11.IGHJ3	140,43	4,76E-02	1,00E+00
TRA-TRAV23DV6.TRAJ58	-834,04	5,03E-02	1,00E+00
TRA-TRAV8-6.TRAJ37	1305,65	6,11E-02	1,00E+00
IGH-IGHV4-4.IGHJ2	121,72	6,16E-02	1,00E+00
TRA-TRAV13-1.TRAJ17	998,27	6,25E-02	1,00E+00
TRA-TRAV12-3.TRAJ54	1166,64	6,52E-02	1,00E+00
IGK-IGKV4-1.IGKJ4	43,31	6,74E-02	1,00E+00
IGL-IGLV3-9.IGLJ2	113,37	6,81E-02	1,00E+00
TRA-TRAV13-1.TRAJ32	-1091,68	6,85E-02	1,00E+00
TRB-TRBV2.TRBJ2-4	-1266,87	6,89E-02	1,00E+00
TRA-TRAV38-2DV8.TRAJ49	763,27	7,23E-02	1,00E+00
TRB-TRBV12-3.TRBJ2-4	-1040,75	7,36E-02	1,00E+00
TRA-TRAV19.TRAJ30	-550,17	7,42E-02	1,00E+00
IGK-IGKV4-1.IGKJ1	33,64	7,56E-02	1,00E+00
TRA-TRAV3.TRAJ22	1760,25	7,60E-02	1,00E+00
TRA-TRAV16.TRAJ39	1477,51	7,76E-02	1,00E+00
IGH-IGHV6-1.IGHJ3	-136,30	8,11E-02	1,00E+00
TRA-TRAV12-3.TRAJ36	1884,69	9,00E-02	1,00E+00
IGH-IGHV3-15.IGHJ6	88,33	9,45E-02	1,00E+00
TRA-TRAV26-1.TRAJ11	1153,54	9,77E-02	1,00E+00
IGH-IGHV3-15.IGHJ4	27,31	1,00E-01	1,00E+00
TRA-TRAV19.TRAJ54	-1056,55	1,01E-01	1,00E+00
TRA-TRAV19.TRAJ39	-661,10	1,03E-01	1,00E+00
IGK-IGKV4-1.IGKJ5	84,60	1,12E-01	1,00E+00
TRA-TRAV19.TRAJ5	-634,97	1,14E-01	1,00E+00
TRA-TRAV8-6.TRAJ48	1187,94	1,16E-01	1,00E+00
TRA-TRAV8-1.TRAJ45	-1329,64	1,19E-01	1,00E+00
TRB-TRBV5-5.TRBJ1-1	-546,26	1,22E-01	1,00E+00
TRA-TRAV16.TRAJ49	-1435,22	1,24E-01	1,00E+00
IGK-IGKV3-11.IGKJ4	27,13	1,25E-01	1,00E+00
TRA-TRAV25.TRAJ52	-889,63	1,26E-01	1,00E+00
TRA-TRAV12-2.TRAJ8	501,92	1,28E-01	1,00E+00
IGK-IGKV1-12.IGKJ3	-49,99	1,31E-01	1,00E+00
IGH-IGHV4-34.IGHJ3	-149,73	1,34E-01	1,00E+00
TRA-TRAV8-2.TRAJ54	-972,98	1,35E-01	1,00E+00
IGL-IGLV3-19.IGLJ1	-82,76	1,36E-01	1,00E+00
TRA-TRAV16.TRAJ40	-1366,04	1,37E-01	1,00E+00
IGH-IGHV3-23.IGHJ3	-61,38	1,37E-01	1,00E+00
TRB-TRBV10-3.TRBJ1-4	777,67	1,39E-01	1,00E+00
TRB-TRBV6-4.TRBJ2-1	285,41	1,44E-01	1,00E+00
TRA-TRAV8-3.TRAJ5	-888,94	1,45E-01	1,00E+00
TRA-TRAV12-3.TRAJ11	-972,92	1,45E-01	1,00E+00
IGL-IGLV1-51.IGLJ2	9,00	1,45E-01	1,00E+00
TRA-TRAV12-3.TRAJ3	937,05	1,48E-01	1,00E+00
IGK-IGKV1-16.IGKJ2	65,82	1,49E-01	1,00E+00
IGH-IGHV2-26.IGHJ6	-184,41	1,56E-01	1,00E+00
IGL-IGLV3-10.IGLJ2	37,78	1,60E-01	1,00E+00
TRA-TRAV19.TRAJ4	-1076,37	1,61E-01	1,00E+00
TRA-TRAV21.TRAJ38	919,78	1,63E-01	1,00E+00
TRA-TRAV26-1.TRAJ5	-1281,35	1,66E-01	1,00E+00
TRB-TRBV2.TRBJ2-5	-416,92	1,68E-01	1,00E+00
IGH-IGHV1-69.IGHJ5	-94,55	1,68E-01	1,00E+00
TRA-TRAV12-1.TRAJ42	-558,62	1,69E-01	1,00E+00
TRA-TRAV8-2.TRAJ36	-1108,90	1,70E-01	1,00E+00
TRA-TRAV20.TRAJ44	1253,77	1,70E-01	1,00E+00
TRA-TRAV8-3.TRAJ52	-864,50	1,72E-01	1,00E+00
TRA-TRAV9-2.TRAJ17	927,62	1,73E-01	1,00E+00
IGH-IGHV2-70.IGHJ4	-44,01	1,75E-01	1,00E+00
TRA-TRAV17.TRAJ54	-437,39	1,75E-01	1,00E+00
TRA-TRAV13-2.TRAJ23	-806,88	1,75E-01	1,00E+00
IGL-IGLV7-43.IGLJ3	-86,20	1,81E-01	1,00E+00
TRB-TRBV5-8.TRBJ2-1	944,02	1,82E-01	1,00E+00
IGK-IGKV2-30.IGKJ5	108,27	1,82E-01	1,00E+00
TRA-TRAV38-1.TRAJ57	433,34	1,82E-01	1,00E+00
TRA-TRAV23DV6.TRAJ43	-748,08	1,83E-01	1,00E+00
TRA-TRAV13-2.TRAJ11	1122,00	1,83E-01	1,00E+00
TRA-TRAV6.TRAJ42	-1373,22	1,84E-01	1,00E+00
TRA-TRAV26-1.TRAJ50	1029,65	1,84E-01	1,00E+00
TRA-TRAV21.TRAJ28	712,55	1,84E-01	1,00E+00
TRB-TRBV18.TRBJ2-4	-1347,05	1,90E-01	1,00E+00
TRA-TRAV26-2.TRAJ37	695,34	1,93E-01	1,00E+00
TRA-TRAV8-2.TRAJ7	955,41	1,93E-01	1,00E+00
TRA-TRAV4.TRAJ22	-1141,57	1,93E-01	1,00E+00
IGH-IGHV3-7.IGHJ6	-77,51	1,94E-01	1,00E+00
TRA-TRAV8-6.TRAJ3	1105,72	1,95E-01	1,00E+00
IGK-IGKV5-2.IGKJ2	364,26	1,97E-01	1,00E+00
IGH-IGHV4-28.IGHJ3	-112,65	1,99E-01	1,00E+00
TRA-TRAV20.TRAJ32	914,65	2,01E-01	1,00E+00
TRA-TRAV27.TRAJ13	1227,14	2,05E-01	1,00E+00
TRB-TRBV29-1.TRBJ1-6	945,05	2,05E-01	1,00E+00
IGK-IGKV3-20.IGKJ4	-24,73	2,08E-01	1,00E+00
TRA-TRAV35.TRAJ37	646,52	2,09E-01	1,00E+00
TRA-TRAV12-3.TRAJ53	566,04	2,10E-01	1,00E+00
TRA-TRAV23DV6.TRAJ39	-612,11	2,10E-01	1,00E+00
TRA-TRAV9-2.TRAJ37	371,75	2,11E-01	1,00E+00
TRB-TRBV18.TRBJ1-6	-1025,43	2,12E-01	1,00E+00
TRA-TRAV13-1.TRAJ39	484,88	2,13E-01	1,00E+00
IGH-IGHV3-23.IGHJ4	-11,10	2,14E-01	1,00E+00
TRA-TRAV2.TRAJ5	672,52	2,16E-01	1,00E+00
TRA-TRAV26-1.TRAJ39	-386,29	2,17E-01	1,00E+00
IGL-IGLV7-46.IGLJ2	36,56	2,17E-01	1,00E+00
TRA-TRAV21.TRAJ27	-640,91	2,22E-01	1,00E+00
IGH-IGHV1-18.IGHJ5	-66,59	2,24E-01	1,00E+00
TRB-TRBV29-1.TRBJ2-6	441,73	2,24E-01	1,00E+00
TRA-TRAV9-2.TRAJ16	937,16	2,24E-01	1,00E+00
TRB-TRBV7-2.TRBJ2-2	-381,95	2,24E-01	1,00E+00
TRA-TRAV8-1.TRAJ43	754,22	2,25E-01	1,00E+00
IGK-IGKV1-27.IGKJ4	156,18	2,27E-01	1,00E+00
TRA-TRAV21.TRAJ57	-432,58	2,31E-01	1,00E+00
TRA-TRAV12-2.TRAJ16	392,96	2,34E-01	1,00E+00
TRA-TRAV19.TRAJ22	-605,72	2,36E-01	1,00E+00
TRA-TRAV38-1.TRAJ53	302,58	2,37E-01	1,00E+00
TRA-TRAV8-1.TRAJ5	796,09	2,41E-01	1,00E+00
TRA-TRAV12-1.TRAJ47	1045,24	2,41E-01	1,00E+00
TRA-TRAV12-3.TRAJ52	502,81	2,43E-01	1,00E+00
IGH-IGHV3-7.IGHJ4	-16,97	2,43E-01	1,00E+00
IGH-IGHV4-4.IGHJ5	-26,29	2,44E-01	1,00E+00
TRB-TRBV18.TRBJ2-5	392,43	2,46E-01	1,00E+00
IGH-IGHV5-10-1.IGHJ3	-91,21	2,46E-01	1,00E+00
TRB-TRBV24-1.TRBJ2-5	444,58	2,47E-01	1,00E+00
IGH-IGHV3-13.IGHJ4	-110,11	2,47E-01	1,00E+00
TRA-TRAV8-1.TRAJ30	662,76	2,47E-01	1,00E+00
TRA-TRAV26-2.TRAJ48	-520,74	2,48E-01	1,00E+00
IGK-IGKV1-16.IGKJ4	-21,93	2,48E-01	1,00E+00
TRA-TRAV12-1.TRAJ39	-469,99	2,50E-01	1,00E+00
TRA-TRAV38-2DV8.TRAJ53	659,28	2,50E-01	1,00E+00
TRA-TRAV26-2.TRAJ29	828,91	2,50E-01	1,00E+00
IGK-IGKV1-16.IGKJ3	101,35	2,50E-01	1,00E+00
IGK-IGKV2-24.IGKJ1	-98,15	2,53E-01	1,00E+00
TRA-TRAV2.TRAJ4	437,36	2,53E-01	1,00E+00
TRA-TRAV20.TRAJ10	738,69	2,55E-01	1,00E+00
IGL-IGLV3-16.IGLJ2	13,27	2,56E-01	1,00E+00
TRA-TRAV9-2.TRAJ56	-706,98	2,57E-01	1,00E+00
TRA-TRAV27.TRAJ39	579,52	2,57E-01	1,00E+00
IGK-IGKV1-12.IGKJ5	63,67	2,58E-01	1,00E+00
TRA-TRAV2.TRAJ36	502,09	2,59E-01	1,00E+00
TRB-TRBV7-9.TRBJ2-4	1153,41	2,59E-01	1,00E+00
TRA-TRAV24.TRAJ44	873,10	2,59E-01	1,00E+00
IGK-IGKV1-33.IGKJ3	-24,67	2,60E-01	1,00E+00
TRA-TRAV38-1.TRAJ52	-286,54	2,61E-01	1,00E+00
IGH-IGHV3-30.IGHJ5	45,28	2,61E-01	1,00E+00
TRB-TRBV9.TRBJ2-2	-861,21	2,62E-01	1,00E+00
TRA-TRAV36DV7.TRAJ49	629,36	2,65E-01	1,00E+00
IGL-IGLV2-11.IGLJ1	-7,86	2,65E-01	1,00E+00
IGL-IGLV3-27.IGLJ2	41,91	2,67E-01	1,00E+00
TRA-TRAV8-2.TRAJ52	-332,53	2,67E-01	1,00E+00
IGK-IGKV2-28.IGKJ1	36,08	2,67E-01	1,00E+00
TRA-TRAV27.TRAJ43	576,10	2,68E-01	1,00E+00
TRA-TRAV24.TRAJ22	783,68	2,68E-01	1,00E+00
IGK-IGKV2-29.IGKJ4	94,38	2,69E-01	1,00E+00
IGL-IGLV1-36.IGLJ3	37,06	2,71E-01	1,00E+00
TRA-TRAV2.TRAJ22	621,08	2,73E-01	1,00E+00
TRA-TRAV8-2.TRAJ50	-1094,29	2,74E-01	1,00E+00
TRA-TRAV27.TRAJ33	612,49	2,77E-01	1,00E+00
IGL-IGLV1-51.IGLJ3	-8,77	2,77E-01	1,00E+00
IGH-IGHV3-73.IGHJ4	91,00	2,78E-01	1,00E+00
TRA-TRAV3.TRAJ21	-366,92	2,80E-01	1,00E+00
IGH-IGHV3-7.IGHJ1	-131,77	2,82E-01	1,00E+00
IGL-IGLV1-36.IGLJ2	-21,05	2,86E-01	1,00E+00
TRB-TRBV29-1.TRBJ1-2	97,42	2,88E-01	1,00E+00
TRA-TRAV17.TRAJ36	576,23	2,89E-01	1,00E+00
TRA-TRAV12-1.TRAJ22	570,05	2,89E-01	1,00E+00
IGK-IGKV1-16.IGKJ1	48,56	2,89E-01	1,00E+00
TRA-TRAV10.TRAJ27	1255,46	2,90E-01	1,00E+00
IGH-IGHV3-30.IGHJ4	9,61	2,92E-01	1,00E+00
TRA-TRAV10.TRAJ17	1351,37	2,92E-01	1,00E+00
IGL-IGLV3-16.IGLJ3	25,99	2,92E-01	1,00E+00
TRA-TRAV13-2.TRAJ54	-766,81	2,93E-01	1,00E+00
IGH-IGHV1-69.IGHJ1	87,94	2,96E-01	1,00E+00
TRA-TRAV38-2DV8.TRAJ30	590,52	2,98E-01	1,00E+00
TRA-TRAV29DV5.TRAJ13	-550,99	3,00E-01	1,00E+00
TRA-TRAV19.TRAJ29	-345,03	3,02E-01	1,00E+00
IGK-IGKV1-39.IGKJ5	-20,91	3,02E-01	1,00E+00
TRA-TRAV26-1.TRAJ21	-498,11	3,03E-01	1,00E+00
TRA-TRAV17.TRAJ6	296,55	3,05E-01	1,00E+00
TRA-TRAV16.TRAJ57	-508,22	3,06E-01	1,00E+00
TRB-TRBV3-1.TRBJ1-3	422,98	3,06E-01	1,00E+00
TRA-TRAV8-3.TRAJ12	-673,33	3,08E-01	1,00E+00
TRA-TRAV20.TRAJ45	1015,95	3,10E-01	1,00E+00
TRB-TRBV7-8.TRBJ1-4	-710,54	3,11E-01	1,00E+00
TRA-TRAV8-6.TRAJ13	-396,25	3,12E-01	1,00E+00
TRA-TRAV19.TRAJ27	-551,82	3,15E-01	1,00E+00
TRA-TRAV19.TRAJ8	-494,39	3,16E-01	1,00E+00
IGH-IGHV4-30-2.IGHJ3	-44,95	3,16E-01	1,00E+00
TRA-TRAV25.TRAJ32	1380,57	3,16E-01	1,00E+00
IGH-IGHV1-69.IGHJ2	215,19	3,17E-01	1,00E+00
TRA-TRAV17.TRAJ53	336,13	3,17E-01	1,00E+00
TRA-TRAV9-2.TRAJ12	691,47	3,17E-01	1,00E+00
IGK-IGKV1-6.IGKJ1	-31,60	3,18E-01	1,00E+00
TRA-TRAV8-2.TRAJ9	-203,45	3,19E-01	1,00E+00
TRA-TRAV19.TRAJ17	-370,06	3,20E-01	1,00E+00
TRB-TRBV12-5.TRBJ2-3	-499,50	3,21E-01	1,00E+00
TRA-TRAV8-1.TRAJ7	-791,17	3,21E-01	1,00E+00
TRA-TRAV12-2.TRAJ24	119,27	3,22E-01	1,00E+00
IGH-IGHV3-72.IGHJ4	-39,16	3,22E-01	1,00E+00
TRA-TRAV21.TRAJ8	-168,35	3,23E-01	1,00E+00
TRA-TRAV9-2.TRAJ11	660,57	3,26E-01	1,00E+00
TRA-TRAV36DV7.TRAJ52	556,07	3,28E-01	1,00E+00
TRA-TRAV26-1.TRAJ43	-421,71	3,29E-01	1,00E+00
TRA-TRAV35.TRAJ48	664,38	3,29E-01	1,00E+00
IGH-IGHV4-28.IGHJ1	-134,14	3,32E-01	1,00E+00
TRA-TRAV1-2.TRAJ34	-392,51	3,33E-01	1,00E+00
TRA-TRAV13-2.TRAJ26	-622,63	3,33E-01	1,00E+00
TRA-TRAV8-3.TRAJ38	-1030,55	3,34E-01	1,00E+00
IGH-IGHV1-46.IGHJ6	46,12	3,34E-01	1,00E+00
TRB-TRBV27.TRBJ2-2	321,81	3,38E-01	1,00E+00
TRB-TRBV6-5.TRBJ2-4	779,25	3,38E-01	1,00E+00
TRA-TRAV41.TRAJ48	-135,54	3,38E-01	1,00E+00
TRA-TRAV27.TRAJ54	572,10	3,39E-01	1,00E+00
TRB-TRBV18.TRBJ2-6	-596,95	3,41E-01	1,00E+00
TRB-TRBV11-2.TRBJ1-4	713,46	3,43E-01	1,00E+00
IGH-IGHV3-23.IGHJ2	-18,31	3,44E-01	1,00E+00
TRA-TRAV17.TRAJ17	-342,45	3,45E-01	1,00E+00
IGK-IGKV1-27.IGKJ3	83,37	3,46E-01	1,00E+00
TRA-TRAV27.TRAJ29	-816,43	3,46E-01	1,00E+00
TRA-TRAV12-1.TRAJ36	805,98	3,47E-01	1,00E+00
TRA-TRAV8-2.TRAJ57	-160,53	3,47E-01	1,00E+00
TRA-TRAV12-3.TRAJ20	235,30	3,49E-01	1,00E+00
TRA-TRAV9-2.TRAJ28	653,16	3,50E-01	1,00E+00
TRB-TRBV5-4.TRBJ2-3	-211,48	3,53E-01	1,00E+00
TRA-TRAV3.TRAJ8	787,87	3,53E-01	1,00E+00
IGL-IGLV1-51.IGLJ1	23,19	3,55E-01	1,00E+00
IGL-IGLV2-14.IGLJ1	-12,44	3,55E-01	1,00E+00
TRA-TRAV12-3.TRAJ33	500,30	3,56E-01	1,00E+00
IGL-IGLV3-16.IGLJ1	58,49	3,56E-01	1,00E+00
TRA-TRAV9-2.TRAJ53	269,49	3,57E-01	1,00E+00
TRB-TRBV7-2.TRBJ1-3	-371,15	3,57E-01	1,00E+00
TRB-TRBV18.TRBJ1-3	-854,76	3,58E-01	1,00E+00
TRA-TRAV9-2.TRAJ4	371,31	3,59E-01	1,00E+00
TRA-TRAV26-1.TRAJ57	-643,13	3,59E-01	1,00E+00
IGL-IGLV3-21.IGLJ3	-24,95	3,64E-01	1,00E+00
TRA-TRAV13-2.TRAJ39	-612,10	3,64E-01	1,00E+00
IGK-IGKV1-17.IGKJ2	-44,38	3,66E-01	1,00E+00
TRA-TRAV26-1.TRAJ9	-579,89	3,66E-01	1,00E+00
IGK-IGKV2-29.IGKJ2	37,65	3,66E-01	1,00E+00
IGH-IGHV5-10-1.IGHJ6	-21,30	3,66E-01	1,00E+00
TRA-TRAV8-1.TRAJ4	-344,24	3,66E-01	1,00E+00
TRB-TRBV5-1.TRBJ2-2	-263,12	3,66E-01	1,00E+00
IGH-IGHV3-11.IGHJ1	99,95	3,67E-01	1,00E+00
TRA-TRAV8-3.TRAJ17	336,65	3,67E-01	1,00E+00
TRA-TRAV19.TRAJ58	-225,56	3,68E-01	1,00E+00
IGK-IGKV1-17.IGKJ3	-83,50	3,69E-01	1,00E+00
TRA-TRAV25.TRAJ21	-836,44	3,70E-01	1,00E+00
TRA-TRAV26-2.TRAJ53	-356,48	3,71E-01	1,00E+00
TRA-TRAV8-6.TRAJ29	821,92	3,72E-01	1,00E+00
IGK-IGKV1-5.IGKJ5	-83,58	3,74E-01	1,00E+00
TRA-TRAV13-1.TRAJ8	184,21	3,75E-01	1,00E+00
TRA-TRAV8-2.TRAJ13	259,49	3,76E-01	1,00E+00
TRA-TRAV23DV6.TRAJ9	-443,23	3,77E-01	1,00E+00
IGH-IGHV3-11.IGHJ5	64,65	3,78E-01	1,00E+00
TRA-TRAV21.TRAJ49	204,04	3,80E-01	1,00E+00
IGL-IGLV4-69.IGLJ2	-26,09	3,80E-01	1,00E+00
TRA-TRAV8-3.TRAJ8	-470,17	3,82E-01	1,00E+00
IGH-IGHV3-30.IGHJ6	11,98	3,85E-01	1,00E+00
TRB-TRBV28.TRBJ1-5	36,31	3,85E-01	1,00E+00
IGK-IGKV1-6.IGKJ4	83,91	3,86E-01	1,00E+00
TRA-TRAV41.TRAJ45	173,81	3,88E-01	1,00E+00
TRA-TRAV13-1.TRAJ27	477,08	3,89E-01	1,00E+00
TRA-TRAV12-1.TRAJ8	435,30	3,90E-01	1,00E+00
TRA-TRAV36DV7.TRAJ48	664,66	3,91E-01	1,00E+00
TRA-TRAV12-3.TRAJ49	445,20	3,92E-01	1,00E+00
TRA-TRAV9-2.TRAJ36	383,99	3,95E-01	1,00E+00
TRA-TRAV12-1.TRAJ53	611,32	3,96E-01	1,00E+00
TRA-TRAV4.TRAJ8	98,95	3,97E-01	1,00E+00
IGL-IGLV3-21.IGLJ1	-45,30	3,97E-01	1,00E+00
TRA-TRAV14DV4.TRAJ6	-306,69	4,00E-01	1,00E+00
TRA-TRAV4.TRAJ12	818,31	4,00E-01	1,00E+00
IGK-IGKV2-24.IGKJ2	-89,53	4,00E-01	1,00E+00
TRB-TRBV12-3.TRBJ2-6	-321,98	4,01E-01	1,00E+00
TRA-TRAV12-1.TRAJ18	-543,91	4,02E-01	1,00E+00
TRA-TRAV1-2.TRAJ4	-335,50	4,03E-01	1,00E+00
TRA-TRAV9-2.TRAJ9	97,54	4,04E-01	1,00E+00
TRA-TRAV13-1.TRAJ30	-286,73	4,05E-01	1,00E+00
TRB-TRBV14.TRBJ1-5	-631,01	4,07E-01	1,00E+00
IGH-IGHV2-26.IGHJ5	-159,25	4,07E-01	1,00E+00
TRA-TRAV38-1.TRAJ47	555,15	4,07E-01	1,00E+00
IGK-IGKV1-8.IGKJ4	-54,56	4,08E-01	1,00E+00
TRA-TRAV12-2.TRAJ50	-447,52	4,08E-01	1,00E+00
IGH-IGHV6-1.IGHJ4	31,32	4,09E-01	1,00E+00
TRA-TRAV8-1.TRAJ8	-697,81	4,09E-01	1,00E+00
TRA-TRAV26-1.TRAJ58	408,15	4,10E-01	1,00E+00
TRA-TRAV14DV4.TRAJ36	-537,94	4,10E-01	1,00E+00
IGH-IGHV2-26.IGHJ4	-50,60	4,11E-01	1,00E+00
TRB-TRBV20-1.TRBJ2-1	33,39	4,11E-01	1,00E+00
IGH-IGHV3-74.IGHJ3	41,52	4,13E-01	1,00E+00
TRB-TRBV20-1.TRBJ1-4	185,07	4,14E-01	1,00E+00
TRA-TRAV17.TRAJ33	247,34	4,15E-01	1,00E+00
TRA-TRAV8-6.TRAJ21	861,22	4,16E-01	1,00E+00
TRB-TRBV28.TRBJ1-3	205,33	4,16E-01	1,00E+00
TRB-TRBV3-1.TRBJ2-6	-532,21	4,17E-01	1,00E+00
TRB-TRBV10-3.TRBJ2-5	-270,36	4,17E-01	1,00E+00
TRA-TRAV12-3.TRAJ31	-1107,35	4,17E-01	1,00E+00
TRA-TRAV5.TRAJ23	329,20	4,18E-01	1,00E+00
TRA-TRAV8-2.TRAJ45	-327,61	4,19E-01	1,00E+00
TRA-TRAV38-2DV8.TRAJ34	636,66	4,19E-01	1,00E+00
IGH-IGHV1-46.IGHJ3	52,90	4,20E-01	1,00E+00
TRA-TRAV29DV5.TRAJ21	-427,50	4,21E-01	1,00E+00
TRA-TRAV14DV4.TRAJ21	353,91	4,23E-01	1,00E+00
IGH-IGHV3-73.IGHJ6	-108,60	4,24E-01	1,00E+00
TRA-TRAV13-1.TRAJ42	258,40	4,24E-01	1,00E+00
TRB-TRBV5-1.TRBJ2-4	-560,56	4,25E-01	1,00E+00
TRA-TRAV20.TRAJ48	494,19	4,25E-01	1,00E+00
TRB-TRBV2.TRBJ1-3	510,78	4,26E-01	1,00E+00
TRA-TRAV8-2.TRAJ37	204,02	4,27E-01	1,00E+00
TRA-TRAV41.TRAJ54	-631,04	4,28E-01	1,00E+00
TRA-TRAV27.TRAJ52	-248,98	4,28E-01	1,00E+00
IGK-IGKV3-11.IGKJ5	-20,04	4,28E-01	1,00E+00
IGH-IGHV3-15.IGHJ5	90,04	4,30E-01	1,00E+00
TRA-TRAV12-2.TRAJ9	88,73	4,30E-01	1,00E+00
TRA-TRAV17.TRAJ21	-578,73	4,30E-01	1,00E+00
IGH-IGHV3-21.IGHJ5	84,79	4,30E-01	1,00E+00
TRA-TRAV8-6.TRAJ9	-420,19	4,31E-01	1,00E+00
IGH-IGHV5-51.IGHJ1	-138,48	4,32E-01	1,00E+00
TRA-TRAV9-2.TRAJ27	-133,07	4,32E-01	1,00E+00
TRA-TRAV19.TRAJ26	-222,35	4,35E-01	1,00E+00
IGH-IGHV3-30.IGHJ3	-22,12	4,35E-01	1,00E+00
TRB-TRBV6-2.TRBJ1-2	-131,18	4,36E-01	1,00E+00
TRA-TRAV13-2.TRAJ21	-765,43	4,37E-01	1,00E+00
TRA-TRAV8-2.TRAJ34	247,07	4,38E-01	1,00E+00
TRB-TRBV5-4.TRBJ1-4	388,96	4,39E-01	1,00E+00
IGH-IGHV2-5.IGHJ3	-35,97	4,41E-01	1,00E+00
TRA-TRAV12-3.TRAJ32	234,37	4,42E-01	1,00E+00
TRB-TRBV5-1.TRBJ1-5	-190,01	4,42E-01	1,00E+00
IGK-IGKV1-33.IGKJ2	18,45	4,43E-01	1,00E+00
TRB-TRBV19.TRBJ2-3	-65,22	4,43E-01	1,00E+00
TRA-TRAV20.TRAJ39	383,77	4,45E-01	1,00E+00
TRA-TRAV2.TRAJ30	-266,40	4,46E-01	1,00E+00
TRA-TRAV23DV6.TRAJ29	-325,90	4,46E-01	1,00E+00
TRA-TRAV2.TRAJ27	-617,01	4,46E-01	1,00E+00
TRA-TRAV12-2.TRAJ44	239,78	4,47E-01	1,00E+00
TRA-TRAV12-1.TRAJ16	-468,94	4,48E-01	1,00E+00
TRA-TRAV26-1.TRAJ3	628,92	4,48E-01	1,00E+00
TRB-TRBV6-4.TRBJ1-1	294,73	4,48E-01	1,00E+00
TRB-TRBV3-1.TRBJ2-3	50,73	4,49E-01	1,00E+00
TRB-TRBV29-1.TRBJ2-1	31,17	4,49E-01	1,00E+00
TRA-TRAV8-2.TRAJ15	309,40	4,51E-01	1,00E+00
TRA-TRAV13-1.TRAJ5	312,01	4,54E-01	1,00E+00
IGH-IGHV3-11.IGHJ6	21,24	4,57E-01	1,00E+00
TRA-TRAV21.TRAJ12	-213,48	4,57E-01	1,00E+00
TRB-TRBV5-4.TRBJ1-1	127,73	4,58E-01	1,00E+00
TRA-TRAV22.TRAJ37	483,36	4,58E-01	1,00E+00
TRA-TRAV3.TRAJ37	450,66	4,58E-01	1,00E+00
TRA-TRAV14DV4.TRAJ37	360,28	4,58E-01	1,00E+00
TRA-TRAV2.TRAJ37	238,74	4,59E-01	1,00E+00
IGK-IGKV3-15.IGKJ3	35,50	4,59E-01	1,00E+00
IGK-IGKV1-13.IGKJ2	-33,60	4,59E-01	1,00E+00
TRA-TRAV8-6.TRAJ6	127,47	4,60E-01	1,00E+00
TRA-TRAV29DV5.TRAJ15	172,29	4,60E-01	1,00E+00
TRA-TRAV12-1.TRAJ41	133,92	4,60E-01	1,00E+00
IGH-IGHV3-53.IGHJ6	31,13	4,61E-01	1,00E+00
TRA-TRAV9-2.TRAJ33	-590,58	4,62E-01	1,00E+00
IGK-IGKV2-28.IGKJ5	-21,16	4,62E-01	1,00E+00
TRA-TRAV38-2DV8.TRAJ54	306,32	4,64E-01	1,00E+00
IGH-IGHV4-28.IGHJ6	-35,36	4,64E-01	1,00E+00
IGH-IGHV1-2.IGHJ3	-56,06	4,64E-01	1,00E+00
TRA-TRAV12-1.TRAJ21	-381,03	4,65E-01	1,00E+00
TRA-TRAV13-1.TRAJ28	198,19	4,65E-01	1,00E+00
IGK-IGKV1-12.IGKJ1	33,37	4,67E-01	1,00E+00
TRA-TRAV20.TRAJ6	-193,14	4,67E-01	1,00E+00
TRB-TRBV7-9.TRBJ1-4	-166,77	4,69E-01	1,00E+00
IGH-IGHV1-2.IGHJ4	8,87	4,70E-01	1,00E+00
IGK-IGKV2-30.IGKJ2	14,32	4,70E-01	1,00E+00
TRB-TRBV15.TRBJ1-2	-117,94	4,70E-01	1,00E+00
TRA-TRAV20.TRAJ53	-486,39	4,71E-01	1,00E+00
TRA-TRAV22.TRAJ34	-510,05	4,73E-01	1,00E+00
TRA-TRAV22.TRAJ48	-471,80	4,74E-01	1,00E+00
TRA-TRAV20.TRAJ13	-318,72	4,75E-01	1,00E+00
IGK-IGKV1-6.IGKJ2	62,33	4,75E-01	1,00E+00
TRA-TRAV35.TRAJ44	-455,09	4,75E-01	1,00E+00
TRA-TRAV5.TRAJ9	572,04	4,75E-01	1,00E+00
TRA-TRAV20.TRAJ42	220,24	4,75E-01	1,00E+00
TRB-TRBV5-1.TRBJ2-5	-57,78	4,76E-01	1,00E+00
IGL-IGLV5-45.IGLJ2	-16,39	4,77E-01	1,00E+00
TRB-TRBV5-4.TRBJ1-5	520,12	4,78E-01	1,00E+00
TRA-TRAV8-6.TRAJ8	425,13	4,78E-01	1,00E+00
IGH-IGHV6-1.IGHJ6	-37,58	4,78E-01	1,00E+00
TRA-TRAV8-2.TRAJ3	107,49	4,79E-01	1,00E+00
TRA-TRAV38-2DV8.TRAJ48	302,25	4,80E-01	1,00E+00
TRA-TRAV9-2.TRAJ13	-76,38	4,80E-01	1,00E+00
TRB-TRBV6-6.TRBJ1-2	-131,30	4,80E-01	1,00E+00
TRA-TRAV17.TRAJ49	207,74	4,84E-01	1,00E+00
TRA-TRAV5.TRAJ37	283,39	4,85E-01	1,00E+00
TRA-TRAV41.TRAJ22	489,78	4,85E-01	1,00E+00
TRA-TRAV29DV5.TRAJ57	-99,62	4,85E-01	1,00E+00
IGH-IGHV3-53.IGHJ5	89,70	4,86E-01	1,00E+00
TRA-TRAV9-2.TRAJ32	413,98	4,87E-01	1,00E+00
TRA-TRAV1-1.TRAJ26	-537,17	4,88E-01	1,00E+00
TRA-TRAV29DV5.TRAJ47	-379,19	4,90E-01	1,00E+00
TRB-TRBV9.TRBJ1-2	-101,84	4,90E-01	1,00E+00
TRA-TRAV10.TRAJ6	310,30	4,90E-01	1,00E+00
TRA-TRAV8-3.TRAJ23	-106,24	4,90E-01	1,00E+00
TRB-TRBV7-2.TRBJ1-2	-29,85	4,90E-01	1,00E+00
TRA-TRAV2.TRAJ3	325,60	4,91E-01	1,00E+00
TRA-TRAV23DV6.TRAJ42	39,44	4,91E-01	1,00E+00
TRA-TRAV24.TRAJ40	228,51	4,91E-01	1,00E+00
TRA-TRAV35.TRAJ42	-313,83	4,93E-01	1,00E+00
TRA-TRAV2.TRAJ8	353,19	4,93E-01	1,00E+00
TRA-TRAV13-1.TRAJ24	588,33	4,94E-01	1,00E+00
TRA-TRAV13-1.TRAJ11	66,22	4,94E-01	1,00E+00
TRA-TRAV27.TRAJ24	98,07	4,94E-01	1,00E+00
TRB-TRBV5-8.TRBJ1-5	-381,34	4,94E-01	1,00E+00
TRA-TRAV12-3.TRAJ45	-448,58	4,96E-01	1,00E+00
TRB-TRBV6-5.TRBJ1-3	389,61	4,97E-01	1,00E+00
TRA-TRAV8-1.TRAJ27	-471,41	4,98E-01	1,00E+00
TRA-TRAV3.TRAJ15	-443,45	4,98E-01	1,00E+00
TRA-TRAV19.TRAJ9	-114,42	4,98E-01	1,00E+00
TRA-TRAV1-2.TRAJ28	334,65	4,99E-01	1,00E+00
TRA-TRAV16.TRAJ52	294,35	4,99E-01	1,00E+00
TRA-TRAV2.TRAJ40	-390,61	4,99E-01	1,00E+00
TRA-TRAV38-1.TRAJ45	-113,77	4,99E-01	1,00E+00
TRB-TRBV18.TRBJ2-3	117,29	5,00E-01	1,00E+00
TRA-TRAV1-1.TRAJ33	336,67	5,00E-01	1,00E+00
IGH-IGHV3-7.IGHJ5	77,99	5,01E-01	1,00E+00
TRB-TRBV24-1.TRBJ2-1	52,47	5,01E-01	1,00E+00
TRB-TRBV6-1.TRBJ2-2	-428,10	5,02E-01	1,00E+00
IGH-IGHV3-43.IGHJ4	40,06	5,02E-01	1,00E+00
TRA-TRAV3.TRAJ29	513,78	5,03E-01	1,00E+00
TRA-TRAV9-2.TRAJ22	350,05	5,03E-01	1,00E+00
TRA-TRAV8-6.TRAJ57	-417,03	5,04E-01	1,00E+00
TRA-TRAV8-3.TRAJ9	-64,22	5,04E-01	1,00E+00
TRA-TRAV21.TRAJ35	-327,60	5,04E-01	1,00E+00
TRB-TRBV2.TRBJ1-2	-67,14	5,05E-01	1,00E+00
TRA-TRAV20.TRAJ22	-500,98	5,05E-01	1,00E+00
TRB-TRBV10-3.TRBJ1-1	65,88	5,05E-01	1,00E+00
TRA-TRAV26-2.TRAJ45	-294,83	5,06E-01	1,00E+00
TRA-TRAV14DV4.TRAJ17	-344,46	5,06E-01	1,00E+00
IGK-IGKV5-2.IGKJ1	147,00	5,06E-01	1,00E+00
TRA-TRAV22.TRAJ53	-245,76	5,08E-01	1,00E+00
IGH-IGHV3-15.IGHJ1	-55,38	5,08E-01	1,00E+00
TRA-TRAV4.TRAJ27	-103,63	5,09E-01	1,00E+00
TRA-TRAV6.TRAJ4	-544,35	5,10E-01	1,00E+00
TRA-TRAV9-2.TRAJ49	132,22	5,10E-01	1,00E+00
TRA-TRAV12-2.TRAJ28	142,39	5,10E-01	1,00E+00
TRA-TRAV1-2.TRAJ32	-294,84	5,11E-01	1,00E+00
TRA-TRAV24.TRAJ42	268,54	5,12E-01	1,00E+00
IGK-IGKV1-8.IGKJ1	27,16	5,12E-01	1,00E+00
IGK-IGKV1-12.IGKJ4	17,33	5,13E-01	1,00E+00
TRA-TRAV36DV7.TRAJ54	417,27	5,13E-01	1,00E+00
TRA-TRAV19.TRAJ48	-62,45	5,14E-01	1,00E+00
TRA-TRAV20.TRAJ4	-436,17	5,15E-01	1,00E+00
TRA-TRAV12-1.TRAJ44	432,81	5,15E-01	1,00E+00
TRB-TRBV13.TRBJ2-1	-31,05	5,15E-01	1,00E+00
TRA-TRAV12-1.TRAJ17	-267,04	5,15E-01	1,00E+00
TRA-TRAV20.TRAJ49	334,86	5,15E-01	1,00E+00
TRB-TRBV5-4.TRBJ2-1	100,16	5,16E-01	1,00E+00
TRA-TRAV8-6.TRAJ4	246,36	5,18E-01	1,00E+00
TRA-TRAV26-1.TRAJ48	185,59	5,18E-01	1,00E+00
TRA-TRAV10.TRAJ10	196,15	5,19E-01	1,00E+00
TRA-TRAV3.TRAJ13	-67,22	5,19E-01	1,00E+00
TRA-TRAV2.TRAJ23	350,60	5,19E-01	1,00E+00
TRA-TRAV13-2.TRAJ20	-62,63	5,20E-01	1,00E+00
TRB-TRBV7-9.TRBJ2-6	-292,82	5,21E-01	1,00E+00
TRB-TRBV10-3.TRBJ1-6	-251,22	5,23E-01	1,00E+00
IGK-IGKV1-17.IGKJ1	13,56	5,24E-01	1,00E+00
IGK-IGKV1-13.IGKJ4	20,74	5,24E-01	1,00E+00
IGL-IGLV3-1.IGLJ1	-44,05	5,24E-01	1,00E+00
IGH-IGHV5-10-1.IGHJ5	-42,02	5,25E-01	1,00E+00
TRA-TRAV6.TRAJ6	474,13	5,27E-01	1,00E+00
TRA-TRAV9-2.TRAJ18	-603,32	5,27E-01	1,00E+00
TRA-TRAV12-3.TRAJ44	348,02	5,27E-01	1,00E+00
TRA-TRAV38-2DV8.TRAJ57	-336,37	5,29E-01	1,00E+00
TRA-TRAV21.TRAJ58	192,19	5,29E-01	1,00E+00
IGH-IGHV6-1.IGHJ5	83,62	5,29E-01	1,00E+00
IGK-IGKV3-20.IGKJ5	-12,79	5,30E-01	1,00E+00
TRB-TRBV29-1.TRBJ1-4	139,48	5,31E-01	1,00E+00
IGH-IGHV5-10-1.IGHJ1	-137,04	5,31E-01	1,00E+00
TRA-TRAV1-2.TRAJ16	-294,08	5,32E-01	1,00E+00
TRA-TRAV4.TRAJ39	393,19	5,33E-01	1,00E+00
TRA-TRAV9-2.TRAJ8	206,97	5,34E-01	1,00E+00
TRA-TRAV8-3.TRAJ27	266,45	5,34E-01	1,00E+00
TRA-TRAV29DV5.TRAJ42	-133,94	5,34E-01	1,00E+00
IGL-IGLV8-61.IGLJ2	-24,64	5,34E-01	1,00E+00
TRA-TRAV27.TRAJ9	-518,11	5,37E-01	1,00E+00
TRA-TRAV3.TRAJ30	-458,55	5,37E-01	1,00E+00
IGK-IGKV2-28.IGKJ3	-26,27	5,37E-01	1,00E+00
TRA-TRAV22.TRAJ49	447,04	5,38E-01	1,00E+00
IGH-IGHV4-30-2.IGHJ2	71,18	5,38E-01	1,00E+00
TRA-TRAV12-3.TRAJ42	54,21	5,38E-01	1,00E+00
TRA-TRAV12-3.TRAJ23	-495,58	5,38E-01	1,00E+00
TRA-TRAV29DV5.TRAJ40	-123,36	5,39E-01	1,00E+00
TRB-TRBV5-1.TRBJ1-2	-60,75	5,40E-01	1,00E+00
TRA-TRAV23DV6.TRAJ22	-209,06	5,41E-01	1,00E+00
TRA-TRAV12-2.TRAJ41	-267,19	5,44E-01	1,00E+00
TRA-TRAV24.TRAJ39	-461,37	5,44E-01	1,00E+00
IGK-IGKV1-39.IGKJ3	-10,57	5,47E-01	1,00E+00
TRA-TRAV1-2.TRAJ13	185,64	5,47E-01	1,00E+00
TRA-TRAV12-2.TRAJ21	-42,29	5,47E-01	1,00E+00
TRA-TRAV29DV5.TRAJ29	192,95	5,48E-01	1,00E+00
IGL-IGLV3-25.IGLJ2	15,25	5,48E-01	1,00E+00
TRA-TRAV38-1.TRAJ56	190,22	5,48E-01	1,00E+00
TRB-TRBV20-1.TRBJ2-4	-78,12	5,52E-01	1,00E+00
TRD-TRDV2.TRDJ1	0,50	5,52E-01	1,00E+00
TRA-TRAV19.TRAJ56	-271,83	5,52E-01	1,00E+00
TRB-TRBV20-1.TRBJ2-2	-85,31	5,52E-01	1,00E+00
TRB-TRBV24-1.TRBJ2-7	24,41	5,53E-01	1,00E+00
TRA-TRAV25.TRAJ49	-412,44	5,54E-01	1,00E+00
TRA-TRAV3.TRAJ5	334,26	5,54E-01	1,00E+00
TRB-TRBV10-3.TRBJ1-2	-23,00	5,54E-01	1,00E+00
TRA-TRAV9-2.TRAJ44	431,18	5,54E-01	1,00E+00
TRA-TRAV17.TRAJ8	343,29	5,54E-01	1,00E+00
TRA-TRAV12-1.TRAJ30	325,81	5,54E-01	1,00E+00
TRA-TRAV14DV4.TRAJ40	-23,66	5,56E-01	1,00E+00
IGH-IGHV3-30.IGHJ1	-32,63	5,56E-01	1,00E+00
TRA-TRAV8-1.TRAJ13	-90,95	5,57E-01	1,00E+00
IGH-IGHV3-49.IGHJ3	-146,64	5,58E-01	1,00E+00
TRA-TRAV12-3.TRAJ6	-35,43	5,59E-01	1,00E+00
IGH-IGHV4-28.IGHJ4	-10,23	5,59E-01	1,00E+00
TRB-TRBV4-1.TRBJ1-4	-141,72	5,60E-01	1,00E+00
TRA-TRAV4.TRAJ42	-201,93	5,60E-01	1,00E+00
TRA-TRAV12-2.TRAJ35	362,30	5,61E-01	1,00E+00
TRB-TRBV5-6.TRBJ2-5	-301,96	5,63E-01	1,00E+00
TRA-TRAV8-2.TRAJ5	148,92	5,63E-01	1,00E+00
IGH-IGHV1-18.IGHJ1	-57,37	5,63E-01	1,00E+00
TRA-TRAV38-1.TRAJ44	-219,27	5,64E-01	1,00E+00
TRA-TRAV27.TRAJ57	-396,89	5,64E-01	1,00E+00
TRA-TRAV17.TRAJ5	-53,59	5,64E-01	1,00E+00
TRB-TRBV4-2.TRBJ1-4	-144,64	5,64E-01	1,00E+00
TRA-TRAV38-2DV8.TRAJ43	-127,19	5,67E-01	1,00E+00
TRA-TRAV29DV5.TRAJ22	264,97	5,68E-01	1,00E+00
IGH-IGHV4-30-2.IGHJ6	-18,12	5,68E-01	1,00E+00
TRA-TRAV21.TRAJ39	170,64	5,68E-01	1,00E+00
TRA-TRAV16.TRAJ34	522,61	5,69E-01	1,00E+00
TRB-TRBV11-2.TRBJ1-5	-282,81	5,69E-01	1,00E+00
TRB-TRBV15.TRBJ1-1	-183,57	5,69E-01	1,00E+00
TRA-TRAV8-6.TRAJ42	371,28	5,69E-01	1,00E+00
TRA-TRAV26-1.TRAJ23	171,23	5,70E-01	1,00E+00
IGL-IGLV1-36.IGLJ1	44,91	5,71E-01	1,00E+00
TRA-TRAV14DV4.TRAJ4	187,28	5,72E-01	1,00E+00
TRA-TRAV41.TRAJ33	-366,64	5,73E-01	1,00E+00
TRA-TRAV17.TRAJ28	178,74	5,73E-01	1,00E+00
TRA-TRAV4.TRAJ29	395,24	5,73E-01	1,00E+00
TRA-TRAV27.TRAJ22	-615,24	5,73E-01	1,00E+00
TRA-TRAV24.TRAJ37	398,71	5,74E-01	1,00E+00
TRA-TRAV1-2.TRAJ23	-79,13	5,74E-01	1,00E+00
TRA-TRAV8-2.TRAJ6	211,32	5,76E-01	1,00E+00
TRB-TRBV5-5.TRBJ1-5	262,55	5,76E-01	1,00E+00
IGH-IGHV1-2.IGHJ6	24,70	5,76E-01	1,00E+00
TRA-TRAV12-2.TRAJ5	143,87	5,77E-01	1,00E+00
TRB-TRBV5-4.TRBJ2-6	-67,09	5,77E-01	1,00E+00
TRA-TRAV8-1.TRAJ37	-57,81	5,77E-01	1,00E+00
TRA-TRAV16.TRAJ20	440,33	5,77E-01	1,00E+00
TRA-TRAV38-2DV8.TRAJ45	-218,60	5,78E-01	1,00E+00
TRA-TRAV10.TRAJ40	58,85	5,78E-01	1,00E+00
IGH-IGHV3-74.IGHJ1	76,55	5,78E-01	1,00E+00
IGH-IGHV1-46.IGHJ4	15,09	5,80E-01	1,00E+00
TRB-TRBV7-6.TRBJ1-1	-94,84	5,81E-01	1,00E+00
IGL-IGLV4-60.IGLJ2	-13,73	5,82E-01	1,00E+00
TRA-TRAV2.TRAJ13	156,64	5,82E-01	1,00E+00
TRG-TRGV7.TRGJ1	-10,00	5,82E-01	1,00E+00
TRB-TRBV6-1.TRBJ1-2	-113,41	5,82E-01	1,00E+00
TRA-TRAV17.TRAJ12	54,67	5,82E-01	1,00E+00
TRB-TRBV18.TRBJ2-7	63,55	5,86E-01	1,00E+00
TRA-TRAV26-1.TRAJ29	-220,97	5,88E-01	1,00E+00
TRA-TRAV12-3.TRAJ43	294,68	5,89E-01	1,00E+00
TRA-TRAV23DV6.TRAJ10	300,16	5,90E-01	1,00E+00
TRA-TRAV8-1.TRAJ3	-260,55	5,90E-01	1,00E+00
TRA-TRAV27.TRAJ20	-266,64	5,91E-01	1,00E+00
TRA-TRAV2.TRAJ9	-96,74	5,91E-01	1,00E+00
TRA-TRAV2.TRAJ39	272,56	5,91E-01	1,00E+00
TRB-TRBV20-1.TRBJ2-7	24,48	5,91E-01	1,00E+00
IGH-IGHV4-39.IGHJ6	13,77	5,92E-01	1,00E+00
TRA-TRAV29DV5.TRAJ33	254,52	5,93E-01	1,00E+00
TRB-TRBV10-3.TRBJ2-7	26,70	5,93E-01	1,00E+00
IGL-IGLV2-23.IGLJ2	-10,09	5,94E-01	1,00E+00
TRA-TRAV38-1.TRAJ37	91,96	5,94E-01	1,00E+00
IGL-IGLV3-1.IGLJ2	10,02	5,95E-01	1,00E+00
TRA-TRAV8-3.TRAJ45	-109,47	5,96E-01	1,00E+00
TRA-TRAV29DV5.TRAJ44	131,85	5,96E-01	1,00E+00
TRB-TRBV20-1.TRBJ1-5	22,47	5,97E-01	1,00E+00
TRB-TRBV7-8.TRBJ2-5	-76,00	5,97E-01	1,00E+00
TRB-TRBV19.TRBJ1-2	-18,94	5,97E-01	1,00E+00
TRA-TRAV1-2.TRAJ40	34,75	5,98E-01	1,00E+00
TRA-TRAV19.TRAJ33	-114,50	5,98E-01	1,00E+00
TRA-TRAV3.TRAJ9	312,92	5,99E-01	1,00E+00
TRA-TRAV14DV4.TRAJ34	-134,16	5,99E-01	1,00E+00
IGH-IGHV1-69.IGHJ6	-10,28	6,00E-01	1,00E+00
TRB-TRBV7-9.TRBJ2-7	-17,70	6,01E-01	1,00E+00
TRA-TRAV24.TRAJ15	49,86	6,01E-01	1,00E+00
TRA-TRAV8-6.TRAJ10	-351,22	6,02E-01	1,00E+00
TRB-TRBV5-1.TRBJ1-1	-25,67	6,02E-01	1,00E+00
TRA-TRAV23DV6.TRAJ49	117,59	6,04E-01	1,00E+00
TRA-TRAV13-1.TRAJ48	152,30	6,04E-01	1,00E+00
TRA-TRAV21.TRAJ20	111,66	6,04E-01	1,00E+00
TRA-TRAV8-3.TRAJ40	-63,07	6,04E-01	1,00E+00
TRB-TRBV7-8.TRBJ2-1	-59,44	6,04E-01	1,00E+00
IGH-IGHV3-30.IGHJ2	31,82	6,05E-01	1,00E+00
TRB-TRBV5-4.TRBJ2-5	-158,95	6,05E-01	1,00E+00
TRA-TRAV21.TRAJ18	-200,61	6,06E-01	1,00E+00
TRB-TRBV5-6.TRBJ1-2	-185,65	6,06E-01	1,00E+00
TRA-TRAV26-1.TRAJ17	-293,88	6,06E-01	1,00E+00
TRA-TRAV14DV4.TRAJ30	31,85	6,07E-01	1,00E+00
TRA-TRAV27.TRAJ42	-183,97	6,08E-01	1,00E+00
TRA-TRAV9-2.TRAJ6	56,31	6,08E-01	1,00E+00
TRA-TRAV25.TRAJ33	-352,95	6,08E-01	1,00E+00
IGL-IGLV1-40.IGLJ3	6,92	6,08E-01	1,00E+00
TRA-TRAV13-1.TRAJ3	-130,67	6,10E-01	1,00E+00
TRD-TRDV1.TRDJ1	-0,46	6,10E-01	1,00E+00
IGH-IGHV5-51.IGHJ6	-22,04	6,10E-01	1,00E+00
TRA-TRAV17.TRAJ52	152,99	6,11E-01	1,00E+00
TRB-TRBV5-8.TRBJ2-3	-409,08	6,12E-01	1,00E+00
TRA-TRAV27.TRAJ26	340,21	6,12E-01	1,00E+00
TRB-TRBV4-2.TRBJ2-7	17,33	6,12E-01	1,00E+00
TRA-TRAV14DV4.TRAJ54	-184,27	6,12E-01	1,00E+00
TRB-TRBV6-2.TRBJ1-1	43,59	6,13E-01	1,00E+00
TRB-TRBV29-1.TRBJ1-1	20,85	6,13E-01	1,00E+00
TRA-TRAV21.TRAJ26	85,38	6,16E-01	1,00E+00
TRA-TRAV13-2.TRAJ37	111,60	6,16E-01	1,00E+00
TRA-TRAV14DV4.TRAJ42	73,42	6,16E-01	1,00E+00
TRA-TRAV12-2.TRAJ11	145,01	6,16E-01	1,00E+00
TRA-TRAV27.TRAJ53	81,66	6,17E-01	1,00E+00
TRA-TRAV12-2.TRAJ13	-54,23	6,18E-01	1,00E+00
TRA-TRAV21.TRAJ21	-323,90	6,19E-01	1,00E+00
TRA-TRAV20.TRAJ43	-154,40	6,19E-01	1,00E+00
TRA-TRAV38-1.TRAJ32	49,83	6,19E-01	1,00E+00
TRA-TRAV13-1.TRAJ29	159,74	6,19E-01	1,00E+00
TRA-TRAV8-3.TRAJ36	-350,00	6,20E-01	1,00E+00
TRB-TRBV27.TRBJ2-3	-23,04	6,21E-01	1,00E+00
TRA-TRAV13-1.TRAJ52	111,00	6,21E-01	1,00E+00
IGH-IGHV4-39.IGHJ3	-38,38	6,21E-01	1,00E+00
IGH-IGHV2-5.IGHJ5	-31,85	6,21E-01	1,00E+00
TRA-TRAV12-1.TRAJ28	52,95	6,21E-01	1,00E+00
TRA-TRAV26-1.TRAJ34	156,66	6,22E-01	1,00E+00
TRB-TRBV11-3.TRBJ2-1	-380,29	6,22E-01	1,00E+00
TRA-TRAV8-2.TRAJ20	84,03	6,23E-01	1,00E+00
TRA-TRAV26-1.TRAJ52	-122,84	6,23E-01	1,00E+00
TRA-TRAV23DV6.TRAJ35	-82,72	6,23E-01	1,00E+00
TRB-TRBV15.TRBJ2-1	81,66	6,24E-01	1,00E+00
TRA-TRAV38-2DV8.TRAJ58	255,76	6,24E-01	1,00E+00
TRB-TRBV3-1.TRBJ1-5	63,77	6,25E-01	1,00E+00
TRA-TRAV29DV5.TRAJ58	-270,28	6,25E-01	1,00E+00
IGH-IGHV1-18.IGHJ4	9,00	6,25E-01	1,00E+00
IGL-IGLV3-21.IGLJ2	-5,81	6,26E-01	1,00E+00
TRB-TRBV11-2.TRBJ1-2	-149,79	6,26E-01	1,00E+00
TRA-TRAV38-2DV8.TRAJ44	207,94	6,27E-01	1,00E+00
TRB-TRBV7-9.TRBJ2-5	-71,93	6,27E-01	1,00E+00
IGH-IGHV3-21.IGHJ6	32,42	6,29E-01	1,00E+00
IGH-IGHV4-34.IGHJ4	13,40	6,30E-01	1,00E+00
TRA-TRAV8-2.TRAJ10	53,44	6,30E-01	1,00E+00
TRA-TRAV3.TRAJ10	188,97	6,31E-01	1,00E+00
TRB-TRBV7-9.TRBJ1-6	-134,85	6,31E-01	1,00E+00
TRB-TRBV5-4.TRBJ1-6	-227,15	6,31E-01	1,00E+00
TRB-TRBV6-6.TRBJ2-3	59,95	6,32E-01	1,00E+00
TRA-TRAV25.TRAJ37	22,72	6,32E-01	1,00E+00
TRA-TRAV12-3.TRAJ57	290,96	6,32E-01	1,00E+00
IGH-IGHV3-11.IGHJ2	-56,01	6,33E-01	1,00E+00
TRB-TRBV4-1.TRBJ1-1	-49,72	6,33E-01	1,00E+00
TRB-TRBV19.TRBJ2-4	156,38	6,34E-01	1,00E+00
TRA-TRAV17.TRAJ29	124,68	6,35E-01	1,00E+00
TRA-TRAV13-1.TRAJ47	262,79	6,35E-01	1,00E+00
TRA-TRAV8-2.TRAJ23	-164,58	6,35E-01	1,00E+00
TRA-TRAV12-2.TRAJ15	-17,29	6,37E-01	1,00E+00
TRA-TRAV13-1.TRAJ41	-208,77	6,37E-01	1,00E+00
TRA-TRAV26-1.TRAJ27	139,37	6,37E-01	1,00E+00
TRA-TRAV9-2.TRAJ57	-195,95	6,37E-01	1,00E+00
TRA-TRAV25.TRAJ39	-379,49	6,38E-01	1,00E+00
TRA-TRAV14DV4.TRAJ8	89,37	6,39E-01	1,00E+00
TRA-TRAV22.TRAJ20	-257,08	6,40E-01	1,00E+00
TRA-TRAV8-1.TRAJ42	-130,57	6,42E-01	1,00E+00
TRA-TRAV26-1.TRAJ28	-192,19	6,43E-01	1,00E+00
IGK-IGKV1-33.IGKJ1	-27,16	6,43E-01	1,00E+00
TRA-TRAV4.TRAJ34	215,23	6,43E-01	1,00E+00
TRA-TRAV8-3.TRAJ10	-55,71	6,44E-01	1,00E+00
IGH-IGHV1-46.IGHJ1	56,04	6,44E-01	1,00E+00
TRA-TRAV17.TRAJ22	220,57	6,46E-01	1,00E+00
TRA-TRAV21.TRAJ36	-31,00	6,46E-01	1,00E+00
TRA-TRAV13-2.TRAJ6	78,77	6,47E-01	1,00E+00
TRA-TRAV26-1.TRAJ36	202,22	6,47E-01	1,00E+00
TRA-TRAV8-2.TRAJ4	-138,32	6,49E-01	1,00E+00
TRA-TRAV38-1.TRAJ23	-369,19	6,49E-01	1,00E+00
TRA-TRAV8-1.TRAJ17	50,77	6,49E-01	1,00E+00
TRB-TRBV6-2.TRBJ2-1	21,33	6,49E-01	1,00E+00
TRA-TRAV12-1.TRAJ45	104,55	6,49E-01	1,00E+00
TRA-TRAV12-2.TRAJ45	-24,70	6,50E-01	1,00E+00
TRA-TRAV8-3.TRAJ16	92,03	6,50E-01	1,00E+00
TRB-TRBV7-2.TRBJ1-1	-35,93	6,51E-01	1,00E+00
TRA-TRAV38-1.TRAJ28	76,46	6,51E-01	1,00E+00
TRA-TRAV8-3.TRAJ13	-14,94	6,51E-01	1,00E+00
TRA-TRAV21.TRAJ13	-93,63	6,51E-01	1,00E+00
TRB-TRBV20-1.TRBJ2-6	-196,61	6,51E-01	1,00E+00
IGK-IGKV1-27.IGKJ1	13,60	6,51E-01	1,00E+00
TRA-TRAV38-1.TRAJ27	-280,93	6,51E-01	1,00E+00
TRB-TRBV6-6.TRBJ1-1	-41,59	6,53E-01	1,00E+00
TRB-TRBV4-2.TRBJ1-5	-76,67	6,53E-01	1,00E+00
TRA-TRAV8-3.TRAJ42	-14,60	6,56E-01	1,00E+00
TRA-TRAV26-1.TRAJ38	-98,16	6,57E-01	1,00E+00
IGH-IGHV3-53.IGHJ4	-9,39	6,57E-01	1,00E+00
TRA-TRAV8-3.TRAJ4	-144,15	6,58E-01	1,00E+00
IGH-IGHV4-34.IGHJ6	22,10	6,58E-01	1,00E+00
TRA-TRAV12-3.TRAJ17	-331,95	6,58E-01	1,00E+00
TRA-TRAV1-2.TRAJ11	278,00	6,60E-01	1,00E+00
TRA-TRAV1-2.TRAJ33	3,91	6,60E-01	1,00E+00
TRB-TRBV12-5.TRBJ2-7	-162,95	6,61E-01	1,00E+00
TRB-TRBV19.TRBJ1-1	-9,39	6,62E-01	1,00E+00
TRA-TRAV2.TRAJ10	32,40	6,62E-01	1,00E+00
TRA-TRAV1-2.TRAJ27	32,27	6,63E-01	1,00E+00
TRA-TRAV20.TRAJ52	-257,79	6,64E-01	1,00E+00
TRA-TRAV12-1.TRAJ40	41,36	6,65E-01	1,00E+00
IGH-IGHV3-64.IGHJ4	19,02	6,65E-01	1,00E+00
TRA-TRAV13-2.TRAJ43	-21,97	6,66E-01	1,00E+00
TRA-TRAV4.TRAJ9	-41,65	6,67E-01	1,00E+00
TRB-TRBV5-6.TRBJ1-5	-310,53	6,67E-01	1,00E+00
TRB-TRBV9.TRBJ1-4	75,30	6,68E-01	1,00E+00
TRA-TRAV16.TRAJ10	-152,48	6,68E-01	1,00E+00
TRA-TRAV26-2.TRAJ49	-128,71	6,68E-01	1,00E+00
IGK-IGKV3-20.IGKJ2	4,28	6,69E-01	1,00E+00
TRB-TRBV7-8.TRBJ1-2	178,28	6,69E-01	1,00E+00
TRB-TRBV14.TRBJ2-3	34,98	6,69E-01	1,00E+00
TRA-TRAV12-1.TRAJ43	366,63	6,70E-01	1,00E+00
TRA-TRAV26-1.TRAJ30	-153,14	6,70E-01	1,00E+00
TRA-TRAV20.TRAJ20	-207,80	6,70E-01	1,00E+00
TRA-TRAV10.TRAJ15	55,62	6,70E-01	1,00E+00
TRA-TRAV21.TRAJ6	-215,65	6,70E-01	1,00E+00
TRA-TRAV2.TRAJ20	-66,85	6,71E-01	1,00E+00
TRA-TRAV12-2.TRAJ3	47,52	6,71E-01	1,00E+00
TRB-TRBV6-1.TRBJ2-6	294,38	6,71E-01	1,00E+00
TRA-TRAV8-3.TRAJ30	-117,74	6,72E-01	1,00E+00
IGK-IGKV2-40.IGKJ2	-87,81	6,72E-01	1,00E+00
TRB-TRBV7-2.TRBJ2-1	-40,30	6,72E-01	1,00E+00
TRA-TRAV38-2DV8.TRAJ56	-116,48	6,72E-01	1,00E+00
TRA-TRAV21.TRAJ42	111,90	6,74E-01	1,00E+00
TRA-TRAV23DV6.TRAJ28	-224,30	6,75E-01	1,00E+00
TRB-TRBV5-6.TRBJ1-6	-338,92	6,75E-01	1,00E+00
TRB-TRBV6-4.TRBJ2-3	38,46	6,75E-01	1,00E+00
TRB-TRBV5-4.TRBJ2-2	327,48	6,75E-01	1,00E+00
TRA-TRAV4.TRAJ17	259,33	6,76E-01	1,00E+00
TRA-TRAV8-3.TRAJ32	-114,84	6,76E-01	1,00E+00
TRA-TRAV21.TRAJ10	14,70	6,76E-01	1,00E+00
TRB-TRBV6-5.TRBJ1-1	-26,35	6,78E-01	1,00E+00
TRB-TRBV4-2.TRBJ2-3	20,85	6,78E-01	1,00E+00
TRA-TRAV21.TRAJ47	151,49	6,78E-01	1,00E+00
TRB-TRBV7-2.TRBJ2-5	-13,35	6,79E-01	1,00E+00
TRA-TRAV20.TRAJ40	239,91	6,79E-01	1,00E+00
TRB-TRBV10-3.TRBJ2-3	-19,39	6,80E-01	1,00E+00
IGL-IGLV7-43.IGLJ2	-40,48	6,81E-01	1,00E+00
TRB-TRBV19.TRBJ2-1	-4,96	6,81E-01	1,00E+00
TRA-TRAV8-6.TRAJ27	388,34	6,81E-01	1,00E+00
TRA-TRAV29DV5.TRAJ52	36,34	6,81E-01	1,00E+00
TRA-TRAV1-1.TRAJ9	159,86	6,81E-01	1,00E+00
TRB-TRBV14.TRBJ2-7	31,72	6,82E-01	1,00E+00
IGH-IGHV1-24.IGHJ4	17,56	6,82E-01	1,00E+00
TRA-TRAV13-2.TRAJ10	67,26	6,83E-01	1,00E+00
TRA-TRAV21.TRAJ15	-79,52	6,83E-01	1,00E+00
TRB-TRBV7-2.TRBJ1-4	-114,00	6,83E-01	1,00E+00
TRB-TRBV29-1.TRBJ1-5	85,08	6,84E-01	1,00E+00
TRB-TRBV27.TRBJ1-4	-73,93	6,84E-01	1,00E+00
TRA-TRAV12-1.TRAJ10	-95,71	6,85E-01	1,00E+00
TRB-TRBV9.TRBJ1-6	297,17	6,85E-01	1,00E+00
TRA-TRAV12-1.TRAJ11	94,56	6,85E-01	1,00E+00
TRA-TRAV12-1.TRAJ33	279,07	6,85E-01	1,00E+00
IGL-IGLV1-44.IGLJ3	-3,66	6,85E-01	1,00E+00
TRA-TRAV12-1.TRAJ29	156,29	6,86E-01	1,00E+00
TRA-TRAV12-3.TRAJ9	77,50	6,87E-01	1,00E+00
TRA-TRAV5.TRAJ3	207,54	6,87E-01	1,00E+00
TRB-TRBV12-3.TRBJ2-5	15,76	6,87E-01	1,00E+00
TRA-TRAV38-1.TRAJ30	-203,29	6,88E-01	1,00E+00
TRA-TRAV4.TRAJ28	416,25	6,89E-01	1,00E+00
TRB-TRBV6-2.TRBJ2-6	-14,32	6,90E-01	1,00E+00
TRA-TRAV29DV5.TRAJ17	185,11	6,90E-01	1,00E+00
TRB-TRBV29-1.TRBJ2-4	219,76	6,90E-01	1,00E+00
TRA-TRAV41.TRAJ58	160,11	6,91E-01	1,00E+00
TRA-TRAV17.TRAJ39	-85,90	6,91E-01	1,00E+00
TRA-TRAV19.TRAJ36	-166,92	6,92E-01	1,00E+00
IGK-IGKV2-29.IGKJ1	18,84	6,92E-01	1,00E+00
TRA-TRAV8-6.TRAJ49	239,90	6,93E-01	1,00E+00
TRA-TRAV8-2.TRAJ43	-76,10	6,93E-01	1,00E+00
IGH-IGHV3-74.IGHJ4	7,48	6,93E-01	1,00E+00
TRA-TRAV8-6.TRAJ52	250,44	6,94E-01	1,00E+00
TRA-TRAV8-6.TRAJ20	276,16	6,94E-01	1,00E+00
TRB-TRBV10-3.TRBJ1-3	221,87	6,94E-01	1,00E+00
TRB-TRBV12-3.TRBJ1-4	59,95	6,94E-01	1,00E+00
TRA-TRAV19.TRAJ23	17,61	6,94E-01	1,00E+00
TRA-TRAV1-2.TRAJ20	-15,74	6,96E-01	1,00E+00
TRA-TRAV10.TRAJ20	-109,00	6,97E-01	1,00E+00
TRB-TRBV6-1.TRBJ1-4	-179,39	6,98E-01	1,00E+00
TRA-TRAV5.TRAJ34	31,70	7,00E-01	1,00E+00
TRB-TRBV7-2.TRBJ2-7	3,23	7,00E-01	1,00E+00
TRA-TRAV29DV5.TRAJ26	-33,57	7,00E-01	1,00E+00
TRA-TRAV22.TRAJ23	328,94	7,00E-01	1,00E+00
IGL-IGLV1-51.IGLJ7	-37,98	7,01E-01	1,00E+00
TRA-TRAV12-2.TRAJ22	32,04	7,02E-01	1,00E+00
TRA-TRAV14DV4.TRAJ11	-241,87	7,02E-01	1,00E+00
TRB-TRBV11-2.TRBJ2-7	-44,30	7,02E-01	1,00E+00
TRA-TRAV19.TRAJ32	-218,01	7,03E-01	1,00E+00
TRA-TRAV17.TRAJ4	-296,07	7,03E-01	1,00E+00
TRA-TRAV6.TRAJ5	-201,88	7,04E-01	1,00E+00
TRA-TRAV8-3.TRAJ37	36,09	7,04E-01	1,00E+00
TRA-TRAV38-2DV8.TRAJ39	360,41	7,05E-01	1,00E+00
TRA-TRAV38-1.TRAJ33	229,62	7,05E-01	1,00E+00
TRA-TRAV9-2.TRAJ21	35,88	7,06E-01	1,00E+00
TRA-TRAV2.TRAJ21	203,59	7,06E-01	1,00E+00
TRA-TRAV24.TRAJ48	123,13	7,07E-01	1,00E+00
TRB-TRBV9.TRBJ2-1	-9,63	7,07E-01	1,00E+00
TRA-TRAV8-2.TRAJ17	37,30	7,07E-01	1,00E+00
TRA-TRAV10.TRAJ42	-230,28	7,07E-01	1,00E+00
IGK-IGKV3-11.IGKJ2	9,09	7,07E-01	1,00E+00
IGH-IGHV4-31.IGHJ6	-24,73	7,08E-01	1,00E+00
TRB-TRBV27.TRBJ2-5	-64,53	7,08E-01	1,00E+00
TRA-TRAV12-2.TRAJ6	69,71	7,08E-01	1,00E+00
TRA-TRAV14DV4.TRAJ10	-32,21	7,09E-01	1,00E+00
TRA-TRAV13-1.TRAJ20	-102,68	7,09E-01	1,00E+00
IGK-IGKV1-16.IGKJ5	-26,58	7,09E-01	1,00E+00
TRA-TRAV27.TRAJ45	-63,07	7,10E-01	1,00E+00
TRA-TRAV19.TRAJ15	-53,02	7,10E-01	1,00E+00
TRB-TRBV12-3.TRBJ1-1	10,58	7,11E-01	1,00E+00
TRA-TRAV16.TRAJ54	80,94	7,11E-01	1,00E+00
TRA-TRAV12-2.TRAJ10	69,78	7,11E-01	1,00E+00
TRA-TRAV8-1.TRAJ23	-122,65	7,12E-01	1,00E+00
IGL-IGLV10-54.IGLJ2	-8,26	7,12E-01	1,00E+00
TRB-TRBV7-3.TRBJ1-1	21,33	7,12E-01	1,00E+00
TRB-TRBV7-2.TRBJ2-3	-8,41	7,13E-01	1,00E+00
IGH-IGHV4-30-2.IGHJ1	53,59	7,14E-01	1,00E+00
IGK-IGKV1-9.IGKJ4	-19,13	7,14E-01	1,00E+00
TRA-TRAV23DV6.TRAJ30	230,64	7,15E-01	1,00E+00
TRB-TRBV24-1.TRBJ1-2	108,55	7,15E-01	1,00E+00
TRA-TRAV16.TRAJ48	-192,77	7,15E-01	1,00E+00
TRA-TRAV1-2.TRAJ29	-33,54	7,16E-01	1,00E+00
TRA-TRAV13-2.TRAJ45	-304,52	7,16E-01	1,00E+00
IGK-IGKV3-11.IGKJ1	7,87	7,16E-01	1,00E+00
TRA-TRAV3.TRAJ39	31,48	7,16E-01	1,00E+00
TRA-TRAV13-1.TRAJ18	171,49	7,17E-01	1,00E+00
TRA-TRAV21.TRAJ23	91,16	7,17E-01	1,00E+00
TRA-TRAV8-1.TRAJ32	-137,35	7,18E-01	1,00E+00
TRA-TRAV8-6.TRAJ30	-168,16	7,18E-01	1,00E+00
TRA-TRAV19.TRAJ3	-213,50	7,19E-01	1,00E+00
TRA-TRAV26-1.TRAJ33	173,28	7,19E-01	1,00E+00
IGK-IGKV3-11.IGKJ3	9,86	7,19E-01	1,00E+00
TRA-TRAV12-1.TRAJ13	124,76	7,19E-01	1,00E+00
TRA-TRAV4.TRAJ15	267,14	7,20E-01	1,00E+00
TRB-TRBV9.TRBJ2-3	28,09	7,20E-01	1,00E+00
TRA-TRAV26-1.TRAJ13	172,25	7,21E-01	1,00E+00
TRA-TRAV29DV5.TRAJ27	-38,74	7,22E-01	1,00E+00
TRG-TRGV3.TRGJP2	-2,53	7,22E-01	1,00E+00
IGK-IGKV4-1.IGKJ2	7,48	7,22E-01	1,00E+00
TRA-TRAV38-1.TRAJ43	48,87	7,23E-01	1,00E+00
TRA-TRAV4.TRAJ23	-279,58	7,23E-01	1,00E+00
TRA-TRAV12-1.TRAJ27	26,19	7,24E-01	1,00E+00
TRA-TRAV8-3.TRAJ3	-187,80	7,24E-01	1,00E+00
TRB-TRBV7-2.TRBJ2-4	-143,42	7,25E-01	1,00E+00
IGH-IGHV4-34.IGHJ5	25,71	7,25E-01	1,00E+00
TRA-TRAV12-2.TRAJ32	-155,27	7,25E-01	1,00E+00
TRA-TRAV12-2.TRAJ18	131,29	7,25E-01	1,00E+00
TRA-TRAV13-2.TRAJ17	69,17	7,27E-01	1,00E+00
TRB-TRBV19.TRBJ2-2	22,91	7,27E-01	1,00E+00
TRA-TRAV26-2.TRAJ44	311,94	7,27E-01	1,00E+00
TRA-TRAV27.TRAJ27	-182,90	7,28E-01	1,00E+00
TRA-TRAV8-1.TRAJ9	56,96	7,28E-01	1,00E+00
TRA-TRAV12-2.TRAJ38	-181,06	7,28E-01	1,00E+00
TRA-TRAV38-2DV8.TRAJ52	24,33	7,29E-01	1,00E+00
IGH-IGHV5-51.IGHJ3	25,95	7,29E-01	1,00E+00
TRA-TRAV38-1.TRAJ34	93,13	7,29E-01	1,00E+00
TRB-TRBV7-3.TRBJ2-5	-88,31	7,30E-01	1,00E+00
TRB-TRBV7-6.TRBJ2-2	-335,69	7,30E-01	1,00E+00
TRB-TRBV13.TRBJ2-7	-23,15	7,30E-01	1,00E+00
TRA-TRAV4.TRAJ11	-330,25	7,31E-01	1,00E+00
TRA-TRAV29DV5.TRAJ34	-56,85	7,31E-01	1,00E+00
TRA-TRAV9-2.TRAJ43	94,34	7,31E-01	1,00E+00
TRA-TRAV2.TRAJ6	139,72	7,31E-01	1,00E+00
TRA-TRAV14DV4.TRAJ15	90,33	7,31E-01	1,00E+00
TRB-TRBV29-1.TRBJ2-7	5,30	7,31E-01	1,00E+00
TRA-TRAV14DV4.TRAJ23	97,55	7,32E-01	1,00E+00
TRA-TRAV8-2.TRAJ22	162,20	7,32E-01	1,00E+00
TRA-TRAV1-2.TRAJ17	44,98	7,32E-01	1,00E+00
TRB-TRBV6-2.TRBJ2-7	25,64	7,32E-01	1,00E+00
TRA-TRAV6.TRAJ9	-208,75	7,32E-01	1,00E+00
TRA-TRAV13-1.TRAJ45	-73,42	7,32E-01	1,00E+00
TRB-TRBV27.TRBJ1-6	75,17	7,32E-01	1,00E+00
TRB-TRBV4-1.TRBJ2-1	15,17	7,33E-01	1,00E+00
TRA-TRAV38-1.TRAJ49	-89,14	7,34E-01	1,00E+00
TRB-TRBV14.TRBJ2-1	-14,95	7,34E-01	1,00E+00
TRA-TRAV29DV5.TRAJ20	157,04	7,35E-01	1,00E+00
TRA-TRAV27.TRAJ23	-187,41	7,35E-01	1,00E+00
IGH-IGHV4-28.IGHJ5	-24,26	7,36E-01	1,00E+00
IGH-IGHV5-51.IGHJ5	-35,37	7,36E-01	1,00E+00
TRA-TRAV4.TRAJ43	-250,53	7,37E-01	1,00E+00
TRA-TRAV3.TRAJ40	265,76	7,37E-01	1,00E+00
TRA-TRAV26-1.TRAJ53	87,48	7,38E-01	1,00E+00
TRA-TRAV27.TRAJ28	228,76	7,38E-01	1,00E+00
TRA-TRAV8-2.TRAJ49	-16,89	7,39E-01	1,00E+00
IGK-IGKV1-17.IGKJ5	-28,99	7,39E-01	1,00E+00
TRA-TRAV2.TRAJ32	-132,03	7,39E-01	1,00E+00
TRA-TRAV16.TRAJ42	181,65	7,40E-01	1,00E+00
TRA-TRAV38-1.TRAJ29	134,91	7,40E-01	1,00E+00
TRB-TRBV11-3.TRBJ1-1	-176,87	7,40E-01	1,00E+00
TRA-TRAV29DV5.TRAJ23	-77,43	7,41E-01	1,00E+00
TRA-TRAV38-1.TRAJ22	-63,63	7,41E-01	1,00E+00
TRA-TRAV38-1.TRAJ40	-47,61	7,43E-01	1,00E+00
TRA-TRAV8-2.TRAJ48	28,74	7,43E-01	1,00E+00
IGH-IGHV3-23.IGHJ1	-16,40	7,43E-01	1,00E+00
TRA-TRAV5.TRAJ6	-130,45	7,44E-01	1,00E+00
TRB-TRBV4-2.TRBJ1-1	25,05	7,44E-01	1,00E+00
TRB-TRBV18.TRBJ2-1	-46,77	7,44E-01	1,00E+00
TRA-TRAV9-2.TRAJ42	22,47	7,45E-01	1,00E+00
TRA-TRAV12-3.TRAJ40	-177,96	7,46E-01	1,00E+00
TRA-TRAV2.TRAJ11	199,29	7,46E-01	1,00E+00
TRA-TRAV13-1.TRAJ15	104,71	7,46E-01	1,00E+00
IGH-IGHV4-4.IGHJ3	10,55	7,47E-01	1,00E+00
TRA-TRAV19.TRAJ42	21,56	7,48E-01	1,00E+00
TRB-TRBV5-1.TRBJ1-4	-101,88	7,48E-01	1,00E+00
TRA-TRAV29DV5.TRAJ41	187,47	7,48E-01	1,00E+00
TRA-TRAV4.TRAJ33	-300,38	7,48E-01	1,00E+00
TRA-TRAV14DV4.TRAJ22	8,89	7,49E-01	1,00E+00
IGK-IGKV2-30.IGKJ3	29,83	7,49E-01	1,00E+00
IGL-IGLV1-44.IGLJ2	1,80	7,49E-01	1,00E+00
IGH-IGHV3-53.IGHJ3	20,95	7,49E-01	1,00E+00
TRB-TRBV6-5.TRBJ1-4	-133,15	7,50E-01	1,00E+00
TRA-TRAV8-6.TRAJ39	-328,62	7,50E-01	1,00E+00
TRA-TRAV26-2.TRAJ57	-17,69	7,51E-01	1,00E+00
IGK-IGKV4-1.IGKJ3	13,97	7,51E-01	1,00E+00
TRB-TRBV5-5.TRBJ1-2	199,83	7,51E-01	1,00E+00
TRA-TRAV12-2.TRAJ17	-9,53	7,51E-01	1,00E+00
TRB-TRBV4-1.TRBJ2-5	-92,44	7,51E-01	1,00E+00
TRB-TRBV9.TRBJ1-3	248,19	7,51E-01	1,00E+00
TRA-TRAV38-1.TRAJ48	-53,94	7,52E-01	1,00E+00
TRA-TRAV8-3.TRAJ6	48,04	7,52E-01	1,00E+00
TRA-TRAV4.TRAJ37	155,57	7,52E-01	1,00E+00
TRA-TRAV9-2.TRAJ7	141,85	7,52E-01	1,00E+00
TRA-TRAV36DV7.TRAJ53	-130,74	7,53E-01	1,00E+00
TRA-TRAV12-3.TRAJ10	-49,61	7,53E-01	1,00E+00
TRA-TRAV13-1.TRAJ36	49,47	7,53E-01	1,00E+00
TRB-TRBV27.TRBJ1-2	33,03	7,53E-01	1,00E+00
TRA-TRAV12-2.TRAJ36	118,30	7,53E-01	1,00E+00
TRB-TRBV5-4.TRBJ1-3	304,75	7,53E-01	1,00E+00
TRA-TRAV26-1.TRAJ15	152,19	7,53E-01	1,00E+00
TRA-TRAV25.TRAJ53	-94,21	7,54E-01	1,00E+00
TRB-TRBV18.TRBJ1-4	-36,57	7,56E-01	1,00E+00
TRA-TRAV23DV6.TRAJ20	-153,20	7,56E-01	1,00E+00
TRA-TRAV8-2.TRAJ32	125,17	7,57E-01	1,00E+00
TRA-TRAV1-1.TRAJ23	-65,43	7,57E-01	1,00E+00
TRB-TRBV10-3.TRBJ2-2	-222,03	7,57E-01	1,00E+00
IGH-IGHV3-20.IGHJ4	-30,30	7,57E-01	1,00E+00
TRA-TRAV27.TRAJ49	-31,79	7,58E-01	1,00E+00
TRB-TRBV3-1.TRBJ2-2	-33,19	7,58E-01	1,00E+00
TRB-TRBV5-1.TRBJ2-6	-103,57	7,59E-01	1,00E+00
TRA-TRAV12-3.TRAJ12	42,64	7,59E-01	1,00E+00
TRB-TRBV7-8.TRBJ2-7	-38,20	7,60E-01	1,00E+00
TRA-TRAV17.TRAJ9	81,64	7,60E-01	1,00E+00
TRA-TRAV29DV5.TRAJ49	-17,31	7,61E-01	1,00E+00
TRA-TRAV17.TRAJ32	-133,25	7,62E-01	1,00E+00
TRA-TRAV3.TRAJ20	217,57	7,62E-01	1,00E+00
TRA-TRAV12-2.TRAJ54	168,92	7,63E-01	1,00E+00
TRA-TRAV8-6.TRAJ40	33,63	7,65E-01	1,00E+00
TRA-TRAV2.TRAJ16	97,88	7,65E-01	1,00E+00
TRB-TRBV28.TRBJ1-4	11,20	7,65E-01	1,00E+00
TRA-TRAV2.TRAJ42	107,17	7,66E-01	1,00E+00
IGK-IGKV1-5.IGKJ1	-2,90	7,66E-01	1,00E+00
TRA-TRAV22.TRAJ43	159,25	7,66E-01	1,00E+00
TRA-TRAV13-1.TRAJ21	-82,05	7,66E-01	1,00E+00
TRA-TRAV2.TRAJ34	-138,95	7,67E-01	1,00E+00
TRB-TRBV6-1.TRBJ1-6	-159,84	7,67E-01	1,00E+00
TRB-TRBV19.TRBJ2-5	-25,08	7,68E-01	1,00E+00
TRA-TRAV17.TRAJ13	-1,66	7,68E-01	1,00E+00
TRB-TRBV28.TRBJ2-6	55,23	7,68E-01	1,00E+00
TRG-TRGV9.TRGJ1	0,50	7,68E-01	1,00E+00
TRB-TRBV28.TRBJ1-2	3,93	7,68E-01	1,00E+00
TRB-TRBV7-6.TRBJ1-4	181,07	7,69E-01	1,00E+00
TRA-TRAV10.TRAJ4	56,03	7,69E-01	1,00E+00
IGK-IGKV2-30.IGKJ4	-19,81	7,69E-01	1,00E+00
TRA-TRAV16.TRAJ58	204,28	7,69E-01	1,00E+00
TRA-TRAV9-2.TRAJ45	-106,69	7,69E-01	1,00E+00
TRA-TRAV8-6.TRAJ5	-256,08	7,69E-01	1,00E+00
TRA-TRAV20.TRAJ37	-90,83	7,70E-01	1,00E+00
TRA-TRAV12-3.TRAJ30	151,48	7,70E-01	1,00E+00
TRA-TRAV8-3.TRAJ21	-13,99	7,70E-01	1,00E+00
TRA-TRAV8-3.TRAJ20	-44,81	7,71E-01	1,00E+00
TRA-TRAV38-2DV8.TRAJ42	-83,99	7,71E-01	1,00E+00
IGH-IGHV3-7.IGHJ3	-18,85	7,71E-01	1,00E+00
TRA-TRAV12-2.TRAJ53	-31,89	7,71E-01	1,00E+00
TRB-TRBV6-1.TRBJ1-1	33,91	7,71E-01	1,00E+00
TRA-TRAV12-1.TRAJ37	-43,08	7,71E-01	1,00E+00
TRA-TRAV29DV5.TRAJ36	47,37	7,72E-01	1,00E+00
TRA-TRAV6.TRAJ13	-72,30	7,72E-01	1,00E+00
TRB-TRBV7-9.TRBJ2-2	100,30	7,73E-01	1,00E+00
TRA-TRAV12-1.TRAJ5	-92,84	7,74E-01	1,00E+00
TRA-TRAV30.TRAJ37	235,01	7,74E-01	1,00E+00
TRA-TRAV8-2.TRAJ47	-123,79	7,74E-01	1,00E+00
IGK-IGKV3-20.IGKJ3	6,60	7,75E-01	1,00E+00
TRB-TRBV7-6.TRBJ2-3	14,02	7,75E-01	1,00E+00
TRA-TRAV12-2.TRAJ43	-14,91	7,75E-01	1,00E+00
TRB-TRBV6-5.TRBJ2-1	10,71	7,75E-01	1,00E+00
TRB-TRBV28.TRBJ2-1	4,22	7,76E-01	1,00E+00
TRA-TRAV17.TRAJ42	-76,19	7,77E-01	1,00E+00
TRA-TRAV16.TRAJ4	-45,95	7,77E-01	1,00E+00
TRB-TRBV12-3.TRBJ2-1	4,78	7,78E-01	1,00E+00
TRA-TRAV19.TRAJ34	-6,77	7,78E-01	1,00E+00
TRB-TRBV2.TRBJ2-2	-37,88	7,78E-01	1,00E+00
TRA-TRAV12-3.TRAJ21	183,37	7,78E-01	1,00E+00
IGL-IGLV7-46.IGLJ3	17,20	7,79E-01	1,00E+00
IGK-IGKV1-39.IGKJ2	-3,26	7,79E-01	1,00E+00
TRA-TRAV26-1.TRAJ26	85,82	7,79E-01	1,00E+00
TRA-TRAV14DV4.TRAJ13	12,40	7,80E-01	1,00E+00
TRA-TRAV9-2.TRAJ29	-142,93	7,80E-01	1,00E+00
TRB-TRBV12-3.TRBJ2-7	4,98	7,81E-01	1,00E+00
TRB-TRBV11-2.TRBJ2-5	66,22	7,82E-01	1,00E+00
TRA-TRAV21.TRAJ33	-54,21	7,82E-01	1,00E+00
TRB-TRBV5-1.TRBJ1-6	-35,08	7,82E-01	1,00E+00
TRA-TRAV3.TRAJ7	-77,09	7,83E-01	1,00E+00
TRA-TRAV12-2.TRAJ30	-25,35	7,83E-01	1,00E+00
TRB-TRBV7-9.TRBJ2-3	-3,46	7,83E-01	1,00E+00
TRB-TRBV4-1.TRBJ2-7	-15,34	7,83E-01	1,00E+00
TRA-TRAV27.TRAJ21	175,42	7,84E-01	1,00E+00
TRA-TRAV25.TRAJ48	-132,03	7,84E-01	1,00E+00
TRA-TRAV13-1.TRAJ57	-126,15	7,84E-01	1,00E+00
IGK-IGKV1-8.IGKJ2	24,91	7,84E-01	1,00E+00
TRA-TRAV27.TRAJ37	81,53	7,85E-01	1,00E+00
IGH-IGHV3-21.IGHJ3	22,30	7,85E-01	1,00E+00
TRA-TRAV41.TRAJ32	51,62	7,85E-01	1,00E+00
TRA-TRAV8-3.TRAJ11	-235,25	7,85E-01	1,00E+00
TRA-TRAV12-2.TRAJ23	31,40	7,86E-01	1,00E+00
TRA-TRAV8-6.TRAJ34	-117,23	7,87E-01	1,00E+00
TRB-TRBV5-5.TRBJ2-7	-38,42	7,87E-01	1,00E+00
TRA-TRAV3.TRAJ34	-192,46	7,87E-01	1,00E+00
TRA-TRAV26-1.TRAJ12	-97,12	7,87E-01	1,00E+00
TRB-TRBV6-5.TRBJ2-5	-41,76	7,88E-01	1,00E+00
IGL-IGLV6-57.IGLJ2	3,93	7,88E-01	1,00E+00
IGK-IGKV1-33.IGKJ4	-4,91	7,89E-01	1,00E+00
TRB-TRBV3-1.TRBJ2-5	14,02	7,89E-01	1,00E+00
IGK-IGKV1-39.IGKJ4	5,87	7,89E-01	1,00E+00
TRA-TRAV25.TRAJ20	-156,48	7,89E-01	1,00E+00
TRB-TRBV7-8.TRBJ1-1	-71,23	7,89E-01	1,00E+00
TRB-TRBV5-8.TRBJ2-7	-19,07	7,90E-01	1,00E+00
TRA-TRAV8-6.TRAJ17	-214,58	7,91E-01	1,00E+00
TRA-TRAV4.TRAJ32	145,78	7,91E-01	1,00E+00
TRA-TRAV16.TRAJ8	240,79	7,92E-01	1,00E+00
TRA-TRAV12-2.TRAJ37	-33,76	7,92E-01	1,00E+00
TRA-TRAV17.TRAJ16	-30,61	7,92E-01	1,00E+00
IGH-IGHV4-39.IGHJ4	5,24	7,92E-01	1,00E+00
TRA-TRAV1-2.TRAJ24	-68,83	7,94E-01	1,00E+00
TRA-TRAV9-2.TRAJ10	39,54	7,94E-01	1,00E+00
TRA-TRAV8-2.TRAJ12	34,29	7,95E-01	1,00E+00
TRA-TRAV13-2.TRAJ4	-22,10	7,95E-01	1,00E+00
TRA-TRAV19.TRAJ13	28,41	7,97E-01	1,00E+00
TRA-TRAV24.TRAJ33	213,97	7,97E-01	1,00E+00
IGH-IGHV1-18.IGHJ6	9,16	7,97E-01	1,00E+00
IGH-IGHV3-21.IGHJ1	33,30	7,98E-01	1,00E+00
TRB-TRBV24-1.TRBJ1-5	17,53	7,98E-01	1,00E+00
TRA-TRAV8-2.TRAJ11	-32,64	7,98E-01	1,00E+00
IGH-IGHV3-13.IGHJ3	-21,42	8,00E-01	1,00E+00
TRB-TRBV10-2.TRBJ2-1	69,69	8,00E-01	1,00E+00
TRA-TRAV27.TRAJ58	-22,59	8,00E-01	1,00E+00
TRB-TRBV6-1.TRBJ2-3	-70,22	8,01E-01	1,00E+00
TRB-TRBV3-1.TRBJ2-4	113,71	8,01E-01	1,00E+00
TRG-TRGV3.TRGJ1	-0,37	8,01E-01	1,00E+00
TRB-TRBV9.TRBJ1-1	-40,40	8,02E-01	1,00E+00
TRB-TRBV20-1.TRBJ2-5	-26,72	8,02E-01	1,00E+00
TRA-TRAV24.TRAJ20	-151,72	8,03E-01	1,00E+00
TRA-TRAV17.TRAJ30	-103,90	8,03E-01	1,00E+00
TRB-TRBV9.TRBJ2-7	-10,11	8,04E-01	1,00E+00
TRA-TRAV12-2.TRAJ39	27,91	8,04E-01	1,00E+00
TRA-TRAV5.TRAJ5	128,08	8,05E-01	1,00E+00
TRA-TRAV14DV4.TRAJ48	-9,41	8,05E-01	1,00E+00
TRA-TRAV38-1.TRAJ58	121,16	8,05E-01	1,00E+00
TRA-TRAV26-2.TRAJ42	91,23	8,06E-01	1,00E+00
TRB-TRBV3-1.TRBJ1-6	36,97	8,06E-01	1,00E+00
TRA-TRAV5.TRAJ29	-87,12	8,06E-01	1,00E+00
TRB-TRBV3-1.TRBJ1-2	14,34	8,06E-01	1,00E+00
IGH-IGHV4-39.IGHJ5	10,46	8,07E-01	1,00E+00
TRA-TRAV17.TRAJ3	206,56	8,08E-01	1,00E+00
TRA-TRAV17.TRAJ23	-90,51	8,08E-01	1,00E+00
TRA-TRAV8-2.TRAJ21	107,92	8,08E-01	1,00E+00
TRB-TRBV5-4.TRBJ1-2	5,97	8,09E-01	1,00E+00
TRA-TRAV1-2.TRAJ15	-50,38	8,09E-01	1,00E+00
TRB-TRBV4-2.TRBJ2-2	81,12	8,09E-01	1,00E+00
TRA-TRAV12-3.TRAJ27	-20,64	8,10E-01	1,00E+00
TRA-TRAV20.TRAJ9	104,61	8,10E-01	1,00E+00
TRA-TRAV19.TRAJ57	49,24	8,10E-01	1,00E+00
IGL-IGLV4-69.IGLJ3	-13,25	8,10E-01	1,00E+00
TRA-TRAV14DV4.TRAJ9	21,25	8,11E-01	1,00E+00
IGH-IGHV3-23.IGHJ5	-34,80	8,11E-01	1,00E+00
TRA-TRAV17.TRAJ7	144,35	8,11E-01	1,00E+00
IGH-IGHV4-31.IGHJ4	10,00	8,11E-01	1,00E+00
TRB-TRBV20-1.TRBJ1-2	14,91	8,12E-01	1,00E+00
TRA-TRAV9-2.TRAJ52	69,85	8,12E-01	1,00E+00
TRA-TRAV17.TRAJ40	56,00	8,12E-01	1,00E+00
TRA-TRAV6.TRAJ15	-229,71	8,13E-01	1,00E+00
TRA-TRAV12-3.TRAJ22	173,17	8,13E-01	1,00E+00
TRB-TRBV7-2.TRBJ2-6	102,11	8,13E-01	1,00E+00
TRA-TRAV21.TRAJ40	67,58	8,14E-01	1,00E+00
TRB-TRBV11-2.TRBJ1-6	194,45	8,14E-01	1,00E+00
IGL-IGLV3-19.IGLJ3	5,92	8,14E-01	1,00E+00
TRB-TRBV13.TRBJ2-5	75,52	8,15E-01	1,00E+00
TRA-TRAV17.TRAJ11	63,11	8,15E-01	1,00E+00
IGH-IGHV4-34.IGHJ1	27,16	8,16E-01	1,00E+00
TRB-TRBV4-2.TRBJ2-6	-6,56	8,17E-01	1,00E+00
TRA-TRAV14DV4.TRAJ28	-26,72	8,17E-01	1,00E+00
TRB-TRBV6-1.TRBJ2-7	-13,76	8,17E-01	1,00E+00
TRB-TRBV3-1.TRBJ2-7	18,06	8,17E-01	1,00E+00
TRB-TRBV11-2.TRBJ1-1	-13,67	8,18E-01	1,00E+00
TRA-TRAV2.TRAJ28	-253,24	8,18E-01	1,00E+00
TRB-TRBV4-2.TRBJ1-2	24,06	8,18E-01	1,00E+00
TRA-TRAV8-3.TRAJ44	60,17	8,18E-01	1,00E+00
TRA-TRAV14DV4.TRAJ39	-3,62	8,18E-01	1,00E+00
TRA-TRAV8-1.TRAJ34	-104,92	8,18E-01	1,00E+00
TRA-TRAV25.TRAJ29	183,99	8,19E-01	1,00E+00
TRA-TRAV21.TRAJ54	178,79	8,19E-01	1,00E+00
TRB-TRBV7-9.TRBJ1-3	104,30	8,20E-01	1,00E+00
TRA-TRAV21.TRAJ43	-15,48	8,21E-01	1,00E+00
TRA-TRAV29DV5.TRAJ43	16,21	8,21E-01	1,00E+00
TRB-TRBV2.TRBJ2-6	179,82	8,21E-01	1,00E+00
IGH-IGHV2-5.IGHJ6	22,69	8,21E-01	1,00E+00
TRA-TRAV12-2.TRAJ33	-21,51	8,22E-01	1,00E+00
IGH-IGHV5-10-1.IGHJ4	-6,05	8,22E-01	1,00E+00
TRA-TRAV14DV4.TRAJ57	78,70	8,22E-01	1,00E+00
TRA-TRAV12-2.TRAJ7	33,51	8,22E-01	1,00E+00
IGH-IGHV4-4.IGHJ6	5,91	8,23E-01	1,00E+00
TRB-TRBV9.TRBJ2-6	-111,84	8,23E-01	1,00E+00
TRA-TRAV1-2.TRAJ9	-45,66	8,23E-01	1,00E+00
IGL-IGLV1-40.IGLJ1	-2,76	8,23E-01	1,00E+00
TRA-TRAV3.TRAJ11	247,22	8,23E-01	1,00E+00
TRA-TRAV9-2.TRAJ34	-130,40	8,24E-01	1,00E+00
TRA-TRAV8-3.TRAJ47	-30,32	8,24E-01	1,00E+00
TRB-TRBV4-2.TRBJ1-3	13,31	8,27E-01	1,00E+00
TRB-TRBV7-2.TRBJ1-5	12,82	8,27E-01	1,00E+00
TRA-TRAV36DV7.TRAJ42	133,60	8,28E-01	1,00E+00
TRA-TRAV8-2.TRAJ28	122,02	8,28E-01	1,00E+00
TRA-TRAV13-2.TRAJ40	-114,42	8,28E-01	1,00E+00
TRB-TRBV14.TRBJ2-5	-105,61	8,28E-01	1,00E+00
TRA-TRAV26-1.TRAJ10	94,43	8,29E-01	1,00E+00
TRB-TRBV11-3.TRBJ2-3	-110,15	8,29E-01	1,00E+00
TRB-TRBV19.TRBJ2-6	-4,47	8,30E-01	1,00E+00
TRA-TRAV16.TRAJ23	-15,58	8,30E-01	1,00E+00
TRD-TRDV2.TRDJ3	-0,53	8,31E-01	1,00E+00
TRA-TRAV26-1.TRAJ37	-19,38	8,31E-01	1,00E+00
TRB-TRBV10-3.TRBJ2-6	-7,04	8,31E-01	1,00E+00
TRA-TRAV14DV4.TRAJ44	-61,09	8,31E-01	1,00E+00
TRB-TRBV14.TRBJ1-1	16,03	8,31E-01	1,00E+00
TRA-TRAV9-2.TRAJ40	-119,80	8,31E-01	1,00E+00
TRB-TRBV14.TRBJ1-6	-9,02	8,31E-01	1,00E+00
TRB-TRBV6-2.TRBJ2-2	35,67	8,31E-01	1,00E+00
TRA-TRAV20.TRAJ29	-176,76	8,32E-01	1,00E+00
IGL-IGLV2-14.IGLJ2	-0,92	8,32E-01	1,00E+00
TRA-TRAV1-2.TRAJ37	13,89	8,32E-01	1,00E+00
TRA-TRAV13-1.TRAJ49	-34,13	8,32E-01	1,00E+00
TRB-TRBV3-1.TRBJ2-1	6,67	8,33E-01	1,00E+00
TRB-TRBV5-6.TRBJ2-3	-77,96	8,33E-01	1,00E+00
TRA-TRAV8-3.TRAJ29	82,91	8,34E-01	1,00E+00
TRA-TRAV17.TRAJ15	9,56	8,34E-01	1,00E+00
TRA-TRAV2.TRAJ17	155,08	8,34E-01	1,00E+00
TRA-TRAV27.TRAJ48	-68,86	8,34E-01	1,00E+00
TRA-TRAV21.TRAJ9	78,31	8,34E-01	1,00E+00
TRB-TRBV7-3.TRBJ2-7	-74,12	8,35E-01	1,00E+00
TRB-TRBV10-2.TRBJ2-7	-19,74	8,35E-01	1,00E+00
IGH-IGHV2-70.IGHJ6	11,66	8,35E-01	1,00E+00
TRA-TRAV8-2.TRAJ27	129,18	8,35E-01	1,00E+00
TRA-TRAV14DV4.TRAJ33	-14,51	8,36E-01	1,00E+00
TRA-TRAV13-2.TRAJ9	-55,45	8,36E-01	1,00E+00
TRA-TRAV5.TRAJ10	162,24	8,37E-01	1,00E+00
TRA-TRAV41.TRAJ34	59,29	8,37E-01	1,00E+00
IGK-IGKV1-39.IGKJ1	2,46	8,37E-01	1,00E+00
TRA-TRAV8-2.TRAJ44	77,68	8,38E-01	1,00E+00
TRA-TRAV29DV5.TRAJ48	48,99	8,38E-01	1,00E+00
IGL-IGLV2-11.IGLJ2	1,07	8,38E-01	1,00E+00
IGL-IGLV5-45.IGLJ3	6,09	8,39E-01	1,00E+00
TRA-TRAV1-2.TRAJ26	24,96	8,39E-01	1,00E+00
TRA-TRAV13-1.TRAJ4	5,85	8,39E-01	1,00E+00
TRA-TRAV13-1.TRAJ10	43,78	8,39E-01	1,00E+00
TRA-TRAV17.TRAJ56	31,48	8,40E-01	1,00E+00
TRB-TRBV19.TRBJ2-7	-5,32	8,40E-01	1,00E+00
TRB-TRBV2.TRBJ2-1	-6,96	8,40E-01	1,00E+00
TRA-TRAV12-2.TRAJ49	-4,98	8,40E-01	1,00E+00
TRA-TRAV5.TRAJ13	-46,25	8,41E-01	1,00E+00
TRA-TRAV14DV4.TRAJ3	-16,24	8,41E-01	1,00E+00
TRA-TRAV12-3.TRAJ8	116,17	8,42E-01	1,00E+00
IGH-IGHV2-5.IGHJ1	28,11	8,43E-01	1,00E+00
TRB-TRBV19.TRBJ1-4	-27,81	8,43E-01	1,00E+00
TRA-TRAV8-6.TRAJ15	119,01	8,43E-01	1,00E+00
TRB-TRBV7-6.TRBJ2-5	-125,30	8,44E-01	1,00E+00
TRA-TRAV12-1.TRAJ26	33,77	8,44E-01	1,00E+00
TRA-TRAV6.TRAJ23	-42,62	8,45E-01	1,00E+00
TRA-TRAV27.TRAJ38	-182,71	8,46E-01	1,00E+00
TRA-TRAV21.TRAJ53	32,91	8,46E-01	1,00E+00
TRA-TRAV8-2.TRAJ40	19,56	8,46E-01	1,00E+00
TRB-TRBV9.TRBJ1-5	15,25	8,46E-01	1,00E+00
TRB-TRBV6-2.TRBJ1-5	-31,32	8,47E-01	1,00E+00
TRA-TRAV17.TRAJ48	-3,83	8,47E-01	1,00E+00
TRA-TRAV1-2.TRAJ8	48,60	8,48E-01	1,00E+00
TRA-TRAV19.TRAJ45	-8,15	8,48E-01	1,00E+00
TRB-TRBV10-3.TRBJ2-1	-14,17	8,48E-01	1,00E+00
TRA-TRAV8-2.TRAJ53	-87,14	8,48E-01	1,00E+00
TRB-TRBV29-1.TRBJ2-3	5,53	8,48E-01	1,00E+00
TRB-TRBV7-6.TRBJ2-1	-4,33	8,49E-01	1,00E+00
TRB-TRBV12-3.TRBJ2-3	10,46	8,49E-01	1,00E+00
TRA-TRAV2.TRAJ15	-93,41	8,49E-01	1,00E+00
TRB-TRBV24-1.TRBJ1-1	44,36	8,49E-01	1,00E+00
TRA-TRAV12-3.TRAJ39	29,02	8,49E-01	1,00E+00
TRA-TRAV12-3.TRAJ37	-32,80	8,49E-01	1,00E+00
TRA-TRAV13-1.TRAJ33	88,50	8,49E-01	1,00E+00
TRA-TRAV1-2.TRAJ10	-47,95	8,50E-01	1,00E+00
TRA-TRAV29DV5.TRAJ54	-17,18	8,50E-01	1,00E+00
TRA-TRAV35.TRAJ52	58,85	8,50E-01	1,00E+00
TRB-TRBV7-9.TRBJ2-1	4,59	8,50E-01	1,00E+00
TRB-TRBV7-6.TRBJ1-5	12,13	8,50E-01	1,00E+00
TRA-TRAV21.TRAJ24	-5,05	8,50E-01	1,00E+00
TRA-TRAV38-1.TRAJ42	43,85	8,50E-01	1,00E+00
TRA-TRAV9-2.TRAJ30	111,67	8,51E-01	1,00E+00
TRA-TRAV12-1.TRAJ49	11,13	8,51E-01	1,00E+00
TRB-TRBV7-9.TRBJ1-5	29,98	8,51E-01	1,00E+00
TRA-TRAV29DV5.TRAJ10	21,34	8,51E-01	1,00E+00
TRA-TRAV29DV5.TRAJ37	-21,53	8,51E-01	1,00E+00
TRA-TRAV8-2.TRAJ29	-45,13	8,51E-01	1,00E+00
TRB-TRBV5-6.TRBJ1-1	-23,40	8,52E-01	1,00E+00
TRA-TRAV38-2DV8.TRAJ40	28,16	8,52E-01	1,00E+00
IGH-IGHV4-4.IGHJ4	2,51	8,52E-01	1,00E+00
TRB-TRBV10-2.TRBJ2-5	-50,38	8,53E-01	1,00E+00
TRA-TRAV14DV4.TRAJ27	16,73	8,53E-01	1,00E+00
TRA-TRAV12-3.TRAJ28	-64,34	8,53E-01	1,00E+00
IGK-IGKV3-15.IGKJ2	-3,29	8,54E-01	1,00E+00
TRB-TRBV15.TRBJ2-3	-78,12	8,54E-01	1,00E+00
IGL-IGLV1-44.IGLJ1	5,35	8,54E-01	1,00E+00
IGL-IGLV2-23.IGLJ3	-6,11	8,55E-01	1,00E+00
TRA-TRAV23DV6.TRAJ53	-67,30	8,55E-01	1,00E+00
TRB-TRBV12-3.TRBJ2-2	-18,47	8,55E-01	1,00E+00
TRA-TRAV3.TRAJ3	-43,27	8,57E-01	1,00E+00
TRB-TRBV29-1.TRBJ2-5	15,78	8,57E-01	1,00E+00
TRA-TRAV1-2.TRAJ12	-4,61	8,57E-01	1,00E+00
TRA-TRAV3.TRAJ36	122,61	8,57E-01	1,00E+00
TRA-TRAV17.TRAJ44	-121,37	8,57E-01	1,00E+00
TRA-TRAV14DV4.TRAJ49	-45,05	8,58E-01	1,00E+00
TRA-TRAV4.TRAJ5	68,21	8,59E-01	1,00E+00
TRB-TRBV7-9.TRBJ1-1	-8,67	8,59E-01	1,00E+00
TRA-TRAV38-1.TRAJ41	-23,64	8,59E-01	1,00E+00
TRA-TRAV9-2.TRAJ23	-67,74	8,59E-01	1,00E+00
TRB-TRBV7-3.TRBJ2-3	-18,25	8,59E-01	1,00E+00
IGK-IGKV2-28.IGKJ4	-6,90	8,59E-01	1,00E+00
TRA-TRAV9-2.TRAJ58	-107,95	8,60E-01	1,00E+00
TRA-TRAV21.TRAJ48	12,45	8,61E-01	1,00E+00
TRA-TRAV12-2.TRAJ20	7,94	8,62E-01	1,00E+00
TRA-TRAV26-1.TRAJ16	137,18	8,63E-01	1,00E+00
TRA-TRAV12-3.TRAJ29	-120,09	8,63E-01	1,00E+00
TRA-TRAV14DV4.TRAJ56	31,08	8,63E-01	1,00E+00
TRA-TRAV14DV4.TRAJ20	-14,57	8,63E-01	1,00E+00
TRA-TRAV19.TRAJ52	20,13	8,63E-01	1,00E+00
TRA-TRAV29DV5.TRAJ53	-32,68	8,64E-01	1,00E+00
TRB-TRBV11-2.TRBJ2-3	44,07	8,64E-01	1,00E+00
TRA-TRAV13-1.TRAJ22	-51,11	8,64E-01	1,00E+00
TRA-TRAV4.TRAJ20	20,35	8,65E-01	1,00E+00
TRB-TRBV24-1.TRBJ2-3	-9,56	8,65E-01	1,00E+00
TRA-TRAV13-1.TRAJ53	49,83	8,65E-01	1,00E+00
TRB-TRBV28.TRBJ2-7	2,86	8,65E-01	1,00E+00
TRA-TRAV12-1.TRAJ23	50,34	8,66E-01	1,00E+00
TRA-TRAV36DV7.TRAJ40	-99,30	8,66E-01	1,00E+00
TRA-TRAV12-2.TRAJ57	-51,61	8,66E-01	1,00E+00
TRA-TRAV26-1.TRAJ42	-27,49	8,66E-01	1,00E+00
TRA-TRAV8-3.TRAJ22	84,25	8,67E-01	1,00E+00
TRA-TRAV12-2.TRAJ27	55,83	8,67E-01	1,00E+00
TRB-TRBV18.TRBJ1-2	-27,06	8,67E-01	1,00E+00
TRA-TRAV1-1.TRAJ30	-89,43	8,68E-01	1,00E+00
TRA-TRAV29DV5.TRAJ9	36,43	8,69E-01	1,00E+00
TRB-TRBV4-1.TRBJ2-3	6,93	8,69E-01	1,00E+00
TRA-TRAV14DV4.TRAJ52	3,00	8,69E-01	1,00E+00
TRA-TRAV23DV6.TRAJ48	10,55	8,69E-01	1,00E+00
TRA-TRAV17.TRAJ24	-101,36	8,70E-01	1,00E+00
TRA-TRAV26-1.TRAJ44	-16,65	8,70E-01	1,00E+00
TRD-TRDV3.TRDJ1	0,25	8,70E-01	1,00E+00
TRA-TRAV8-2.TRAJ16	-121,25	8,70E-01	1,00E+00
TRB-TRBV3-1.TRBJ1-1	-10,79	8,72E-01	1,00E+00
TRB-TRBV15.TRBJ2-7	-41,01	8,72E-01	1,00E+00
TRA-TRAV17.TRAJ57	-56,41	8,72E-01	1,00E+00
TRA-TRAV41.TRAJ43	65,00	8,72E-01	1,00E+00
TRB-TRBV5-1.TRBJ2-1	3,38	8,73E-01	1,00E+00
TRB-TRBV6-5.TRBJ1-6	-58,39	8,74E-01	1,00E+00
TRA-TRAV23DV6.TRAJ37	43,29	8,74E-01	1,00E+00
TRB-TRBV19.TRBJ1-6	22,43	8,75E-01	1,00E+00
IGH-IGHV3-74.IGHJ5	-16,92	8,75E-01	1,00E+00
TRB-TRBV12-3.TRBJ1-5	6,84	8,75E-01	1,00E+00
TRA-TRAV26-1.TRAJ32	45,15	8,75E-01	1,00E+00
TRA-TRAV22.TRAJ45	-36,07	8,75E-01	1,00E+00
TRA-TRAV12-3.TRAJ13	-34,37	8,77E-01	1,00E+00
TRA-TRAV8-6.TRAJ11	193,62	8,77E-01	1,00E+00
TRA-TRAV8-6.TRAJ32	134,77	8,77E-01	1,00E+00
TRA-TRAV8-2.TRAJ8	-39,34	8,78E-01	1,00E+00
TRA-TRAV26-1.TRAJ56	-94,30	8,78E-01	1,00E+00
TRA-TRAV26-1.TRAJ24	-56,93	8,78E-01	1,00E+00
TRA-TRAV8-3.TRAJ15	18,91	8,78E-01	1,00E+00
TRB-TRBV2.TRBJ1-5	-2,46	8,79E-01	1,00E+00
IGH-IGHV3-23.IGHJ6	-5,25	8,80E-01	1,00E+00
IGH-IGHV1-24.IGHJ6	14,14	8,80E-01	1,00E+00
TRA-TRAV19.TRAJ53	-14,36	8,81E-01	1,00E+00
TRA-TRAV12-2.TRAJ29	6,20	8,81E-01	1,00E+00
TRB-TRBV6-5.TRBJ2-2	-77,53	8,84E-01	1,00E+00
TRA-TRAV17.TRAJ45	16,49	8,84E-01	1,00E+00
TRB-TRBV5-5.TRBJ2-5	-29,89	8,85E-01	1,00E+00
IGH-IGHV1-46.IGHJ5	-11,52	8,85E-01	1,00E+00
TRB-TRBV6-1.TRBJ1-5	-25,40	8,85E-01	1,00E+00
TRA-TRAV17.TRAJ47	73,57	8,85E-01	1,00E+00
TRA-TRAV21.TRAJ37	-36,90	8,86E-01	1,00E+00
TRB-TRBV24-1.TRBJ2-2	-16,52	8,86E-01	1,00E+00
TRA-TRAV1-2.TRAJ6	9,85	8,87E-01	1,00E+00
TRB-TRBV28.TRBJ2-2	-16,98	8,87E-01	1,00E+00
IGL-IGLV2-14.IGLJ3	2,49	8,87E-01	1,00E+00
TRA-TRAV20.TRAJ23	-123,13	8,88E-01	1,00E+00
TRA-TRAV12-1.TRAJ3	31,37	8,88E-01	1,00E+00
TRA-TRAV21.TRAJ30	24,17	8,89E-01	1,00E+00
TRB-TRBV12-3.TRBJ1-3	8,41	8,89E-01	1,00E+00
IGL-IGLV2-23.IGLJ1	8,14	8,89E-01	1,00E+00
TRB-TRBV5-1.TRBJ2-3	-7,61	8,89E-01	1,00E+00
TRA-TRAV26-1.TRAJ45	-11,57	8,89E-01	1,00E+00
TRB-TRBV5-1.TRBJ2-7	-9,40	8,89E-01	1,00E+00
TRA-TRAV23DV6.TRAJ21	-74,80	8,90E-01	1,00E+00
TRA-TRAV13-1.TRAJ35	-91,52	8,90E-01	1,00E+00
TRA-TRAV12-3.TRAJ4	10,68	8,91E-01	1,00E+00
TRB-TRBV6-6.TRBJ2-5	-13,20	8,91E-01	1,00E+00
TRA-TRAV12-2.TRAJ48	18,24	8,91E-01	1,00E+00
TRA-TRAV12-2.TRAJ12	-21,87	8,91E-01	1,00E+00
TRB-TRBV7-3.TRBJ1-2	85,06	8,91E-01	1,00E+00
TRB-TRBV15.TRBJ2-5	-29,28	8,91E-01	1,00E+00
TRA-TRAV8-2.TRAJ26	-66,92	8,91E-01	1,00E+00
TRG-TRGV2.TRGJP2	-0,77	8,92E-01	1,00E+00
TRB-TRBV14.TRBJ1-4	93,01	8,92E-01	1,00E+00
TRA-TRAV26-1.TRAJ47	-28,00	8,92E-01	1,00E+00
TRA-TRAV14DV4.TRAJ43	-26,51	8,93E-01	1,00E+00
TRA-TRAV29DV5.TRAJ30	-53,12	8,93E-01	1,00E+00
TRB-TRBV27.TRBJ2-1	8,34	8,94E-01	1,00E+00
TRA-TRAV12-1.TRAJ20	46,08	8,95E-01	1,00E+00
TRA-TRAV29DV5.TRAJ18	-91,55	8,95E-01	1,00E+00
IGK-IGKV3-15.IGKJ5	-5,27	8,96E-01	1,00E+00
TRA-TRAV22.TRAJ9	8,35	8,97E-01	1,00E+00
TRA-TRAV9-2.TRAJ48	18,41	8,97E-01	1,00E+00
TRA-TRAV23DV6.TRAJ27	102,18	8,98E-01	1,00E+00
TRA-TRAV21.TRAJ52	49,22	8,98E-01	1,00E+00
TRB-TRBV12-5.TRBJ2-1	-39,26	8,98E-01	1,00E+00
TRA-TRAV27.TRAJ44	-27,06	8,99E-01	1,00E+00
TRB-TRBV27.TRBJ1-1	-4,26	8,99E-01	1,00E+00
TRB-TRBV28.TRBJ1-1	3,78	8,99E-01	1,00E+00
IGK-IGKV1-33.IGKJ5	-4,18	9,00E-01	1,00E+00
TRA-TRAV13-1.TRAJ50	-62,33	9,00E-01	1,00E+00
TRA-TRAV13-2.TRAJ24	-101,34	9,00E-01	1,00E+00
IGK-IGKV2-40.IGKJ1	37,11	9,00E-01	1,00E+00
TRB-TRBV6-2.TRBJ2-3	12,78	9,00E-01	1,00E+00
TRB-TRBV6-5.TRBJ2-7	-3,50	9,01E-01	1,00E+00
TRB-TRBV29-1.TRBJ1-3	-35,22	9,01E-01	1,00E+00
TRA-TRAV27.TRAJ36	54,40	9,01E-01	1,00E+00
IGL-IGLV2-11.IGLJ3	-1,20	9,01E-01	1,00E+00
TRA-TRAV4.TRAJ40	98,73	9,01E-01	1,00E+00
TRB-TRBV20-1.TRBJ1-6	-30,60	9,01E-01	1,00E+00
TRB-TRBV6-5.TRBJ2-6	-70,30	9,02E-01	1,00E+00
TRA-TRAV41.TRAJ49	4,90	9,02E-01	1,00E+00
TRG-TRGV9.TRGJP	0,12	9,02E-01	1,00E+00
TRB-TRBV27.TRBJ2-7	5,07	9,03E-01	1,00E+00
TRA-TRAV21.TRAJ11	79,00	9,03E-01	1,00E+00
TRA-TRAV8-3.TRAJ26	11,51	9,03E-01	1,00E+00
TRA-TRAV4.TRAJ30	-1,70	9,04E-01	1,00E+00
TRA-TRAV1-2.TRAJ30	44,11	9,04E-01	1,00E+00
TRB-TRBV6-6.TRBJ2-1	-8,50	9,05E-01	1,00E+00
TRB-TRBV7-3.TRBJ2-1	23,73	9,05E-01	1,00E+00
TRA-TRAV8-1.TRAJ10	-69,31	9,06E-01	1,00E+00
TRA-TRAV21.TRAJ3	-60,65	9,06E-01	1,00E+00
TRB-TRBV10-3.TRBJ1-5	35,23	9,07E-01	1,00E+00
TRA-TRAV16.TRAJ53	-22,32	9,08E-01	1,00E+00
TRB-TRBV5-6.TRBJ2-1	-7,86	9,08E-01	1,00E+00
IGH-IGHV3-49.IGHJ4	5,75	9,08E-01	1,00E+00
TRA-TRAV25.TRAJ42	-37,10	9,08E-01	1,00E+00
TRB-TRBV2.TRBJ2-3	4,26	9,08E-01	1,00E+00
TRA-TRAV13-1.TRAJ12	-64,96	9,09E-01	1,00E+00
TRA-TRAV8-2.TRAJ41	140,60	9,09E-01	1,00E+00
TRB-TRBV6-6.TRBJ1-5	8,71	9,09E-01	1,00E+00
TRA-TRAV29DV5.TRAJ38	90,70	9,09E-01	1,00E+00
IGK-IGKV2-28.IGKJ2	2,33	9,09E-01	1,00E+00
TRA-TRAV23DV6.TRAJ17	-66,96	9,09E-01	1,00E+00
IGH-IGHV1-18.IGHJ3	-6,38	9,10E-01	1,00E+00
TRA-TRAV29DV5.TRAJ39	3,01	9,10E-01	1,00E+00
TRA-TRAV8-1.TRAJ40	36,59	9,10E-01	1,00E+00
TRA-TRAV12-1.TRAJ12	-42,77	9,10E-01	1,00E+00
TRA-TRAV5.TRAJ20	-82,92	9,10E-01	1,00E+00
TRA-TRAV8-3.TRAJ28	-5,97	9,11E-01	1,00E+00
TRA-TRAV8-2.TRAJ56	-76,92	9,11E-01	1,00E+00
TRA-TRAV20.TRAJ57	-77,49	9,11E-01	1,00E+00
TRA-TRAV12-2.TRAJ47	-6,75	9,12E-01	1,00E+00
TRA-TRAV21.TRAJ32	-11,34	9,12E-01	1,00E+00
TRA-TRAV17.TRAJ10	1,79	9,12E-01	1,00E+00
IGK-IGKV1-8.IGKJ3	-12,21	9,13E-01	1,00E+00
TRA-TRAV41.TRAJ57	13,46	9,13E-01	1,00E+00
TRA-TRAV21.TRAJ29	14,26	9,13E-01	1,00E+00
TRA-TRAV24.TRAJ23	-31,56	9,14E-01	1,00E+00
TRB-TRBV9.TRBJ2-5	-11,86	9,15E-01	1,00E+00
TRB-TRBV28.TRBJ1-6	-1,62	9,15E-01	1,00E+00
TRB-TRBV7-2.TRBJ1-6	-5,64	9,15E-01	1,00E+00
TRA-TRAV41.TRAJ53	-15,89	9,16E-01	1,00E+00
TRA-TRAV6.TRAJ39	8,70	9,16E-01	1,00E+00
TRA-TRAV8-1.TRAJ20	2,91	9,16E-01	1,00E+00
TRA-TRAV16.TRAJ13	30,01	9,16E-01	1,00E+00
TRA-TRAV21.TRAJ41	-75,91	9,17E-01	1,00E+00
TRA-TRAV22.TRAJ52	10,16	9,18E-01	1,00E+00
TRA-TRAV8-3.TRAJ48	-17,04	9,18E-01	1,00E+00
TRA-TRAV23DV6.TRAJ40	-21,99	9,18E-01	1,00E+00
TRA-TRAV13-1.TRAJ26	-19,34	9,19E-01	1,00E+00
TRA-TRAV12-1.TRAJ15	5,80	9,19E-01	1,00E+00
TRA-TRAV35.TRAJ53	-46,11	9,19E-01	1,00E+00
TRA-TRAV8-3.TRAJ49	27,53	9,19E-01	1,00E+00
TRA-TRAV29DV5.TRAJ50	57,40	9,20E-01	1,00E+00
TRA-TRAV17.TRAJ18	-12,27	9,20E-01	1,00E+00
TRA-TRAV29DV5.TRAJ24	-4,74	9,20E-01	1,00E+00
IGH-IGHV3-74.IGHJ6	3,73	9,20E-01	1,00E+00
TRA-TRAV13-2.TRAJ15	68,62	9,21E-01	1,00E+00
TRB-TRBV6-2.TRBJ2-5	-11,26	9,21E-01	1,00E+00
TRA-TRAV9-2.TRAJ5	67,42	9,22E-01	1,00E+00
TRA-TRAV12-1.TRAJ34	12,05	9,22E-01	1,00E+00
TRA-TRAV24.TRAJ34	25,55	9,22E-01	1,00E+00
TRA-TRAV13-1.TRAJ13	-5,80	9,22E-01	1,00E+00
IGH-IGHV3-15.IGHJ3	-6,29	9,22E-01	1,00E+00
IGH-IGHV4-30-2.IGHJ4	1,84	9,22E-01	1,00E+00
TRB-TRBV28.TRBJ2-4	-17,33	9,23E-01	1,00E+00
TRB-TRBV4-1.TRBJ1-5	-6,27	9,23E-01	1,00E+00
TRA-TRAV22.TRAJ42	16,38	9,24E-01	1,00E+00
TRA-TRAV20.TRAJ58	-42,84	9,24E-01	1,00E+00
TRA-TRAV13-1.TRAJ34	-8,72	9,24E-01	1,00E+00
TRA-TRAV24.TRAJ45	-41,90	9,25E-01	1,00E+00
TRA-TRAV8-3.TRAJ39	-4,40	9,27E-01	1,00E+00
TRA-TRAV20.TRAJ34	-14,49	9,27E-01	1,00E+00
TRA-TRAV17.TRAJ27	-60,68	9,27E-01	1,00E+00
TRA-TRAV29DV5.TRAJ28	42,03	9,27E-01	1,00E+00
TRG-TRGV8.TRGJ1	0,28	9,28E-01	1,00E+00
TRA-TRAV29DV5.TRAJ32	-49,66	9,28E-01	1,00E+00
TRA-TRAV36DV7.TRAJ57	10,27	9,28E-01	1,00E+00
TRB-TRBV5-8.TRBJ1-1	-53,68	9,28E-01	1,00E+00
IGH-IGHV5-51.IGHJ4	-3,38	9,28E-01	1,00E+00
TRA-TRAV12-3.TRAJ34	30,91	9,28E-01	1,00E+00
TRA-TRAV13-2.TRAJ49	-30,56	9,29E-01	1,00E+00
TRA-TRAV35.TRAJ49	-23,24	9,30E-01	1,00E+00
TRA-TRAV6.TRAJ37	-64,53	9,30E-01	1,00E+00
TRB-TRBV11-2.TRBJ2-1	21,81	9,31E-01	1,00E+00
TRA-TRAV8-2.TRAJ39	44,22	9,31E-01	1,00E+00
TRB-TRBV27.TRBJ1-5	4,71	9,31E-01	1,00E+00
TRA-TRAV17.TRAJ37	31,91	9,31E-01	1,00E+00
TRB-TRBV5-4.TRBJ2-7	12,50	9,31E-01	1,00E+00
TRA-TRAV13-2.TRAJ42	53,52	9,32E-01	1,00E+00
TRB-TRBV2.TRBJ1-4	-3,41	9,32E-01	1,00E+00
IGK-IGKV2-29.IGKJ5	6,78	9,32E-01	1,00E+00
TRB-TRBV4-2.TRBJ2-4	-5,31	9,33E-01	1,00E+00
TRA-TRAV13-1.TRAJ44	-19,40	9,34E-01	1,00E+00
TRA-TRAV21.TRAJ44	-16,59	9,34E-01	1,00E+00
TRA-TRAV26-1.TRAJ22	-37,67	9,34E-01	1,00E+00
TRA-TRAV13-2.TRAJ12	66,27	9,35E-01	1,00E+00
IGH-IGHV4-30-2.IGHJ5	-3,85	9,36E-01	1,00E+00
TRA-TRAV8-2.TRAJ33	32,97	9,36E-01	1,00E+00
IGK-IGKV1-17.IGKJ4	3,44	9,36E-01	1,00E+00
TRA-TRAV9-2.TRAJ38	-90,72	9,37E-01	1,00E+00
TRB-TRBV6-5.TRBJ1-2	-5,93	9,37E-01	1,00E+00
TRB-TRBV4-1.TRBJ1-2	-9,71	9,37E-01	1,00E+00
TRA-TRAV9-2.TRAJ15	-33,16	9,37E-01	1,00E+00
TRB-TRBV28.TRBJ2-3	-0,63	9,37E-01	1,00E+00
TRA-TRAV13-1.TRAJ16	29,61	9,38E-01	1,00E+00
TRB-TRBV6-6.TRBJ2-7	2,66	9,38E-01	1,00E+00
TRA-TRAV41.TRAJ42	-3,85	9,38E-01	1,00E+00
TRA-TRAV20.TRAJ8	64,89	9,39E-01	1,00E+00
TRA-TRAV21.TRAJ22	-19,73	9,39E-01	1,00E+00
TRA-TRAV13-2.TRAJ53	-33,13	9,39E-01	1,00E+00
TRA-TRAV23DV6.TRAJ13	-32,78	9,40E-01	1,00E+00
TRA-TRAV3.TRAJ27	-88,54	9,41E-01	1,00E+00
TRA-TRAV24.TRAJ27	29,81	9,41E-01	1,00E+00
TRB-TRBV7-6.TRBJ2-7	-13,25	9,42E-01	1,00E+00
TRA-TRAV20.TRAJ30	13,66	9,42E-01	1,00E+00
IGH-IGHV1-69.IGHJ3	3,47	9,42E-01	1,00E+00
TRB-TRBV5-1.TRBJ1-3	-15,45	9,44E-01	1,00E+00
IGK-IGKV3-15.IGKJ1	-1,43	9,44E-01	1,00E+00
TRB-TRBV20-1.TRBJ1-3	10,09	9,45E-01	1,00E+00
TRA-TRAV19.TRAJ37	-2,21	9,46E-01	1,00E+00
TRA-TRAV21.TRAJ7	-10,35	9,47E-01	1,00E+00
TRA-TRAV10.TRAJ43	12,61	9,47E-01	1,00E+00
TRA-TRAV1-2.TRAJ18	-36,27	9,48E-01	1,00E+00
IGH-IGHV4-39.IGHJ1	8,55	9,48E-01	1,00E+00
TRA-TRAV13-1.TRAJ6	-11,71	9,48E-01	1,00E+00
TRA-TRAV12-1.TRAJ32	17,36	9,48E-01	1,00E+00
TRA-TRAV26-2.TRAJ52	-21,64	9,48E-01	1,00E+00
TRA-TRAV9-2.TRAJ20	9,27	9,48E-01	1,00E+00
TRA-TRAV12-3.TRAJ5	-34,60	9,49E-01	1,00E+00
TRA-TRAV19.TRAJ44	-19,95	9,49E-01	1,00E+00
TRA-TRAV19.TRAJ28	-2,52	9,49E-01	1,00E+00
TRA-TRAV8-2.TRAJ30	26,49	9,50E-01	1,00E+00
TRA-TRAV22.TRAJ29	-28,86	9,50E-01	1,00E+00
TRA-TRAV8-6.TRAJ23	48,71	9,50E-01	1,00E+00
TRA-TRAV19.TRAJ6	-24,37	9,51E-01	1,00E+00
TRA-TRAV12-3.TRAJ58	-62,34	9,51E-01	1,00E+00
TRA-TRAV12-2.TRAJ26	-1,56	9,51E-01	1,00E+00
TRA-TRAV6.TRAJ20	46,76	9,51E-01	1,00E+00
TRB-TRBV2.TRBJ1-6	-6,13	9,52E-01	1,00E+00
TRA-TRAV21.TRAJ56	-6,72	9,52E-01	1,00E+00
TRB-TRBV28.TRBJ2-5	-3,11	9,52E-01	1,00E+00
TRA-TRAV8-3.TRAJ7	-3,71	9,53E-01	1,00E+00
TRA-TRAV12-2.TRAJ42	-4,10	9,53E-01	1,00E+00
TRA-TRAV17.TRAJ43	2,14	9,54E-01	1,00E+00
TRB-TRBV2.TRBJ1-1	3,68	9,54E-01	1,00E+00
TRB-TRBV5-6.TRBJ2-7	-3,69	9,55E-01	1,00E+00
TRA-TRAV14DV4.TRAJ12	36,08	9,55E-01	1,00E+00
TRA-TRAV8-3.TRAJ33	-4,77	9,56E-01	1,00E+00
TRB-TRBV14.TRBJ1-2	8,19	9,56E-01	1,00E+00
TRA-TRAV19.TRAJ40	2,30	9,56E-01	1,00E+00
TRB-TRBV13.TRBJ2-3	-1,63	9,56E-01	1,00E+00
TRA-TRAV5.TRAJ4	-2,81	9,57E-01	1,00E+00
TRA-TRAV9-2.TRAJ39	4,92	9,57E-01	1,00E+00
TRA-TRAV4.TRAJ10	13,84	9,57E-01	1,00E+00
TRA-TRAV26-1.TRAJ49	-13,74	9,58E-01	1,00E+00
TRA-TRAV38-1.TRAJ39	7,63	9,59E-01	1,00E+00
TRB-TRBV12-3.TRBJ1-2	-2,52	9,59E-01	1,00E+00
TRA-TRAV1-1.TRAJ15	-32,73	9,59E-01	1,00E+00
TRA-TRAV26-1.TRAJ40	16,40	9,59E-01	1,00E+00
TRA-TRAV4.TRAJ3	22,25	9,59E-01	1,00E+00
TRB-TRBV5-5.TRBJ2-1	14,47	9,60E-01	1,00E+00
TRA-TRAV8-3.TRAJ53	-6,62	9,60E-01	1,00E+00
TRA-TRAV36DV7.TRAJ43	46,00	9,60E-01	1,00E+00
IGK-IGKV3-20.IGKJ1	0,45	9,60E-01	1,00E+00
TRA-TRAV21.TRAJ45	-19,22	9,61E-01	1,00E+00
TRA-TRAV13-1.TRAJ9	-9,38	9,61E-01	1,00E+00
TRA-TRAV12-2.TRAJ52	-1,63	9,61E-01	1,00E+00
TRA-TRAV12-3.TRAJ48	34,96	9,62E-01	1,00E+00
TRA-TRAV12-2.TRAJ4	-3,50	9,62E-01	1,00E+00
TRA-TRAV25.TRAJ40	27,69	9,62E-01	1,00E+00
TRA-TRAV36DV7.TRAJ37	7,73	9,62E-01	1,00E+00
TRA-TRAV12-3.TRAJ26	4,52	9,63E-01	1,00E+00
IGK-IGKV1-5.IGKJ2	-0,94	9,63E-01	1,00E+00
TRA-TRAV26-2.TRAJ39	20,25	9,63E-01	1,00E+00
TRA-TRAV12-1.TRAJ52	25,58	9,63E-01	1,00E+00
TRB-TRBV3-1.TRBJ1-4	9,32	9,64E-01	1,00E+00
TRA-TRAV27.TRAJ30	-26,21	9,64E-01	1,00E+00
TRA-TRAV13-1.TRAJ38	-23,62	9,64E-01	1,00E+00
TRA-TRAV24.TRAJ49	-3,48	9,65E-01	1,00E+00
TRA-TRAV13-2.TRAJ48	-4,42	9,65E-01	1,00E+00
TRA-TRAV13-1.TRAJ7	-26,00	9,65E-01	1,00E+00
TRB-TRBV27.TRBJ2-6	-21,73	9,66E-01	1,00E+00
TRB-TRBV2.TRBJ2-7	1,88	9,66E-01	1,00E+00
TRB-TRBV19.TRBJ1-5	-1,46	9,66E-01	1,00E+00
TRA-TRAV17.TRAJ34	1,99	9,66E-01	1,00E+00
TRB-TRBV5-5.TRBJ2-3	21,14	9,67E-01	1,00E+00
IGH-IGHV4-4.IGHJ1	3,10	9,68E-01	1,00E+00
TRA-TRAV16.TRAJ37	27,41	9,68E-01	1,00E+00
IGH-IGHV2-5.IGHJ4	0,92	9,68E-01	1,00E+00
TRA-TRAV29DV5.TRAJ45	8,58	9,68E-01	1,00E+00
TRA-TRAV12-3.TRAJ15	-2,75	9,69E-01	1,00E+00
TRB-TRBV15.TRBJ1-5	1,74	9,69E-01	1,00E+00
TRB-TRBV27.TRBJ1-3	28,20	9,70E-01	1,00E+00
TRA-TRAV3.TRAJ4	3,70	9,70E-01	1,00E+00
TRA-TRAV8-1.TRAJ39	10,31	9,70E-01	1,00E+00
IGH-IGHV1-69.IGHJ4	-0,64	9,70E-01	1,00E+00
TRB-TRBV20-1.TRBJ2-3	-2,12	9,71E-01	1,00E+00
TRA-TRAV13-2.TRAJ29	-24,73	9,71E-01	1,00E+00
IGL-IGLV6-57.IGLJ3	0,65	9,71E-01	1,00E+00
TRB-TRBV20-1.TRBJ1-1	-0,86	9,71E-01	1,00E+00
TRA-TRAV1-1.TRAJ29	30,43	9,71E-01	1,00E+00
TRB-TRBV6-1.TRBJ2-5	-18,22	9,71E-01	1,00E+00
TRB-TRBV4-2.TRBJ1-6	-10,36	9,72E-01	1,00E+00
TRA-TRAV1-2.TRAJ39	14,93	9,73E-01	1,00E+00
TRA-TRAV22.TRAJ40	-4,38	9,74E-01	1,00E+00
TRA-TRAV2.TRAJ33	-14,60	9,74E-01	1,00E+00
TRA-TRAV14DV4.TRAJ45	19,50	9,74E-01	1,00E+00
TRA-TRAV14DV4.TRAJ5	-1,02	9,74E-01	1,00E+00
TRA-TRAV38-1.TRAJ54	-13,10	9,74E-01	1,00E+00
TRA-TRAV5.TRAJ15	16,31	9,74E-01	1,00E+00
TRA-TRAV8-1.TRAJ6	-4,83	9,75E-01	1,00E+00
TRB-TRBV13.TRBJ1-2	15,71	9,75E-01	1,00E+00
IGH-IGHV3-49.IGHJ6	5,18	9,76E-01	1,00E+00
TRB-TRBV4-2.TRBJ2-1	0,39	9,76E-01	1,00E+00
TRA-TRAV13-2.TRAJ16	-6,39	9,78E-01	1,00E+00
TRA-TRAV26-1.TRAJ54	-5,30	9,78E-01	1,00E+00
TRB-TRBV7-8.TRBJ2-3	5,88	9,78E-01	1,00E+00
TRA-TRAV17.TRAJ58	2,50	9,79E-01	1,00E+00
IGK-IGKV1-5.IGKJ3	-0,97	9,79E-01	1,00E+00
TRA-TRAV8-2.TRAJ42	-3,39	9,80E-01	1,00E+00
TRA-TRAV13-1.TRAJ43	-3,42	9,80E-01	1,00E+00
TRG-TRGV2.TRGJP1	-0,05	9,80E-01	1,00E+00
TRA-TRAV9-2.TRAJ3	-7,71	9,80E-01	1,00E+00
TRA-TRAV8-6.TRAJ54	5,42	9,81E-01	1,00E+00
TRB-TRBV18.TRBJ1-5	-6,35	9,81E-01	1,00E+00
TRA-TRAV6.TRAJ3	3,60	9,81E-01	1,00E+00
TRB-TRBV19.TRBJ1-3	-3,30	9,81E-01	1,00E+00
TRA-TRAV9-2.TRAJ54	-9,12	9,81E-01	1,00E+00
TRA-TRAV12-1.TRAJ48	5,48	9,82E-01	1,00E+00
TRA-TRAV12-3.TRAJ7	-10,70	9,82E-01	1,00E+00
TRA-TRAV14DV4.TRAJ53	-6,36	9,82E-01	1,00E+00
TRB-TRBV12-5.TRBJ1-1	0,85	9,83E-01	1,00E+00
IGH-IGHV1-2.IGHJ5	-1,34	9,83E-01	1,00E+00
TRA-TRAV26-1.TRAJ20	-7,71	9,83E-01	1,00E+00
TRA-TRAV27.TRAJ40	2,91	9,83E-01	1,00E+00
TRB-TRBV29-1.TRBJ2-2	-1,16	9,85E-01	1,00E+00
TRA-TRAV8-3.TRAJ34	-1,67	9,85E-01	1,00E+00
TRB-TRBV10-2.TRBJ1-1	-1,51	9,85E-01	1,00E+00
IGK-IGKV2-30.IGKJ1	-0,54	9,86E-01	1,00E+00
TRB-TRBV6-5.TRBJ2-3	1,57	9,86E-01	1,00E+00
TRA-TRAV17.TRAJ20	1,51	9,86E-01	1,00E+00
IGL-IGLV1-40.IGLJ2	-0,11	9,87E-01	1,00E+00
TRA-TRAV26-2.TRAJ40	-1,64	9,87E-01	1,00E+00
TRA-TRAV19.TRAJ10	2,82	9,87E-01	1,00E+00
TRB-TRBV12-3.TRBJ1-6	4,43	9,87E-01	1,00E+00
TRB-TRBV18.TRBJ1-1	-1,99	9,87E-01	1,00E+00
TRA-TRAV20.TRAJ21	-2,67	9,87E-01	1,00E+00
TRB-TRBV4-1.TRBJ2-2	5,61	9,88E-01	1,00E+00
TRA-TRAV35.TRAJ43	8,77	9,88E-01	1,00E+00
TRA-TRAV1-2.TRAJ36	4,39	9,89E-01	1,00E+00
TRA-TRAV9-2.TRAJ26	-6,67	9,90E-01	1,00E+00
TRB-TRBV10-2.TRBJ2-3	-5,60	9,90E-01	1,00E+00
TRA-TRAV12-1.TRAJ9	3,69	9,90E-01	1,00E+00
TRA-TRAV12-2.TRAJ40	2,69	9,91E-01	1,00E+00
TRB-TRBV7-8.TRBJ1-5	-3,26	9,91E-01	1,00E+00
TRA-TRAV2.TRAJ29	-5,20	9,91E-01	1,00E+00
TRG-TRGV2.TRGJ1	0,01	9,92E-01	1,00E+00
TRB-TRBV7-9.TRBJ1-2	0,33	9,92E-01	1,00E+00
IGH-IGHV3-21.IGHJ4	-0,24	9,93E-01	1,00E+00
TRB-TRBV6-1.TRBJ2-1	1,82	9,93E-01	1,00E+00
IGL-IGLV3-19.IGLJ2	-0,04	9,94E-01	1,00E+00
TRA-TRAV2.TRAJ26	4,49	9,94E-01	1,00E+00
TRA-TRAV13-1.TRAJ37	-0,51	9,94E-01	1,00E+00
TRA-TRAV14DV4.TRAJ26	0,92	9,95E-01	1,00E+00
TRA-TRAV17.TRAJ26	-0,05	9,95E-01	1,00E+00
TRA-TRAV12-2.TRAJ34	-0,17	9,96E-01	1,00E+00
TRB-TRBV13.TRBJ1-1	0,09	9,97E-01	1,00E+00
TRB-TRBV4-2.TRBJ2-5	-0,62	9,97E-01	1,00E+00
TRA-TRAV8-3.TRAJ43	-0,02	9,98E-01	1,00E+00
TRA-TRAV4.TRAJ13	-0,34	9,98E-01	1,00E+00
TRA-TRAV13-1.TRAJ40	-0,41	9,99E-01	1,00E+00
TRA-TRAV4.TRAJ4	0,73	9,99E-01	1,00E+00
TRB-TRBV6-5.TRBJ1-5	-0,04	9,99E-01	1,00E+00
TRA-TRAV29DV5.TRAJ56	-0,52	9,99E-01	1,00E+00
TRA-TRAV12-1.TRAJ6	0,06	9,99E-01	1,00E+00
TRA-TRAV21.TRAJ17	-0,63	9,99E-01	1,00E+00
TRA-TRAV13-2.TRAJ52	0,28	9,99E-01	1,00E+00
TRA-TRAV13-1.TRAJ23	0,16	9,99E-01	1,00E+00
TRA-TRAV9-2.TRAJ47	0,03	1,00E+00	1,00E+00
TRA-TRAV21.TRAJ34	0,05	1,00E+00	1,00E+00
RA patients at baseline were set as the reference group for referring the effect direction
