# Supplementary material for: Seven-chain adaptive immune receptor repertoire analysis in rheumatoid arthritis reveals novel features associated with disease and clinically relevant phenotypes
Source: Genome Biol. 2024 Mar 11;25:68. doi: 10.1186/s13059-024-03210-0 (PMC10926600; doi:10.1186/s13059-024-03210-0)
Supplement: Supplementary file 19 — Additional file 19: Table S15. Summary statistics of the CDR3 amino acid sequence similarity analysis on the single clones associated with rheumatoid arthritis. The number of permutations used to determine the statistical significance of the sequence similarity among the disease-associated IGK and IGL clones is shown together with the observed and averaged degree centrality values. Abbreviations: N, number of permutations; M, mean. [file 13059_2024_3210_MOESM19_ESM.ods]

## Sheet: Legend
Table S15. Summary statistics of the CDR3 amino acid sequence similarity analysis on the single clones associated with rheumatoid arthritis.
The number of permutations used to determine the statistical significance of the sequence similarity among the disease-associated IGK and IGL clones is shown together with the observed and averaged degree centrality values.
Abbreviations: N, number of permutations; M, mean.

## Sheet: Data
Chain	Similarity Metric	Observed Value (mean)	Permuted Value (m)	Permutations (N)	Pval
IGK	Degree centrality	6.68	0.000092	100000000	1E-09
IGL	Degree centrality	2.10	0.002985	100000000	1E-09
