# Supplementary material for: Seven-chain adaptive immune receptor repertoire analysis in rheumatoid arthritis reveals novel features associated with disease and clinically relevant phenotypes
Source: Genome Biol. 2024 Mar 11;25:68. doi: 10.1186/s13059-024-03210-0 (PMC10926600; doi:10.1186/s13059-024-03210-0)
Supplement: Supplementary file 21 — Additional file 21: Table S17. Summary statistics of the candidate analysis between disease-associated IGK/IGL clones and clinical phenotypes in rheumatoid arthritis. The statistical significance of the association of each single clone is shown separately for response to TNFi therapy, disease activity, RF and ACPA phenotypes. Abbreviations: FDR, false discovery rate. [file 13059_2024_3210_MOESM21_ESM.ods]

## Sheet: Legend
Table S17. Summary statistics of the candidate analysis between disease-associated IGK/IGL clones and clinical phenotypes in rheumatoid arthritis.
The statistical significance of the association of each single clone is shown separately for response to TNFi therapy, disease activity, RF and ACPA phenotypes.
Abbreviations: FDR, false discovery rate.

## Sheet: Response_to_TNFi
Clone	Chain	Pvalue	FDR
CMQALQTPPYTF	IGK	2,05E-04	1,25E-02
CQVWDSSSDRVF	IGL	4,28E-03	1,31E-01
CMQALQTLYTF	IGK	1,91E-02	3,88E-01
CMQRIEFPWTF	IGK	7,93E-02	7,82E-01
CAAWDDSLSGWVF	IGL	9,62E-02	7,82E-01
CMQGTRWPYTF	IGK	1,04E-01	7,82E-01
CMQALQTLTF	IGK	1,10E-01	7,82E-01
CQVWDSSSDHRVF	IGL	1,12E-01	7,82E-01
CMQALQTRTF	IGK	1,22E-01	7,82E-01
CMQGTHWPRTF	IGK	1,32E-01	7,82E-01
CMQALQTPGTF	IGK	1,43E-01	7,82E-01
CMQRIEFPLTF	IGK	1,58E-01	7,82E-01
CQSYDSSLYVVF	IGL	1,75E-01	7,82E-01
CMQALQTPVTF	IGK	1,82E-01	7,82E-01
CQVWDSSSDQGVF	IGL	1,92E-01	7,82E-01
CQVWDSSSDHWVF	IGL	2,42E-01	8,28E-01
CAAWDDSLSGPVF	IGL	2,60E-01	8,28E-01
CMQALQTPWTF	IGK	2,63E-01	8,28E-01
CMQALQTPPLTF	IGK	2,79E-01	8,28E-01
CMQGTHWPLTF	IGK	2,94E-01	8,28E-01
CMQALQTPRLTF	IGK	3,30E-01	8,28E-01
CMQALQTPQTF	IGK	3,39E-01	8,28E-01
CMQALQTPPWTF	IGK	3,43E-01	8,28E-01
CQVWDSSSDVVF	IGL	3,43E-01	8,28E-01
CMQALQTPTF	IGK	3,46E-01	8,28E-01
CMQALQTPRYTF	IGK	3,60E-01	8,28E-01
CQVWDSSSDHHVVF	IGL	3,69E-01	8,28E-01
CMQALQTSYTF	IGK	3,80E-01	8,28E-01
CQVWDSSSDHPVF	IGL	4,13E-01	8,45E-01
CMQGTHWPPTF	IGK	4,15E-01	8,45E-01
CMQALQTPRTF	IGK	4,46E-01	8,77E-01
CMQALQTPYTF	IGK	4,66E-01	8,88E-01
CMQALQTPDTF	IGK	4,91E-01	9,07E-01
CQVWDSSSDHVVF	IGL	5,27E-01	9,07E-01
CMQALQTPQYTF	IGK	5,33E-01	9,07E-01
CAAWDDSLSGPNWVF	IGL	5,36E-01	9,07E-01
CSSYAGSNNVVF	IGL	5,89E-01	9,18E-01
CMQALQTPPTF	IGK	6,04E-01	9,18E-01
CMQGTHWPWTF	IGK	6,14E-01	9,18E-01
CMQALQTPFTF	IGK	6,17E-01	9,18E-01
CMQSLQTPPTF	IGK	6,17E-01	9,18E-01
CGADHGSGSNFVYVF	IGL	6,35E-01	9,23E-01
CMQALQTPITF	IGK	6,56E-01	9,31E-01
CMQALQTPSITF	IGK	7,09E-01	9,46E-01
CMQALQTPMYTF	IGK	7,22E-01	9,46E-01
CMQRIEFPYTF	IGK	7,34E-01	9,46E-01
CMQALQTPHTF	IGK	7,51E-01	9,46E-01
CMQALQTPLTF	IGK	7,71E-01	9,46E-01
CQVWDSSSDHYVF	IGL	7,96E-01	9,46E-01
CMQALQTWTF	IGK	8,01E-01	9,46E-01
CGADHGSGSNFVWVF	IGL	8,04E-01	9,46E-01
CMQALQTPPITF	IGK	8,07E-01	9,46E-01
CMQSIQVPWTF	IGK	9,05E-01	1,00E+00
CMQALQTLWTF	IGK	9,59E-01	1,00E+00
CQVWDSSSDHLVVF	IGL	9,64E-01	1,00E+00
CMQATQFPRTF	IGK	9,78E-01	1,00E+00
CQVWDSSSDQEVF	IGL	9,84E-01	1,00E+00
CMQALQIPWTF	IGK	9,91E-01	1,00E+00
CGADHGSGSNFVKVF	IGL	1,00E+00	1,00E+00
CQVWDSSSDHPKVVF	IGL	1,00E+00	1,00E+00
CQQYGMSPWTF	IGK	1,00E+00	1,00E+00

## Sheet: Disease_Activity
Clone	Chain	Pvalue	FDR
CQVWDSSSDHWVF	IGL	2,90E-02	8,84E-01
CAAWDDSLSGPNWVF	IGL	5,52E-02	8,84E-01
CQVWDSSSDHHVVF	IGL	6,29E-02	8,84E-01
CMQALQTLWTF	IGK	8,09E-02	8,84E-01
CGADHGSGSNFVWVF	IGL	8,98E-02	8,84E-01
CMQALQTPMYTF	IGK	1,16E-01	8,84E-01
CMQRIEFPLTF	IGK	1,22E-01	8,84E-01
CMQALQTPRYTF	IGK	1,52E-01	8,84E-01
CMQALQTPPYTF	IGK	1,53E-01	8,84E-01
CMQALQTPITF	IGK	1,75E-01	8,84E-01
CMQALQTPPITF	IGK	1,89E-01	8,84E-01
CMQALQTPQYTF	IGK	2,17E-01	8,84E-01
CMQALQTLYTF	IGK	2,18E-01	8,84E-01
CMQRIEFPYTF	IGK	2,26E-01	8,84E-01
CMQALQTPFTF	IGK	2,39E-01	8,84E-01
CMQALQTPDTF	IGK	2,42E-01	8,84E-01
CQVWDSSSDHRVF	IGL	2,58E-01	8,84E-01
CMQALQTPGTF	IGK	2,61E-01	8,84E-01
CQVWDSSSDVVF	IGL	3,26E-01	1,00E+00
CMQALQTPHTF	IGK	3,33E-01	1,00E+00
CMQRIEFPWTF	IGK	3,76E-01	1,00E+00
CMQGTHWPWTF	IGK	3,87E-01	1,00E+00
CMQALQTPYTF	IGK	3,94E-01	1,00E+00
CMQALQTPQTF	IGK	3,96E-01	1,00E+00
CMQALQTPPWTF	IGK	4,16E-01	1,00E+00
CMQGTHWPPTF	IGK	4,34E-01	1,00E+00
CMQALQTPWTF	IGK	4,78E-01	1,00E+00
CMQALQTPTF	IGK	4,81E-01	1,00E+00
CMQALQTPPTF	IGK	4,90E-01	1,00E+00
CQSYDSSLYVVF	IGL	5,20E-01	1,00E+00
CMQALQTPLTF	IGK	5,35E-01	1,00E+00
CQVWDSSSDHLVVF	IGL	5,60E-01	1,00E+00
CMQSLQTPPTF	IGK	5,83E-01	1,00E+00
CMQALQTPSITF	IGK	6,22E-01	1,00E+00
CAAWDDSLSGWVF	IGL	6,54E-01	1,00E+00
CMQATQFPRTF	IGK	6,63E-01	1,00E+00
CMQALQTPPLTF	IGK	6,74E-01	1,00E+00
CQVWDSSSDHPVF	IGL	7,09E-01	1,00E+00
CMQALQTPVTF	IGK	7,13E-01	1,00E+00
CMQALQTRTF	IGK	7,20E-01	1,00E+00
CMQSIQVPWTF	IGK	7,25E-01	1,00E+00
CMQALQTSYTF	IGK	7,35E-01	1,00E+00
CMQGTRWPYTF	IGK	7,47E-01	1,00E+00
CMQGTHWPRTF	IGK	7,52E-01	1,00E+00
CGADHGSGSNFVYVF	IGL	7,94E-01	1,00E+00
CQVWDSSSDQGVF	IGL	8,18E-01	1,00E+00
CMQALQTWTF	IGK	8,48E-01	1,00E+00
CQVWDSSSDHYVF	IGL	8,63E-01	1,00E+00
CMQALQTPRTF	IGK	8,64E-01	1,00E+00
CQVWDSSSDHVVF	IGL	8,68E-01	1,00E+00
CQVWDSSSDRVF	IGL	9,21E-01	1,00E+00
CMQALQTLTF	IGK	9,37E-01	1,00E+00
CQVWDSSSDQEVF	IGL	9,54E-01	1,00E+00
CAAWDDSLSGPVF	IGL	9,56E-01	1,00E+00
CMQALQTPRLTF	IGK	9,92E-01	1,00E+00
CSSYAGSNNVVF	IGL	9,92E-01	1,00E+00
CMQALQIPWTF	IGK	9,92E-01	1,00E+00
CMQGTHWPLTF	IGK	9,99E-01	1,00E+00
CGADHGSGSNFVKVF	IGL	1,00E+00	1,00E+00
CQVWDSSSDHPKVVF	IGL	1,00E+00	1,00E+00
CQQYGMSPWTF	IGK	1,00E+00	1,00E+00

## Sheet: ACPA
Clone	Chain	Pvalue	FDR
CMQALQTPPITF	IGK	4,15E-02	1,00E+00
CAAWDDSLSGPVF	IGL	6,26E-02	1,00E+00
CSSYAGSNNVVF	IGL	6,75E-02	1,00E+00
CQVWDSSSDQEVF	IGL	1,01E-01	1,00E+00
CMQGTHWPLTF	IGK	1,55E-01	1,00E+00
CMQGTHWPPTF	IGK	1,83E-01	1,00E+00
CMQGTHWPRTF	IGK	2,06E-01	1,00E+00
CMQALQTLTF	IGK	2,42E-01	1,00E+00
CMQALQTPFTF	IGK	2,55E-01	1,00E+00
CMQGTHWPWTF	IGK	2,63E-01	1,00E+00
CGADHGSGSNFVWVF	IGL	3,21E-01	1,00E+00
CQVWDSSSDHLVVF	IGL	3,80E-01	1,00E+00
CQVWDSSSDQGVF	IGL	3,84E-01	1,00E+00
CMQALQTPHTF	IGK	3,90E-01	1,00E+00
CMQALQTRTF	IGK	4,11E-01	1,00E+00
CMQRIEFPYTF	IGK	4,23E-01	1,00E+00
CMQALQTPRTF	IGK	4,81E-01	1,00E+00
CMQALQTPPTF	IGK	4,89E-01	1,00E+00
CMQALQTPDTF	IGK	4,90E-01	1,00E+00
CMQALQTPPYTF	IGK	4,90E-01	1,00E+00
CMQATQFPRTF	IGK	4,96E-01	1,00E+00
CMQALQTPQTF	IGK	4,98E-01	1,00E+00
CGADHGSGSNFVYVF	IGL	5,09E-01	1,00E+00
CQVWDSSSDHPVF	IGL	5,09E-01	1,00E+00
CQSYDSSLYVVF	IGL	5,18E-01	1,00E+00
CQVWDSSSDHHVVF	IGL	5,20E-01	1,00E+00
CMQALQTPQYTF	IGK	5,32E-01	1,00E+00
CMQALQTPGTF	IGK	5,65E-01	1,00E+00
CMQALQTPRLTF	IGK	5,90E-01	1,00E+00
CMQALQTPVTF	IGK	5,95E-01	1,00E+00
CMQALQTPPLTF	IGK	5,97E-01	1,00E+00
CMQRIEFPLTF	IGK	6,01E-01	1,00E+00
CAAWDDSLSGWVF	IGL	6,04E-01	1,00E+00
CQVWDSSSDHYVF	IGL	6,07E-01	1,00E+00
CMQALQTPTF	IGK	6,09E-01	1,00E+00
CMQALQTPLTF	IGK	6,18E-01	1,00E+00
CMQALQTLWTF	IGK	6,40E-01	1,00E+00
CMQALQTPMYTF	IGK	6,48E-01	1,00E+00
CMQALQTPWTF	IGK	6,56E-01	1,00E+00
CMQALQTLYTF	IGK	7,08E-01	1,00E+00
CMQALQTWTF	IGK	7,12E-01	1,00E+00
CMQALQTSYTF	IGK	7,35E-01	1,00E+00
CMQALQTPITF	IGK	7,63E-01	1,00E+00
CQVWDSSSDHVVF	IGL	7,69E-01	1,00E+00
CMQALQTPSITF	IGK	7,97E-01	1,00E+00
CQVWDSSSDVVF	IGL	8,68E-01	1,00E+00
CMQALQTPYTF	IGK	8,84E-01	1,00E+00
CQVWDSSSDRVF	IGL	8,90E-01	1,00E+00
CMQRIEFPWTF	IGK	9,04E-01	1,00E+00
CQVWDSSSDHWVF	IGL	9,08E-01	1,00E+00
CMQALQIPWTF	IGK	9,11E-01	1,00E+00
CQVWDSSSDHRVF	IGL	9,21E-01	1,00E+00
CMQALQTPPWTF	IGK	9,25E-01	1,00E+00
CMQGTRWPYTF	IGK	9,40E-01	1,00E+00
CMQSLQTPPTF	IGK	9,47E-01	1,00E+00
CMQALQTPRYTF	IGK	9,66E-01	1,00E+00
CMQSIQVPWTF	IGK	9,95E-01	1,00E+00
CAAWDDSLSGPNWVF	IGL	1,00E+00	1,00E+00
CGADHGSGSNFVKVF	IGL	1,00E+00	1,00E+00
CQVWDSSSDHPKVVF	IGL	1,00E+00	1,00E+00
CQQYGMSPWTF	IGK	1,00E+00	1,00E+00

## Sheet: RF
Clone	Chain	Pvalue	FDR
CMQALQTPTF	IGK	4,75E-03	2,90E-01
CSSYAGSNNVVF	IGL	1,97E-02	5,79E-01
CGADHGSGSNFVWVF	IGL	2,85E-02	5,79E-01
CMQGTRWPYTF	IGK	4,60E-02	7,02E-01
CMQALQTPGTF	IGK	1,17E-01	9,13E-01
CMQALQTRTF	IGK	1,21E-01	9,13E-01
CMQALQTPVTF	IGK	1,53E-01	9,13E-01
CMQRIEFPLTF	IGK	2,04E-01	9,13E-01
CMQALQIPWTF	IGK	2,20E-01	9,13E-01
CMQSIQVPWTF	IGK	2,24E-01	9,13E-01
CAAWDDSLSGPNWVF	IGL	2,29E-01	9,13E-01
CMQALQTPSITF	IGK	2,29E-01	9,13E-01
CMQALQTPMYTF	IGK	2,30E-01	9,13E-01
CMQALQTPQTF	IGK	2,59E-01	9,13E-01
CQVWDSSSDHLVVF	IGL	2,82E-01	9,13E-01
CMQATQFPRTF	IGK	3,08E-01	9,13E-01
CMQALQTPRTF	IGK	3,11E-01	9,13E-01
CQSYDSSLYVVF	IGL	3,60E-01	9,13E-01
CMQALQTLYTF	IGK	3,80E-01	9,13E-01
CMQGTHWPWTF	IGK	3,80E-01	9,13E-01
CMQALQTPPWTF	IGK	4,27E-01	9,13E-01
CMQALQTPPYTF	IGK	4,33E-01	9,13E-01
CMQALQTPHTF	IGK	4,38E-01	9,13E-01
CMQALQTPITF	IGK	4,42E-01	9,13E-01
CMQALQTPRLTF	IGK	4,50E-01	9,13E-01
CMQGTHWPPTF	IGK	4,53E-01	9,13E-01
CQVWDSSSDRVF	IGL	4,57E-01	9,13E-01
CMQALQTPPLTF	IGK	4,59E-01	9,13E-01
CAAWDDSLSGPVF	IGL	4,77E-01	9,13E-01
CMQALQTPWTF	IGK	5,00E-01	9,13E-01
CAAWDDSLSGWVF	IGL	5,04E-01	9,13E-01
CMQGTHWPLTF	IGK	5,34E-01	9,13E-01
CMQALQTPRYTF	IGK	5,50E-01	9,13E-01
CQVWDSSSDHYVF	IGL	5,55E-01	9,13E-01
CQVWDSSSDVVF	IGL	5,60E-01	9,13E-01
CQVWDSSSDQEVF	IGL	5,74E-01	9,13E-01
CMQSLQTPPTF	IGK	5,82E-01	9,13E-01
CQVWDSSSDHWVF	IGL	5,83E-01	9,13E-01
CMQRIEFPWTF	IGK	5,87E-01	9,13E-01
CQVWDSSSDHRVF	IGL	5,99E-01	9,13E-01
CMQALQTPFTF	IGK	6,34E-01	9,33E-01
CMQALQTPDTF	IGK	6,43E-01	9,33E-01
CQVWDSSSDHPVF	IGL	6,65E-01	9,44E-01
CMQGTHWPRTF	IGK	7,44E-01	1,00E+00
CQVWDSSSDQGVF	IGL	7,62E-01	1,00E+00
CMQALQTLWTF	IGK	8,14E-01	1,00E+00
CQVWDSSSDHHVVF	IGL	8,19E-01	1,00E+00
CMQALQTPYTF	IGK	8,26E-01	1,00E+00
CMQALQTLTF	IGK	8,32E-01	1,00E+00
CMQALQTPPTF	IGK	8,63E-01	1,00E+00
CMQALQTPLTF	IGK	8,72E-01	1,00E+00
CMQALQTSYTF	IGK	8,92E-01	1,00E+00
CMQALQTPPITF	IGK	9,13E-01	1,00E+00
CMQRIEFPYTF	IGK	9,25E-01	1,00E+00
CMQALQTPQYTF	IGK	9,47E-01	1,00E+00
CGADHGSGSNFVYVF	IGL	9,59E-01	1,00E+00
CMQALQTWTF	IGK	9,71E-01	1,00E+00
CQVWDSSSDHVVF	IGL	9,95E-01	1,00E+00
CGADHGSGSNFVKVF	IGL	1,00E+00	1,00E+00
CQVWDSSSDHPKVVF	IGL	1,00E+00	1,00E+00
CQQYGMSPWTF	IGK	1,00E+00	1,00E+00
