# Supplementary material for: Seven-chain adaptive immune receptor repertoire analysis in rheumatoid arthritis reveals novel features associated with disease and clinically relevant phenotypes
Source: Genome Biol. 2024 Mar 11;25:68. doi: 10.1186/s13059-024-03210-0 (PMC10926600; doi:10.1186/s13059-024-03210-0)
Supplement: Supplementary file 22 — Additional file 22: Table S18. Summary statistics of the meta-clone association analysis with rheumatoid arthritis. The statistical significance of the association between each meta-clone and rheumatoid arthritis is shown at the chain level. For each meta-clone, the statistical significance determined by the Hurdle, continuous and discrete models is provided. Abbreviations: FDR, false discovery rate. [file 13059_2024_3210_MOESM22_ESM.ods]

## Sheet: Legend
Table S18. Summary statistics of the meta-clone association analysis with rheumatoid arthritis.
The statistical significance of the association between each meta-clone and rheumatoid arthritis is shown at the chain level. For each meta-clone, the statistical significance determined by the Hurdle, continuous and discrete models is provided.
Abbreviations: FDR, false discovery rate.

## Sheet: TRA
Meta-clone	Pval.hurdle	FDR.hurdle	Pval.disc	FDR.disc	Pval.cont	FDR.cont
Meta-clone 14	6,67E-04	5,07E-01	1,00E+00	1,00E+00	1,31E-04	1,25E-01
Meta-clone 109	3,23E-03	5,07E-01	3,23E-03	5,51E-01	1,00E+00	1,00E+00
Meta-clone 32	4,22E-03	5,07E-01	1,00E+00	1,00E+00	9,42E-04	3,02E-01
Meta-clone 227	4,54E-03	5,07E-01	4,54E-03	5,51E-01	1,00E+00	1,00E+00
Meta-clone 140	4,88E-03	5,07E-01	4,88E-03	5,51E-01	1,00E+00	1,00E+00
Meta-clone 24	5,23E-03	5,07E-01	1,00E+00	1,00E+00	1,19E-03	3,02E-01
Meta-clone 19	5,54E-03	5,07E-01	1,00E+00	1,00E+00	1,27E-03	3,02E-01
Meta-clone 78	5,97E-03	5,07E-01	5,97E-03	5,51E-01	1,00E+00	1,00E+00
Meta-clone 104	5,99E-03	5,07E-01	5,99E-03	5,51E-01	1,00E+00	1,00E+00
Meta-clone 891	6,31E-03	5,07E-01	6,31E-03	5,51E-01	1,00E+00	1,00E+00
Meta-clone 449	9,20E-03	5,07E-01	9,20E-03	5,51E-01	1,00E+00	1,00E+00
Meta-clone 13	1,16E-02	5,07E-01	1,00E+00	1,00E+00	2,84E-03	5,42E-01
Meta-clone 169	1,44E-02	5,07E-01	1,44E-02	5,51E-01	1,00E+00	1,00E+00
Meta-clone 255	1,57E-02	5,07E-01	5,28E-02	5,51E-01	3,26E-02	1,00E+00
Meta-clone 136	1,63E-02	5,07E-01	1,63E-02	5,51E-01	1,00E+00	1,00E+00
Meta-clone 28	1,63E-02	5,07E-01	1,00E+00	1,00E+00	4,13E-03	6,57E-01
Meta-clone 344	1,77E-02	5,07E-01	1,77E-02	5,51E-01	1,00E+00	1,00E+00
Meta-clone 162	1,94E-02	5,07E-01	1,94E-02	5,51E-01	1,00E+00	1,00E+00
Meta-clone 355	2,04E-02	5,07E-01	2,04E-02	5,51E-01	1,00E+00	1,00E+00
Meta-clone 212	2,11E-02	5,07E-01	2,11E-02	5,51E-01	1,00E+00	1,00E+00
Meta-clone 3940	2,31E-02	5,07E-01	2,31E-02	5,51E-01	1,00E+00	1,00E+00
Meta-clone 436	2,35E-02	5,07E-01	2,35E-02	5,51E-01	1,00E+00	1,00E+00
Meta-clone 579	2,37E-02	5,07E-01	2,37E-02	5,51E-01	1,00E+00	1,00E+00
Meta-clone 672	2,39E-02	5,07E-01	2,39E-02	5,51E-01	1,00E+00	1,00E+00
Meta-clone 908	2,44E-02	5,07E-01	2,44E-02	5,51E-01	1,00E+00	1,00E+00
Meta-clone 457	2,46E-02	5,07E-01	2,46E-02	5,51E-01	1,00E+00	1,00E+00
Meta-clone 639	2,50E-02	5,07E-01	2,50E-02	5,51E-01	1,00E+00	1,00E+00
Meta-clone 857	2,67E-02	5,07E-01	2,67E-02	5,51E-01	1,00E+00	1,00E+00
Meta-clone 425	2,78E-02	5,07E-01	2,78E-02	5,51E-01	1,00E+00	1,00E+00
Meta-clone 4792	2,80E-02	5,07E-01	2,80E-02	5,51E-01	1,00E+00	1,00E+00
Meta-clone 205	2,82E-02	5,07E-01	2,82E-02	5,51E-01	1,00E+00	1,00E+00
Meta-clone 130	2,82E-02	5,07E-01	2,82E-02	5,51E-01	1,00E+00	1,00E+00
Meta-clone 861	2,83E-02	5,07E-01	2,83E-02	5,51E-01	1,00E+00	1,00E+00
Meta-clone 487	2,94E-02	5,07E-01	2,94E-02	5,51E-01	1,00E+00	1,00E+00
Meta-clone 4594	3,01E-02	5,07E-01	3,01E-02	5,51E-01	1,00E+00	1,00E+00
Meta-clone 50	3,03E-02	5,07E-01	8,68E-01	9,82E-01	8,31E-03	1,00E+00
Meta-clone 711	3,11E-02	5,07E-01	3,11E-02	5,51E-01	1,00E+00	1,00E+00
Meta-clone 912	3,32E-02	5,07E-01	3,32E-02	5,51E-01	1,00E+00	1,00E+00
Meta-clone 150	3,36E-02	5,07E-01	3,36E-02	5,51E-01	1,00E+00	1,00E+00
Meta-clone 471	3,37E-02	5,07E-01	3,37E-02	5,51E-01	1,00E+00	1,00E+00
Meta-clone 543	3,42E-02	5,07E-01	3,42E-02	5,51E-01	1,00E+00	1,00E+00
Meta-clone 589	3,50E-02	5,07E-01	3,50E-02	5,51E-01	1,00E+00	1,00E+00
Meta-clone 210	3,52E-02	5,07E-01	3,52E-02	5,51E-01	1,00E+00	1,00E+00
Meta-clone 526	3,54E-02	5,07E-01	3,54E-02	5,51E-01	1,00E+00	1,00E+00
Meta-clone 340	3,58E-02	5,07E-01	3,58E-02	5,51E-01	1,00E+00	1,00E+00
Meta-clone 207	3,62E-02	5,07E-01	3,62E-02	5,51E-01	1,00E+00	1,00E+00
Meta-clone 455	3,67E-02	5,07E-01	3,67E-02	5,51E-01	1,00E+00	1,00E+00
Meta-clone 406	3,76E-02	5,07E-01	3,76E-02	5,51E-01	1,00E+00	1,00E+00
Meta-clone 707	3,80E-02	5,07E-01	3,80E-02	5,51E-01	1,00E+00	1,00E+00
Meta-clone 564	3,87E-02	5,07E-01	3,87E-02	5,51E-01	1,00E+00	1,00E+00
Meta-clone 447	3,89E-02	5,07E-01	3,89E-02	5,51E-01	1,00E+00	1,00E+00
Meta-clone 488	3,94E-02	5,07E-01	3,94E-02	5,51E-01	1,00E+00	1,00E+00
Meta-clone 524	3,97E-02	5,07E-01	3,97E-02	5,51E-01	1,00E+00	1,00E+00
Meta-clone 868	4,06E-02	5,07E-01	4,06E-02	5,51E-01	1,00E+00	1,00E+00
Meta-clone 737	4,16E-02	5,07E-01	4,16E-02	5,51E-01	1,00E+00	1,00E+00
Meta-clone 522	4,19E-02	5,07E-01	4,19E-02	5,51E-01	1,00E+00	1,00E+00
Meta-clone 324	4,20E-02	5,07E-01	4,20E-02	5,51E-01	1,00E+00	1,00E+00
Meta-clone 424	4,22E-02	5,07E-01	4,22E-02	5,51E-01	1,00E+00	1,00E+00
Meta-clone 18	4,26E-02	5,07E-01	1,00E+00	1,00E+00	1,20E-02	1,00E+00
Meta-clone 675	4,29E-02	5,07E-01	4,29E-02	5,51E-01	1,00E+00	1,00E+00
Meta-clone 899	4,32E-02	5,07E-01	4,32E-02	5,51E-01	1,00E+00	1,00E+00
Meta-clone 747	4,47E-02	5,07E-01	4,47E-02	5,51E-01	1,00E+00	1,00E+00
Meta-clone 304	4,56E-02	5,07E-01	4,56E-02	5,51E-01	1,00E+00	1,00E+00
Meta-clone 761	4,57E-02	5,07E-01	4,57E-02	5,51E-01	1,00E+00	1,00E+00
Meta-clone 4533	4,57E-02	5,07E-01	4,57E-02	5,51E-01	1,00E+00	1,00E+00
Meta-clone 96	4,71E-02	5,07E-01	1,51E-02	5,51E-01	6,47E-01	1,00E+00
Meta-clone 807	4,76E-02	5,07E-01	4,76E-02	5,51E-01	1,00E+00	1,00E+00
Meta-clone 101	4,81E-02	5,07E-01	4,97E-02	5,51E-01	1,36E-01	1,00E+00
Meta-clone 575	4,81E-02	5,07E-01	4,81E-02	5,51E-01	1,00E+00	1,00E+00
Meta-clone 37	4,92E-02	5,07E-01	7,46E-01	9,33E-01	1,50E-02	1,00E+00
Meta-clone 809	4,93E-02	5,07E-01	4,93E-02	5,51E-01	1,00E+00	1,00E+00
Meta-clone 313	5,09E-02	5,07E-01	5,09E-02	5,51E-01	1,00E+00	1,00E+00
Meta-clone 828	5,11E-02	5,07E-01	5,11E-02	5,51E-01	1,00E+00	1,00E+00
Meta-clone 845	5,18E-02	5,07E-01	5,18E-02	5,51E-01	1,00E+00	1,00E+00
Meta-clone 493	5,23E-02	5,07E-01	5,23E-02	5,51E-01	1,00E+00	1,00E+00
Meta-clone 708	5,30E-02	5,07E-01	5,30E-02	5,51E-01	1,00E+00	1,00E+00
Meta-clone 572	5,33E-02	5,07E-01	5,33E-02	5,51E-01	1,00E+00	1,00E+00
Meta-clone 106	5,34E-02	5,07E-01	5,34E-02	5,51E-01	1,00E+00	1,00E+00
Meta-clone 378	5,34E-02	5,07E-01	5,34E-02	5,51E-01	1,00E+00	1,00E+00
Meta-clone 412	5,39E-02	5,07E-01	5,39E-02	5,51E-01	1,00E+00	1,00E+00
Meta-clone 528	5,47E-02	5,07E-01	5,47E-02	5,51E-01	1,00E+00	1,00E+00
Meta-clone 719	5,53E-02	5,07E-01	5,53E-02	5,51E-01	1,00E+00	1,00E+00
Meta-clone 4033	5,53E-02	5,07E-01	5,53E-02	5,51E-01	1,00E+00	1,00E+00
Meta-clone 254	5,53E-02	5,07E-01	5,53E-02	5,51E-01	1,00E+00	1,00E+00
Meta-clone 465	5,56E-02	5,07E-01	5,56E-02	5,51E-01	1,00E+00	1,00E+00
Meta-clone 29	5,56E-02	5,07E-01	1,00E+00	1,00E+00	1,62E-02	1,00E+00
Meta-clone 65	5,57E-02	5,07E-01	2,00E-01	8,42E-01	4,20E-02	1,00E+00
Meta-clone 734	5,57E-02	5,07E-01	5,57E-02	5,51E-01	1,00E+00	1,00E+00
Meta-clone 264	5,59E-02	5,07E-01	5,59E-02	5,51E-01	1,00E+00	1,00E+00
Meta-clone 651	5,63E-02	5,07E-01	5,63E-02	5,51E-01	1,00E+00	1,00E+00
Meta-clone 333	5,68E-02	5,07E-01	5,68E-02	5,51E-01	1,00E+00	1,00E+00
Meta-clone 519	5,73E-02	5,07E-01	5,73E-02	5,51E-01	1,00E+00	1,00E+00
Meta-clone 933	5,78E-02	5,07E-01	5,78E-02	5,51E-01	1,00E+00	1,00E+00
Meta-clone 468	5,88E-02	5,07E-01	5,88E-02	5,51E-01	1,00E+00	1,00E+00
Meta-clone 54	5,94E-02	5,07E-01	1,65E-01	7,65E-01	5,37E-02	1,00E+00
Meta-clone 3934	5,95E-02	5,07E-01	5,95E-02	5,51E-01	1,00E+00	1,00E+00
Meta-clone 3933	5,97E-02	5,07E-01	5,97E-02	5,51E-01	1,00E+00	1,00E+00
Meta-clone 552	5,97E-02	5,07E-01	5,97E-02	5,51E-01	1,00E+00	1,00E+00
Meta-clone 269	5,97E-02	5,07E-01	5,97E-02	5,51E-01	1,00E+00	1,00E+00
Meta-clone 349	6,05E-02	5,07E-01	6,05E-02	5,51E-01	1,00E+00	1,00E+00
Meta-clone 859	6,09E-02	5,07E-01	6,09E-02	5,51E-01	1,00E+00	1,00E+00
Meta-clone 472	6,13E-02	5,07E-01	6,13E-02	5,51E-01	1,00E+00	1,00E+00
Meta-clone 760	6,16E-02	5,07E-01	6,16E-02	5,51E-01	1,00E+00	1,00E+00
Meta-clone 3748	6,24E-02	5,07E-01	6,24E-02	5,51E-01	1,00E+00	1,00E+00
Meta-clone 260	6,25E-02	5,07E-01	6,25E-02	5,51E-01	1,00E+00	1,00E+00
Meta-clone 292	6,28E-02	5,07E-01	6,28E-02	5,51E-01	1,00E+00	1,00E+00
Meta-clone 2664	6,30E-02	5,07E-01	6,30E-02	5,51E-01	1,00E+00	1,00E+00
Meta-clone 940	6,34E-02	5,07E-01	6,34E-02	5,51E-01	1,00E+00	1,00E+00
Meta-clone 558	6,37E-02	5,07E-01	6,37E-02	5,51E-01	1,00E+00	1,00E+00
Meta-clone 237	6,41E-02	5,07E-01	6,41E-02	5,51E-01	1,00E+00	1,00E+00
Meta-clone 319	6,44E-02	5,07E-01	6,44E-02	5,51E-01	1,00E+00	1,00E+00
Meta-clone 844	6,50E-02	5,07E-01	6,50E-02	5,51E-01	1,00E+00	1,00E+00
Meta-clone 529	6,50E-02	5,07E-01	6,50E-02	5,51E-01	1,00E+00	1,00E+00
Meta-clone 438	6,57E-02	5,07E-01	6,57E-02	5,51E-01	1,00E+00	1,00E+00
Meta-clone 592	6,59E-02	5,07E-01	6,59E-02	5,51E-01	1,00E+00	1,00E+00
Meta-clone 663	6,61E-02	5,07E-01	6,61E-02	5,51E-01	1,00E+00	1,00E+00
Meta-clone 748	6,63E-02	5,07E-01	6,63E-02	5,51E-01	1,00E+00	1,00E+00
Meta-clone 296	6,66E-02	5,07E-01	6,66E-02	5,51E-01	1,00E+00	1,00E+00
Meta-clone 864	6,68E-02	5,07E-01	6,68E-02	5,51E-01	1,00E+00	1,00E+00
Meta-clone 657	6,68E-02	5,07E-01	6,68E-02	5,51E-01	1,00E+00	1,00E+00
Meta-clone 782	6,72E-02	5,07E-01	6,72E-02	5,51E-01	1,00E+00	1,00E+00
Meta-clone 297	6,74E-02	5,07E-01	6,74E-02	5,51E-01	1,00E+00	1,00E+00
Meta-clone 755	6,82E-02	5,07E-01	6,82E-02	5,51E-01	1,00E+00	1,00E+00
Meta-clone 3648	6,83E-02	5,07E-01	6,83E-02	5,51E-01	1,00E+00	1,00E+00
Meta-clone 714	6,83E-02	5,07E-01	6,83E-02	5,51E-01	1,00E+00	1,00E+00
Meta-clone 691	6,83E-02	5,07E-01	6,83E-02	5,51E-01	1,00E+00	1,00E+00
Meta-clone 650	6,85E-02	5,07E-01	6,85E-02	5,51E-01	1,00E+00	1,00E+00
Meta-clone 939	6,85E-02	5,07E-01	6,85E-02	5,51E-01	1,00E+00	1,00E+00
Meta-clone 816	6,91E-02	5,07E-01	6,91E-02	5,51E-01	1,00E+00	1,00E+00
Meta-clone 896	6,95E-02	5,07E-01	6,95E-02	5,51E-01	1,00E+00	1,00E+00
Meta-clone 698	6,97E-02	5,07E-01	6,97E-02	5,51E-01	1,00E+00	1,00E+00
Meta-clone 285	7,00E-02	5,07E-01	7,00E-02	5,51E-01	1,00E+00	1,00E+00
Meta-clone 615	7,06E-02	5,07E-01	7,06E-02	5,51E-01	1,00E+00	1,00E+00
Meta-clone 199	7,20E-02	5,10E-01	7,20E-02	5,51E-01	1,00E+00	1,00E+00
Meta-clone 851	7,21E-02	5,10E-01	7,21E-02	5,51E-01	1,00E+00	1,00E+00
Meta-clone 291	7,30E-02	5,11E-01	7,30E-02	5,52E-01	1,00E+00	1,00E+00
Meta-clone 749	7,34E-02	5,11E-01	7,34E-02	5,52E-01	1,00E+00	1,00E+00
Meta-clone 4297	7,45E-02	5,12E-01	7,45E-02	5,52E-01	1,00E+00	1,00E+00
Meta-clone 833	7,48E-02	5,12E-01	7,48E-02	5,52E-01	1,00E+00	1,00E+00
Meta-clone 602	7,56E-02	5,12E-01	7,56E-02	5,52E-01	1,00E+00	1,00E+00
Meta-clone 49	7,61E-02	5,12E-01	3,14E-01	9,31E-01	4,19E-02	1,00E+00
Meta-clone 744	7,79E-02	5,13E-01	7,79E-02	5,54E-01	1,00E+00	1,00E+00
Meta-clone 790	7,85E-02	5,13E-01	7,85E-02	5,54E-01	1,00E+00	1,00E+00
Meta-clone 610	7,85E-02	5,13E-01	7,85E-02	5,54E-01	1,00E+00	1,00E+00
Meta-clone 585	7,97E-02	5,13E-01	7,97E-02	5,54E-01	1,00E+00	1,00E+00
Meta-clone 289	7,98E-02	5,13E-01	7,98E-02	5,54E-01	1,00E+00	1,00E+00
Meta-clone 286	7,99E-02	5,13E-01	7,99E-02	5,54E-01	1,00E+00	1,00E+00
Meta-clone 2575	8,01E-02	5,13E-01	8,01E-02	5,54E-01	1,00E+00	1,00E+00
Meta-clone 490	8,09E-02	5,15E-01	8,09E-02	5,54E-01	1,00E+00	1,00E+00
Meta-clone 686	8,16E-02	5,16E-01	8,16E-02	5,54E-01	1,00E+00	1,00E+00
Meta-clone 225	8,21E-02	5,16E-01	8,21E-02	5,54E-01	1,00E+00	1,00E+00
Meta-clone 534	8,37E-02	5,16E-01	8,37E-02	5,54E-01	1,00E+00	1,00E+00
Meta-clone 720	8,48E-02	5,16E-01	8,48E-02	5,54E-01	1,00E+00	1,00E+00
Meta-clone 652	8,49E-02	5,16E-01	8,49E-02	5,54E-01	1,00E+00	1,00E+00
Meta-clone 763	8,54E-02	5,16E-01	8,54E-02	5,54E-01	1,00E+00	1,00E+00
Meta-clone 151	8,54E-02	5,16E-01	1,87E-01	8,16E-01	7,46E-02	1,00E+00
Meta-clone 485	8,60E-02	5,16E-01	8,60E-02	5,54E-01	1,00E+00	1,00E+00
Meta-clone 127	8,63E-02	5,16E-01	8,63E-02	5,54E-01	1,00E+00	1,00E+00
Meta-clone 799	8,69E-02	5,16E-01	8,69E-02	5,54E-01	1,00E+00	1,00E+00
Meta-clone 371	8,70E-02	5,16E-01	8,70E-02	5,54E-01	1,00E+00	1,00E+00
Meta-clone 881	8,84E-02	5,21E-01	8,84E-02	5,59E-01	1,00E+00	1,00E+00
Meta-clone 72	8,91E-02	5,22E-01	8,91E-02	5,60E-01	1,00E+00	1,00E+00
Meta-clone 836	9,06E-02	5,27E-01	9,06E-02	5,65E-01	1,00E+00	1,00E+00
Meta-clone 924	9,15E-02	5,29E-01	9,15E-02	5,67E-01	1,00E+00	1,00E+00
Meta-clone 671	9,20E-02	5,29E-01	9,20E-02	5,67E-01	1,00E+00	1,00E+00
Meta-clone 315	9,29E-02	5,31E-01	9,29E-02	5,69E-01	1,00E+00	1,00E+00
Meta-clone 788	9,38E-02	5,33E-01	9,38E-02	5,70E-01	1,00E+00	1,00E+00
Meta-clone 669	9,51E-02	5,37E-01	9,51E-02	5,75E-01	1,00E+00	1,00E+00
Meta-clone 667	9,65E-02	5,42E-01	9,65E-02	5,79E-01	1,00E+00	1,00E+00
Meta-clone 801	9,75E-02	5,42E-01	9,75E-02	5,79E-01	1,00E+00	1,00E+00
Meta-clone 654	9,82E-02	5,42E-01	9,82E-02	5,79E-01	1,00E+00	1,00E+00
Meta-clone 546	9,83E-02	5,42E-01	9,83E-02	5,79E-01	1,00E+00	1,00E+00
Meta-clone 695	9,99E-02	5,48E-01	9,99E-02	5,85E-01	1,00E+00	1,00E+00
Meta-clone 55	1,01E-01	5,49E-01	8,04E-01	9,66E-01	3,33E-02	1,00E+00
Meta-clone 931	1,03E-01	5,54E-01	1,03E-01	5,96E-01	1,00E+00	1,00E+00
Meta-clone 918	1,03E-01	5,54E-01	1,03E-01	5,96E-01	1,00E+00	1,00E+00
Meta-clone 856	1,04E-01	5,54E-01	1,04E-01	5,96E-01	1,00E+00	1,00E+00
Meta-clone 45	1,04E-01	5,54E-01	1,78E-01	7,92E-01	9,92E-02	1,00E+00
Meta-clone 835	1,05E-01	5,55E-01	1,05E-01	5,98E-01	1,00E+00	1,00E+00
Meta-clone 354	1,08E-01	5,70E-01	1,08E-01	6,14E-01	1,00E+00	1,00E+00
Meta-clone 345	1,09E-01	5,72E-01	1,09E-01	6,16E-01	1,00E+00	1,00E+00
Meta-clone 133	1,12E-01	5,83E-01	1,12E-01	6,28E-01	1,00E+00	1,00E+00
Meta-clone 867	1,13E-01	5,89E-01	1,13E-01	6,34E-01	1,00E+00	1,00E+00
Meta-clone 713	1,15E-01	5,93E-01	1,15E-01	6,34E-01	1,00E+00	1,00E+00
Meta-clone 4787	1,16E-01	5,93E-01	1,16E-01	6,34E-01	1,00E+00	1,00E+00
Meta-clone 373	1,16E-01	5,93E-01	1,16E-01	6,34E-01	1,00E+00	1,00E+00
Meta-clone 382	1,20E-01	6,06E-01	1,20E-01	6,49E-01	1,00E+00	1,00E+00
Meta-clone 142	1,20E-01	6,06E-01	1,20E-01	6,49E-01	1,00E+00	1,00E+00
Meta-clone 25	1,21E-01	6,06E-01	1,00E+00	1,00E+00	3,98E-02	1,00E+00
Meta-clone 531	1,21E-01	6,06E-01	1,21E-01	6,51E-01	1,00E+00	1,00E+00
Meta-clone 4160	1,23E-01	6,10E-01	1,23E-01	6,53E-01	1,00E+00	1,00E+00
Meta-clone 668	1,23E-01	6,10E-01	1,23E-01	6,53E-01	1,00E+00	1,00E+00
Meta-clone 499	1,24E-01	6,10E-01	1,24E-01	6,53E-01	1,00E+00	1,00E+00
Meta-clone 114	1,25E-01	6,10E-01	1,25E-01	6,53E-01	1,00E+00	1,00E+00
Meta-clone 712	1,26E-01	6,10E-01	1,26E-01	6,53E-01	1,00E+00	1,00E+00
Meta-clone 245	1,26E-01	6,10E-01	1,26E-01	6,53E-01	1,00E+00	1,00E+00
Meta-clone 779	1,27E-01	6,10E-01	1,27E-01	6,53E-01	1,00E+00	1,00E+00
Meta-clone 131	1,28E-01	6,17E-01	1,82E-01	7,99E-01	1,28E-01	1,00E+00
Meta-clone 82	1,32E-01	6,30E-01	2,94E-01	9,31E-01	8,59E-02	1,00E+00
Meta-clone 619	1,33E-01	6,32E-01	1,33E-01	6,83E-01	1,00E+00	1,00E+00
Meta-clone 555	1,34E-01	6,32E-01	1,34E-01	6,83E-01	1,00E+00	1,00E+00
Meta-clone 458	1,35E-01	6,33E-01	1,35E-01	6,84E-01	1,00E+00	1,00E+00
Meta-clone 536	1,37E-01	6,33E-01	1,37E-01	6,84E-01	1,00E+00	1,00E+00
Meta-clone 163	1,37E-01	6,33E-01	1,37E-01	6,84E-01	1,00E+00	1,00E+00
Meta-clone 203	1,38E-01	6,33E-01	1,38E-01	6,84E-01	1,00E+00	1,00E+00
Meta-clone 849	1,38E-01	6,33E-01	1,38E-01	6,84E-01	1,00E+00	1,00E+00
Meta-clone 584	1,38E-01	6,33E-01	1,38E-01	6,84E-01	1,00E+00	1,00E+00
Meta-clone 692	1,41E-01	6,33E-01	1,41E-01	6,84E-01	1,00E+00	1,00E+00
Meta-clone 84	1,41E-01	6,33E-01	2,09E-01	8,63E-01	1,27E-01	1,00E+00
Meta-clone 694	1,41E-01	6,33E-01	1,41E-01	6,84E-01	1,00E+00	1,00E+00
Meta-clone 889	1,42E-01	6,33E-01	1,42E-01	6,84E-01	1,00E+00	1,00E+00
Meta-clone 547	1,42E-01	6,33E-01	1,42E-01	6,84E-01	1,00E+00	1,00E+00
Meta-clone 598	1,42E-01	6,33E-01	1,42E-01	6,84E-01	1,00E+00	1,00E+00
Meta-clone 124	1,43E-01	6,33E-01	1,43E-01	6,84E-01	1,00E+00	1,00E+00
Meta-clone 721	1,49E-01	6,56E-01	1,49E-01	7,08E-01	1,00E+00	1,00E+00
Meta-clone 570	1,49E-01	6,56E-01	1,49E-01	7,08E-01	1,00E+00	1,00E+00
Meta-clone 335	1,54E-01	6,75E-01	1,54E-01	7,28E-01	1,00E+00	1,00E+00
Meta-clone 88	1,55E-01	6,75E-01	1,55E-01	7,28E-01	1,00E+00	1,00E+00
Meta-clone 21	1,63E-01	7,06E-01	1,00E+00	1,00E+00	5,66E-02	1,00E+00
Meta-clone 855	1,64E-01	7,07E-01	1,64E-01	7,65E-01	1,00E+00	1,00E+00
Meta-clone 588	1,64E-01	7,07E-01	1,64E-01	7,65E-01	1,00E+00	1,00E+00
Meta-clone 943	1,66E-01	7,10E-01	1,66E-01	7,65E-01	1,00E+00	1,00E+00
Meta-clone 759	1,68E-01	7,18E-01	1,68E-01	7,73E-01	1,00E+00	1,00E+00
Meta-clone 235	1,70E-01	7,21E-01	1,70E-01	7,78E-01	1,00E+00	1,00E+00
Meta-clone 95	1,71E-01	7,21E-01	6,11E-02	5,51E-01	8,66E-01	1,00E+00
Meta-clone 290	1,72E-01	7,22E-01	1,72E-01	7,80E-01	1,00E+00	1,00E+00
Meta-clone 717	1,72E-01	7,22E-01	1,72E-01	7,80E-01	1,00E+00	1,00E+00
Meta-clone 108	1,73E-01	7,23E-01	1,73E-01	7,81E-01	1,00E+00	1,00E+00
Meta-clone 118	1,76E-01	7,29E-01	1,76E-01	7,87E-01	1,00E+00	1,00E+00
Meta-clone 282	1,76E-01	7,29E-01	1,76E-01	7,87E-01	1,00E+00	1,00E+00
Meta-clone 186	1,79E-01	7,37E-01	1,79E-01	7,92E-01	1,00E+00	1,00E+00
Meta-clone 3440	1,83E-01	7,48E-01	1,83E-01	8,00E-01	1,00E+00	1,00E+00
Meta-clone 616	1,85E-01	7,56E-01	5,77E-01	9,31E-01	8,01E-02	1,00E+00
Meta-clone 6	1,89E-01	7,70E-01	1,00E+00	1,00E+00	6,81E-02	1,00E+00
Meta-clone 658	1,92E-01	7,76E-01	1,92E-01	8,33E-01	1,00E+00	1,00E+00
Meta-clone 63	1,93E-01	7,78E-01	1,16E-01	6,34E-01	3,65E-01	1,00E+00
Meta-clone 102	1,97E-01	7,91E-01	7,20E-02	5,51E-01	9,21E-01	1,00E+00
Meta-clone 193	1,98E-01	7,91E-01	1,98E-01	8,42E-01	1,00E+00	1,00E+00
Meta-clone 784	1,99E-01	7,91E-01	1,99E-01	8,42E-01	1,00E+00	1,00E+00
Meta-clone 246	2,00E-01	7,91E-01	2,00E-01	8,42E-01	1,00E+00	1,00E+00
Meta-clone 928	2,03E-01	8,00E-01	2,03E-01	8,49E-01	1,00E+00	1,00E+00
Meta-clone 90	2,04E-01	8,00E-01	8,24E-02	5,54E-01	6,85E-01	1,00E+00
Meta-clone 76	2,04E-01	8,00E-01	1,94E-01	8,36E-01	2,22E-01	1,00E+00
Meta-clone 183	2,07E-01	8,06E-01	2,07E-01	8,62E-01	1,00E+00	1,00E+00
Meta-clone 214	2,07E-01	8,06E-01	2,07E-01	8,62E-01	1,00E+00	1,00E+00
Meta-clone 123	2,13E-01	8,25E-01	2,13E-01	8,74E-01	1,00E+00	1,00E+00
Meta-clone 806	2,16E-01	8,31E-01	2,16E-01	8,81E-01	1,00E+00	1,00E+00
Meta-clone 20	2,20E-01	8,43E-01	1,00E+00	1,00E+00	8,17E-02	1,00E+00
Meta-clone 244	2,26E-01	8,63E-01	2,26E-01	9,11E-01	1,00E+00	1,00E+00
Meta-clone 4275	2,28E-01	8,66E-01	2,28E-01	9,13E-01	1,00E+00	1,00E+00
Meta-clone 494	2,33E-01	8,82E-01	2,33E-01	9,29E-01	1,00E+00	1,00E+00
Meta-clone 251	2,35E-01	8,85E-01	2,35E-01	9,31E-01	1,00E+00	1,00E+00
Meta-clone 126	2,35E-01	8,85E-01	2,35E-01	9,31E-01	1,00E+00	1,00E+00
Meta-clone 128	2,37E-01	8,87E-01	2,37E-01	9,31E-01	1,00E+00	1,00E+00
Meta-clone 497	2,39E-01	8,91E-01	2,39E-01	9,31E-01	1,00E+00	1,00E+00
Meta-clone 119	2,43E-01	9,02E-01	2,43E-01	9,31E-01	1,00E+00	1,00E+00
Meta-clone 221	2,46E-01	9,06E-01	2,46E-01	9,31E-01	1,00E+00	1,00E+00
Meta-clone 201	2,51E-01	9,06E-01	2,51E-01	9,31E-01	1,00E+00	1,00E+00
Meta-clone 415	2,53E-01	9,06E-01	2,53E-01	9,31E-01	1,00E+00	1,00E+00
Meta-clone 196	2,54E-01	9,06E-01	2,54E-01	9,31E-01	1,00E+00	1,00E+00
Meta-clone 295	2,55E-01	9,06E-01	2,55E-01	9,31E-01	1,00E+00	1,00E+00
Meta-clone 900	2,57E-01	9,06E-01	2,57E-01	9,31E-01	1,00E+00	1,00E+00
Meta-clone 681	2,58E-01	9,06E-01	2,58E-01	9,31E-01	1,00E+00	1,00E+00
Meta-clone 462	2,59E-01	9,06E-01	2,59E-01	9,31E-01	1,00E+00	1,00E+00
Meta-clone 60	2,60E-01	9,06E-01	5,04E-01	9,31E-01	1,34E-01	1,00E+00
Meta-clone 97	2,62E-01	9,06E-01	3,50E-01	9,31E-01	1,79E-01	1,00E+00
Meta-clone 173	2,64E-01	9,06E-01	2,64E-01	9,31E-01	1,00E+00	1,00E+00
Meta-clone 427	2,66E-01	9,06E-01	2,66E-01	9,31E-01	1,00E+00	1,00E+00
Meta-clone 413	2,68E-01	9,06E-01	2,68E-01	9,31E-01	1,00E+00	1,00E+00
Meta-clone 208	2,69E-01	9,06E-01	2,69E-01	9,31E-01	1,00E+00	1,00E+00
Meta-clone 379	2,70E-01	9,06E-01	2,70E-01	9,31E-01	1,00E+00	1,00E+00
Meta-clone 484	2,72E-01	9,06E-01	2,72E-01	9,31E-01	1,00E+00	1,00E+00
Meta-clone 33	2,72E-01	9,06E-01	1,00E+00	1,00E+00	1,07E-01	1,00E+00
Meta-clone 525	2,74E-01	9,06E-01	2,74E-01	9,31E-01	1,00E+00	1,00E+00
Meta-clone 481	2,75E-01	9,06E-01	2,75E-01	9,31E-01	1,00E+00	1,00E+00
Meta-clone 491	2,75E-01	9,06E-01	2,75E-01	9,31E-01	1,00E+00	1,00E+00
Meta-clone 274	2,75E-01	9,06E-01	2,75E-01	9,31E-01	1,00E+00	1,00E+00
Meta-clone 74	2,76E-01	9,06E-01	2,76E-01	9,31E-01	1,00E+00	1,00E+00
Meta-clone 250	2,77E-01	9,06E-01	2,77E-01	9,31E-01	1,00E+00	1,00E+00
Meta-clone 401	2,77E-01	9,06E-01	2,77E-01	9,31E-01	1,00E+00	1,00E+00
Meta-clone 670	2,77E-01	9,06E-01	2,77E-01	9,31E-01	1,00E+00	1,00E+00
Meta-clone 218	2,79E-01	9,06E-01	2,79E-01	9,31E-01	1,00E+00	1,00E+00
Meta-clone 305	2,84E-01	9,06E-01	2,84E-01	9,31E-01	1,00E+00	1,00E+00
Meta-clone 387	2,86E-01	9,06E-01	2,86E-01	9,31E-01	1,00E+00	1,00E+00
Meta-clone 495	2,87E-01	9,06E-01	2,87E-01	9,31E-01	1,00E+00	1,00E+00
Meta-clone 705	2,89E-01	9,06E-01	2,89E-01	9,31E-01	1,00E+00	1,00E+00
Meta-clone 170	2,90E-01	9,06E-01	2,90E-01	9,31E-01	1,00E+00	1,00E+00
Meta-clone 517	2,93E-01	9,06E-01	2,93E-01	9,31E-01	1,00E+00	1,00E+00
Meta-clone 107	2,94E-01	9,06E-01	2,94E-01	9,31E-01	1,00E+00	1,00E+00
Meta-clone 3981	2,95E-01	9,06E-01	2,95E-01	9,31E-01	1,00E+00	1,00E+00
Meta-clone 515	2,96E-01	9,06E-01	2,59E-01	9,31E-01	2,82E-01	1,00E+00
Meta-clone 240	2,97E-01	9,06E-01	2,97E-01	9,31E-01	1,00E+00	1,00E+00
Meta-clone 149	2,97E-01	9,06E-01	2,97E-01	9,31E-01	1,00E+00	1,00E+00
Meta-clone 514	2,98E-01	9,06E-01	2,98E-01	9,31E-01	1,00E+00	1,00E+00
Meta-clone 680	2,99E-01	9,06E-01	2,99E-01	9,31E-01	1,00E+00	1,00E+00
Meta-clone 42	3,00E-01	9,06E-01	3,42E-01	9,31E-01	2,20E-01	1,00E+00
Meta-clone 863	3,01E-01	9,06E-01	3,01E-01	9,31E-01	1,00E+00	1,00E+00
Meta-clone 486	3,03E-01	9,06E-01	3,03E-01	9,31E-01	1,00E+00	1,00E+00
Meta-clone 830	3,04E-01	9,06E-01	3,04E-01	9,31E-01	1,00E+00	1,00E+00
Meta-clone 194	3,04E-01	9,06E-01	3,04E-01	9,31E-01	1,00E+00	1,00E+00
Meta-clone 607	3,07E-01	9,06E-01	3,07E-01	9,31E-01	1,00E+00	1,00E+00
Meta-clone 780	3,07E-01	9,06E-01	3,07E-01	9,31E-01	1,00E+00	1,00E+00
Meta-clone 40	3,08E-01	9,06E-01	5,80E-01	9,31E-01	1,52E-01	1,00E+00
Meta-clone 407	3,08E-01	9,06E-01	3,08E-01	9,31E-01	1,00E+00	1,00E+00
Meta-clone 284	3,09E-01	9,06E-01	3,09E-01	9,31E-01	1,00E+00	1,00E+00
Meta-clone 548	3,09E-01	9,06E-01	3,09E-01	9,31E-01	1,00E+00	1,00E+00
Meta-clone 926	3,10E-01	9,06E-01	3,10E-01	9,31E-01	1,00E+00	1,00E+00
Meta-clone 198	3,12E-01	9,06E-01	3,12E-01	9,31E-01	1,00E+00	1,00E+00
Meta-clone 872	3,13E-01	9,06E-01	3,13E-01	9,31E-01	1,00E+00	1,00E+00
Meta-clone 22	3,14E-01	9,06E-01	1,00E+00	1,00E+00	1,28E-01	1,00E+00
Meta-clone 59	3,15E-01	9,06E-01	5,08E-01	9,31E-01	1,71E-01	1,00E+00
Meta-clone 479	3,15E-01	9,06E-01	3,15E-01	9,31E-01	1,00E+00	1,00E+00
Meta-clone 158	3,16E-01	9,06E-01	3,16E-01	9,31E-01	1,00E+00	1,00E+00
Meta-clone 775	3,17E-01	9,06E-01	3,17E-01	9,31E-01	1,00E+00	1,00E+00
Meta-clone 180	3,21E-01	9,06E-01	3,21E-01	9,31E-01	1,00E+00	1,00E+00
Meta-clone 356	3,23E-01	9,06E-01	3,23E-01	9,31E-01	1,00E+00	1,00E+00
Meta-clone 696	3,25E-01	9,06E-01	3,25E-01	9,31E-01	1,00E+00	1,00E+00
Meta-clone 716	3,26E-01	9,06E-01	3,26E-01	9,31E-01	1,00E+00	1,00E+00
Meta-clone 4340	3,26E-01	9,06E-01	3,26E-01	9,31E-01	1,00E+00	1,00E+00
Meta-clone 709	3,28E-01	9,06E-01	3,28E-01	9,31E-01	1,00E+00	1,00E+00
Meta-clone 922	3,29E-01	9,06E-01	3,29E-01	9,31E-01	1,00E+00	1,00E+00
Meta-clone 604	3,32E-01	9,06E-01	3,32E-01	9,31E-01	1,00E+00	1,00E+00
Meta-clone 80	3,32E-01	9,06E-01	3,32E-01	9,31E-01	1,00E+00	1,00E+00
Meta-clone 474	3,33E-01	9,06E-01	3,33E-01	9,31E-01	1,00E+00	1,00E+00
Meta-clone 879	3,34E-01	9,06E-01	3,34E-01	9,31E-01	1,00E+00	1,00E+00
Meta-clone 507	3,37E-01	9,06E-01	3,37E-01	9,31E-01	1,00E+00	1,00E+00
Meta-clone 593	3,38E-01	9,06E-01	3,38E-01	9,31E-01	1,00E+00	1,00E+00
Meta-clone 217	3,39E-01	9,06E-01	3,39E-01	9,31E-01	1,00E+00	1,00E+00
Meta-clone 165	3,39E-01	9,06E-01	2,23E-01	9,07E-01	4,10E-01	1,00E+00
Meta-clone 156	3,42E-01	9,06E-01	3,42E-01	9,31E-01	1,00E+00	1,00E+00
Meta-clone 383	3,42E-01	9,06E-01	3,42E-01	9,31E-01	1,00E+00	1,00E+00
Meta-clone 4047	3,42E-01	9,06E-01	3,42E-01	9,31E-01	1,00E+00	1,00E+00
Meta-clone 3531	3,42E-01	9,06E-01	3,42E-01	9,31E-01	1,00E+00	1,00E+00
Meta-clone 357	3,45E-01	9,06E-01	3,45E-01	9,31E-01	1,00E+00	1,00E+00
Meta-clone 230	3,46E-01	9,06E-01	3,46E-01	9,31E-01	1,00E+00	1,00E+00
Meta-clone 2670	3,51E-01	9,06E-01	3,51E-01	9,31E-01	1,00E+00	1,00E+00
Meta-clone 160	3,53E-01	9,06E-01	3,53E-01	9,31E-01	1,00E+00	1,00E+00
Meta-clone 843	3,59E-01	9,06E-01	3,59E-01	9,31E-01	1,00E+00	1,00E+00
Meta-clone 233	3,59E-01	9,06E-01	3,59E-01	9,31E-01	1,00E+00	1,00E+00
Meta-clone 370	3,60E-01	9,06E-01	3,60E-01	9,31E-01	1,00E+00	1,00E+00
Meta-clone 325	3,60E-01	9,06E-01	3,60E-01	9,31E-01	1,00E+00	1,00E+00
Meta-clone 252	3,62E-01	9,06E-01	3,62E-01	9,31E-01	1,00E+00	1,00E+00
Meta-clone 239	3,62E-01	9,06E-01	3,62E-01	9,31E-01	1,00E+00	1,00E+00
Meta-clone 608	3,64E-01	9,06E-01	3,64E-01	9,31E-01	1,00E+00	1,00E+00
Meta-clone 440	3,65E-01	9,06E-01	3,65E-01	9,31E-01	1,00E+00	1,00E+00
Meta-clone 86	3,67E-01	9,06E-01	2,81E-01	9,31E-01	3,59E-01	1,00E+00
Meta-clone 647	3,67E-01	9,06E-01	3,67E-01	9,31E-01	1,00E+00	1,00E+00
Meta-clone 4035	3,68E-01	9,06E-01	3,68E-01	9,31E-01	1,00E+00	1,00E+00
Meta-clone 644	3,71E-01	9,06E-01	3,71E-01	9,31E-01	1,00E+00	1,00E+00
Meta-clone 164	3,72E-01	9,06E-01	3,72E-01	9,31E-01	1,00E+00	1,00E+00
Meta-clone 56	3,73E-01	9,06E-01	5,88E-01	9,31E-01	1,95E-01	1,00E+00
Meta-clone 419	3,73E-01	9,06E-01	1,99E-01	8,42E-01	5,71E-01	1,00E+00
Meta-clone 271	3,76E-01	9,06E-01	3,76E-01	9,31E-01	1,00E+00	1,00E+00
Meta-clone 234	3,76E-01	9,06E-01	3,76E-01	9,31E-01	1,00E+00	1,00E+00
Meta-clone 247	3,77E-01	9,06E-01	3,77E-01	9,31E-01	1,00E+00	1,00E+00
Meta-clone 182	3,77E-01	9,06E-01	3,77E-01	9,31E-01	1,00E+00	1,00E+00
Meta-clone 409	3,78E-01	9,06E-01	3,78E-01	9,31E-01	1,00E+00	1,00E+00
Meta-clone 258	3,79E-01	9,06E-01	3,79E-01	9,31E-01	1,00E+00	1,00E+00
Meta-clone 701	3,83E-01	9,06E-01	3,83E-01	9,31E-01	1,00E+00	1,00E+00
Meta-clone 509	3,84E-01	9,06E-01	3,84E-01	9,31E-01	1,00E+00	1,00E+00
Meta-clone 248	3,86E-01	9,06E-01	6,49E-01	9,31E-01	1,93E-01	1,00E+00
Meta-clone 919	3,86E-01	9,06E-01	3,86E-01	9,31E-01	1,00E+00	1,00E+00
Meta-clone 404	3,90E-01	9,06E-01	3,90E-01	9,31E-01	1,00E+00	1,00E+00
Meta-clone 578	3,92E-01	9,06E-01	3,92E-01	9,31E-01	1,00E+00	1,00E+00
Meta-clone 798	3,94E-01	9,06E-01	3,94E-01	9,31E-01	1,00E+00	1,00E+00
Meta-clone 627	3,96E-01	9,06E-01	3,96E-01	9,31E-01	1,00E+00	1,00E+00
Meta-clone 735	3,98E-01	9,06E-01	3,98E-01	9,31E-01	1,00E+00	1,00E+00
Meta-clone 112	4,00E-01	9,06E-01	4,00E-01	9,31E-01	1,00E+00	1,00E+00
Meta-clone 567	4,02E-01	9,06E-01	4,02E-01	9,31E-01	1,00E+00	1,00E+00
Meta-clone 540	4,03E-01	9,06E-01	4,03E-01	9,31E-01	1,00E+00	1,00E+00
Meta-clone 433	4,05E-01	9,06E-01	4,05E-01	9,31E-01	1,00E+00	1,00E+00
Meta-clone 399	4,05E-01	9,06E-01	4,05E-01	9,31E-01	1,00E+00	1,00E+00
Meta-clone 858	4,05E-01	9,06E-01	4,05E-01	9,31E-01	1,00E+00	1,00E+00
Meta-clone 400	4,06E-01	9,06E-01	4,06E-01	9,31E-01	1,00E+00	1,00E+00
Meta-clone 617	4,06E-01	9,06E-01	4,06E-01	9,31E-01	1,00E+00	1,00E+00
Meta-clone 917	4,07E-01	9,06E-01	4,07E-01	9,31E-01	1,00E+00	1,00E+00
Meta-clone 537	4,07E-01	9,06E-01	4,07E-01	9,31E-01	1,00E+00	1,00E+00
Meta-clone 674	4,08E-01	9,06E-01	4,08E-01	9,31E-01	1,00E+00	1,00E+00
Meta-clone 871	4,09E-01	9,06E-01	4,09E-01	9,31E-01	1,00E+00	1,00E+00
Meta-clone 266	4,09E-01	9,06E-01	4,09E-01	9,31E-01	1,00E+00	1,00E+00
Meta-clone 439	4,09E-01	9,06E-01	4,09E-01	9,31E-01	1,00E+00	1,00E+00
Meta-clone 190	4,10E-01	9,06E-01	4,10E-01	9,31E-01	1,00E+00	1,00E+00
Meta-clone 434	4,10E-01	9,06E-01	4,10E-01	9,31E-01	1,00E+00	1,00E+00
Meta-clone 3662	4,10E-01	9,06E-01	4,10E-01	9,31E-01	1,00E+00	1,00E+00
Meta-clone 740	4,11E-01	9,06E-01	4,11E-01	9,31E-01	1,00E+00	1,00E+00
Meta-clone 824	4,11E-01	9,06E-01	4,11E-01	9,31E-01	1,00E+00	1,00E+00
Meta-clone 351	4,13E-01	9,06E-01	4,13E-01	9,31E-01	1,00E+00	1,00E+00
Meta-clone 745	4,13E-01	9,06E-01	4,13E-01	9,31E-01	1,00E+00	1,00E+00
Meta-clone 812	4,13E-01	9,06E-01	4,13E-01	9,31E-01	1,00E+00	1,00E+00
Meta-clone 590	4,15E-01	9,06E-01	4,15E-01	9,31E-01	1,00E+00	1,00E+00
Meta-clone 676	4,15E-01	9,06E-01	4,15E-01	9,31E-01	1,00E+00	1,00E+00
Meta-clone 805	4,16E-01	9,06E-01	4,16E-01	9,31E-01	1,00E+00	1,00E+00
Meta-clone 426	4,17E-01	9,06E-01	4,17E-01	9,31E-01	1,00E+00	1,00E+00
Meta-clone 758	4,18E-01	9,06E-01	4,18E-01	9,31E-01	1,00E+00	1,00E+00
Meta-clone 115	4,19E-01	9,06E-01	4,19E-01	9,31E-01	1,00E+00	1,00E+00
Meta-clone 179	4,20E-01	9,06E-01	4,20E-01	9,31E-01	1,00E+00	1,00E+00
Meta-clone 30	4,21E-01	9,06E-01	1,00E+00	1,00E+00	1,89E-01	1,00E+00
Meta-clone 875	4,23E-01	9,06E-01	4,23E-01	9,31E-01	1,00E+00	1,00E+00
Meta-clone 384	4,23E-01	9,06E-01	4,23E-01	9,31E-01	1,00E+00	1,00E+00
Meta-clone 374	4,24E-01	9,06E-01	4,24E-01	9,31E-01	1,00E+00	1,00E+00
Meta-clone 200	4,25E-01	9,06E-01	4,25E-01	9,31E-01	1,00E+00	1,00E+00
Meta-clone 541	4,25E-01	9,06E-01	4,25E-01	9,31E-01	1,00E+00	1,00E+00
Meta-clone 787	4,27E-01	9,06E-01	4,27E-01	9,31E-01	1,00E+00	1,00E+00
Meta-clone 757	4,27E-01	9,06E-01	4,27E-01	9,31E-01	1,00E+00	1,00E+00
Meta-clone 36	4,28E-01	9,06E-01	2,25E-01	9,09E-01	6,37E-01	1,00E+00
Meta-clone 724	4,28E-01	9,06E-01	4,28E-01	9,31E-01	1,00E+00	1,00E+00
Meta-clone 58	4,29E-01	9,06E-01	1,93E-01	8,35E-01	9,83E-01	1,00E+00
Meta-clone 259	4,29E-01	9,06E-01	4,29E-01	9,31E-01	1,00E+00	1,00E+00
Meta-clone 731	4,29E-01	9,06E-01	4,29E-01	9,31E-01	1,00E+00	1,00E+00
Meta-clone 428	4,30E-01	9,06E-01	4,30E-01	9,31E-01	1,00E+00	1,00E+00
Meta-clone 776	4,31E-01	9,06E-01	4,31E-01	9,31E-01	1,00E+00	1,00E+00
Meta-clone 613	4,32E-01	9,06E-01	4,32E-01	9,31E-01	1,00E+00	1,00E+00
Meta-clone 446	4,33E-01	9,06E-01	4,33E-01	9,31E-01	1,00E+00	1,00E+00
Meta-clone 624	4,34E-01	9,06E-01	4,34E-01	9,31E-01	1,00E+00	1,00E+00
Meta-clone 122	4,35E-01	9,06E-01	8,10E-01	9,66E-01	2,05E-01	1,00E+00
Meta-clone 677	4,37E-01	9,06E-01	4,37E-01	9,31E-01	1,00E+00	1,00E+00
Meta-clone 533	4,38E-01	9,06E-01	4,38E-01	9,31E-01	1,00E+00	1,00E+00
Meta-clone 848	4,38E-01	9,06E-01	4,38E-01	9,31E-01	1,00E+00	1,00E+00
Meta-clone 145	4,39E-01	9,06E-01	5,11E-01	9,31E-01	2,70E-01	1,00E+00
Meta-clone 715	4,40E-01	9,06E-01	4,40E-01	9,31E-01	1,00E+00	1,00E+00
Meta-clone 693	4,41E-01	9,06E-01	4,41E-01	9,31E-01	1,00E+00	1,00E+00
Meta-clone 704	4,41E-01	9,06E-01	4,41E-01	9,31E-01	1,00E+00	1,00E+00
Meta-clone 920	4,42E-01	9,06E-01	4,42E-01	9,31E-01	1,00E+00	1,00E+00
Meta-clone 890	4,43E-01	9,06E-01	4,43E-01	9,31E-01	1,00E+00	1,00E+00
Meta-clone 256	4,43E-01	9,06E-01	4,43E-01	9,31E-01	1,00E+00	1,00E+00
Meta-clone 276	4,43E-01	9,06E-01	4,43E-01	9,31E-01	1,00E+00	1,00E+00
Meta-clone 429	4,44E-01	9,06E-01	4,44E-01	9,31E-01	1,00E+00	1,00E+00
Meta-clone 600	4,47E-01	9,06E-01	4,47E-01	9,31E-01	1,00E+00	1,00E+00
Meta-clone 464	4,48E-01	9,06E-01	4,48E-01	9,31E-01	1,00E+00	1,00E+00
Meta-clone 746	4,48E-01	9,06E-01	4,48E-01	9,31E-01	1,00E+00	1,00E+00
Meta-clone 393	4,49E-01	9,06E-01	4,49E-01	9,31E-01	1,00E+00	1,00E+00
Meta-clone 796	4,49E-01	9,06E-01	4,49E-01	9,31E-01	1,00E+00	1,00E+00
Meta-clone 893	4,52E-01	9,06E-01	4,52E-01	9,31E-01	1,00E+00	1,00E+00
Meta-clone 280	4,52E-01	9,06E-01	4,52E-01	9,31E-01	1,00E+00	1,00E+00
Meta-clone 435	4,55E-01	9,06E-01	4,55E-01	9,31E-01	1,00E+00	1,00E+00
Meta-clone 3994	4,56E-01	9,06E-01	4,56E-01	9,31E-01	1,00E+00	1,00E+00
Meta-clone 842	4,57E-01	9,06E-01	4,57E-01	9,31E-01	1,00E+00	1,00E+00
Meta-clone 275	4,57E-01	9,06E-01	4,57E-01	9,31E-01	1,00E+00	1,00E+00
Meta-clone 171	4,59E-01	9,06E-01	2,12E-01	8,72E-01	9,94E-01	1,00E+00
Meta-clone 463	4,59E-01	9,06E-01	4,59E-01	9,31E-01	1,00E+00	1,00E+00
Meta-clone 336	4,59E-01	9,06E-01	4,59E-01	9,31E-01	1,00E+00	1,00E+00
Meta-clone 767	4,60E-01	9,06E-01	4,60E-01	9,31E-01	1,00E+00	1,00E+00
Meta-clone 308	4,62E-01	9,06E-01	4,62E-01	9,31E-01	1,00E+00	1,00E+00
Meta-clone 557	4,65E-01	9,06E-01	4,65E-01	9,31E-01	1,00E+00	1,00E+00
Meta-clone 498	4,66E-01	9,06E-01	4,66E-01	9,31E-01	1,00E+00	1,00E+00
Meta-clone 68	4,70E-01	9,06E-01	8,33E-01	9,74E-01	2,26E-01	1,00E+00
Meta-clone 476	4,71E-01	9,06E-01	4,71E-01	9,31E-01	1,00E+00	1,00E+00
Meta-clone 738	4,72E-01	9,06E-01	4,72E-01	9,31E-01	1,00E+00	1,00E+00
Meta-clone 3815	4,72E-01	9,06E-01	4,72E-01	9,31E-01	1,00E+00	1,00E+00
Meta-clone 281	4,72E-01	9,06E-01	4,72E-01	9,31E-01	1,00E+00	1,00E+00
Meta-clone 466	4,73E-01	9,06E-01	4,73E-01	9,31E-01	1,00E+00	1,00E+00
Meta-clone 831	4,74E-01	9,06E-01	4,74E-01	9,31E-01	1,00E+00	1,00E+00
Meta-clone 301	4,74E-01	9,06E-01	4,74E-01	9,31E-01	1,00E+00	1,00E+00
Meta-clone 878	4,75E-01	9,06E-01	4,75E-01	9,31E-01	1,00E+00	1,00E+00
Meta-clone 847	4,75E-01	9,06E-01	4,75E-01	9,31E-01	1,00E+00	1,00E+00
Meta-clone 437	4,76E-01	9,06E-01	4,76E-01	9,31E-01	1,00E+00	1,00E+00
Meta-clone 47	4,76E-01	9,06E-01	3,50E-01	9,31E-01	4,34E-01	1,00E+00
Meta-clone 408	4,76E-01	9,06E-01	4,76E-01	9,31E-01	1,00E+00	1,00E+00
Meta-clone 802	4,77E-01	9,06E-01	4,77E-01	9,31E-01	1,00E+00	1,00E+00
Meta-clone 539	4,78E-01	9,06E-01	4,78E-01	9,31E-01	1,00E+00	1,00E+00
Meta-clone 317	4,80E-01	9,06E-01	4,80E-01	9,31E-01	1,00E+00	1,00E+00
Meta-clone 312	4,80E-01	9,06E-01	4,80E-01	9,31E-01	1,00E+00	1,00E+00
Meta-clone 532	4,81E-01	9,06E-01	4,81E-01	9,31E-01	1,00E+00	1,00E+00
Meta-clone 100	4,82E-01	9,06E-01	4,82E-01	9,31E-01	1,00E+00	1,00E+00
Meta-clone 206	4,82E-01	9,06E-01	4,82E-01	9,31E-01	1,00E+00	1,00E+00
Meta-clone 769	4,82E-01	9,06E-01	4,82E-01	9,31E-01	1,00E+00	1,00E+00
Meta-clone 4058	4,84E-01	9,06E-01	4,84E-01	9,31E-01	1,00E+00	1,00E+00
Meta-clone 3053	4,85E-01	9,06E-01	4,85E-01	9,31E-01	1,00E+00	1,00E+00
Meta-clone 730	4,85E-01	9,06E-01	4,85E-01	9,31E-01	1,00E+00	1,00E+00
Meta-clone 632	4,85E-01	9,06E-01	4,85E-01	9,31E-01	1,00E+00	1,00E+00
Meta-clone 98	4,86E-01	9,06E-01	5,15E-01	9,31E-01	3,12E-01	1,00E+00
Meta-clone 148	4,86E-01	9,06E-01	4,86E-01	9,31E-01	1,00E+00	1,00E+00
Meta-clone 456	4,87E-01	9,06E-01	4,87E-01	9,31E-01	1,00E+00	1,00E+00
Meta-clone 535	4,87E-01	9,06E-01	4,87E-01	9,31E-01	1,00E+00	1,00E+00
Meta-clone 569	4,88E-01	9,06E-01	4,88E-01	9,31E-01	1,00E+00	1,00E+00
Meta-clone 596	4,89E-01	9,06E-01	4,89E-01	9,31E-01	1,00E+00	1,00E+00
Meta-clone 489	4,89E-01	9,06E-01	4,89E-01	9,31E-01	1,00E+00	1,00E+00
Meta-clone 191	4,91E-01	9,06E-01	4,91E-01	9,31E-01	1,00E+00	1,00E+00
Meta-clone 178	4,92E-01	9,06E-01	4,92E-01	9,31E-01	1,00E+00	1,00E+00
Meta-clone 4	4,93E-01	9,06E-01	1,00E+00	1,00E+00	2,34E-01	1,00E+00
Meta-clone 683	4,93E-01	9,06E-01	4,93E-01	9,31E-01	1,00E+00	1,00E+00
Meta-clone 4646	4,96E-01	9,06E-01	4,96E-01	9,31E-01	1,00E+00	1,00E+00
Meta-clone 682	4,97E-01	9,06E-01	4,97E-01	9,31E-01	1,00E+00	1,00E+00
Meta-clone 342	4,98E-01	9,06E-01	4,98E-01	9,31E-01	1,00E+00	1,00E+00
Meta-clone 911	4,99E-01	9,06E-01	4,99E-01	9,31E-01	1,00E+00	1,00E+00
Meta-clone 883	4,99E-01	9,06E-01	4,99E-01	9,31E-01	1,00E+00	1,00E+00
Meta-clone 188	5,02E-01	9,06E-01	5,02E-01	9,31E-01	1,00E+00	1,00E+00
Meta-clone 4180	5,02E-01	9,06E-01	5,02E-01	9,31E-01	1,00E+00	1,00E+00
Meta-clone 321	5,03E-01	9,06E-01	5,03E-01	9,31E-01	1,00E+00	1,00E+00
Meta-clone 209	5,03E-01	9,06E-01	5,03E-01	9,31E-01	1,00E+00	1,00E+00
Meta-clone 4765	5,04E-01	9,06E-01	5,04E-01	9,31E-01	1,00E+00	1,00E+00
Meta-clone 125	5,05E-01	9,06E-01	5,05E-01	9,31E-01	1,00E+00	1,00E+00
Meta-clone 789	5,06E-01	9,06E-01	5,06E-01	9,31E-01	1,00E+00	1,00E+00
Meta-clone 916	5,08E-01	9,06E-01	5,08E-01	9,31E-01	1,00E+00	1,00E+00
Meta-clone 367	5,08E-01	9,06E-01	5,08E-01	9,31E-01	1,00E+00	1,00E+00
Meta-clone 75	5,10E-01	9,06E-01	5,45E-01	9,31E-01	3,22E-01	1,00E+00
Meta-clone 372	5,12E-01	9,06E-01	5,12E-01	9,31E-01	1,00E+00	1,00E+00
Meta-clone 838	5,12E-01	9,06E-01	5,12E-01	9,31E-01	1,00E+00	1,00E+00
Meta-clone 753	5,15E-01	9,06E-01	5,15E-01	9,31E-01	1,00E+00	1,00E+00
Meta-clone 770	5,16E-01	9,06E-01	5,16E-01	9,31E-01	1,00E+00	1,00E+00
Meta-clone 2770	5,16E-01	9,06E-01	5,16E-01	9,31E-01	1,00E+00	1,00E+00
Meta-clone 894	5,16E-01	9,06E-01	5,16E-01	9,31E-01	1,00E+00	1,00E+00
Meta-clone 862	5,17E-01	9,06E-01	5,17E-01	9,31E-01	1,00E+00	1,00E+00
Meta-clone 283	5,19E-01	9,06E-01	5,19E-01	9,31E-01	1,00E+00	1,00E+00
Meta-clone 385	5,20E-01	9,06E-01	5,20E-01	9,31E-01	1,00E+00	1,00E+00
Meta-clone 562	5,21E-01	9,06E-01	5,21E-01	9,31E-01	1,00E+00	1,00E+00
Meta-clone 521	5,23E-01	9,06E-01	5,23E-01	9,31E-01	1,00E+00	1,00E+00
Meta-clone 560	5,23E-01	9,06E-01	5,23E-01	9,31E-01	1,00E+00	1,00E+00
Meta-clone 554	5,24E-01	9,06E-01	5,24E-01	9,31E-01	1,00E+00	1,00E+00
Meta-clone 92	5,25E-01	9,06E-01	5,25E-01	9,31E-01	1,00E+00	1,00E+00
Meta-clone 635	5,25E-01	9,06E-01	5,25E-01	9,31E-01	1,00E+00	1,00E+00
Meta-clone 189	5,25E-01	9,06E-01	5,25E-01	9,31E-01	1,00E+00	1,00E+00
Meta-clone 375	5,26E-01	9,06E-01	5,26E-01	9,31E-01	1,00E+00	1,00E+00
Meta-clone 880	5,27E-01	9,06E-01	5,27E-01	9,31E-01	1,00E+00	1,00E+00
Meta-clone 64	5,28E-01	9,06E-01	3,70E-01	9,31E-01	4,91E-01	1,00E+00
Meta-clone 460	5,28E-01	9,06E-01	5,28E-01	9,31E-01	1,00E+00	1,00E+00
Meta-clone 389	5,28E-01	9,06E-01	5,28E-01	9,31E-01	1,00E+00	1,00E+00
Meta-clone 278	5,28E-01	9,06E-01	5,28E-01	9,31E-01	1,00E+00	1,00E+00
Meta-clone 794	5,29E-01	9,06E-01	5,29E-01	9,31E-01	1,00E+00	1,00E+00
Meta-clone 331	5,30E-01	9,06E-01	5,30E-01	9,31E-01	1,00E+00	1,00E+00
Meta-clone 904	5,30E-01	9,06E-01	5,30E-01	9,31E-01	1,00E+00	1,00E+00
Meta-clone 938	5,31E-01	9,06E-01	5,31E-01	9,31E-01	1,00E+00	1,00E+00
Meta-clone 364	5,33E-01	9,06E-01	5,33E-01	9,31E-01	1,00E+00	1,00E+00
Meta-clone 700	5,34E-01	9,06E-01	5,34E-01	9,31E-01	1,00E+00	1,00E+00
Meta-clone 4083	5,35E-01	9,06E-01	5,35E-01	9,31E-01	1,00E+00	1,00E+00
Meta-clone 62	5,36E-01	9,06E-01	7,77E-01	9,52E-01	2,80E-01	1,00E+00
Meta-clone 277	5,37E-01	9,06E-01	5,37E-01	9,31E-01	1,00E+00	1,00E+00
Meta-clone 503	5,38E-01	9,06E-01	5,38E-01	9,31E-01	1,00E+00	1,00E+00
Meta-clone 339	5,39E-01	9,06E-01	5,39E-01	9,31E-01	1,00E+00	1,00E+00
Meta-clone 772	5,39E-01	9,06E-01	5,39E-01	9,31E-01	1,00E+00	1,00E+00
Meta-clone 621	5,39E-01	9,06E-01	5,39E-01	9,31E-01	1,00E+00	1,00E+00
Meta-clone 815	5,39E-01	9,06E-01	5,39E-01	9,31E-01	1,00E+00	1,00E+00
Meta-clone 866	5,40E-01	9,06E-01	5,40E-01	9,31E-01	1,00E+00	1,00E+00
Meta-clone 327	5,41E-01	9,06E-01	5,41E-01	9,31E-01	1,00E+00	1,00E+00
Meta-clone 665	5,42E-01	9,06E-01	5,42E-01	9,31E-01	1,00E+00	1,00E+00
Meta-clone 631	5,42E-01	9,06E-01	5,42E-01	9,31E-01	1,00E+00	1,00E+00
Meta-clone 810	5,42E-01	9,06E-01	5,42E-01	9,31E-01	1,00E+00	1,00E+00
Meta-clone 813	5,43E-01	9,06E-01	5,43E-01	9,31E-01	1,00E+00	1,00E+00
Meta-clone 829	5,43E-01	9,06E-01	5,43E-01	9,31E-01	1,00E+00	1,00E+00
Meta-clone 381	5,43E-01	9,06E-01	5,43E-01	9,31E-01	1,00E+00	1,00E+00
Meta-clone 4156	5,43E-01	9,06E-01	5,43E-01	9,31E-01	1,00E+00	1,00E+00
Meta-clone 551	5,44E-01	9,06E-01	5,44E-01	9,31E-01	1,00E+00	1,00E+00
Meta-clone 3986	5,44E-01	9,06E-01	5,44E-01	9,31E-01	1,00E+00	1,00E+00
Meta-clone 823	5,46E-01	9,06E-01	5,46E-01	9,31E-01	1,00E+00	1,00E+00
Meta-clone 410	5,47E-01	9,06E-01	5,47E-01	9,31E-01	1,00E+00	1,00E+00
Meta-clone 16	5,48E-01	9,06E-01	1,00E+00	1,00E+00	2,73E-01	1,00E+00
Meta-clone 441	5,48E-01	9,06E-01	5,48E-01	9,31E-01	1,00E+00	1,00E+00
Meta-clone 320	5,48E-01	9,06E-01	5,48E-01	9,31E-01	1,00E+00	1,00E+00
Meta-clone 154	5,51E-01	9,06E-01	5,51E-01	9,31E-01	1,00E+00	1,00E+00
Meta-clone 679	5,52E-01	9,06E-01	5,52E-01	9,31E-01	1,00E+00	1,00E+00
Meta-clone 392	5,53E-01	9,06E-01	5,53E-01	9,31E-01	1,00E+00	1,00E+00
Meta-clone 346	5,54E-01	9,06E-01	5,54E-01	9,31E-01	1,00E+00	1,00E+00
Meta-clone 369	5,54E-01	9,06E-01	5,54E-01	9,31E-01	1,00E+00	1,00E+00
Meta-clone 586	5,54E-01	9,06E-01	5,54E-01	9,31E-01	1,00E+00	1,00E+00
Meta-clone 187	5,55E-01	9,06E-01	5,55E-01	9,31E-01	1,00E+00	1,00E+00
Meta-clone 925	5,56E-01	9,06E-01	5,56E-01	9,31E-01	1,00E+00	1,00E+00
Meta-clone 226	5,57E-01	9,06E-01	5,57E-01	9,31E-01	1,00E+00	1,00E+00
Meta-clone 594	5,57E-01	9,06E-01	5,57E-01	9,31E-01	1,00E+00	1,00E+00
Meta-clone 897	5,58E-01	9,06E-01	5,58E-01	9,31E-01	1,00E+00	1,00E+00
Meta-clone 623	5,58E-01	9,06E-01	5,58E-01	9,31E-01	1,00E+00	1,00E+00
Meta-clone 902	5,60E-01	9,06E-01	5,60E-01	9,31E-01	1,00E+00	1,00E+00
Meta-clone 4249	5,60E-01	9,06E-01	5,60E-01	9,31E-01	1,00E+00	1,00E+00
Meta-clone 791	5,61E-01	9,06E-01	5,61E-01	9,31E-01	1,00E+00	1,00E+00
Meta-clone 520	5,61E-01	9,06E-01	5,61E-01	9,31E-01	1,00E+00	1,00E+00
Meta-clone 432	5,61E-01	9,06E-01	5,61E-01	9,31E-01	1,00E+00	1,00E+00
Meta-clone 513	5,61E-01	9,06E-01	5,61E-01	9,31E-01	1,00E+00	1,00E+00
Meta-clone 5	5,61E-01	9,06E-01	1,00E+00	1,00E+00	2,83E-01	1,00E+00
Meta-clone 261	5,62E-01	9,06E-01	5,62E-01	9,31E-01	1,00E+00	1,00E+00
Meta-clone 242	5,63E-01	9,06E-01	5,63E-01	9,31E-01	1,00E+00	1,00E+00
Meta-clone 577	5,65E-01	9,06E-01	5,65E-01	9,31E-01	1,00E+00	1,00E+00
Meta-clone 606	5,66E-01	9,06E-01	5,66E-01	9,31E-01	1,00E+00	1,00E+00
Meta-clone 876	5,66E-01	9,06E-01	5,66E-01	9,31E-01	1,00E+00	1,00E+00
Meta-clone 314	5,66E-01	9,06E-01	5,66E-01	9,31E-01	1,00E+00	1,00E+00
Meta-clone 249	5,68E-01	9,06E-01	2,87E-01	9,31E-01	9,94E-01	1,00E+00
Meta-clone 268	5,69E-01	9,06E-01	5,69E-01	9,31E-01	1,00E+00	1,00E+00
Meta-clone 492	5,69E-01	9,06E-01	5,69E-01	9,31E-01	1,00E+00	1,00E+00
Meta-clone 267	5,69E-01	9,06E-01	5,69E-01	9,31E-01	1,00E+00	1,00E+00
Meta-clone 688	5,71E-01	9,06E-01	5,71E-01	9,31E-01	1,00E+00	1,00E+00
Meta-clone 352	5,71E-01	9,06E-01	5,71E-01	9,31E-01	1,00E+00	1,00E+00
Meta-clone 530	5,75E-01	9,06E-01	5,75E-01	9,31E-01	1,00E+00	1,00E+00
Meta-clone 936	5,75E-01	9,06E-01	5,75E-01	9,31E-01	1,00E+00	1,00E+00
Meta-clone 820	5,77E-01	9,06E-01	5,77E-01	9,31E-01	1,00E+00	1,00E+00
Meta-clone 77	5,77E-01	9,06E-01	3,10E-01	9,31E-01	7,97E-01	1,00E+00
Meta-clone 573	5,78E-01	9,06E-01	5,78E-01	9,31E-01	1,00E+00	1,00E+00
Meta-clone 944	5,78E-01	9,06E-01	5,78E-01	9,31E-01	1,00E+00	1,00E+00
Meta-clone 612	5,78E-01	9,06E-01	5,78E-01	9,31E-01	1,00E+00	1,00E+00
Meta-clone 874	5,79E-01	9,06E-01	5,79E-01	9,31E-01	1,00E+00	1,00E+00
Meta-clone 743	5,79E-01	9,06E-01	5,79E-01	9,31E-01	1,00E+00	1,00E+00
Meta-clone 754	5,80E-01	9,06E-01	5,80E-01	9,31E-01	1,00E+00	1,00E+00
Meta-clone 840	5,81E-01	9,06E-01	5,81E-01	9,31E-01	1,00E+00	1,00E+00
Meta-clone 500	5,83E-01	9,06E-01	5,83E-01	9,31E-01	1,00E+00	1,00E+00
Meta-clone 388	5,83E-01	9,06E-01	5,83E-01	9,31E-01	1,00E+00	1,00E+00
Meta-clone 454	5,83E-01	9,06E-01	5,83E-01	9,31E-01	1,00E+00	1,00E+00
Meta-clone 684	5,84E-01	9,06E-01	5,84E-01	9,31E-01	1,00E+00	1,00E+00
Meta-clone 934	5,84E-01	9,06E-01	5,84E-01	9,31E-01	1,00E+00	1,00E+00
Meta-clone 853	5,84E-01	9,06E-01	5,84E-01	9,31E-01	1,00E+00	1,00E+00
Meta-clone 822	5,84E-01	9,06E-01	5,84E-01	9,31E-01	1,00E+00	1,00E+00
Meta-clone 79	5,85E-01	9,06E-01	7,96E-01	9,60E-01	3,16E-01	1,00E+00
Meta-clone 850	5,85E-01	9,06E-01	5,85E-01	9,31E-01	1,00E+00	1,00E+00
Meta-clone 257	5,87E-01	9,06E-01	5,87E-01	9,31E-01	1,00E+00	1,00E+00
Meta-clone 4283	5,87E-01	9,06E-01	5,87E-01	9,31E-01	1,00E+00	1,00E+00
Meta-clone 121	5,88E-01	9,06E-01	5,88E-01	9,31E-01	1,00E+00	1,00E+00
Meta-clone 882	5,88E-01	9,06E-01	5,88E-01	9,31E-01	1,00E+00	1,00E+00
Meta-clone 482	5,90E-01	9,06E-01	5,90E-01	9,31E-01	1,00E+00	1,00E+00
Meta-clone 4831	5,91E-01	9,06E-01	5,91E-01	9,31E-01	1,00E+00	1,00E+00
Meta-clone 338	5,92E-01	9,06E-01	5,92E-01	9,31E-01	1,00E+00	1,00E+00
Meta-clone 53	5,92E-01	9,06E-01	5,18E-01	9,31E-01	4,27E-01	1,00E+00
Meta-clone 884	5,93E-01	9,06E-01	5,93E-01	9,31E-01	1,00E+00	1,00E+00
Meta-clone 348	5,93E-01	9,06E-01	5,93E-01	9,31E-01	1,00E+00	1,00E+00
Meta-clone 581	5,94E-01	9,06E-01	5,94E-01	9,31E-01	1,00E+00	1,00E+00
Meta-clone 483	5,94E-01	9,06E-01	5,94E-01	9,31E-01	1,00E+00	1,00E+00
Meta-clone 512	5,96E-01	9,06E-01	5,96E-01	9,31E-01	1,00E+00	1,00E+00
Meta-clone 3950	5,96E-01	9,06E-01	5,96E-01	9,31E-01	1,00E+00	1,00E+00
Meta-clone 3936	5,97E-01	9,06E-01	5,97E-01	9,31E-01	1,00E+00	1,00E+00
Meta-clone 3999	6,00E-01	9,06E-01	6,00E-01	9,31E-01	1,00E+00	1,00E+00
Meta-clone 361	6,02E-01	9,06E-01	6,02E-01	9,31E-01	1,00E+00	1,00E+00
Meta-clone 442	6,02E-01	9,06E-01	6,02E-01	9,31E-01	1,00E+00	1,00E+00
Meta-clone 739	6,03E-01	9,06E-01	6,03E-01	9,31E-01	1,00E+00	1,00E+00
Meta-clone 642	6,03E-01	9,06E-01	6,03E-01	9,31E-01	1,00E+00	1,00E+00
Meta-clone 293	6,03E-01	9,06E-01	6,03E-01	9,31E-01	1,00E+00	1,00E+00
Meta-clone 332	6,03E-01	9,06E-01	6,03E-01	9,31E-01	1,00E+00	1,00E+00
Meta-clone 614	6,06E-01	9,06E-01	6,06E-01	9,31E-01	1,00E+00	1,00E+00
Meta-clone 185	6,06E-01	9,06E-01	6,06E-01	9,31E-01	1,00E+00	1,00E+00
Meta-clone 51	6,07E-01	9,06E-01	5,06E-01	9,31E-01	4,56E-01	1,00E+00
Meta-clone 641	6,07E-01	9,06E-01	6,07E-01	9,31E-01	1,00E+00	1,00E+00
Meta-clone 477	6,08E-01	9,06E-01	6,08E-01	9,31E-01	1,00E+00	1,00E+00
Meta-clone 909	6,14E-01	9,06E-01	6,14E-01	9,31E-01	1,00E+00	1,00E+00
Meta-clone 611	6,14E-01	9,06E-01	6,14E-01	9,31E-01	1,00E+00	1,00E+00
Meta-clone 2570	6,14E-01	9,06E-01	6,14E-01	9,31E-01	1,00E+00	1,00E+00
Meta-clone 386	6,14E-01	9,06E-01	6,14E-01	9,31E-01	1,00E+00	1,00E+00
Meta-clone 141	6,16E-01	9,06E-01	3,61E-01	9,31E-01	7,12E-01	1,00E+00
Meta-clone 263	6,17E-01	9,06E-01	6,17E-01	9,31E-01	1,00E+00	1,00E+00
Meta-clone 362	6,17E-01	9,06E-01	6,17E-01	9,31E-01	1,00E+00	1,00E+00
Meta-clone 726	6,17E-01	9,06E-01	6,17E-01	9,31E-01	1,00E+00	1,00E+00
Meta-clone 811	6,18E-01	9,06E-01	6,18E-01	9,31E-01	1,00E+00	1,00E+00
Meta-clone 699	6,18E-01	9,06E-01	6,18E-01	9,31E-01	1,00E+00	1,00E+00
Meta-clone 662	6,20E-01	9,06E-01	6,20E-01	9,31E-01	1,00E+00	1,00E+00
Meta-clone 656	6,21E-01	9,06E-01	6,21E-01	9,31E-01	1,00E+00	1,00E+00
Meta-clone 26	6,21E-01	9,06E-01	1,00E+00	1,00E+00	3,29E-01	1,00E+00
Meta-clone 559	6,26E-01	9,06E-01	6,26E-01	9,31E-01	1,00E+00	1,00E+00
Meta-clone 303	6,27E-01	9,06E-01	6,27E-01	9,31E-01	1,00E+00	1,00E+00
Meta-clone 70	6,28E-01	9,06E-01	6,28E-01	9,31E-01	1,00E+00	1,00E+00
Meta-clone 478	6,28E-01	9,06E-01	6,28E-01	9,31E-01	1,00E+00	1,00E+00
Meta-clone 762	6,29E-01	9,06E-01	6,29E-01	9,31E-01	1,00E+00	1,00E+00
Meta-clone 470	6,29E-01	9,06E-01	6,29E-01	9,31E-01	1,00E+00	1,00E+00
Meta-clone 566	6,32E-01	9,06E-01	6,32E-01	9,31E-01	1,00E+00	1,00E+00
Meta-clone 204	6,32E-01	9,06E-01	3,49E-01	9,31E-01	8,40E-01	1,00E+00
Meta-clone 143	6,32E-01	9,06E-01	6,32E-01	9,31E-01	1,00E+00	1,00E+00
Meta-clone 723	6,33E-01	9,06E-01	6,33E-01	9,31E-01	1,00E+00	1,00E+00
Meta-clone 175	6,34E-01	9,06E-01	6,34E-01	9,31E-01	1,00E+00	1,00E+00
Meta-clone 272	6,37E-01	9,06E-01	6,37E-01	9,31E-01	1,00E+00	1,00E+00
Meta-clone 622	6,37E-01	9,06E-01	6,37E-01	9,31E-01	1,00E+00	1,00E+00
Meta-clone 323	6,37E-01	9,06E-01	6,37E-01	9,31E-01	1,00E+00	1,00E+00
Meta-clone 469	6,38E-01	9,06E-01	6,38E-01	9,31E-01	1,00E+00	1,00E+00
Meta-clone 390	6,38E-01	9,06E-01	6,38E-01	9,31E-01	1,00E+00	1,00E+00
Meta-clone 310	6,38E-01	9,06E-01	6,38E-01	9,31E-01	1,00E+00	1,00E+00
Meta-clone 733	6,41E-01	9,06E-01	6,41E-01	9,31E-01	1,00E+00	1,00E+00
Meta-clone 603	6,42E-01	9,06E-01	6,42E-01	9,31E-01	1,00E+00	1,00E+00
Meta-clone 376	6,43E-01	9,06E-01	6,43E-01	9,31E-01	1,00E+00	1,00E+00
Meta-clone 873	6,43E-01	9,06E-01	6,43E-01	9,31E-01	1,00E+00	1,00E+00
Meta-clone 732	6,43E-01	9,06E-01	6,43E-01	9,31E-01	1,00E+00	1,00E+00
Meta-clone 553	6,44E-01	9,06E-01	6,44E-01	9,31E-01	1,00E+00	1,00E+00
Meta-clone 137	6,44E-01	9,06E-01	6,44E-01	9,31E-01	1,00E+00	1,00E+00
Meta-clone 17	6,45E-01	9,06E-01	1,00E+00	1,00E+00	3,49E-01	1,00E+00
Meta-clone 368	6,45E-01	9,06E-01	6,45E-01	9,31E-01	1,00E+00	1,00E+00
Meta-clone 728	6,45E-01	9,06E-01	6,45E-01	9,31E-01	1,00E+00	1,00E+00
Meta-clone 294	6,45E-01	9,06E-01	6,45E-01	9,31E-01	1,00E+00	1,00E+00
Meta-clone 609	6,47E-01	9,06E-01	6,47E-01	9,31E-01	1,00E+00	1,00E+00
Meta-clone 778	6,48E-01	9,06E-01	6,48E-01	9,31E-01	1,00E+00	1,00E+00
Meta-clone 262	6,49E-01	9,06E-01	6,49E-01	9,31E-01	1,00E+00	1,00E+00
Meta-clone 504	6,51E-01	9,06E-01	6,51E-01	9,31E-01	1,00E+00	1,00E+00
Meta-clone 398	6,52E-01	9,06E-01	6,52E-01	9,31E-01	1,00E+00	1,00E+00
Meta-clone 451	6,54E-01	9,06E-01	6,54E-01	9,31E-01	1,00E+00	1,00E+00
Meta-clone 405	6,56E-01	9,06E-01	6,56E-01	9,31E-01	1,00E+00	1,00E+00
Meta-clone 597	6,56E-01	9,06E-01	6,56E-01	9,31E-01	1,00E+00	1,00E+00
Meta-clone 167	6,58E-01	9,06E-01	6,58E-01	9,31E-01	1,00E+00	1,00E+00
Meta-clone 213	6,58E-01	9,06E-01	6,58E-01	9,31E-01	1,00E+00	1,00E+00
Meta-clone 139	6,59E-01	9,06E-01	6,59E-01	9,31E-01	1,00E+00	1,00E+00
Meta-clone 750	6,60E-01	9,06E-01	6,60E-01	9,31E-01	1,00E+00	1,00E+00
Meta-clone 914	6,62E-01	9,06E-01	6,62E-01	9,31E-01	1,00E+00	1,00E+00
Meta-clone 511	6,62E-01	9,06E-01	6,62E-01	9,31E-01	1,00E+00	1,00E+00
Meta-clone 431	6,63E-01	9,06E-01	6,63E-01	9,31E-01	1,00E+00	1,00E+00
Meta-clone 595	6,64E-01	9,06E-01	6,64E-01	9,31E-01	1,00E+00	1,00E+00
Meta-clone 132	6,64E-01	9,06E-01	6,64E-01	9,31E-01	1,00E+00	1,00E+00
Meta-clone 800	6,66E-01	9,06E-01	6,66E-01	9,31E-01	1,00E+00	1,00E+00
Meta-clone 785	6,69E-01	9,06E-01	6,69E-01	9,31E-01	1,00E+00	1,00E+00
Meta-clone 10	6,71E-01	9,06E-01	1,00E+00	1,00E+00	3,71E-01	1,00E+00
Meta-clone 923	6,72E-01	9,06E-01	6,72E-01	9,31E-01	1,00E+00	1,00E+00
Meta-clone 814	6,74E-01	9,06E-01	6,74E-01	9,31E-01	1,00E+00	1,00E+00
Meta-clone 892	6,76E-01	9,06E-01	6,76E-01	9,31E-01	1,00E+00	1,00E+00
Meta-clone 927	6,77E-01	9,06E-01	6,77E-01	9,31E-01	1,00E+00	1,00E+00
Meta-clone 591	6,77E-01	9,06E-01	6,77E-01	9,31E-01	1,00E+00	1,00E+00
Meta-clone 270	6,78E-01	9,06E-01	6,78E-01	9,31E-01	1,00E+00	1,00E+00
Meta-clone 870	6,78E-01	9,06E-01	6,78E-01	9,31E-01	1,00E+00	1,00E+00
Meta-clone 643	6,78E-01	9,06E-01	6,78E-01	9,31E-01	1,00E+00	1,00E+00
Meta-clone 542	6,79E-01	9,06E-01	6,79E-01	9,31E-01	1,00E+00	1,00E+00
Meta-clone 565	6,79E-01	9,06E-01	6,79E-01	9,31E-01	1,00E+00	1,00E+00
Meta-clone 803	6,79E-01	9,06E-01	6,79E-01	9,31E-01	1,00E+00	1,00E+00
Meta-clone 792	6,79E-01	9,06E-01	6,79E-01	9,31E-01	1,00E+00	1,00E+00
Meta-clone 366	6,80E-01	9,06E-01	6,80E-01	9,31E-01	1,00E+00	1,00E+00
Meta-clone 774	6,80E-01	9,06E-01	6,80E-01	9,31E-01	1,00E+00	1,00E+00
Meta-clone 678	6,80E-01	9,06E-01	6,80E-01	9,31E-01	1,00E+00	1,00E+00
Meta-clone 752	6,80E-01	9,06E-01	6,80E-01	9,31E-01	1,00E+00	1,00E+00
Meta-clone 886	6,81E-01	9,06E-01	6,81E-01	9,31E-01	1,00E+00	1,00E+00
Meta-clone 574	6,82E-01	9,06E-01	6,82E-01	9,31E-01	1,00E+00	1,00E+00
Meta-clone 545	6,82E-01	9,06E-01	6,82E-01	9,31E-01	1,00E+00	1,00E+00
Meta-clone 561	6,83E-01	9,06E-01	6,83E-01	9,31E-01	1,00E+00	1,00E+00
Meta-clone 549	6,83E-01	9,06E-01	6,83E-01	9,31E-01	1,00E+00	1,00E+00
Meta-clone 347	6,84E-01	9,06E-01	6,84E-01	9,31E-01	1,00E+00	1,00E+00
Meta-clone 898	6,84E-01	9,06E-01	6,84E-01	9,31E-01	1,00E+00	1,00E+00
Meta-clone 4601	6,84E-01	9,06E-01	6,84E-01	9,31E-01	1,00E+00	1,00E+00
Meta-clone 583	6,85E-01	9,06E-01	6,85E-01	9,31E-01	1,00E+00	1,00E+00
Meta-clone 527	6,85E-01	9,06E-01	6,85E-01	9,31E-01	1,00E+00	1,00E+00
Meta-clone 630	6,85E-01	9,06E-01	6,85E-01	9,31E-01	1,00E+00	1,00E+00
Meta-clone 582	6,86E-01	9,06E-01	6,86E-01	9,31E-01	1,00E+00	1,00E+00
Meta-clone 906	6,86E-01	9,06E-01	6,86E-01	9,31E-01	1,00E+00	1,00E+00
Meta-clone 653	6,87E-01	9,06E-01	6,87E-01	9,31E-01	1,00E+00	1,00E+00
Meta-clone 377	6,87E-01	9,06E-01	6,87E-01	9,31E-01	1,00E+00	1,00E+00
Meta-clone 626	6,87E-01	9,06E-01	6,87E-01	9,31E-01	1,00E+00	1,00E+00
Meta-clone 418	6,88E-01	9,06E-01	6,88E-01	9,31E-01	1,00E+00	1,00E+00
Meta-clone 157	6,89E-01	9,06E-01	6,89E-01	9,31E-01	1,00E+00	1,00E+00
Meta-clone 640	6,90E-01	9,06E-01	6,90E-01	9,31E-01	1,00E+00	1,00E+00
Meta-clone 3968	6,90E-01	9,06E-01	6,90E-01	9,31E-01	1,00E+00	1,00E+00
Meta-clone 302	6,94E-01	9,06E-01	6,94E-01	9,33E-01	1,00E+00	1,00E+00
Meta-clone 846	6,95E-01	9,06E-01	6,95E-01	9,33E-01	1,00E+00	1,00E+00
Meta-clone 8	6,96E-01	9,06E-01	1,00E+00	1,00E+00	3,95E-01	1,00E+00
Meta-clone 764	6,97E-01	9,06E-01	6,97E-01	9,33E-01	1,00E+00	1,00E+00
Meta-clone 932	6,98E-01	9,06E-01	6,98E-01	9,33E-01	1,00E+00	1,00E+00
Meta-clone 508	6,98E-01	9,06E-01	6,98E-01	9,33E-01	1,00E+00	1,00E+00
Meta-clone 316	6,98E-01	9,06E-01	6,98E-01	9,33E-01	1,00E+00	1,00E+00
Meta-clone 334	7,00E-01	9,06E-01	7,00E-01	9,33E-01	1,00E+00	1,00E+00
Meta-clone 273	7,01E-01	9,06E-01	7,01E-01	9,33E-01	1,00E+00	1,00E+00
Meta-clone 322	7,05E-01	9,06E-01	7,05E-01	9,33E-01	1,00E+00	1,00E+00
Meta-clone 337	7,05E-01	9,06E-01	7,05E-01	9,33E-01	1,00E+00	1,00E+00
Meta-clone 646	7,06E-01	9,06E-01	7,06E-01	9,33E-01	1,00E+00	1,00E+00
Meta-clone 43	7,06E-01	9,06E-01	4,17E-01	9,31E-01	8,48E-01	1,00E+00
Meta-clone 113	7,06E-01	9,06E-01	7,06E-01	9,33E-01	1,00E+00	1,00E+00
Meta-clone 937	7,07E-01	9,06E-01	7,07E-01	9,33E-01	1,00E+00	1,00E+00
Meta-clone 253	7,08E-01	9,06E-01	7,08E-01	9,33E-01	1,00E+00	1,00E+00
Meta-clone 687	7,09E-01	9,06E-01	7,09E-01	9,33E-01	1,00E+00	1,00E+00
Meta-clone 636	7,09E-01	9,06E-01	7,09E-01	9,33E-01	1,00E+00	1,00E+00
Meta-clone 827	7,10E-01	9,06E-01	7,10E-01	9,33E-01	1,00E+00	1,00E+00
Meta-clone 111	7,12E-01	9,06E-01	7,12E-01	9,33E-01	1,00E+00	1,00E+00
Meta-clone 580	7,13E-01	9,06E-01	7,13E-01	9,33E-01	1,00E+00	1,00E+00
Meta-clone 832	7,14E-01	9,06E-01	7,14E-01	9,33E-01	1,00E+00	1,00E+00
Meta-clone 786	7,14E-01	9,06E-01	7,14E-01	9,33E-01	1,00E+00	1,00E+00
Meta-clone 689	7,16E-01	9,06E-01	7,16E-01	9,33E-01	1,00E+00	1,00E+00
Meta-clone 138	7,18E-01	9,06E-01	4,17E-01	9,31E-01	9,54E-01	1,00E+00
Meta-clone 161	7,19E-01	9,06E-01	7,19E-01	9,33E-01	1,00E+00	1,00E+00
Meta-clone 467	7,21E-01	9,06E-01	7,21E-01	9,33E-01	1,00E+00	1,00E+00
Meta-clone 174	7,21E-01	9,06E-01	7,21E-01	9,33E-01	1,00E+00	1,00E+00
Meta-clone 358	7,24E-01	9,06E-01	7,24E-01	9,33E-01	1,00E+00	1,00E+00
Meta-clone 722	7,28E-01	9,06E-01	7,28E-01	9,33E-01	1,00E+00	1,00E+00
Meta-clone 430	7,28E-01	9,06E-01	7,28E-01	9,33E-01	1,00E+00	1,00E+00
Meta-clone 921	7,28E-01	9,06E-01	7,28E-01	9,33E-01	1,00E+00	1,00E+00
Meta-clone 134	7,28E-01	9,06E-01	7,28E-01	9,33E-01	1,00E+00	1,00E+00
Meta-clone 4049	7,29E-01	9,06E-01	7,29E-01	9,33E-01	1,00E+00	1,00E+00
Meta-clone 544	7,30E-01	9,06E-01	7,30E-01	9,33E-01	1,00E+00	1,00E+00
Meta-clone 243	7,31E-01	9,06E-01	7,31E-01	9,33E-01	1,00E+00	1,00E+00
Meta-clone 783	7,31E-01	9,06E-01	7,31E-01	9,33E-01	1,00E+00	1,00E+00
Meta-clone 129	7,31E-01	9,06E-01	7,31E-01	9,33E-01	1,00E+00	1,00E+00
Meta-clone 518	7,31E-01	9,06E-01	7,31E-01	9,33E-01	1,00E+00	1,00E+00
Meta-clone 219	7,32E-01	9,06E-01	7,32E-01	9,33E-01	1,00E+00	1,00E+00
Meta-clone 703	7,33E-01	9,06E-01	7,33E-01	9,33E-01	1,00E+00	1,00E+00
Meta-clone 360	7,33E-01	9,06E-01	7,33E-01	9,33E-01	1,00E+00	1,00E+00
Meta-clone 311	7,35E-01	9,06E-01	7,35E-01	9,33E-01	1,00E+00	1,00E+00
Meta-clone 690	7,35E-01	9,06E-01	7,35E-01	9,33E-01	1,00E+00	1,00E+00
Meta-clone 538	7,37E-01	9,06E-01	7,37E-01	9,33E-01	1,00E+00	1,00E+00
Meta-clone 147	7,37E-01	9,06E-01	7,37E-01	9,33E-01	1,00E+00	1,00E+00
Meta-clone 587	7,38E-01	9,06E-01	7,38E-01	9,33E-01	1,00E+00	1,00E+00
Meta-clone 353	7,38E-01	9,06E-01	7,38E-01	9,33E-01	1,00E+00	1,00E+00
Meta-clone 915	7,40E-01	9,06E-01	7,40E-01	9,33E-01	1,00E+00	1,00E+00
Meta-clone 443	7,40E-01	9,06E-01	7,40E-01	9,33E-01	1,00E+00	1,00E+00
Meta-clone 99	7,41E-01	9,06E-01	7,41E-01	9,33E-01	1,00E+00	1,00E+00
Meta-clone 706	7,41E-01	9,06E-01	7,41E-01	9,33E-01	1,00E+00	1,00E+00
Meta-clone 826	7,41E-01	9,06E-01	7,41E-01	9,33E-01	1,00E+00	1,00E+00
Meta-clone 66	7,42E-01	9,06E-01	7,62E-01	9,42E-01	4,77E-01	1,00E+00
Meta-clone 818	7,44E-01	9,06E-01	7,44E-01	9,33E-01	1,00E+00	1,00E+00
Meta-clone 135	7,44E-01	9,06E-01	7,44E-01	9,33E-01	1,00E+00	1,00E+00
Meta-clone 52	7,44E-01	9,06E-01	4,72E-01	9,31E-01	7,87E-01	1,00E+00
Meta-clone 710	7,45E-01	9,06E-01	7,45E-01	9,33E-01	1,00E+00	1,00E+00
Meta-clone 3170	7,46E-01	9,06E-01	7,46E-01	9,33E-01	1,00E+00	1,00E+00
Meta-clone 660	7,47E-01	9,06E-01	7,47E-01	9,33E-01	1,00E+00	1,00E+00
Meta-clone 41	7,47E-01	9,06E-01	5,47E-01	9,31E-01	6,39E-01	1,00E+00
Meta-clone 601	7,50E-01	9,07E-01	7,50E-01	9,35E-01	1,00E+00	1,00E+00
Meta-clone 89	7,51E-01	9,07E-01	6,24E-01	9,31E-01	5,65E-01	1,00E+00
Meta-clone 629	7,52E-01	9,07E-01	7,52E-01	9,35E-01	1,00E+00	1,00E+00
Meta-clone 461	7,52E-01	9,07E-01	7,52E-01	9,35E-01	1,00E+00	1,00E+00
Meta-clone 44	7,54E-01	9,08E-01	4,67E-01	9,31E-01	8,48E-01	1,00E+00
Meta-clone 453	7,57E-01	9,10E-01	7,57E-01	9,40E-01	1,00E+00	1,00E+00
Meta-clone 523	7,58E-01	9,11E-01	7,58E-01	9,40E-01	1,00E+00	1,00E+00
Meta-clone 563	7,61E-01	9,12E-01	7,61E-01	9,42E-01	1,00E+00	1,00E+00
Meta-clone 330	7,63E-01	9,14E-01	7,63E-01	9,42E-01	1,00E+00	1,00E+00
Meta-clone 634	7,70E-01	9,21E-01	7,70E-01	9,50E-01	1,00E+00	1,00E+00
Meta-clone 117	7,71E-01	9,22E-01	7,71E-01	9,50E-01	1,00E+00	1,00E+00
Meta-clone 506	7,74E-01	9,22E-01	7,74E-01	9,52E-01	1,00E+00	1,00E+00
Meta-clone 11	7,74E-01	9,22E-01	1,00E+00	1,00E+00	4,75E-01	1,00E+00
Meta-clone 821	7,75E-01	9,22E-01	7,75E-01	9,52E-01	1,00E+00	1,00E+00
Meta-clone 300	7,76E-01	9,23E-01	7,76E-01	9,52E-01	1,00E+00	1,00E+00
Meta-clone 146	7,79E-01	9,24E-01	7,79E-01	9,52E-01	1,00E+00	1,00E+00
Meta-clone 422	7,80E-01	9,24E-01	7,80E-01	9,52E-01	1,00E+00	1,00E+00
Meta-clone 110	7,81E-01	9,24E-01	7,81E-01	9,52E-01	1,00E+00	1,00E+00
Meta-clone 116	7,81E-01	9,24E-01	6,13E-01	9,31E-01	6,25E-01	1,00E+00
Meta-clone 394	7,85E-01	9,27E-01	7,85E-01	9,56E-01	1,00E+00	1,00E+00
Meta-clone 69	7,85E-01	9,27E-01	7,85E-01	9,56E-01	1,00E+00	1,00E+00
Meta-clone 808	7,87E-01	9,28E-01	7,87E-01	9,56E-01	1,00E+00	1,00E+00
Meta-clone 380	7,90E-01	9,30E-01	7,90E-01	9,58E-01	1,00E+00	1,00E+00
Meta-clone 83	7,91E-01	9,31E-01	7,91E-01	9,59E-01	1,00E+00	1,00E+00
Meta-clone 633	7,92E-01	9,31E-01	7,92E-01	9,59E-01	1,00E+00	1,00E+00
Meta-clone 664	7,96E-01	9,32E-01	7,96E-01	9,60E-01	1,00E+00	1,00E+00
Meta-clone 166	7,96E-01	9,32E-01	7,96E-01	9,60E-01	1,00E+00	1,00E+00
Meta-clone 854	8,01E-01	9,38E-01	8,01E-01	9,65E-01	1,00E+00	1,00E+00
Meta-clone 12	8,03E-01	9,38E-01	1,00E+00	1,00E+00	5,07E-01	1,00E+00
Meta-clone 343	8,05E-01	9,39E-01	8,05E-01	9,66E-01	1,00E+00	1,00E+00
Meta-clone 741	8,07E-01	9,39E-01	8,07E-01	9,66E-01	1,00E+00	1,00E+00
Meta-clone 571	8,07E-01	9,39E-01	8,07E-01	9,66E-01	1,00E+00	1,00E+00
Meta-clone 852	8,07E-01	9,39E-01	8,07E-01	9,66E-01	1,00E+00	1,00E+00
Meta-clone 901	8,10E-01	9,41E-01	8,10E-01	9,66E-01	1,00E+00	1,00E+00
Meta-clone 229	8,11E-01	9,41E-01	8,11E-01	9,67E-01	1,00E+00	1,00E+00
Meta-clone 888	8,12E-01	9,41E-01	8,12E-01	9,67E-01	1,00E+00	1,00E+00
Meta-clone 473	8,15E-01	9,43E-01	8,15E-01	9,69E-01	1,00E+00	1,00E+00
Meta-clone 67	8,16E-01	9,43E-01	5,29E-01	9,31E-01	9,15E-01	1,00E+00
Meta-clone 935	8,16E-01	9,43E-01	8,16E-01	9,70E-01	1,00E+00	1,00E+00
Meta-clone 232	8,18E-01	9,43E-01	8,18E-01	9,70E-01	1,00E+00	1,00E+00
Meta-clone 31	8,20E-01	9,45E-01	1,00E+00	1,00E+00	5,29E-01	1,00E+00
Meta-clone 556	8,21E-01	9,45E-01	8,21E-01	9,73E-01	1,00E+00	1,00E+00
Meta-clone 279	8,22E-01	9,45E-01	8,22E-01	9,73E-01	1,00E+00	1,00E+00
Meta-clone 238	8,24E-01	9,45E-01	8,24E-01	9,73E-01	1,00E+00	1,00E+00
Meta-clone 480	8,27E-01	9,45E-01	8,27E-01	9,73E-01	1,00E+00	1,00E+00
Meta-clone 197	8,27E-01	9,45E-01	8,27E-01	9,73E-01	1,00E+00	1,00E+00
Meta-clone 941	8,28E-01	9,45E-01	8,28E-01	9,73E-01	1,00E+00	1,00E+00
Meta-clone 877	8,28E-01	9,45E-01	8,28E-01	9,73E-01	1,00E+00	1,00E+00
Meta-clone 46	8,30E-01	9,45E-01	8,46E-01	9,79E-01	5,62E-01	1,00E+00
Meta-clone 176	8,30E-01	9,45E-01	8,30E-01	9,73E-01	1,00E+00	1,00E+00
Meta-clone 727	8,30E-01	9,45E-01	8,30E-01	9,73E-01	1,00E+00	1,00E+00
Meta-clone 649	8,33E-01	9,47E-01	8,33E-01	9,74E-01	1,00E+00	1,00E+00
Meta-clone 223	8,34E-01	9,47E-01	8,34E-01	9,74E-01	1,00E+00	1,00E+00
Meta-clone 895	8,39E-01	9,50E-01	8,39E-01	9,76E-01	1,00E+00	1,00E+00
Meta-clone 496	8,39E-01	9,50E-01	8,39E-01	9,76E-01	1,00E+00	1,00E+00
Meta-clone 153	8,39E-01	9,50E-01	8,39E-01	9,76E-01	1,00E+00	1,00E+00
Meta-clone 222	8,42E-01	9,51E-01	9,36E-01	1,00E+00	5,61E-01	1,00E+00
Meta-clone 516	8,45E-01	9,52E-01	8,45E-01	9,79E-01	1,00E+00	1,00E+00
Meta-clone 450	8,45E-01	9,52E-01	8,45E-01	9,79E-01	1,00E+00	1,00E+00
Meta-clone 841	8,47E-01	9,52E-01	8,47E-01	9,79E-01	1,00E+00	1,00E+00
Meta-clone 2821	8,48E-01	9,52E-01	8,48E-01	9,79E-01	1,00E+00	1,00E+00
Meta-clone 103	8,48E-01	9,52E-01	8,48E-01	9,79E-01	1,00E+00	1,00E+00
Meta-clone 510	8,49E-01	9,52E-01	8,49E-01	9,79E-01	1,00E+00	1,00E+00
Meta-clone 2	8,49E-01	9,52E-01	1,00E+00	1,00E+00	5,67E-01	1,00E+00
Meta-clone 725	8,52E-01	9,52E-01	8,52E-01	9,82E-01	1,00E+00	1,00E+00
Meta-clone 2708	8,54E-01	9,52E-01	8,54E-01	9,82E-01	1,00E+00	1,00E+00
Meta-clone 35	8,54E-01	9,52E-01	1,00E+00	1,00E+00	5,41E-01	1,00E+00
Meta-clone 501	8,55E-01	9,52E-01	8,55E-01	9,82E-01	1,00E+00	1,00E+00
Meta-clone 202	8,57E-01	9,52E-01	8,57E-01	9,82E-01	1,00E+00	1,00E+00
Meta-clone 144	8,58E-01	9,52E-01	6,06E-01	9,31E-01	8,43E-01	1,00E+00
Meta-clone 7	8,59E-01	9,52E-01	1,00E+00	1,00E+00	5,81E-01	1,00E+00
Meta-clone 155	8,60E-01	9,52E-01	8,60E-01	9,82E-01	1,00E+00	1,00E+00
Meta-clone 87	8,60E-01	9,52E-01	8,60E-01	9,82E-01	1,00E+00	1,00E+00
Meta-clone 403	8,63E-01	9,52E-01	8,63E-01	9,82E-01	1,00E+00	1,00E+00
Meta-clone 365	8,65E-01	9,52E-01	8,65E-01	9,82E-01	1,00E+00	1,00E+00
Meta-clone 765	8,65E-01	9,52E-01	8,65E-01	9,82E-01	1,00E+00	1,00E+00
Meta-clone 181	8,66E-01	9,52E-01	8,66E-01	9,82E-01	1,00E+00	1,00E+00
Meta-clone 865	8,67E-01	9,52E-01	8,67E-01	9,82E-01	1,00E+00	1,00E+00
Meta-clone 423	8,68E-01	9,52E-01	8,68E-01	9,82E-01	1,00E+00	1,00E+00
Meta-clone 288	8,68E-01	9,52E-01	8,68E-01	9,82E-01	1,00E+00	1,00E+00
Meta-clone 618	8,70E-01	9,52E-01	8,70E-01	9,82E-01	1,00E+00	1,00E+00
Meta-clone 655	8,70E-01	9,52E-01	8,70E-01	9,82E-01	1,00E+00	1,00E+00
Meta-clone 421	8,70E-01	9,52E-01	8,70E-01	9,82E-01	1,00E+00	1,00E+00
Meta-clone 23	8,70E-01	9,52E-01	1,00E+00	1,00E+00	5,98E-01	1,00E+00
Meta-clone 299	8,70E-01	9,52E-01	8,70E-01	9,82E-01	1,00E+00	1,00E+00
Meta-clone 2864	8,74E-01	9,55E-01	8,74E-01	9,85E-01	1,00E+00	1,00E+00
Meta-clone 445	8,76E-01	9,56E-01	8,76E-01	9,85E-01	1,00E+00	1,00E+00
Meta-clone 192	8,79E-01	9,58E-01	8,79E-01	9,86E-01	1,00E+00	1,00E+00
Meta-clone 930	8,80E-01	9,58E-01	8,80E-01	9,86E-01	1,00E+00	1,00E+00
Meta-clone 328	8,83E-01	9,60E-01	8,83E-01	9,88E-01	1,00E+00	1,00E+00
Meta-clone 751	8,83E-01	9,60E-01	8,83E-01	9,88E-01	1,00E+00	1,00E+00
Meta-clone 38	8,85E-01	9,61E-01	7,77E-01	9,52E-01	6,86E-01	1,00E+00
Meta-clone 220	8,89E-01	9,64E-01	8,89E-01	9,93E-01	1,00E+00	1,00E+00
Meta-clone 860	8,91E-01	9,65E-01	8,91E-01	9,94E-01	1,00E+00	1,00E+00
Meta-clone 444	8,92E-01	9,65E-01	8,92E-01	9,94E-01	1,00E+00	1,00E+00
Meta-clone 48	8,95E-01	9,66E-01	9,94E-01	1,00E+00	6,37E-01	1,00E+00
Meta-clone 402	8,95E-01	9,66E-01	8,95E-01	9,96E-01	1,00E+00	1,00E+00
Meta-clone 318	9,00E-01	9,70E-01	9,00E-01	1,00E+00	1,00E+00	1,00E+00
Meta-clone 3460	9,01E-01	9,70E-01	9,01E-01	1,00E+00	1,00E+00	1,00E+00
Meta-clone 768	9,07E-01	9,73E-01	9,07E-01	1,00E+00	1,00E+00	1,00E+00
Meta-clone 417	9,07E-01	9,73E-01	9,07E-01	1,00E+00	1,00E+00	1,00E+00
Meta-clone 93	9,07E-01	9,73E-01	7,50E-01	9,35E-01	7,61E-01	1,00E+00
Meta-clone 448	9,08E-01	9,73E-01	9,08E-01	1,00E+00	1,00E+00	1,00E+00
Meta-clone 885	9,10E-01	9,74E-01	9,10E-01	1,00E+00	1,00E+00	1,00E+00
Meta-clone 105	9,13E-01	9,75E-01	9,13E-01	1,00E+00	1,00E+00	1,00E+00
Meta-clone 9	9,13E-01	9,75E-01	1,00E+00	1,00E+00	6,70E-01	1,00E+00
Meta-clone 396	9,15E-01	9,75E-01	9,15E-01	1,00E+00	1,00E+00	1,00E+00
Meta-clone 550	9,15E-01	9,75E-01	9,15E-01	1,00E+00	1,00E+00	1,00E+00
Meta-clone 397	9,19E-01	9,78E-01	9,19E-01	1,00E+00	1,00E+00	1,00E+00
Meta-clone 57	9,20E-01	9,78E-01	9,84E-01	1,00E+00	6,83E-01	1,00E+00
Meta-clone 215	9,22E-01	9,78E-01	9,22E-01	1,00E+00	1,00E+00	1,00E+00
Meta-clone 599	9,22E-01	9,78E-01	9,22E-01	1,00E+00	1,00E+00	1,00E+00
Meta-clone 3	9,24E-01	9,80E-01	1,00E+00	1,00E+00	6,91E-01	1,00E+00
Meta-clone 326	9,33E-01	9,88E-01	9,33E-01	1,00E+00	1,00E+00	1,00E+00
Meta-clone 637	9,40E-01	9,92E-01	9,40E-01	1,00E+00	1,00E+00	1,00E+00
Meta-clone 742	9,40E-01	9,92E-01	9,40E-01	1,00E+00	1,00E+00	1,00E+00
Meta-clone 172	9,41E-01	9,92E-01	9,41E-01	1,00E+00	1,00E+00	1,00E+00
Meta-clone 228	9,42E-01	9,92E-01	9,42E-01	1,00E+00	1,00E+00	1,00E+00
Meta-clone 120	9,43E-01	9,92E-01	9,10E-01	1,00E+00	7,45E-01	1,00E+00
Meta-clone 159	9,45E-01	9,94E-01	9,45E-01	1,00E+00	1,00E+00	1,00E+00
Meta-clone 231	9,46E-01	9,94E-01	9,46E-01	1,00E+00	1,00E+00	1,00E+00
Meta-clone 502	9,53E-01	1,00E+00	9,53E-01	1,00E+00	1,00E+00	1,00E+00
Meta-clone 216	9,55E-01	1,00E+00	9,55E-01	1,00E+00	1,00E+00	1,00E+00
Meta-clone 91	9,56E-01	1,00E+00	9,88E-01	1,00E+00	7,64E-01	1,00E+00
Meta-clone 71	9,57E-01	1,00E+00	9,57E-01	1,00E+00	1,00E+00	1,00E+00
Meta-clone 177	9,63E-01	1,00E+00	9,63E-01	1,00E+00	1,00E+00	1,00E+00
Meta-clone 15	9,65E-01	1,00E+00	1,00E+00	1,00E+00	7,89E-01	1,00E+00
Meta-clone 224	9,65E-01	1,00E+00	9,65E-01	1,00E+00	1,00E+00	1,00E+00
Meta-clone 152	9,71E-01	1,00E+00	9,71E-01	1,00E+00	1,00E+00	1,00E+00
Meta-clone 85	9,72E-01	1,00E+00	8,25E-01	9,73E-01	9,31E-01	1,00E+00
Meta-clone 666	9,73E-01	1,00E+00	9,73E-01	1,00E+00	1,00E+00	1,00E+00
Meta-clone 73	9,73E-01	1,00E+00	8,80E-01	9,86E-01	8,59E-01	1,00E+00
Meta-clone 27	9,73E-01	1,00E+00	1,00E+00	1,00E+00	8,16E-01	1,00E+00
Meta-clone 94	9,82E-01	1,00E+00	9,82E-01	1,00E+00	1,00E+00	1,00E+00
Meta-clone 34	9,84E-01	1,00E+00	1,00E+00	1,00E+00	8,57E-01	1,00E+00
Meta-clone 61	9,88E-01	1,00E+00	1,00E+00	1,00E+00	8,71E-01	1,00E+00
Meta-clone 81	9,88E-01	1,00E+00	8,74E-01	9,85E-01	9,93E-01	1,00E+00
Meta-clone 1	9,89E-01	1,00E+00	1,00E+00	1,00E+00	8,81E-01	1,00E+00
Meta-clone 39	9,95E-01	1,00E+00	9,84E-01	1,00E+00	9,20E-01	1,00E+00
Meta-clone 211	9,96E-01	1,00E+00	9,96E-01	1,00E+00	1,00E+00	1,00E+00
Meta-clone 661	9,96E-01	1,00E+00	9,96E-01	1,00E+00	1,00E+00	1,00E+00
Meta-clone 184	1,00E+00	1,00E+00	1,00E+00	1,00E+00	1,00E+00	1,00E+00
Meta-clone 236	1,00E+00	1,00E+00	1,00E+00	1,00E+00	1,00E+00	1,00E+00
Meta-clone 241	1,00E+00	1,00E+00	1,00E+00	1,00E+00	1,00E+00	1,00E+00
Meta-clone 265	1,00E+00	1,00E+00	1,00E+00	1,00E+00	1,00E+00	1,00E+00
Meta-clone 298	1,00E+00	1,00E+00	1,00E+00	1,00E+00	1,00E+00	1,00E+00
Meta-clone 359	1,00E+00	1,00E+00	1,00E+00	1,00E+00	1,00E+00	1,00E+00
Meta-clone 363	1,00E+00	1,00E+00	1,00E+00	1,00E+00	1,00E+00	1,00E+00
Meta-clone 395	1,00E+00	1,00E+00	1,00E+00	1,00E+00	1,00E+00	1,00E+00
Meta-clone 411	1,00E+00	1,00E+00	1,00E+00	1,00E+00	1,00E+00	1,00E+00
Meta-clone 414	1,00E+00	1,00E+00	1,00E+00	1,00E+00	1,00E+00	1,00E+00
Meta-clone 416	1,00E+00	1,00E+00	1,00E+00	1,00E+00	1,00E+00	1,00E+00
Meta-clone 459	1,00E+00	1,00E+00	1,00E+00	1,00E+00	1,00E+00	1,00E+00
Meta-clone 475	1,00E+00	1,00E+00	1,00E+00	1,00E+00	1,00E+00	1,00E+00
Meta-clone 505	1,00E+00	1,00E+00	1,00E+00	1,00E+00	1,00E+00	1,00E+00
Meta-clone 576	1,00E+00	1,00E+00	1,00E+00	1,00E+00	1,00E+00	1,00E+00
Meta-clone 628	1,00E+00	1,00E+00	1,00E+00	1,00E+00	1,00E+00	1,00E+00
Meta-clone 638	1,00E+00	1,00E+00	1,00E+00	1,00E+00	1,00E+00	1,00E+00
Meta-clone 648	1,00E+00	1,00E+00	1,00E+00	1,00E+00	1,00E+00	1,00E+00
Meta-clone 702	1,00E+00	1,00E+00	1,00E+00	1,00E+00	1,00E+00	1,00E+00
Meta-clone 729	1,00E+00	1,00E+00	1,00E+00	1,00E+00	1,00E+00	1,00E+00
Meta-clone 756	1,00E+00	1,00E+00	1,00E+00	1,00E+00	1,00E+00	1,00E+00
Meta-clone 781	1,00E+00	1,00E+00	1,00E+00	1,00E+00	1,00E+00	1,00E+00
Meta-clone 819	1,00E+00	1,00E+00	1,00E+00	1,00E+00	1,00E+00	1,00E+00
Meta-clone 887	1,00E+00	1,00E+00	1,00E+00	1,00E+00	1,00E+00	1,00E+00
Meta-clone 903	1,00E+00	1,00E+00	1,00E+00	1,00E+00	1,00E+00	1,00E+00
Meta-clone 942	1,00E+00	1,00E+00	1,00E+00	1,00E+00	1,00E+00	1,00E+00

## Sheet: TRB
Meta-clone	Pval.hurdle	FDR.hurdle	Pval.disc	FDR.disc	Pval.cont	FDR.cont
Meta-clone 6	7,93E-05	4,27E-01	1,00E+00	1,00E+00	1,39E-05	7,48E-02
Meta-clone 8	3,28E-04	5,50E-01	1,00E+00	1,00E+00	6,19E-05	1,67E-01
Meta-clone 45	6,57E-04	5,50E-01	2,02E-04	5,32E-01	3,59E-01	1,00E+00
Meta-clone 9	6,97E-04	5,50E-01	1,00E+00	1,00E+00	1,37E-04	2,47E-01
Meta-clone 638	1,09E-03	5,50E-01	5,01E-04	5,32E-01	2,16E-01	1,00E+00
Meta-clone 1118	1,14E-03	5,50E-01	1,14E-03	5,32E-01	1,00E+00	1,00E+00
Meta-clone 282	1,44E-03	5,50E-01	4,41E-04	5,32E-01	3,90E-01	1,00E+00
Meta-clone 2782	2,13E-03	5,50E-01	2,13E-03	5,32E-01	1,00E+00	1,00E+00
Meta-clone 1438	2,23E-03	5,50E-01	2,23E-03	5,32E-01	1,00E+00	1,00E+00
Meta-clone 412	2,46E-03	5,50E-01	2,46E-03	5,32E-01	1,00E+00	1,00E+00
Meta-clone 1019	2,50E-03	5,50E-01	2,50E-03	5,32E-01	1,00E+00	1,00E+00
Meta-clone 2184	2,60E-03	5,50E-01	2,60E-03	5,32E-01	1,00E+00	1,00E+00
Meta-clone 129	2,75E-03	5,50E-01	2,75E-03	5,32E-01	1,00E+00	1,00E+00
Meta-clone 4285	3,15E-03	5,50E-01	3,15E-03	5,32E-01	1,00E+00	1,00E+00
Meta-clone 679	4,02E-03	5,50E-01	4,02E-03	5,32E-01	1,00E+00	1,00E+00
Meta-clone 337	4,21E-03	5,50E-01	4,21E-03	5,32E-01	1,00E+00	1,00E+00
Meta-clone 2007	5,00E-03	5,50E-01	5,00E-03	5,32E-01	1,00E+00	1,00E+00
Meta-clone 1519	5,29E-03	5,50E-01	5,29E-03	5,32E-01	1,00E+00	1,00E+00
Meta-clone 3472	5,61E-03	5,50E-01	5,61E-03	5,32E-01	1,00E+00	1,00E+00
Meta-clone 498	5,64E-03	5,50E-01	5,64E-03	5,32E-01	1,00E+00	1,00E+00
Meta-clone 35	6,26E-03	5,50E-01	2,27E-02	5,32E-01	2,60E-02	1,00E+00
Meta-clone 2422	6,30E-03	5,50E-01	6,30E-03	5,32E-01	1,00E+00	1,00E+00
Meta-clone 1344	6,31E-03	5,50E-01	6,31E-03	5,32E-01	1,00E+00	1,00E+00
Meta-clone 975	6,63E-03	5,50E-01	6,63E-03	5,32E-01	1,00E+00	1,00E+00
Meta-clone 547	6,98E-03	5,50E-01	6,98E-03	5,32E-01	1,00E+00	1,00E+00
Meta-clone 673	7,03E-03	5,50E-01	7,03E-03	5,32E-01	1,00E+00	1,00E+00
Meta-clone 1012	7,70E-03	5,50E-01	7,70E-03	5,32E-01	1,00E+00	1,00E+00
Meta-clone 2022	7,91E-03	5,50E-01	7,91E-03	5,32E-01	1,00E+00	1,00E+00
Meta-clone 931	8,02E-03	5,50E-01	8,02E-03	5,32E-01	1,00E+00	1,00E+00
Meta-clone 1341	8,02E-03	5,50E-01	8,02E-03	5,32E-01	1,00E+00	1,00E+00
Meta-clone 1368	8,32E-03	5,50E-01	8,32E-03	5,32E-01	1,00E+00	1,00E+00
Meta-clone 1418	8,36E-03	5,50E-01	8,36E-03	5,32E-01	1,00E+00	1,00E+00
Meta-clone 2937	8,37E-03	5,50E-01	8,37E-03	5,32E-01	1,00E+00	1,00E+00
Meta-clone 3883	8,52E-03	5,50E-01	8,52E-03	5,32E-01	1,00E+00	1,00E+00
Meta-clone 568	8,61E-03	5,50E-01	8,61E-03	5,32E-01	1,00E+00	1,00E+00
Meta-clone 1770	8,64E-03	5,50E-01	8,64E-03	5,32E-01	1,00E+00	1,00E+00
Meta-clone 1359	8,86E-03	5,50E-01	8,86E-03	5,32E-01	1,00E+00	1,00E+00
Meta-clone 1466	8,94E-03	5,50E-01	8,94E-03	5,32E-01	1,00E+00	1,00E+00
Meta-clone 1426	9,15E-03	5,50E-01	9,15E-03	5,32E-01	1,00E+00	1,00E+00
Meta-clone 2906	9,35E-03	5,50E-01	9,35E-03	5,32E-01	1,00E+00	1,00E+00
Meta-clone 1212	9,42E-03	5,50E-01	9,42E-03	5,32E-01	1,00E+00	1,00E+00
Meta-clone 26538	9,64E-03	5,50E-01	9,64E-03	5,32E-01	1,00E+00	1,00E+00
Meta-clone 1576	9,95E-03	5,50E-01	9,95E-03	5,32E-01	1,00E+00	1,00E+00
Meta-clone 1097	1,03E-02	5,50E-01	1,03E-02	5,32E-01	1,00E+00	1,00E+00
Meta-clone 1273	1,06E-02	5,50E-01	1,06E-02	5,32E-01	1,00E+00	1,00E+00
Meta-clone 2176	1,10E-02	5,50E-01	1,10E-02	5,32E-01	1,00E+00	1,00E+00
Meta-clone 5126	1,12E-02	5,50E-01	1,12E-02	5,32E-01	1,00E+00	1,00E+00
Meta-clone 576	1,12E-02	5,50E-01	1,12E-02	5,32E-01	1,00E+00	1,00E+00
Meta-clone 3220	1,12E-02	5,50E-01	1,12E-02	5,32E-01	1,00E+00	1,00E+00
Meta-clone 1169	1,14E-02	5,50E-01	1,14E-02	5,32E-01	1,00E+00	1,00E+00
Meta-clone 2328	1,16E-02	5,50E-01	1,16E-02	5,32E-01	1,00E+00	1,00E+00
Meta-clone 839	1,18E-02	5,50E-01	1,18E-02	5,32E-01	1,00E+00	1,00E+00
Meta-clone 1649	1,21E-02	5,50E-01	1,21E-02	5,32E-01	1,00E+00	1,00E+00
Meta-clone 862	1,26E-02	5,50E-01	1,26E-02	5,32E-01	1,00E+00	1,00E+00
Meta-clone 74	1,26E-02	5,50E-01	3,10E-03	5,32E-01	9,82E-01	1,00E+00
Meta-clone 2347	1,26E-02	5,50E-01	1,26E-02	5,32E-01	1,00E+00	1,00E+00
Meta-clone 1733	1,27E-02	5,50E-01	1,27E-02	5,32E-01	1,00E+00	1,00E+00
Meta-clone 4043	1,39E-02	5,50E-01	1,39E-02	5,32E-01	1,00E+00	1,00E+00
Meta-clone 2568	1,50E-02	5,50E-01	1,50E-02	5,32E-01	1,00E+00	1,00E+00
Meta-clone 636	1,52E-02	5,50E-01	1,52E-02	5,32E-01	1,00E+00	1,00E+00
Meta-clone 1354	1,53E-02	5,50E-01	1,53E-02	5,32E-01	1,00E+00	1,00E+00
Meta-clone 1062	1,53E-02	5,50E-01	1,53E-02	5,32E-01	1,00E+00	1,00E+00
Meta-clone 3882	1,54E-02	5,50E-01	1,54E-02	5,32E-01	1,00E+00	1,00E+00
Meta-clone 493	1,56E-02	5,50E-01	1,56E-02	5,32E-01	1,00E+00	1,00E+00
Meta-clone 1433	1,57E-02	5,50E-01	1,57E-02	5,32E-01	1,00E+00	1,00E+00
Meta-clone 841	1,59E-02	5,50E-01	1,59E-02	5,32E-01	1,00E+00	1,00E+00
Meta-clone 1238	1,60E-02	5,50E-01	1,60E-02	5,32E-01	1,00E+00	1,00E+00
Meta-clone 385	1,64E-02	5,50E-01	1,64E-02	5,32E-01	1,00E+00	1,00E+00
Meta-clone 426	1,65E-02	5,50E-01	1,65E-02	5,32E-01	1,00E+00	1,00E+00
Meta-clone 307	1,65E-02	5,50E-01	1,65E-02	5,32E-01	1,00E+00	1,00E+00
Meta-clone 2982	1,66E-02	5,50E-01	1,66E-02	5,32E-01	1,00E+00	1,00E+00
Meta-clone 1998	1,66E-02	5,50E-01	1,66E-02	5,32E-01	1,00E+00	1,00E+00
Meta-clone 1419	1,67E-02	5,50E-01	1,67E-02	5,32E-01	1,00E+00	1,00E+00
Meta-clone 4895	1,67E-02	5,50E-01	1,67E-02	5,32E-01	1,00E+00	1,00E+00
Meta-clone 539	1,68E-02	5,50E-01	1,68E-02	5,32E-01	1,00E+00	1,00E+00
Meta-clone 1930	1,72E-02	5,50E-01	1,72E-02	5,32E-01	1,00E+00	1,00E+00
Meta-clone 1346	1,74E-02	5,50E-01	1,74E-02	5,32E-01	1,00E+00	1,00E+00
Meta-clone 1888	1,76E-02	5,50E-01	1,76E-02	5,32E-01	1,00E+00	1,00E+00
Meta-clone 918	1,76E-02	5,50E-01	1,76E-02	5,32E-01	1,00E+00	1,00E+00
Meta-clone 2337	1,78E-02	5,50E-01	1,78E-02	5,32E-01	1,00E+00	1,00E+00
Meta-clone 4197	1,78E-02	5,50E-01	1,78E-02	5,32E-01	1,00E+00	1,00E+00
Meta-clone 4069	1,79E-02	5,50E-01	1,79E-02	5,32E-01	1,00E+00	1,00E+00
Meta-clone 4111	1,80E-02	5,50E-01	1,80E-02	5,32E-01	1,00E+00	1,00E+00
Meta-clone 4502	1,81E-02	5,50E-01	1,81E-02	5,32E-01	1,00E+00	1,00E+00
Meta-clone 5105	1,81E-02	5,50E-01	1,81E-02	5,32E-01	1,00E+00	1,00E+00
Meta-clone 2557	1,83E-02	5,50E-01	1,83E-02	5,32E-01	1,00E+00	1,00E+00
Meta-clone 1333	1,86E-02	5,50E-01	1,86E-02	5,32E-01	1,00E+00	1,00E+00
Meta-clone 1464	1,87E-02	5,50E-01	1,87E-02	5,32E-01	1,00E+00	1,00E+00
Meta-clone 1660	1,88E-02	5,50E-01	1,88E-02	5,32E-01	1,00E+00	1,00E+00
Meta-clone 713	1,89E-02	5,50E-01	1,89E-02	5,32E-01	1,00E+00	1,00E+00
Meta-clone 1791	1,91E-02	5,50E-01	1,91E-02	5,32E-01	1,00E+00	1,00E+00
Meta-clone 2769	1,95E-02	5,50E-01	1,95E-02	5,32E-01	1,00E+00	1,00E+00
Meta-clone 1563	1,95E-02	5,50E-01	1,95E-02	5,32E-01	1,00E+00	1,00E+00
Meta-clone 1689	1,96E-02	5,50E-01	1,96E-02	5,32E-01	1,00E+00	1,00E+00
Meta-clone 2960	1,96E-02	5,50E-01	1,96E-02	5,32E-01	1,00E+00	1,00E+00
Meta-clone 3314	1,98E-02	5,50E-01	1,98E-02	5,32E-01	1,00E+00	1,00E+00
Meta-clone 1059	1,99E-02	5,50E-01	1,99E-02	5,32E-01	1,00E+00	1,00E+00
Meta-clone 1553	1,99E-02	5,50E-01	1,99E-02	5,32E-01	1,00E+00	1,00E+00
Meta-clone 887	2,05E-02	5,50E-01	2,05E-02	5,32E-01	1,00E+00	1,00E+00
Meta-clone 1948	2,06E-02	5,50E-01	2,06E-02	5,32E-01	1,00E+00	1,00E+00
Meta-clone 1000	2,09E-02	5,50E-01	2,09E-02	5,32E-01	1,00E+00	1,00E+00
Meta-clone 1453	2,11E-02	5,50E-01	2,11E-02	5,32E-01	1,00E+00	1,00E+00
Meta-clone 5277	2,12E-02	5,50E-01	2,12E-02	5,32E-01	1,00E+00	1,00E+00
Meta-clone 1361	2,12E-02	5,50E-01	2,12E-02	5,32E-01	1,00E+00	1,00E+00
Meta-clone 2316	2,12E-02	5,50E-01	2,12E-02	5,32E-01	1,00E+00	1,00E+00
Meta-clone 5125	2,13E-02	5,50E-01	2,13E-02	5,32E-01	1,00E+00	1,00E+00
Meta-clone 2842	2,13E-02	5,50E-01	2,13E-02	5,32E-01	1,00E+00	1,00E+00
Meta-clone 5084	2,15E-02	5,50E-01	2,15E-02	5,32E-01	1,00E+00	1,00E+00
Meta-clone 1134	2,16E-02	5,50E-01	2,16E-02	5,32E-01	1,00E+00	1,00E+00
Meta-clone 2187	2,19E-02	5,50E-01	2,19E-02	5,32E-01	1,00E+00	1,00E+00
Meta-clone 1781	2,20E-02	5,50E-01	2,20E-02	5,32E-01	1,00E+00	1,00E+00
Meta-clone 2777	2,26E-02	5,50E-01	2,26E-02	5,32E-01	1,00E+00	1,00E+00
Meta-clone 2689	2,29E-02	5,50E-01	2,29E-02	5,32E-01	1,00E+00	1,00E+00
Meta-clone 677	2,29E-02	5,50E-01	2,29E-02	5,32E-01	1,00E+00	1,00E+00
Meta-clone 578	2,30E-02	5,50E-01	2,30E-02	5,32E-01	1,00E+00	1,00E+00
Meta-clone 1751	2,32E-02	5,50E-01	2,32E-02	5,32E-01	1,00E+00	1,00E+00
Meta-clone 3144	2,36E-02	5,50E-01	2,36E-02	5,32E-01	1,00E+00	1,00E+00
Meta-clone 4809	2,36E-02	5,50E-01	2,36E-02	5,32E-01	1,00E+00	1,00E+00
Meta-clone 3280	2,37E-02	5,50E-01	2,37E-02	5,32E-01	1,00E+00	1,00E+00
Meta-clone 1263	2,37E-02	5,50E-01	2,37E-02	5,32E-01	1,00E+00	1,00E+00
Meta-clone 1234	2,38E-02	5,50E-01	2,38E-02	5,32E-01	1,00E+00	1,00E+00
Meta-clone 2399	2,40E-02	5,50E-01	2,40E-02	5,32E-01	1,00E+00	1,00E+00
Meta-clone 1699	2,41E-02	5,50E-01	2,41E-02	5,32E-01	1,00E+00	1,00E+00
Meta-clone 14469	2,41E-02	5,50E-01	2,41E-02	5,32E-01	1,00E+00	1,00E+00
Meta-clone 4113	2,42E-02	5,50E-01	2,42E-02	5,32E-01	1,00E+00	1,00E+00
Meta-clone 1356	2,44E-02	5,50E-01	2,44E-02	5,32E-01	1,00E+00	1,00E+00
Meta-clone 1266	2,46E-02	5,50E-01	2,46E-02	5,32E-01	1,00E+00	1,00E+00
Meta-clone 1192	2,46E-02	5,50E-01	2,46E-02	5,32E-01	1,00E+00	1,00E+00
Meta-clone 1820	2,50E-02	5,50E-01	2,50E-02	5,32E-01	1,00E+00	1,00E+00
Meta-clone 4147	2,51E-02	5,50E-01	2,51E-02	5,32E-01	1,00E+00	1,00E+00
Meta-clone 2326	2,54E-02	5,50E-01	2,54E-02	5,32E-01	1,00E+00	1,00E+00
Meta-clone 2691	2,55E-02	5,50E-01	2,55E-02	5,32E-01	1,00E+00	1,00E+00
Meta-clone 3544	2,56E-02	5,50E-01	2,56E-02	5,32E-01	1,00E+00	1,00E+00
Meta-clone 361	2,57E-02	5,50E-01	2,57E-02	5,32E-01	1,00E+00	1,00E+00
Meta-clone 1058	2,58E-02	5,50E-01	2,58E-02	5,32E-01	1,00E+00	1,00E+00
Meta-clone 4998	2,58E-02	5,50E-01	2,58E-02	5,32E-01	1,00E+00	1,00E+00
Meta-clone 2996	2,60E-02	5,50E-01	2,60E-02	5,32E-01	1,00E+00	1,00E+00
Meta-clone 2214	2,60E-02	5,50E-01	2,60E-02	5,32E-01	1,00E+00	1,00E+00
Meta-clone 3919	2,61E-02	5,50E-01	2,61E-02	5,32E-01	1,00E+00	1,00E+00
Meta-clone 3586	2,61E-02	5,50E-01	2,61E-02	5,32E-01	1,00E+00	1,00E+00
Meta-clone 4307	2,63E-02	5,50E-01	2,63E-02	5,32E-01	1,00E+00	1,00E+00
Meta-clone 425	2,64E-02	5,50E-01	2,64E-02	5,32E-01	1,00E+00	1,00E+00
Meta-clone 581	2,67E-02	5,50E-01	2,67E-02	5,32E-01	1,00E+00	1,00E+00
Meta-clone 1247	2,72E-02	5,50E-01	2,72E-02	5,32E-01	1,00E+00	1,00E+00
Meta-clone 1231	2,73E-02	5,50E-01	2,73E-02	5,32E-01	1,00E+00	1,00E+00
Meta-clone 4373	2,73E-02	5,50E-01	2,73E-02	5,32E-01	1,00E+00	1,00E+00
Meta-clone 2145	2,74E-02	5,50E-01	2,74E-02	5,32E-01	1,00E+00	1,00E+00
Meta-clone 1883	2,75E-02	5,50E-01	2,75E-02	5,32E-01	1,00E+00	1,00E+00
Meta-clone 1239	2,77E-02	5,50E-01	2,77E-02	5,32E-01	1,00E+00	1,00E+00
Meta-clone 4917	2,79E-02	5,50E-01	2,79E-02	5,32E-01	1,00E+00	1,00E+00
Meta-clone 919	2,79E-02	5,50E-01	2,79E-02	5,32E-01	1,00E+00	1,00E+00
Meta-clone 1204	2,83E-02	5,50E-01	2,83E-02	5,32E-01	1,00E+00	1,00E+00
Meta-clone 3101	2,84E-02	5,50E-01	2,84E-02	5,32E-01	1,00E+00	1,00E+00
Meta-clone 5279	2,87E-02	5,50E-01	2,87E-02	5,32E-01	1,00E+00	1,00E+00
Meta-clone 1799	2,88E-02	5,50E-01	2,88E-02	5,32E-01	1,00E+00	1,00E+00
Meta-clone 955	2,89E-02	5,50E-01	2,89E-02	5,32E-01	1,00E+00	1,00E+00
Meta-clone 4763	2,89E-02	5,50E-01	2,89E-02	5,32E-01	1,00E+00	1,00E+00
Meta-clone 1044	2,92E-02	5,50E-01	2,92E-02	5,32E-01	1,00E+00	1,00E+00
Meta-clone 3771	2,93E-02	5,50E-01	2,93E-02	5,32E-01	1,00E+00	1,00E+00
Meta-clone 2361	2,93E-02	5,50E-01	2,93E-02	5,32E-01	1,00E+00	1,00E+00
Meta-clone 2762	2,94E-02	5,50E-01	2,94E-02	5,32E-01	1,00E+00	1,00E+00
Meta-clone 2413	2,96E-02	5,50E-01	2,96E-02	5,32E-01	1,00E+00	1,00E+00
Meta-clone 4751	2,97E-02	5,50E-01	2,97E-02	5,32E-01	1,00E+00	1,00E+00
Meta-clone 1798	2,97E-02	5,50E-01	2,97E-02	5,32E-01	1,00E+00	1,00E+00
Meta-clone 4582	2,98E-02	5,50E-01	2,98E-02	5,32E-01	1,00E+00	1,00E+00
Meta-clone 1057	2,99E-02	5,50E-01	2,99E-02	5,32E-01	1,00E+00	1,00E+00
Meta-clone 3611	3,00E-02	5,50E-01	3,00E-02	5,32E-01	1,00E+00	1,00E+00
Meta-clone 580	3,01E-02	5,50E-01	3,01E-02	5,32E-01	1,00E+00	1,00E+00
Meta-clone 2015	3,03E-02	5,50E-01	3,03E-02	5,32E-01	1,00E+00	1,00E+00
Meta-clone 603	3,03E-02	5,50E-01	3,03E-02	5,32E-01	1,00E+00	1,00E+00
Meta-clone 781	3,03E-02	5,50E-01	3,03E-02	5,32E-01	1,00E+00	1,00E+00
Meta-clone 962	3,03E-02	5,50E-01	3,03E-02	5,32E-01	1,00E+00	1,00E+00
Meta-clone 9409	3,04E-02	5,50E-01	3,04E-02	5,32E-01	1,00E+00	1,00E+00
Meta-clone 3172	3,05E-02	5,50E-01	3,05E-02	5,32E-01	1,00E+00	1,00E+00
Meta-clone 22039	3,05E-02	5,50E-01	3,05E-02	5,32E-01	1,00E+00	1,00E+00
Meta-clone 812	3,05E-02	5,50E-01	3,05E-02	5,32E-01	1,00E+00	1,00E+00
Meta-clone 5317	3,06E-02	5,50E-01	3,06E-02	5,32E-01	1,00E+00	1,00E+00
Meta-clone 1139	3,06E-02	5,50E-01	3,06E-02	5,32E-01	1,00E+00	1,00E+00
Meta-clone 3808	3,08E-02	5,50E-01	3,08E-02	5,32E-01	1,00E+00	1,00E+00
Meta-clone 1136	3,09E-02	5,50E-01	3,09E-02	5,32E-01	1,00E+00	1,00E+00
Meta-clone 3542	3,10E-02	5,50E-01	3,10E-02	5,32E-01	1,00E+00	1,00E+00
Meta-clone 1213	3,11E-02	5,50E-01	3,11E-02	5,32E-01	1,00E+00	1,00E+00
Meta-clone 1987	3,14E-02	5,50E-01	3,14E-02	5,32E-01	1,00E+00	1,00E+00
Meta-clone 3791	3,14E-02	5,50E-01	3,14E-02	5,32E-01	1,00E+00	1,00E+00
Meta-clone 3168	3,15E-02	5,50E-01	3,15E-02	5,32E-01	1,00E+00	1,00E+00
Meta-clone 1004	3,16E-02	5,50E-01	3,16E-02	5,32E-01	1,00E+00	1,00E+00
Meta-clone 766	3,17E-02	5,50E-01	3,17E-02	5,32E-01	1,00E+00	1,00E+00
Meta-clone 2967	3,17E-02	5,50E-01	3,17E-02	5,32E-01	1,00E+00	1,00E+00
Meta-clone 1151	3,18E-02	5,50E-01	3,18E-02	5,32E-01	1,00E+00	1,00E+00
Meta-clone 3459	3,19E-02	5,50E-01	3,19E-02	5,32E-01	1,00E+00	1,00E+00
Meta-clone 4148	3,19E-02	5,50E-01	3,19E-02	5,32E-01	1,00E+00	1,00E+00
Meta-clone 3952	3,20E-02	5,50E-01	3,20E-02	5,32E-01	1,00E+00	1,00E+00
Meta-clone 4919	3,20E-02	5,50E-01	3,20E-02	5,32E-01	1,00E+00	1,00E+00
Meta-clone 3434	3,21E-02	5,50E-01	3,21E-02	5,32E-01	1,00E+00	1,00E+00
Meta-clone 4908	3,21E-02	5,50E-01	3,21E-02	5,32E-01	1,00E+00	1,00E+00
Meta-clone 2965	3,21E-02	5,50E-01	3,21E-02	5,32E-01	1,00E+00	1,00E+00
Meta-clone 1808	3,21E-02	5,50E-01	3,21E-02	5,32E-01	1,00E+00	1,00E+00
Meta-clone 23202	3,22E-02	5,50E-01	3,22E-02	5,32E-01	1,00E+00	1,00E+00
Meta-clone 1718	3,24E-02	5,50E-01	3,24E-02	5,32E-01	1,00E+00	1,00E+00
Meta-clone 333	3,24E-02	5,50E-01	3,24E-02	5,32E-01	1,00E+00	1,00E+00
Meta-clone 1382	3,25E-02	5,50E-01	3,25E-02	5,32E-01	1,00E+00	1,00E+00
Meta-clone 3212	3,26E-02	5,50E-01	3,26E-02	5,32E-01	1,00E+00	1,00E+00
Meta-clone 2839	3,28E-02	5,50E-01	3,28E-02	5,32E-01	1,00E+00	1,00E+00
Meta-clone 10341	3,30E-02	5,50E-01	3,30E-02	5,32E-01	1,00E+00	1,00E+00
Meta-clone 4530	3,30E-02	5,50E-01	3,30E-02	5,32E-01	1,00E+00	1,00E+00
Meta-clone 2638	3,30E-02	5,50E-01	3,30E-02	5,32E-01	1,00E+00	1,00E+00
Meta-clone 2855	3,32E-02	5,50E-01	3,32E-02	5,32E-01	1,00E+00	1,00E+00
Meta-clone 3696	3,33E-02	5,50E-01	3,33E-02	5,32E-01	1,00E+00	1,00E+00
Meta-clone 1782	3,34E-02	5,50E-01	3,34E-02	5,32E-01	1,00E+00	1,00E+00
Meta-clone 3323	3,36E-02	5,50E-01	3,36E-02	5,32E-01	1,00E+00	1,00E+00
Meta-clone 3665	3,37E-02	5,50E-01	3,37E-02	5,32E-01	1,00E+00	1,00E+00
Meta-clone 1462	3,38E-02	5,50E-01	3,38E-02	5,32E-01	1,00E+00	1,00E+00
Meta-clone 972	3,39E-02	5,50E-01	3,39E-02	5,32E-01	1,00E+00	1,00E+00
Meta-clone 2478	3,40E-02	5,50E-01	3,40E-02	5,32E-01	1,00E+00	1,00E+00
Meta-clone 953	3,40E-02	5,50E-01	3,40E-02	5,32E-01	1,00E+00	1,00E+00
Meta-clone 8147	3,40E-02	5,50E-01	3,40E-02	5,32E-01	1,00E+00	1,00E+00
Meta-clone 861	3,40E-02	5,50E-01	3,40E-02	5,32E-01	1,00E+00	1,00E+00
Meta-clone 810	3,41E-02	5,50E-01	6,15E-02	5,32E-01	7,10E-02	1,00E+00
Meta-clone 3017	3,41E-02	5,50E-01	3,41E-02	5,32E-01	1,00E+00	1,00E+00
Meta-clone 942	3,41E-02	5,50E-01	3,41E-02	5,32E-01	1,00E+00	1,00E+00
Meta-clone 3016	3,41E-02	5,50E-01	3,41E-02	5,32E-01	1,00E+00	1,00E+00
Meta-clone 3277	3,42E-02	5,50E-01	3,42E-02	5,32E-01	1,00E+00	1,00E+00
Meta-clone 2407	3,42E-02	5,50E-01	3,42E-02	5,32E-01	1,00E+00	1,00E+00
Meta-clone 160	3,43E-02	5,50E-01	3,43E-02	5,32E-01	1,32E-01	1,00E+00
Meta-clone 19961	3,44E-02	5,50E-01	3,44E-02	5,32E-01	1,00E+00	1,00E+00
Meta-clone 2851	3,44E-02	5,50E-01	3,44E-02	5,32E-01	1,00E+00	1,00E+00
Meta-clone 811	3,47E-02	5,50E-01	3,47E-02	5,32E-01	1,00E+00	1,00E+00
Meta-clone 26485	3,49E-02	5,50E-01	3,49E-02	5,32E-01	1,00E+00	1,00E+00
Meta-clone 3259	3,49E-02	5,50E-01	3,49E-02	5,32E-01	1,00E+00	1,00E+00
Meta-clone 1085	3,49E-02	5,50E-01	3,49E-02	5,32E-01	1,00E+00	1,00E+00
Meta-clone 15980	3,50E-02	5,50E-01	3,50E-02	5,32E-01	1,00E+00	1,00E+00
Meta-clone 3757	3,51E-02	5,50E-01	3,51E-02	5,32E-01	1,00E+00	1,00E+00
Meta-clone 12192	3,52E-02	5,50E-01	3,52E-02	5,32E-01	1,00E+00	1,00E+00
Meta-clone 2335	3,52E-02	5,50E-01	3,52E-02	5,32E-01	1,00E+00	1,00E+00
Meta-clone 1246	3,52E-02	5,50E-01	3,52E-02	5,32E-01	1,00E+00	1,00E+00
Meta-clone 3270	3,54E-02	5,50E-01	3,54E-02	5,32E-01	1,00E+00	1,00E+00
Meta-clone 2653	3,55E-02	5,50E-01	3,55E-02	5,32E-01	1,00E+00	1,00E+00
Meta-clone 1498	3,55E-02	5,50E-01	3,55E-02	5,32E-01	1,00E+00	1,00E+00
Meta-clone 3499	3,58E-02	5,50E-01	3,58E-02	5,32E-01	1,00E+00	1,00E+00
Meta-clone 3093	3,58E-02	5,50E-01	3,58E-02	5,32E-01	1,00E+00	1,00E+00
Meta-clone 3627	3,60E-02	5,50E-01	3,60E-02	5,32E-01	1,00E+00	1,00E+00
Meta-clone 4900	3,61E-02	5,50E-01	3,61E-02	5,32E-01	1,00E+00	1,00E+00
Meta-clone 1679	3,62E-02	5,50E-01	3,62E-02	5,32E-01	1,00E+00	1,00E+00
Meta-clone 4873	3,62E-02	5,50E-01	3,62E-02	5,32E-01	1,00E+00	1,00E+00
Meta-clone 153	3,62E-02	5,50E-01	1,02E-02	5,32E-01	8,46E-01	1,00E+00
Meta-clone 1244	3,62E-02	5,50E-01	3,62E-02	5,32E-01	1,00E+00	1,00E+00
Meta-clone 5302	3,63E-02	5,50E-01	3,63E-02	5,32E-01	1,00E+00	1,00E+00
Meta-clone 4149	3,63E-02	5,50E-01	3,63E-02	5,32E-01	1,00E+00	1,00E+00
Meta-clone 4117	3,64E-02	5,50E-01	3,64E-02	5,32E-01	1,00E+00	1,00E+00
Meta-clone 4503	3,64E-02	5,50E-01	3,64E-02	5,32E-01	1,00E+00	1,00E+00
Meta-clone 788	3,65E-02	5,50E-01	3,65E-02	5,32E-01	1,00E+00	1,00E+00
Meta-clone 1337	3,65E-02	5,50E-01	3,65E-02	5,32E-01	1,00E+00	1,00E+00
Meta-clone 3191	3,66E-02	5,50E-01	3,66E-02	5,32E-01	1,00E+00	1,00E+00
Meta-clone 1162	3,66E-02	5,50E-01	3,66E-02	5,32E-01	1,00E+00	1,00E+00
Meta-clone 1254	3,66E-02	5,50E-01	3,66E-02	5,32E-01	1,00E+00	1,00E+00
Meta-clone 4371	3,68E-02	5,50E-01	3,68E-02	5,32E-01	1,00E+00	1,00E+00
Meta-clone 782	3,68E-02	5,50E-01	3,68E-02	5,32E-01	1,00E+00	1,00E+00
Meta-clone 3650	3,69E-02	5,50E-01	3,69E-02	5,32E-01	1,00E+00	1,00E+00
Meta-clone 3342	3,71E-02	5,50E-01	3,71E-02	5,32E-01	1,00E+00	1,00E+00
Meta-clone 2215	3,71E-02	5,50E-01	3,71E-02	5,32E-01	1,00E+00	1,00E+00
Meta-clone 5353	3,72E-02	5,50E-01	3,72E-02	5,32E-01	1,00E+00	1,00E+00
Meta-clone 12184	3,72E-02	5,50E-01	3,72E-02	5,32E-01	1,00E+00	1,00E+00
Meta-clone 3074	3,72E-02	5,50E-01	3,72E-02	5,32E-01	1,00E+00	1,00E+00
Meta-clone 2072	3,74E-02	5,50E-01	3,74E-02	5,32E-01	1,00E+00	1,00E+00
Meta-clone 2186	3,75E-02	5,50E-01	3,75E-02	5,32E-01	1,00E+00	1,00E+00
Meta-clone 4874	3,76E-02	5,50E-01	3,76E-02	5,32E-01	1,00E+00	1,00E+00
Meta-clone 63	3,76E-02	5,50E-01	1,29E-02	5,32E-01	5,40E-01	1,00E+00
Meta-clone 164	3,77E-02	5,50E-01	1,16E-02	5,32E-01	6,62E-01	1,00E+00
Meta-clone 1350	3,78E-02	5,50E-01	3,78E-02	5,32E-01	1,00E+00	1,00E+00
Meta-clone 4186	3,79E-02	5,50E-01	3,79E-02	5,32E-01	1,00E+00	1,00E+00
Meta-clone 4837	3,79E-02	5,50E-01	3,79E-02	5,32E-01	1,00E+00	1,00E+00
Meta-clone 1398	3,80E-02	5,50E-01	3,80E-02	5,32E-01	1,00E+00	1,00E+00
Meta-clone 1069	3,81E-02	5,50E-01	3,81E-02	5,32E-01	1,00E+00	1,00E+00
Meta-clone 1851	3,82E-02	5,50E-01	3,82E-02	5,32E-01	1,00E+00	1,00E+00
Meta-clone 5154	3,85E-02	5,50E-01	3,85E-02	5,32E-01	1,00E+00	1,00E+00
Meta-clone 26693	3,85E-02	5,50E-01	3,85E-02	5,32E-01	1,00E+00	1,00E+00
Meta-clone 2267	3,85E-02	5,50E-01	3,85E-02	5,32E-01	1,00E+00	1,00E+00
Meta-clone 3034	3,86E-02	5,50E-01	3,86E-02	5,32E-01	1,00E+00	1,00E+00
Meta-clone 5082	3,87E-02	5,50E-01	3,87E-02	5,32E-01	1,00E+00	1,00E+00
Meta-clone 2592	3,88E-02	5,50E-01	3,88E-02	5,32E-01	1,00E+00	1,00E+00
Meta-clone 1713	3,92E-02	5,50E-01	3,92E-02	5,32E-01	1,00E+00	1,00E+00
Meta-clone 3689	3,92E-02	5,50E-01	3,92E-02	5,32E-01	1,00E+00	1,00E+00
Meta-clone 4548	3,92E-02	5,50E-01	3,92E-02	5,32E-01	1,00E+00	1,00E+00
Meta-clone 3526	3,93E-02	5,50E-01	3,93E-02	5,32E-01	1,00E+00	1,00E+00
Meta-clone 3764	3,94E-02	5,50E-01	3,94E-02	5,32E-01	1,00E+00	1,00E+00
Meta-clone 2651	3,96E-02	5,50E-01	3,96E-02	5,32E-01	1,00E+00	1,00E+00
Meta-clone 2169	3,97E-02	5,50E-01	3,97E-02	5,32E-01	1,00E+00	1,00E+00
Meta-clone 714	4,00E-02	5,50E-01	4,00E-02	5,32E-01	1,00E+00	1,00E+00
Meta-clone 4853	4,01E-02	5,50E-01	4,01E-02	5,32E-01	1,00E+00	1,00E+00
Meta-clone 3660	4,02E-02	5,50E-01	4,02E-02	5,32E-01	1,00E+00	1,00E+00
Meta-clone 2149	4,07E-02	5,50E-01	4,07E-02	5,32E-01	1,00E+00	1,00E+00
Meta-clone 3529	4,09E-02	5,50E-01	4,09E-02	5,32E-01	1,00E+00	1,00E+00
Meta-clone 1313	4,10E-02	5,50E-01	4,10E-02	5,32E-01	1,00E+00	1,00E+00
Meta-clone 5339	4,11E-02	5,50E-01	4,11E-02	5,32E-01	1,00E+00	1,00E+00
Meta-clone 2857	4,11E-02	5,50E-01	4,11E-02	5,32E-01	1,00E+00	1,00E+00
Meta-clone 4588	4,13E-02	5,50E-01	4,13E-02	5,32E-01	1,00E+00	1,00E+00
Meta-clone 2466	4,14E-02	5,50E-01	4,14E-02	5,32E-01	1,00E+00	1,00E+00
Meta-clone 5098	4,14E-02	5,50E-01	4,14E-02	5,32E-01	1,00E+00	1,00E+00
Meta-clone 4794	4,15E-02	5,50E-01	4,15E-02	5,32E-01	1,00E+00	1,00E+00
Meta-clone 1903	4,16E-02	5,50E-01	4,16E-02	5,32E-01	1,00E+00	1,00E+00
Meta-clone 4978	4,16E-02	5,50E-01	4,16E-02	5,32E-01	1,00E+00	1,00E+00
Meta-clone 3725	4,16E-02	5,50E-01	4,16E-02	5,32E-01	1,00E+00	1,00E+00
Meta-clone 5252	4,17E-02	5,50E-01	4,17E-02	5,32E-01	1,00E+00	1,00E+00
Meta-clone 2230	4,17E-02	5,50E-01	4,17E-02	5,32E-01	1,00E+00	1,00E+00
Meta-clone 3316	4,18E-02	5,50E-01	4,18E-02	5,32E-01	1,00E+00	1,00E+00
Meta-clone 4682	4,21E-02	5,50E-01	4,21E-02	5,32E-01	1,00E+00	1,00E+00
Meta-clone 1046	4,21E-02	5,50E-01	4,21E-02	5,32E-01	1,00E+00	1,00E+00
Meta-clone 2695	4,21E-02	5,50E-01	4,21E-02	5,32E-01	1,00E+00	1,00E+00
Meta-clone 1478	4,22E-02	5,50E-01	4,22E-02	5,32E-01	1,00E+00	1,00E+00
Meta-clone 2761	4,22E-02	5,50E-01	4,22E-02	5,32E-01	1,00E+00	1,00E+00
Meta-clone 2352	4,23E-02	5,50E-01	4,23E-02	5,32E-01	1,00E+00	1,00E+00
Meta-clone 5048	4,24E-02	5,50E-01	4,24E-02	5,32E-01	1,00E+00	1,00E+00
Meta-clone 3315	4,25E-02	5,50E-01	4,25E-02	5,32E-01	1,00E+00	1,00E+00
Meta-clone 2300	4,27E-02	5,50E-01	4,27E-02	5,32E-01	1,00E+00	1,00E+00
Meta-clone 2009	4,28E-02	5,50E-01	4,28E-02	5,32E-01	1,00E+00	1,00E+00
Meta-clone 3199	4,28E-02	5,50E-01	4,28E-02	5,32E-01	1,00E+00	1,00E+00
Meta-clone 2877	4,29E-02	5,50E-01	4,29E-02	5,32E-01	1,00E+00	1,00E+00
Meta-clone 451	4,32E-02	5,50E-01	3,11E-01	8,88E-01	2,18E-02	1,00E+00
Meta-clone 913	4,34E-02	5,50E-01	4,34E-02	5,32E-01	1,00E+00	1,00E+00
Meta-clone 1567	4,34E-02	5,50E-01	4,34E-02	5,32E-01	1,00E+00	1,00E+00
Meta-clone 1569	4,36E-02	5,50E-01	4,36E-02	5,32E-01	1,00E+00	1,00E+00
Meta-clone 2698	4,36E-02	5,50E-01	4,36E-02	5,32E-01	1,00E+00	1,00E+00
Meta-clone 4699	4,37E-02	5,50E-01	4,37E-02	5,32E-01	1,00E+00	1,00E+00
Meta-clone 4007	4,37E-02	5,50E-01	4,37E-02	5,32E-01	1,00E+00	1,00E+00
Meta-clone 989	4,38E-02	5,50E-01	4,38E-02	5,32E-01	1,00E+00	1,00E+00
Meta-clone 11131	4,38E-02	5,50E-01	4,38E-02	5,32E-01	1,00E+00	1,00E+00
Meta-clone 458	4,40E-02	5,50E-01	7,06E-01	8,91E-01	1,35E-02	1,00E+00
Meta-clone 3741	4,40E-02	5,50E-01	4,40E-02	5,32E-01	1,00E+00	1,00E+00
Meta-clone 3652	4,40E-02	5,50E-01	4,40E-02	5,32E-01	1,00E+00	1,00E+00
Meta-clone 277	4,41E-02	5,50E-01	4,41E-02	5,32E-01	1,00E+00	1,00E+00
Meta-clone 2584	4,41E-02	5,50E-01	4,41E-02	5,32E-01	1,00E+00	1,00E+00
Meta-clone 2959	4,41E-02	5,50E-01	4,41E-02	5,32E-01	1,00E+00	1,00E+00
Meta-clone 2192	4,41E-02	5,50E-01	4,41E-02	5,32E-01	1,00E+00	1,00E+00
Meta-clone 2053	4,42E-02	5,50E-01	4,42E-02	5,32E-01	1,00E+00	1,00E+00
Meta-clone 2931	4,43E-02	5,50E-01	4,43E-02	5,32E-01	1,00E+00	1,00E+00
Meta-clone 5290	4,43E-02	5,50E-01	4,43E-02	5,32E-01	1,00E+00	1,00E+00
Meta-clone 5049	4,44E-02	5,50E-01	4,44E-02	5,32E-01	1,00E+00	1,00E+00
Meta-clone 3432	4,44E-02	5,50E-01	4,44E-02	5,32E-01	1,00E+00	1,00E+00
Meta-clone 4242	4,45E-02	5,50E-01	4,45E-02	5,32E-01	1,00E+00	1,00E+00
Meta-clone 3055	4,45E-02	5,50E-01	4,45E-02	5,32E-01	1,00E+00	1,00E+00
Meta-clone 3492	4,48E-02	5,50E-01	4,48E-02	5,32E-01	1,00E+00	1,00E+00
Meta-clone 3934	4,49E-02	5,50E-01	4,49E-02	5,32E-01	1,00E+00	1,00E+00
Meta-clone 1723	4,49E-02	5,50E-01	4,49E-02	5,32E-01	1,00E+00	1,00E+00
Meta-clone 18723	4,50E-02	5,50E-01	4,50E-02	5,32E-01	1,00E+00	1,00E+00
Meta-clone 2995	4,51E-02	5,50E-01	4,51E-02	5,32E-01	1,00E+00	1,00E+00
Meta-clone 3402	4,51E-02	5,50E-01	4,51E-02	5,32E-01	1,00E+00	1,00E+00
Meta-clone 3134	4,52E-02	5,50E-01	4,52E-02	5,32E-01	1,00E+00	1,00E+00
Meta-clone 4090	4,54E-02	5,50E-01	4,54E-02	5,32E-01	1,00E+00	1,00E+00
Meta-clone 3687	4,57E-02	5,50E-01	4,57E-02	5,32E-01	1,00E+00	1,00E+00
Meta-clone 2415	4,59E-02	5,50E-01	4,59E-02	5,32E-01	1,00E+00	1,00E+00
Meta-clone 5116	4,61E-02	5,50E-01	4,61E-02	5,32E-01	1,00E+00	1,00E+00
Meta-clone 3180	4,61E-02	5,50E-01	4,61E-02	5,32E-01	1,00E+00	1,00E+00
Meta-clone 1108	4,61E-02	5,50E-01	4,61E-02	5,32E-01	1,00E+00	1,00E+00
Meta-clone 20010	4,62E-02	5,50E-01	4,62E-02	5,32E-01	1,00E+00	1,00E+00
Meta-clone 5306	4,62E-02	5,50E-01	4,62E-02	5,32E-01	1,00E+00	1,00E+00
Meta-clone 2265	4,64E-02	5,50E-01	4,64E-02	5,32E-01	1,00E+00	1,00E+00
Meta-clone 3448	4,66E-02	5,50E-01	4,66E-02	5,32E-01	1,00E+00	1,00E+00
Meta-clone 3827	4,67E-02	5,50E-01	4,67E-02	5,32E-01	1,00E+00	1,00E+00
Meta-clone 4851	4,67E-02	5,50E-01	4,67E-02	5,32E-01	1,00E+00	1,00E+00
Meta-clone 2604	4,68E-02	5,50E-01	4,68E-02	5,32E-01	1,00E+00	1,00E+00
Meta-clone 3095	4,69E-02	5,50E-01	4,69E-02	5,32E-01	1,00E+00	1,00E+00
Meta-clone 3103	4,70E-02	5,50E-01	4,70E-02	5,32E-01	1,00E+00	1,00E+00
Meta-clone 4590	4,74E-02	5,50E-01	4,74E-02	5,32E-01	1,00E+00	1,00E+00
Meta-clone 17831	4,75E-02	5,50E-01	4,75E-02	5,32E-01	1,00E+00	1,00E+00
Meta-clone 2446	4,76E-02	5,50E-01	4,76E-02	5,32E-01	1,00E+00	1,00E+00
Meta-clone 4555	4,79E-02	5,50E-01	4,79E-02	5,32E-01	1,00E+00	1,00E+00
Meta-clone 932	4,79E-02	5,50E-01	4,79E-02	5,32E-01	1,00E+00	1,00E+00
Meta-clone 2189	4,79E-02	5,50E-01	4,79E-02	5,32E-01	1,00E+00	1,00E+00
Meta-clone 391	4,80E-02	5,50E-01	4,80E-02	5,32E-01	1,00E+00	1,00E+00
Meta-clone 3655	4,84E-02	5,50E-01	4,84E-02	5,32E-01	1,00E+00	1,00E+00
Meta-clone 2526	4,86E-02	5,50E-01	4,86E-02	5,32E-01	1,00E+00	1,00E+00
Meta-clone 5354	4,87E-02	5,50E-01	4,87E-02	5,32E-01	1,00E+00	1,00E+00
Meta-clone 14315	4,90E-02	5,50E-01	4,90E-02	5,32E-01	1,00E+00	1,00E+00
Meta-clone 3485	4,91E-02	5,50E-01	4,91E-02	5,32E-01	1,00E+00	1,00E+00
Meta-clone 5153	4,91E-02	5,50E-01	4,91E-02	5,32E-01	1,00E+00	1,00E+00
Meta-clone 4053	4,91E-02	5,50E-01	4,91E-02	5,32E-01	1,00E+00	1,00E+00
Meta-clone 5185	4,93E-02	5,50E-01	4,93E-02	5,32E-01	1,00E+00	1,00E+00
Meta-clone 3567	4,93E-02	5,50E-01	4,93E-02	5,32E-01	1,00E+00	1,00E+00
Meta-clone 2454	4,96E-02	5,50E-01	4,96E-02	5,32E-01	1,00E+00	1,00E+00
Meta-clone 4407	4,96E-02	5,50E-01	4,96E-02	5,32E-01	1,00E+00	1,00E+00
Meta-clone 2284	4,97E-02	5,50E-01	4,97E-02	5,32E-01	1,00E+00	1,00E+00
Meta-clone 3360	4,98E-02	5,50E-01	4,98E-02	5,32E-01	1,00E+00	1,00E+00
Meta-clone 3013	4,98E-02	5,50E-01	4,98E-02	5,32E-01	1,00E+00	1,00E+00
Meta-clone 4143	4,98E-02	5,50E-01	4,98E-02	5,32E-01	1,00E+00	1,00E+00
Meta-clone 20443	5,00E-02	5,50E-01	5,00E-02	5,32E-01	1,00E+00	1,00E+00
Meta-clone 4880	5,00E-02	5,50E-01	5,00E-02	5,32E-01	1,00E+00	1,00E+00
Meta-clone 4305	5,01E-02	5,50E-01	5,01E-02	5,32E-01	1,00E+00	1,00E+00
Meta-clone 2829	5,01E-02	5,50E-01	5,01E-02	5,32E-01	1,00E+00	1,00E+00
Meta-clone 11210	5,02E-02	5,50E-01	5,02E-02	5,32E-01	1,00E+00	1,00E+00
Meta-clone 5335	5,04E-02	5,50E-01	5,04E-02	5,32E-01	1,00E+00	1,00E+00
Meta-clone 3746	5,04E-02	5,50E-01	5,04E-02	5,32E-01	1,00E+00	1,00E+00
Meta-clone 2816	5,05E-02	5,50E-01	5,05E-02	5,32E-01	1,00E+00	1,00E+00
Meta-clone 482	5,05E-02	5,50E-01	5,05E-02	5,32E-01	1,00E+00	1,00E+00
Meta-clone 2790	5,06E-02	5,50E-01	5,06E-02	5,32E-01	1,00E+00	1,00E+00
Meta-clone 2178	5,06E-02	5,50E-01	5,06E-02	5,32E-01	1,00E+00	1,00E+00
Meta-clone 4478	5,07E-02	5,50E-01	5,07E-02	5,32E-01	1,00E+00	1,00E+00
Meta-clone 4039	5,07E-02	5,50E-01	5,07E-02	5,32E-01	1,00E+00	1,00E+00
Meta-clone 1708	5,09E-02	5,50E-01	5,09E-02	5,32E-01	1,00E+00	1,00E+00
Meta-clone 851	5,09E-02	5,50E-01	5,09E-02	5,32E-01	1,00E+00	1,00E+00
Meta-clone 5219	5,10E-02	5,50E-01	5,10E-02	5,32E-01	1,00E+00	1,00E+00
Meta-clone 2601	5,11E-02	5,50E-01	5,11E-02	5,32E-01	1,00E+00	1,00E+00
Meta-clone 4270	5,12E-02	5,50E-01	5,12E-02	5,32E-01	1,00E+00	1,00E+00
Meta-clone 2975	5,14E-02	5,50E-01	5,14E-02	5,32E-01	1,00E+00	1,00E+00
Meta-clone 4209	5,15E-02	5,50E-01	5,15E-02	5,32E-01	1,00E+00	1,00E+00
Meta-clone 1992	5,16E-02	5,50E-01	5,16E-02	5,32E-01	1,00E+00	1,00E+00
Meta-clone 25920	5,16E-02	5,50E-01	5,16E-02	5,32E-01	1,00E+00	1,00E+00
Meta-clone 1304	5,17E-02	5,50E-01	5,17E-02	5,32E-01	1,00E+00	1,00E+00
Meta-clone 3848	5,18E-02	5,50E-01	5,18E-02	5,32E-01	1,00E+00	1,00E+00
Meta-clone 4903	5,20E-02	5,50E-01	5,20E-02	5,32E-01	1,00E+00	1,00E+00
Meta-clone 3378	5,21E-02	5,50E-01	5,21E-02	5,32E-01	1,00E+00	1,00E+00
Meta-clone 4547	5,24E-02	5,50E-01	5,24E-02	5,32E-01	1,00E+00	1,00E+00
Meta-clone 1404	5,25E-02	5,50E-01	5,25E-02	5,32E-01	1,00E+00	1,00E+00
Meta-clone 3319	5,25E-02	5,50E-01	5,25E-02	5,32E-01	1,00E+00	1,00E+00
Meta-clone 25280	5,25E-02	5,50E-01	5,25E-02	5,32E-01	1,00E+00	1,00E+00
Meta-clone 12876	5,29E-02	5,50E-01	5,29E-02	5,32E-01	1,00E+00	1,00E+00
Meta-clone 4662	5,29E-02	5,50E-01	5,29E-02	5,32E-01	1,00E+00	1,00E+00
Meta-clone 5002	5,31E-02	5,50E-01	5,31E-02	5,32E-01	1,00E+00	1,00E+00
Meta-clone 1225	5,32E-02	5,50E-01	5,32E-02	5,32E-01	1,00E+00	1,00E+00
Meta-clone 4220	5,32E-02	5,50E-01	5,32E-02	5,32E-01	1,00E+00	1,00E+00
Meta-clone 4594	5,32E-02	5,50E-01	5,32E-02	5,32E-01	1,00E+00	1,00E+00
Meta-clone 5313	5,34E-02	5,50E-01	5,34E-02	5,32E-01	1,00E+00	1,00E+00
Meta-clone 10622	5,35E-02	5,50E-01	5,35E-02	5,32E-01	1,00E+00	1,00E+00
Meta-clone 1943	5,36E-02	5,50E-01	5,36E-02	5,32E-01	1,00E+00	1,00E+00
Meta-clone 1071	5,38E-02	5,50E-01	5,38E-02	5,32E-01	1,00E+00	1,00E+00
Meta-clone 3081	5,38E-02	5,50E-01	5,38E-02	5,32E-01	1,00E+00	1,00E+00
Meta-clone 4688	5,38E-02	5,50E-01	5,38E-02	5,32E-01	1,00E+00	1,00E+00
Meta-clone 4238	5,39E-02	5,50E-01	5,39E-02	5,32E-01	1,00E+00	1,00E+00
Meta-clone 3911	5,39E-02	5,50E-01	5,39E-02	5,32E-01	1,00E+00	1,00E+00
Meta-clone 5016	5,40E-02	5,50E-01	5,40E-02	5,32E-01	1,00E+00	1,00E+00
Meta-clone 1560	5,40E-02	5,50E-01	5,40E-02	5,32E-01	1,00E+00	1,00E+00
Meta-clone 1957	5,41E-02	5,50E-01	5,41E-02	5,32E-01	1,00E+00	1,00E+00
Meta-clone 4814	5,41E-02	5,50E-01	5,41E-02	5,32E-01	1,00E+00	1,00E+00
Meta-clone 2209	5,41E-02	5,50E-01	5,41E-02	5,32E-01	1,00E+00	1,00E+00
Meta-clone 2278	5,42E-02	5,50E-01	5,42E-02	5,32E-01	1,00E+00	1,00E+00
Meta-clone 4829	5,43E-02	5,50E-01	5,43E-02	5,32E-01	1,00E+00	1,00E+00
Meta-clone 3543	5,46E-02	5,50E-01	5,46E-02	5,32E-01	1,00E+00	1,00E+00
Meta-clone 5311	5,46E-02	5,50E-01	5,46E-02	5,32E-01	1,00E+00	1,00E+00
Meta-clone 477	5,46E-02	5,50E-01	5,46E-02	5,32E-01	1,00E+00	1,00E+00
Meta-clone 2504	5,47E-02	5,50E-01	5,47E-02	5,32E-01	1,00E+00	1,00E+00
Meta-clone 3309	5,47E-02	5,50E-01	5,47E-02	5,32E-01	1,00E+00	1,00E+00
Meta-clone 981	5,47E-02	5,50E-01	5,47E-02	5,32E-01	1,00E+00	1,00E+00
Meta-clone 2170	5,48E-02	5,50E-01	5,48E-02	5,32E-01	1,00E+00	1,00E+00
Meta-clone 2918	5,49E-02	5,50E-01	5,49E-02	5,32E-01	1,00E+00	1,00E+00
Meta-clone 11347	5,50E-02	5,50E-01	5,50E-02	5,32E-01	1,00E+00	1,00E+00
Meta-clone 2106	5,50E-02	5,50E-01	5,50E-02	5,32E-01	1,00E+00	1,00E+00
Meta-clone 4811	5,50E-02	5,50E-01	5,50E-02	5,32E-01	1,00E+00	1,00E+00
Meta-clone 9347	5,50E-02	5,50E-01	5,50E-02	5,32E-01	1,00E+00	1,00E+00
Meta-clone 689	5,51E-02	5,50E-01	5,51E-02	5,32E-01	1,00E+00	1,00E+00
Meta-clone 2258	5,51E-02	5,50E-01	5,51E-02	5,32E-01	1,00E+00	1,00E+00
Meta-clone 2547	5,51E-02	5,50E-01	5,51E-02	5,32E-01	1,00E+00	1,00E+00
Meta-clone 3414	5,51E-02	5,50E-01	5,51E-02	5,32E-01	1,00E+00	1,00E+00
Meta-clone 20246	5,53E-02	5,50E-01	5,53E-02	5,32E-01	1,00E+00	1,00E+00
Meta-clone 4608	5,53E-02	5,50E-01	5,53E-02	5,32E-01	1,00E+00	1,00E+00
Meta-clone 2548	5,54E-02	5,50E-01	5,54E-02	5,32E-01	1,00E+00	1,00E+00
Meta-clone 2981	5,55E-02	5,50E-01	5,55E-02	5,32E-01	1,00E+00	1,00E+00
Meta-clone 25287	5,55E-02	5,50E-01	5,55E-02	5,32E-01	1,00E+00	1,00E+00
Meta-clone 2510	5,55E-02	5,50E-01	5,55E-02	5,32E-01	1,00E+00	1,00E+00
Meta-clone 5275	5,55E-02	5,50E-01	5,55E-02	5,32E-01	1,00E+00	1,00E+00
Meta-clone 3646	5,56E-02	5,50E-01	5,56E-02	5,32E-01	1,00E+00	1,00E+00
Meta-clone 5000	5,58E-02	5,50E-01	5,58E-02	5,32E-01	1,00E+00	1,00E+00
Meta-clone 3255	5,59E-02	5,50E-01	5,59E-02	5,32E-01	1,00E+00	1,00E+00
Meta-clone 3555	5,59E-02	5,50E-01	5,59E-02	5,32E-01	1,00E+00	1,00E+00
Meta-clone 2050	5,59E-02	5,50E-01	5,59E-02	5,32E-01	1,00E+00	1,00E+00
Meta-clone 4095	5,60E-02	5,50E-01	5,60E-02	5,32E-01	1,00E+00	1,00E+00
Meta-clone 3395	5,60E-02	5,50E-01	5,60E-02	5,32E-01	1,00E+00	1,00E+00
Meta-clone 4328	5,61E-02	5,50E-01	5,61E-02	5,32E-01	1,00E+00	1,00E+00
Meta-clone 2540	5,61E-02	5,50E-01	5,61E-02	5,32E-01	1,00E+00	1,00E+00
Meta-clone 4014	5,61E-02	5,50E-01	5,61E-02	5,32E-01	1,00E+00	1,00E+00
Meta-clone 4135	5,61E-02	5,50E-01	5,61E-02	5,32E-01	1,00E+00	1,00E+00
Meta-clone 3872	5,62E-02	5,50E-01	5,62E-02	5,32E-01	1,00E+00	1,00E+00
Meta-clone 3382	5,63E-02	5,50E-01	5,63E-02	5,32E-01	1,00E+00	1,00E+00
Meta-clone 3992	5,64E-02	5,50E-01	5,64E-02	5,32E-01	1,00E+00	1,00E+00
Meta-clone 1694	5,64E-02	5,50E-01	5,64E-02	5,32E-01	1,00E+00	1,00E+00
Meta-clone 20608	5,65E-02	5,50E-01	5,65E-02	5,32E-01	1,00E+00	1,00E+00
Meta-clone 2248	5,65E-02	5,50E-01	5,65E-02	5,32E-01	1,00E+00	1,00E+00
Meta-clone 4482	5,66E-02	5,50E-01	5,66E-02	5,32E-01	1,00E+00	1,00E+00
Meta-clone 2138	5,66E-02	5,50E-01	5,66E-02	5,32E-01	1,00E+00	1,00E+00
Meta-clone 3036	5,66E-02	5,50E-01	5,66E-02	5,32E-01	1,00E+00	1,00E+00
Meta-clone 3349	5,67E-02	5,50E-01	5,67E-02	5,32E-01	1,00E+00	1,00E+00
Meta-clone 2046	5,67E-02	5,50E-01	5,67E-02	5,32E-01	1,00E+00	1,00E+00
Meta-clone 5168	5,68E-02	5,50E-01	5,68E-02	5,32E-01	1,00E+00	1,00E+00
Meta-clone 4451	5,70E-02	5,50E-01	5,70E-02	5,32E-01	1,00E+00	1,00E+00
Meta-clone 2747	5,70E-02	5,50E-01	5,70E-02	5,32E-01	1,00E+00	1,00E+00
Meta-clone 2775	5,70E-02	5,50E-01	5,70E-02	5,32E-01	1,00E+00	1,00E+00
Meta-clone 431	5,71E-02	5,50E-01	5,71E-02	5,32E-01	1,00E+00	1,00E+00
Meta-clone 507	5,71E-02	5,50E-01	5,71E-02	5,32E-01	1,00E+00	1,00E+00
Meta-clone 974	5,72E-02	5,50E-01	5,72E-02	5,32E-01	1,00E+00	1,00E+00
Meta-clone 3379	5,73E-02	5,50E-01	5,73E-02	5,32E-01	1,00E+00	1,00E+00
Meta-clone 3410	5,73E-02	5,50E-01	5,73E-02	5,32E-01	1,00E+00	1,00E+00
Meta-clone 8369	5,75E-02	5,50E-01	5,75E-02	5,32E-01	1,00E+00	1,00E+00
Meta-clone 2840	5,77E-02	5,50E-01	5,77E-02	5,32E-01	1,00E+00	1,00E+00
Meta-clone 5288	5,77E-02	5,50E-01	5,77E-02	5,32E-01	1,00E+00	1,00E+00
Meta-clone 3941	5,77E-02	5,50E-01	5,77E-02	5,32E-01	1,00E+00	1,00E+00
Meta-clone 3702	5,80E-02	5,50E-01	5,80E-02	5,32E-01	1,00E+00	1,00E+00
Meta-clone 4956	5,80E-02	5,50E-01	5,80E-02	5,32E-01	1,00E+00	1,00E+00
Meta-clone 464	5,81E-02	5,50E-01	5,81E-02	5,32E-01	1,00E+00	1,00E+00
Meta-clone 3072	5,81E-02	5,50E-01	5,81E-02	5,32E-01	1,00E+00	1,00E+00
Meta-clone 2393	5,81E-02	5,50E-01	5,81E-02	5,32E-01	1,00E+00	1,00E+00
Meta-clone 1953	5,82E-02	5,50E-01	5,82E-02	5,32E-01	1,00E+00	1,00E+00
Meta-clone 3989	5,82E-02	5,50E-01	5,82E-02	5,32E-01	1,00E+00	1,00E+00
Meta-clone 238	5,82E-02	5,50E-01	2,07E-02	5,32E-01	5,64E-01	1,00E+00
Meta-clone 3554	5,82E-02	5,50E-01	5,82E-02	5,32E-01	1,00E+00	1,00E+00
Meta-clone 3754	5,83E-02	5,50E-01	5,83E-02	5,32E-01	1,00E+00	1,00E+00
Meta-clone 5178	5,83E-02	5,50E-01	5,83E-02	5,32E-01	1,00E+00	1,00E+00
Meta-clone 3668	5,83E-02	5,50E-01	5,83E-02	5,32E-01	1,00E+00	1,00E+00
Meta-clone 4136	5,84E-02	5,50E-01	5,84E-02	5,32E-01	1,00E+00	1,00E+00
Meta-clone 4036	5,85E-02	5,50E-01	5,85E-02	5,32E-01	1,00E+00	1,00E+00
Meta-clone 4968	5,85E-02	5,50E-01	5,85E-02	5,32E-01	1,00E+00	1,00E+00
Meta-clone 4406	5,86E-02	5,50E-01	5,86E-02	5,32E-01	1,00E+00	1,00E+00
Meta-clone 4871	5,86E-02	5,50E-01	5,86E-02	5,32E-01	1,00E+00	1,00E+00
Meta-clone 4413	5,86E-02	5,50E-01	5,86E-02	5,32E-01	1,00E+00	1,00E+00
Meta-clone 4047	5,87E-02	5,50E-01	5,87E-02	5,32E-01	1,00E+00	1,00E+00
Meta-clone 5214	5,88E-02	5,50E-01	5,88E-02	5,32E-01	1,00E+00	1,00E+00
Meta-clone 3744	5,88E-02	5,50E-01	5,88E-02	5,32E-01	1,00E+00	1,00E+00
Meta-clone 4843	5,89E-02	5,50E-01	5,89E-02	5,32E-01	1,00E+00	1,00E+00
Meta-clone 5223	5,89E-02	5,50E-01	5,89E-02	5,32E-01	1,00E+00	1,00E+00
Meta-clone 4598	5,89E-02	5,50E-01	5,89E-02	5,32E-01	1,00E+00	1,00E+00
Meta-clone 4610	5,90E-02	5,50E-01	5,90E-02	5,32E-01	1,00E+00	1,00E+00
Meta-clone 3067	5,91E-02	5,50E-01	5,91E-02	5,32E-01	1,00E+00	1,00E+00
Meta-clone 5104	5,93E-02	5,50E-01	5,93E-02	5,32E-01	1,00E+00	1,00E+00
Meta-clone 5293	5,93E-02	5,50E-01	5,93E-02	5,32E-01	1,00E+00	1,00E+00
Meta-clone 628	5,93E-02	5,50E-01	5,93E-02	5,32E-01	1,00E+00	1,00E+00
Meta-clone 4828	5,94E-02	5,50E-01	5,94E-02	5,32E-01	1,00E+00	1,00E+00
Meta-clone 4180	5,94E-02	5,50E-01	5,94E-02	5,32E-01	1,00E+00	1,00E+00
Meta-clone 3371	5,94E-02	5,50E-01	5,94E-02	5,32E-01	1,00E+00	1,00E+00
Meta-clone 5318	5,94E-02	5,50E-01	5,94E-02	5,32E-01	1,00E+00	1,00E+00
Meta-clone 3181	5,95E-02	5,50E-01	5,95E-02	5,32E-01	1,00E+00	1,00E+00
Meta-clone 4349	5,96E-02	5,50E-01	5,96E-02	5,32E-01	1,00E+00	1,00E+00
Meta-clone 3145	5,96E-02	5,50E-01	5,96E-02	5,32E-01	1,00E+00	1,00E+00
Meta-clone 4107	5,96E-02	5,50E-01	5,96E-02	5,32E-01	1,00E+00	1,00E+00
Meta-clone 4924	5,97E-02	5,50E-01	5,97E-02	5,32E-01	1,00E+00	1,00E+00
Meta-clone 4330	5,98E-02	5,50E-01	5,98E-02	5,32E-01	1,00E+00	1,00E+00
Meta-clone 3044	5,99E-02	5,50E-01	5,99E-02	5,32E-01	1,00E+00	1,00E+00
Meta-clone 4350	5,99E-02	5,50E-01	5,99E-02	5,32E-01	1,00E+00	1,00E+00
Meta-clone 2841	6,00E-02	5,50E-01	6,00E-02	5,32E-01	1,00E+00	1,00E+00
Meta-clone 9403	6,01E-02	5,50E-01	6,01E-02	5,32E-01	1,00E+00	1,00E+00
Meta-clone 3628	6,02E-02	5,50E-01	6,02E-02	5,32E-01	1,00E+00	1,00E+00
Meta-clone 5291	6,05E-02	5,50E-01	6,05E-02	5,32E-01	1,00E+00	1,00E+00
Meta-clone 3508	6,05E-02	5,50E-01	6,05E-02	5,32E-01	1,00E+00	1,00E+00
Meta-clone 2055	6,06E-02	5,50E-01	6,06E-02	5,32E-01	1,00E+00	1,00E+00
Meta-clone 1102	6,07E-02	5,50E-01	6,07E-02	5,32E-01	1,00E+00	1,00E+00
Meta-clone 1695	6,08E-02	5,50E-01	6,08E-02	5,32E-01	1,00E+00	1,00E+00
Meta-clone 2002	6,08E-02	5,50E-01	6,08E-02	5,32E-01	1,00E+00	1,00E+00
Meta-clone 4486	6,08E-02	5,50E-01	6,08E-02	5,32E-01	1,00E+00	1,00E+00
Meta-clone 4892	6,10E-02	5,50E-01	6,10E-02	5,32E-01	1,00E+00	1,00E+00
Meta-clone 3498	6,10E-02	5,50E-01	6,10E-02	5,32E-01	1,00E+00	1,00E+00
Meta-clone 4026	6,10E-02	5,50E-01	6,10E-02	5,32E-01	1,00E+00	1,00E+00
Meta-clone 4977	6,10E-02	5,50E-01	6,10E-02	5,32E-01	1,00E+00	1,00E+00
Meta-clone 1886	6,11E-02	5,50E-01	6,11E-02	5,32E-01	1,00E+00	1,00E+00
Meta-clone 4498	6,11E-02	5,50E-01	6,11E-02	5,32E-01	1,00E+00	1,00E+00
Meta-clone 4268	6,13E-02	5,50E-01	6,13E-02	5,32E-01	1,00E+00	1,00E+00
Meta-clone 3411	6,13E-02	5,50E-01	6,13E-02	5,32E-01	1,00E+00	1,00E+00
Meta-clone 3537	6,14E-02	5,50E-01	6,14E-02	5,32E-01	1,00E+00	1,00E+00
Meta-clone 4618	6,15E-02	5,50E-01	6,15E-02	5,32E-01	1,00E+00	1,00E+00
Meta-clone 2919	6,17E-02	5,50E-01	6,17E-02	5,32E-01	1,00E+00	1,00E+00
Meta-clone 1929	6,17E-02	5,50E-01	6,17E-02	5,32E-01	1,00E+00	1,00E+00
Meta-clone 5102	6,18E-02	5,50E-01	6,18E-02	5,32E-01	1,00E+00	1,00E+00
Meta-clone 722	6,19E-02	5,50E-01	6,19E-02	5,32E-01	1,00E+00	1,00E+00
Meta-clone 792	6,19E-02	5,50E-01	6,19E-02	5,32E-01	1,00E+00	1,00E+00
Meta-clone 3869	6,19E-02	5,50E-01	6,19E-02	5,32E-01	1,00E+00	1,00E+00
Meta-clone 3573	6,19E-02	5,50E-01	6,19E-02	5,32E-01	1,00E+00	1,00E+00
Meta-clone 4645	6,21E-02	5,50E-01	6,21E-02	5,32E-01	1,00E+00	1,00E+00
Meta-clone 3295	6,21E-02	5,50E-01	6,21E-02	5,32E-01	1,00E+00	1,00E+00
Meta-clone 1592	6,21E-02	5,50E-01	6,21E-02	5,32E-01	1,00E+00	1,00E+00
Meta-clone 105	6,22E-02	5,50E-01	1,97E-02	5,32E-01	7,36E-01	1,00E+00
Meta-clone 4228	6,22E-02	5,50E-01	6,22E-02	5,32E-01	1,00E+00	1,00E+00
Meta-clone 3328	6,23E-02	5,50E-01	6,23E-02	5,32E-01	1,00E+00	1,00E+00
Meta-clone 1652	6,25E-02	5,50E-01	6,25E-02	5,32E-01	1,00E+00	1,00E+00
Meta-clone 2563	6,26E-02	5,50E-01	6,26E-02	5,32E-01	1,00E+00	1,00E+00
Meta-clone 2656	6,26E-02	5,50E-01	6,26E-02	5,32E-01	1,00E+00	1,00E+00
Meta-clone 3602	6,27E-02	5,50E-01	6,27E-02	5,32E-01	1,00E+00	1,00E+00
Meta-clone 1885	6,27E-02	5,50E-01	6,27E-02	5,32E-01	1,00E+00	1,00E+00
Meta-clone 2205	6,28E-02	5,50E-01	6,28E-02	5,32E-01	1,00E+00	1,00E+00
Meta-clone 3387	6,28E-02	5,50E-01	6,28E-02	5,32E-01	1,00E+00	1,00E+00
Meta-clone 2659	6,29E-02	5,50E-01	6,29E-02	5,32E-01	1,00E+00	1,00E+00
Meta-clone 4834	6,30E-02	5,50E-01	6,30E-02	5,32E-01	1,00E+00	1,00E+00
Meta-clone 2047	6,30E-02	5,50E-01	6,30E-02	5,32E-01	1,00E+00	1,00E+00
Meta-clone 3082	6,32E-02	5,50E-01	6,32E-02	5,32E-01	1,00E+00	1,00E+00
Meta-clone 3161	6,32E-02	5,50E-01	6,32E-02	5,32E-01	1,00E+00	1,00E+00
Meta-clone 4164	6,32E-02	5,50E-01	6,32E-02	5,32E-01	1,00E+00	1,00E+00
Meta-clone 4188	6,33E-02	5,50E-01	6,33E-02	5,32E-01	1,00E+00	1,00E+00
Meta-clone 1358	6,33E-02	5,50E-01	6,33E-02	5,32E-01	1,00E+00	1,00E+00
Meta-clone 1644	6,34E-02	5,50E-01	6,34E-02	5,32E-01	1,00E+00	1,00E+00
Meta-clone 2052	6,34E-02	5,50E-01	6,34E-02	5,32E-01	1,00E+00	1,00E+00
Meta-clone 5114	6,35E-02	5,50E-01	6,35E-02	5,32E-01	1,00E+00	1,00E+00
Meta-clone 3254	6,35E-02	5,50E-01	6,35E-02	5,32E-01	1,00E+00	1,00E+00
Meta-clone 5213	6,36E-02	5,50E-01	6,36E-02	5,32E-01	1,00E+00	1,00E+00
Meta-clone 4383	6,41E-02	5,50E-01	6,41E-02	5,32E-01	1,00E+00	1,00E+00
Meta-clone 1045	6,41E-02	5,50E-01	6,41E-02	5,32E-01	1,00E+00	1,00E+00
Meta-clone 3138	6,42E-02	5,50E-01	6,42E-02	5,32E-01	1,00E+00	1,00E+00
Meta-clone 4738	6,42E-02	5,50E-01	6,42E-02	5,32E-01	1,00E+00	1,00E+00
Meta-clone 3511	6,43E-02	5,50E-01	6,43E-02	5,32E-01	1,00E+00	1,00E+00
Meta-clone 2864	6,43E-02	5,50E-01	6,43E-02	5,32E-01	1,00E+00	1,00E+00
Meta-clone 1984	6,43E-02	5,50E-01	6,43E-02	5,32E-01	1,00E+00	1,00E+00
Meta-clone 1878	6,44E-02	5,50E-01	6,44E-02	5,32E-01	1,00E+00	1,00E+00
Meta-clone 3108	6,44E-02	5,50E-01	6,44E-02	5,32E-01	1,00E+00	1,00E+00
Meta-clone 4358	6,46E-02	5,50E-01	6,46E-02	5,32E-01	1,00E+00	1,00E+00
Meta-clone 3940	6,47E-02	5,50E-01	6,47E-02	5,32E-01	1,00E+00	1,00E+00
Meta-clone 4370	6,48E-02	5,50E-01	6,48E-02	5,32E-01	1,00E+00	1,00E+00
Meta-clone 5272	6,49E-02	5,50E-01	6,49E-02	5,32E-01	1,00E+00	1,00E+00
Meta-clone 227	6,50E-02	5,50E-01	4,51E-02	5,32E-01	2,28E-01	1,00E+00
Meta-clone 4592	6,50E-02	5,50E-01	6,50E-02	5,32E-01	1,00E+00	1,00E+00
Meta-clone 2194	6,50E-02	5,50E-01	6,50E-02	5,32E-01	1,00E+00	1,00E+00
Meta-clone 3967	6,52E-02	5,50E-01	6,52E-02	5,32E-01	1,00E+00	1,00E+00
Meta-clone 5209	6,53E-02	5,50E-01	6,53E-02	5,32E-01	1,00E+00	1,00E+00
Meta-clone 4501	6,54E-02	5,50E-01	6,54E-02	5,32E-01	1,00E+00	1,00E+00
Meta-clone 12329	6,55E-02	5,50E-01	6,55E-02	5,32E-01	1,00E+00	1,00E+00
Meta-clone 5001	6,55E-02	5,50E-01	6,55E-02	5,32E-01	1,00E+00	1,00E+00
Meta-clone 3257	6,56E-02	5,50E-01	6,56E-02	5,32E-01	1,00E+00	1,00E+00
Meta-clone 3849	6,57E-02	5,50E-01	6,57E-02	5,32E-01	1,00E+00	1,00E+00
Meta-clone 3926	6,57E-02	5,50E-01	6,57E-02	5,32E-01	1,00E+00	1,00E+00
Meta-clone 3955	6,59E-02	5,50E-01	6,59E-02	5,32E-01	1,00E+00	1,00E+00
Meta-clone 3916	6,59E-02	5,50E-01	6,59E-02	5,32E-01	1,00E+00	1,00E+00
Meta-clone 2582	6,59E-02	5,50E-01	6,59E-02	5,32E-01	1,00E+00	1,00E+00
Meta-clone 5070	6,59E-02	5,50E-01	6,59E-02	5,32E-01	1,00E+00	1,00E+00
Meta-clone 1901	6,60E-02	5,50E-01	6,60E-02	5,32E-01	1,00E+00	1,00E+00
Meta-clone 4731	6,61E-02	5,50E-01	6,61E-02	5,32E-01	1,00E+00	1,00E+00
Meta-clone 3260	6,61E-02	5,50E-01	6,61E-02	5,32E-01	1,00E+00	1,00E+00
Meta-clone 3888	6,61E-02	5,50E-01	6,61E-02	5,32E-01	1,00E+00	1,00E+00
Meta-clone 12940	6,62E-02	5,50E-01	6,62E-02	5,32E-01	1,00E+00	1,00E+00
Meta-clone 4930	6,63E-02	5,50E-01	6,63E-02	5,32E-01	1,00E+00	1,00E+00
Meta-clone 3482	6,65E-02	5,50E-01	6,65E-02	5,32E-01	1,00E+00	1,00E+00
Meta-clone 165	6,66E-02	5,50E-01	2,33E-01	8,56E-01	4,57E-02	1,00E+00
Meta-clone 158	6,67E-02	5,50E-01	2,71E-02	5,32E-01	4,66E-01	1,00E+00
Meta-clone 5099	6,67E-02	5,50E-01	6,67E-02	5,32E-01	1,00E+00	1,00E+00
Meta-clone 297	6,68E-02	5,50E-01	3,59E-02	5,32E-01	3,15E-01	1,00E+00
Meta-clone 4198	6,68E-02	5,50E-01	6,68E-02	5,32E-01	1,00E+00	1,00E+00
Meta-clone 4241	6,68E-02	5,50E-01	6,68E-02	5,32E-01	1,00E+00	1,00E+00
Meta-clone 2242	6,69E-02	5,50E-01	6,69E-02	5,32E-01	1,00E+00	1,00E+00
Meta-clone 5100	6,70E-02	5,50E-01	6,70E-02	5,32E-01	1,00E+00	1,00E+00
Meta-clone 3980	6,71E-02	5,50E-01	6,71E-02	5,32E-01	1,00E+00	1,00E+00
Meta-clone 5167	6,71E-02	5,50E-01	6,71E-02	5,32E-01	1,00E+00	1,00E+00
Meta-clone 3245	6,73E-02	5,50E-01	6,73E-02	5,32E-01	1,00E+00	1,00E+00
Meta-clone 3060	6,77E-02	5,50E-01	6,77E-02	5,32E-01	1,00E+00	1,00E+00
Meta-clone 3163	6,78E-02	5,50E-01	6,78E-02	5,32E-01	1,00E+00	1,00E+00
Meta-clone 2676	6,78E-02	5,50E-01	6,78E-02	5,32E-01	1,00E+00	1,00E+00
Meta-clone 4657	6,79E-02	5,50E-01	6,79E-02	5,32E-01	1,00E+00	1,00E+00
Meta-clone 3948	6,79E-02	5,50E-01	6,79E-02	5,32E-01	1,00E+00	1,00E+00
Meta-clone 3310	6,80E-02	5,50E-01	6,80E-02	5,32E-01	1,00E+00	1,00E+00
Meta-clone 4584	6,81E-02	5,50E-01	6,81E-02	5,32E-01	1,00E+00	1,00E+00
Meta-clone 3495	6,81E-02	5,50E-01	6,81E-02	5,32E-01	1,00E+00	1,00E+00
Meta-clone 4669	6,85E-02	5,50E-01	6,85E-02	5,32E-01	1,00E+00	1,00E+00
Meta-clone 3813	6,86E-02	5,50E-01	6,86E-02	5,32E-01	1,00E+00	1,00E+00
Meta-clone 2752	6,87E-02	5,50E-01	6,87E-02	5,32E-01	1,00E+00	1,00E+00
Meta-clone 2907	6,88E-02	5,50E-01	6,88E-02	5,32E-01	1,00E+00	1,00E+00
Meta-clone 3559	6,89E-02	5,50E-01	6,89E-02	5,32E-01	1,00E+00	1,00E+00
Meta-clone 2515	6,91E-02	5,50E-01	6,91E-02	5,32E-01	1,00E+00	1,00E+00
Meta-clone 4293	6,91E-02	5,50E-01	6,91E-02	5,32E-01	1,00E+00	1,00E+00
Meta-clone 3160	6,92E-02	5,50E-01	6,92E-02	5,32E-01	1,00E+00	1,00E+00
Meta-clone 4058	6,93E-02	5,50E-01	6,93E-02	5,32E-01	1,00E+00	1,00E+00
Meta-clone 3391	6,93E-02	5,50E-01	6,93E-02	5,32E-01	1,00E+00	1,00E+00
Meta-clone 3213	6,95E-02	5,50E-01	6,95E-02	5,32E-01	1,00E+00	1,00E+00
Meta-clone 4585	6,96E-02	5,50E-01	6,96E-02	5,32E-01	1,00E+00	1,00E+00
Meta-clone 1003	7,02E-02	5,50E-01	7,02E-02	5,32E-01	1,00E+00	1,00E+00
Meta-clone 4911	7,02E-02	5,50E-01	7,02E-02	5,32E-01	1,00E+00	1,00E+00
Meta-clone 21710	7,02E-02	5,50E-01	7,02E-02	5,32E-01	1,00E+00	1,00E+00
Meta-clone 3969	7,04E-02	5,50E-01	7,04E-02	5,32E-01	1,00E+00	1,00E+00
Meta-clone 4973	7,04E-02	5,50E-01	7,04E-02	5,32E-01	1,00E+00	1,00E+00
Meta-clone 3578	7,04E-02	5,50E-01	7,04E-02	5,32E-01	1,00E+00	1,00E+00
Meta-clone 4767	7,06E-02	5,50E-01	7,06E-02	5,32E-01	1,00E+00	1,00E+00
Meta-clone 5086	7,06E-02	5,50E-01	7,06E-02	5,32E-01	1,00E+00	1,00E+00
Meta-clone 4726	7,07E-02	5,50E-01	7,07E-02	5,32E-01	1,00E+00	1,00E+00
Meta-clone 2485	7,07E-02	5,50E-01	7,07E-02	5,32E-01	1,00E+00	1,00E+00
Meta-clone 3528	7,09E-02	5,50E-01	7,09E-02	5,32E-01	1,00E+00	1,00E+00
Meta-clone 3027	7,09E-02	5,50E-01	7,09E-02	5,32E-01	1,00E+00	1,00E+00
Meta-clone 2744	7,10E-02	5,50E-01	7,10E-02	5,32E-01	1,00E+00	1,00E+00
Meta-clone 3870	7,12E-02	5,50E-01	7,12E-02	5,32E-01	1,00E+00	1,00E+00
Meta-clone 8042	7,13E-02	5,50E-01	7,13E-02	5,32E-01	1,00E+00	1,00E+00
Meta-clone 2602	7,18E-02	5,50E-01	7,18E-02	5,32E-01	1,00E+00	1,00E+00
Meta-clone 2085	7,19E-02	5,50E-01	7,19E-02	5,32E-01	1,00E+00	1,00E+00
Meta-clone 3946	7,20E-02	5,50E-01	7,20E-02	5,32E-01	1,00E+00	1,00E+00
Meta-clone 1500	7,21E-02	5,50E-01	7,21E-02	5,32E-01	1,00E+00	1,00E+00
Meta-clone 3188	7,22E-02	5,50E-01	7,22E-02	5,32E-01	1,00E+00	1,00E+00
Meta-clone 20719	7,23E-02	5,50E-01	7,23E-02	5,32E-01	1,00E+00	1,00E+00
Meta-clone 514	7,25E-02	5,50E-01	7,25E-02	5,32E-01	1,00E+00	1,00E+00
Meta-clone 4254	7,26E-02	5,50E-01	7,26E-02	5,32E-01	1,00E+00	1,00E+00
Meta-clone 24227	7,26E-02	5,50E-01	7,26E-02	5,32E-01	1,00E+00	1,00E+00
Meta-clone 4157	7,26E-02	5,50E-01	7,26E-02	5,32E-01	1,00E+00	1,00E+00
Meta-clone 1873	7,28E-02	5,50E-01	7,28E-02	5,32E-01	1,00E+00	1,00E+00
Meta-clone 4845	7,31E-02	5,50E-01	7,31E-02	5,32E-01	1,00E+00	1,00E+00
Meta-clone 4537	7,31E-02	5,50E-01	7,31E-02	5,32E-01	1,00E+00	1,00E+00
Meta-clone 505	7,34E-02	5,50E-01	7,34E-02	5,32E-01	1,00E+00	1,00E+00
Meta-clone 729	7,35E-02	5,50E-01	7,35E-02	5,32E-01	1,00E+00	1,00E+00
Meta-clone 1068	7,37E-02	5,50E-01	7,37E-02	5,32E-01	1,00E+00	1,00E+00
Meta-clone 2595	7,37E-02	5,50E-01	7,37E-02	5,32E-01	1,00E+00	1,00E+00
Meta-clone 3786	7,38E-02	5,50E-01	7,38E-02	5,32E-01	1,00E+00	1,00E+00
Meta-clone 4966	7,39E-02	5,50E-01	7,39E-02	5,32E-01	1,00E+00	1,00E+00
Meta-clone 20921	7,39E-02	5,50E-01	7,39E-02	5,32E-01	1,00E+00	1,00E+00
Meta-clone 3202	7,42E-02	5,50E-01	7,42E-02	5,32E-01	1,00E+00	1,00E+00
Meta-clone 2616	7,42E-02	5,50E-01	7,42E-02	5,32E-01	1,00E+00	1,00E+00
Meta-clone 4981	7,42E-02	5,50E-01	7,42E-02	5,32E-01	1,00E+00	1,00E+00
Meta-clone 5280	7,43E-02	5,50E-01	7,43E-02	5,32E-01	1,00E+00	1,00E+00
Meta-clone 882	7,44E-02	5,50E-01	7,44E-02	5,32E-01	1,00E+00	1,00E+00
Meta-clone 4948	7,45E-02	5,50E-01	7,45E-02	5,32E-01	1,00E+00	1,00E+00
Meta-clone 1711	7,46E-02	5,50E-01	7,46E-02	5,32E-01	1,00E+00	1,00E+00
Meta-clone 4581	7,47E-02	5,50E-01	7,47E-02	5,32E-01	1,00E+00	1,00E+00
Meta-clone 4219	7,47E-02	5,50E-01	7,47E-02	5,32E-01	1,00E+00	1,00E+00
Meta-clone 4174	7,49E-02	5,50E-01	7,49E-02	5,32E-01	1,00E+00	1,00E+00
Meta-clone 2536	7,49E-02	5,50E-01	7,49E-02	5,32E-01	1,00E+00	1,00E+00
Meta-clone 1939	7,51E-02	5,50E-01	7,51E-02	5,32E-01	1,00E+00	1,00E+00
Meta-clone 1666	7,52E-02	5,50E-01	7,52E-02	5,32E-01	1,00E+00	1,00E+00
Meta-clone 2594	7,53E-02	5,50E-01	7,53E-02	5,32E-01	1,00E+00	1,00E+00
Meta-clone 3751	7,53E-02	5,50E-01	7,53E-02	5,32E-01	1,00E+00	1,00E+00
Meta-clone 5037	7,54E-02	5,50E-01	7,54E-02	5,32E-01	1,00E+00	1,00E+00
Meta-clone 4826	7,54E-02	5,50E-01	7,54E-02	5,32E-01	1,00E+00	1,00E+00
Meta-clone 4435	7,55E-02	5,50E-01	7,55E-02	5,32E-01	1,00E+00	1,00E+00
Meta-clone 3032	7,56E-02	5,50E-01	7,56E-02	5,32E-01	1,00E+00	1,00E+00
Meta-clone 2885	7,57E-02	5,50E-01	7,57E-02	5,32E-01	1,00E+00	1,00E+00
Meta-clone 2260	7,57E-02	5,50E-01	7,57E-02	5,32E-01	1,00E+00	1,00E+00
Meta-clone 1889	7,58E-02	5,50E-01	7,58E-02	5,32E-01	1,00E+00	1,00E+00
Meta-clone 4801	7,59E-02	5,50E-01	7,59E-02	5,32E-01	1,00E+00	1,00E+00
Meta-clone 2240	7,59E-02	5,50E-01	7,59E-02	5,32E-01	1,00E+00	1,00E+00
Meta-clone 4079	7,60E-02	5,50E-01	7,60E-02	5,32E-01	1,00E+00	1,00E+00
Meta-clone 4836	7,60E-02	5,50E-01	7,60E-02	5,32E-01	1,00E+00	1,00E+00
Meta-clone 1981	7,61E-02	5,50E-01	7,61E-02	5,32E-01	1,00E+00	1,00E+00
Meta-clone 9595	7,61E-02	5,50E-01	7,61E-02	5,32E-01	1,00E+00	1,00E+00
Meta-clone 15431	7,62E-02	5,50E-01	7,62E-02	5,32E-01	1,00E+00	1,00E+00
Meta-clone 3137	7,63E-02	5,50E-01	7,63E-02	5,32E-01	1,00E+00	1,00E+00
Meta-clone 2210	7,64E-02	5,50E-01	7,64E-02	5,32E-01	1,00E+00	1,00E+00
Meta-clone 2741	7,65E-02	5,50E-01	7,65E-02	5,32E-01	1,00E+00	1,00E+00
Meta-clone 4124	7,68E-02	5,50E-01	7,68E-02	5,32E-01	1,00E+00	1,00E+00
Meta-clone 4108	7,71E-02	5,50E-01	7,71E-02	5,32E-01	1,00E+00	1,00E+00
Meta-clone 4559	7,71E-02	5,50E-01	7,71E-02	5,32E-01	1,00E+00	1,00E+00
Meta-clone 4620	7,72E-02	5,50E-01	7,72E-02	5,32E-01	1,00E+00	1,00E+00
Meta-clone 4758	7,73E-02	5,50E-01	7,73E-02	5,32E-01	1,00E+00	1,00E+00
Meta-clone 2202	7,73E-02	5,50E-01	7,73E-02	5,32E-01	1,00E+00	1,00E+00
Meta-clone 4575	7,74E-02	5,50E-01	7,74E-02	5,32E-01	1,00E+00	1,00E+00
Meta-clone 4277	7,76E-02	5,50E-01	7,76E-02	5,32E-01	1,00E+00	1,00E+00
Meta-clone 2075	7,77E-02	5,50E-01	7,77E-02	5,32E-01	1,00E+00	1,00E+00
Meta-clone 5081	7,80E-02	5,50E-01	7,80E-02	5,32E-01	1,00E+00	1,00E+00
Meta-clone 453	7,80E-02	5,50E-01	7,80E-02	5,32E-01	1,00E+00	1,00E+00
Meta-clone 1002	7,80E-02	5,50E-01	7,80E-02	5,32E-01	1,00E+00	1,00E+00
Meta-clone 10126	7,81E-02	5,50E-01	7,81E-02	5,32E-01	1,00E+00	1,00E+00
Meta-clone 2137	7,82E-02	5,50E-01	7,82E-02	5,32E-01	1,00E+00	1,00E+00
Meta-clone 4529	7,83E-02	5,50E-01	7,83E-02	5,32E-01	1,00E+00	1,00E+00
Meta-clone 2992	7,83E-02	5,50E-01	7,83E-02	5,32E-01	1,00E+00	1,00E+00
Meta-clone 4667	7,84E-02	5,50E-01	7,84E-02	5,32E-01	1,00E+00	1,00E+00
Meta-clone 4008	7,85E-02	5,50E-01	7,85E-02	5,32E-01	1,00E+00	1,00E+00
Meta-clone 5003	7,86E-02	5,50E-01	7,86E-02	5,32E-01	1,00E+00	1,00E+00
Meta-clone 4697	7,86E-02	5,50E-01	7,86E-02	5,32E-01	1,00E+00	1,00E+00
Meta-clone 4072	7,86E-02	5,50E-01	7,86E-02	5,32E-01	1,00E+00	1,00E+00
Meta-clone 5240	7,90E-02	5,50E-01	7,90E-02	5,32E-01	1,00E+00	1,00E+00
Meta-clone 3043	7,91E-02	5,50E-01	7,91E-02	5,32E-01	1,00E+00	1,00E+00
Meta-clone 433	7,92E-02	5,50E-01	3,63E-02	5,32E-01	4,07E-01	1,00E+00
Meta-clone 2916	7,94E-02	5,50E-01	7,94E-02	5,32E-01	1,00E+00	1,00E+00
Meta-clone 24980	7,94E-02	5,50E-01	7,94E-02	5,32E-01	1,00E+00	1,00E+00
Meta-clone 21373	7,94E-02	5,50E-01	7,94E-02	5,32E-01	1,00E+00	1,00E+00
Meta-clone 1536	7,97E-02	5,50E-01	7,97E-02	5,32E-01	1,00E+00	1,00E+00
Meta-clone 4427	7,99E-02	5,50E-01	7,99E-02	5,32E-01	1,00E+00	1,00E+00
Meta-clone 3846	8,05E-02	5,50E-01	8,05E-02	5,32E-01	1,00E+00	1,00E+00
Meta-clone 2804	8,05E-02	5,50E-01	8,05E-02	5,32E-01	1,00E+00	1,00E+00
Meta-clone 3679	8,06E-02	5,50E-01	8,06E-02	5,32E-01	1,00E+00	1,00E+00
Meta-clone 13179	8,06E-02	5,50E-01	8,06E-02	5,32E-01	1,00E+00	1,00E+00
Meta-clone 4244	8,06E-02	5,50E-01	8,06E-02	5,32E-01	1,00E+00	1,00E+00
Meta-clone 2794	8,07E-02	5,50E-01	8,07E-02	5,32E-01	1,00E+00	1,00E+00
Meta-clone 3878	8,08E-02	5,50E-01	8,08E-02	5,32E-01	1,00E+00	1,00E+00
Meta-clone 1937	8,08E-02	5,50E-01	8,08E-02	5,32E-01	1,00E+00	1,00E+00
Meta-clone 1866	8,09E-02	5,50E-01	8,09E-02	5,32E-01	1,00E+00	1,00E+00
Meta-clone 5234	8,09E-02	5,50E-01	8,09E-02	5,32E-01	1,00E+00	1,00E+00
Meta-clone 4347	8,10E-02	5,50E-01	8,10E-02	5,32E-01	1,00E+00	1,00E+00
Meta-clone 1288	8,11E-02	5,50E-01	8,11E-02	5,32E-01	1,00E+00	1,00E+00
Meta-clone 3424	8,13E-02	5,50E-01	8,13E-02	5,32E-01	1,00E+00	1,00E+00
Meta-clone 4764	8,14E-02	5,50E-01	8,14E-02	5,32E-01	1,00E+00	1,00E+00
Meta-clone 2444	8,15E-02	5,50E-01	8,15E-02	5,32E-01	1,00E+00	1,00E+00
Meta-clone 3113	8,17E-02	5,50E-01	8,17E-02	5,32E-01	1,00E+00	1,00E+00
Meta-clone 5108	8,17E-02	5,50E-01	8,17E-02	5,32E-01	1,00E+00	1,00E+00
Meta-clone 5222	8,19E-02	5,50E-01	8,19E-02	5,32E-01	1,00E+00	1,00E+00
Meta-clone 18252	8,21E-02	5,50E-01	8,21E-02	5,32E-01	1,00E+00	1,00E+00
Meta-clone 3125	8,21E-02	5,50E-01	8,21E-02	5,32E-01	1,00E+00	1,00E+00
Meta-clone 3580	8,22E-02	5,50E-01	8,22E-02	5,32E-01	1,00E+00	1,00E+00
Meta-clone 3914	8,24E-02	5,50E-01	8,24E-02	5,32E-01	1,00E+00	1,00E+00
Meta-clone 3874	8,24E-02	5,50E-01	8,24E-02	5,32E-01	1,00E+00	1,00E+00
Meta-clone 3417	8,25E-02	5,50E-01	8,25E-02	5,32E-01	1,00E+00	1,00E+00
Meta-clone 2325	8,26E-02	5,50E-01	8,26E-02	5,32E-01	1,00E+00	1,00E+00
Meta-clone 2828	8,26E-02	5,50E-01	8,26E-02	5,32E-01	1,00E+00	1,00E+00
Meta-clone 3354	8,26E-02	5,50E-01	8,26E-02	5,32E-01	1,00E+00	1,00E+00
Meta-clone 2299	8,27E-02	5,50E-01	8,27E-02	5,32E-01	1,00E+00	1,00E+00
Meta-clone 3905	8,27E-02	5,50E-01	8,27E-02	5,32E-01	1,00E+00	1,00E+00
Meta-clone 3841	8,28E-02	5,50E-01	8,28E-02	5,32E-01	1,00E+00	1,00E+00
Meta-clone 2551	8,28E-02	5,50E-01	8,28E-02	5,32E-01	1,00E+00	1,00E+00
Meta-clone 4961	8,29E-02	5,50E-01	8,29E-02	5,32E-01	1,00E+00	1,00E+00
Meta-clone 1994	8,29E-02	5,50E-01	8,29E-02	5,32E-01	1,00E+00	1,00E+00
Meta-clone 4042	8,29E-02	5,50E-01	8,29E-02	5,32E-01	1,00E+00	1,00E+00
Meta-clone 2684	8,33E-02	5,50E-01	8,33E-02	5,32E-01	1,00E+00	1,00E+00
Meta-clone 3271	8,33E-02	5,50E-01	8,33E-02	5,32E-01	1,00E+00	1,00E+00
Meta-clone 4921	8,33E-02	5,50E-01	8,33E-02	5,32E-01	1,00E+00	1,00E+00
Meta-clone 2848	8,34E-02	5,50E-01	8,34E-02	5,32E-01	1,00E+00	1,00E+00
Meta-clone 16552	8,34E-02	5,50E-01	8,34E-02	5,32E-01	1,00E+00	1,00E+00
Meta-clone 5053	8,35E-02	5,50E-01	8,35E-02	5,32E-01	1,00E+00	1,00E+00
Meta-clone 1895	8,35E-02	5,50E-01	8,35E-02	5,32E-01	1,00E+00	1,00E+00
Meta-clone 501	8,36E-02	5,50E-01	8,36E-02	5,32E-01	1,00E+00	1,00E+00
Meta-clone 3600	8,36E-02	5,50E-01	8,36E-02	5,32E-01	1,00E+00	1,00E+00
Meta-clone 2037	8,39E-02	5,50E-01	8,39E-02	5,32E-01	1,00E+00	1,00E+00
Meta-clone 4222	8,39E-02	5,50E-01	8,39E-02	5,32E-01	1,00E+00	1,00E+00
Meta-clone 4707	8,41E-02	5,50E-01	8,41E-02	5,32E-01	1,00E+00	1,00E+00
Meta-clone 16212	8,41E-02	5,50E-01	8,41E-02	5,32E-01	1,00E+00	1,00E+00
Meta-clone 3201	8,42E-02	5,50E-01	8,42E-02	5,32E-01	1,00E+00	1,00E+00
Meta-clone 2667	8,43E-02	5,50E-01	8,43E-02	5,32E-01	1,00E+00	1,00E+00
Meta-clone 4410	8,44E-02	5,50E-01	8,44E-02	5,32E-01	1,00E+00	1,00E+00
Meta-clone 1533	8,45E-02	5,50E-01	8,45E-02	5,32E-01	1,00E+00	1,00E+00
Meta-clone 4493	8,46E-02	5,50E-01	8,46E-02	5,32E-01	1,00E+00	1,00E+00
Meta-clone 3301	8,50E-02	5,50E-01	8,50E-02	5,32E-01	1,00E+00	1,00E+00
Meta-clone 4708	8,52E-02	5,50E-01	8,52E-02	5,32E-01	1,00E+00	1,00E+00
Meta-clone 2836	8,55E-02	5,50E-01	8,55E-02	5,32E-01	1,00E+00	1,00E+00
Meta-clone 4735	8,58E-02	5,50E-01	8,58E-02	5,32E-01	1,00E+00	1,00E+00
Meta-clone 934	8,60E-02	5,50E-01	8,60E-02	5,32E-01	1,00E+00	1,00E+00
Meta-clone 4173	8,60E-02	5,50E-01	8,60E-02	5,32E-01	1,00E+00	1,00E+00
Meta-clone 4067	8,60E-02	5,50E-01	8,60E-02	5,32E-01	1,00E+00	1,00E+00
Meta-clone 4229	8,60E-02	5,50E-01	8,60E-02	5,32E-01	1,00E+00	1,00E+00
Meta-clone 4226	8,61E-02	5,50E-01	8,61E-02	5,32E-01	1,00E+00	1,00E+00
Meta-clone 3307	8,63E-02	5,50E-01	8,63E-02	5,32E-01	1,00E+00	1,00E+00
Meta-clone 2760	8,63E-02	5,50E-01	8,63E-02	5,32E-01	1,00E+00	1,00E+00
Meta-clone 5289	8,65E-02	5,50E-01	8,65E-02	5,32E-01	1,00E+00	1,00E+00
Meta-clone 21731	8,65E-02	5,50E-01	8,65E-02	5,32E-01	1,00E+00	1,00E+00
Meta-clone 3649	8,66E-02	5,50E-01	8,66E-02	5,32E-01	1,00E+00	1,00E+00
Meta-clone 856	8,67E-02	5,50E-01	8,67E-02	5,32E-01	1,00E+00	1,00E+00
Meta-clone 3005	8,67E-02	5,50E-01	8,67E-02	5,32E-01	1,00E+00	1,00E+00
Meta-clone 2470	8,69E-02	5,50E-01	8,69E-02	5,32E-01	1,00E+00	1,00E+00
Meta-clone 2668	8,69E-02	5,50E-01	8,69E-02	5,32E-01	1,00E+00	1,00E+00
Meta-clone 2177	8,69E-02	5,50E-01	8,69E-02	5,32E-01	1,00E+00	1,00E+00
Meta-clone 5052	8,69E-02	5,50E-01	8,69E-02	5,32E-01	1,00E+00	1,00E+00
Meta-clone 760	8,70E-02	5,50E-01	8,70E-02	5,32E-01	1,00E+00	1,00E+00
Meta-clone 4395	8,71E-02	5,50E-01	8,71E-02	5,32E-01	1,00E+00	1,00E+00
Meta-clone 4821	8,71E-02	5,50E-01	8,71E-02	5,32E-01	1,00E+00	1,00E+00
Meta-clone 3793	8,71E-02	5,50E-01	8,71E-02	5,32E-01	1,00E+00	1,00E+00
Meta-clone 3464	8,72E-02	5,50E-01	8,72E-02	5,32E-01	1,00E+00	1,00E+00
Meta-clone 2188	8,72E-02	5,50E-01	8,72E-02	5,32E-01	1,00E+00	1,00E+00
Meta-clone 3318	8,73E-02	5,50E-01	8,73E-02	5,32E-01	1,00E+00	1,00E+00
Meta-clone 4062	8,73E-02	5,50E-01	8,73E-02	5,32E-01	1,00E+00	1,00E+00
Meta-clone 3994	8,74E-02	5,50E-01	8,74E-02	5,32E-01	1,00E+00	1,00E+00
Meta-clone 3561	8,76E-02	5,50E-01	8,76E-02	5,32E-01	1,00E+00	1,00E+00
Meta-clone 3000	8,76E-02	5,50E-01	8,76E-02	5,32E-01	1,00E+00	1,00E+00
Meta-clone 1934	8,77E-02	5,50E-01	8,77E-02	5,32E-01	1,00E+00	1,00E+00
Meta-clone 4824	8,77E-02	5,50E-01	8,77E-02	5,32E-01	1,00E+00	1,00E+00
Meta-clone 1106	8,78E-02	5,50E-01	8,78E-02	5,32E-01	1,00E+00	1,00E+00
Meta-clone 4976	8,78E-02	5,50E-01	8,78E-02	5,32E-01	1,00E+00	1,00E+00
Meta-clone 2495	8,79E-02	5,50E-01	8,79E-02	5,32E-01	1,00E+00	1,00E+00
Meta-clone 2388	8,79E-02	5,50E-01	8,79E-02	5,32E-01	1,00E+00	1,00E+00
Meta-clone 4074	8,79E-02	5,50E-01	8,79E-02	5,32E-01	1,00E+00	1,00E+00
Meta-clone 24042	8,80E-02	5,50E-01	8,80E-02	5,32E-01	1,00E+00	1,00E+00
Meta-clone 2932	8,82E-02	5,50E-01	8,82E-02	5,32E-01	1,00E+00	1,00E+00
Meta-clone 3347	8,83E-02	5,50E-01	8,83E-02	5,32E-01	1,00E+00	1,00E+00
Meta-clone 4927	8,85E-02	5,50E-01	8,85E-02	5,32E-01	1,00E+00	1,00E+00
Meta-clone 2390	8,85E-02	5,50E-01	8,85E-02	5,32E-01	1,00E+00	1,00E+00
Meta-clone 4572	8,85E-02	5,50E-01	8,85E-02	5,32E-01	1,00E+00	1,00E+00
Meta-clone 3129	8,85E-02	5,50E-01	8,85E-02	5,32E-01	1,00E+00	1,00E+00
Meta-clone 4257	8,86E-02	5,50E-01	8,86E-02	5,32E-01	1,00E+00	1,00E+00
Meta-clone 4385	8,87E-02	5,50E-01	8,87E-02	5,32E-01	1,00E+00	1,00E+00
Meta-clone 2114	8,87E-02	5,50E-01	8,87E-02	5,32E-01	1,00E+00	1,00E+00
Meta-clone 357	8,88E-02	5,50E-01	2,97E-02	5,32E-01	7,32E-01	1,00E+00
Meta-clone 16205	8,88E-02	5,50E-01	8,88E-02	5,32E-01	1,00E+00	1,00E+00
Meta-clone 2463	8,89E-02	5,50E-01	8,89E-02	5,32E-01	1,00E+00	1,00E+00
Meta-clone 3681	8,90E-02	5,50E-01	8,90E-02	5,32E-01	1,00E+00	1,00E+00
Meta-clone 4474	8,91E-02	5,50E-01	8,91E-02	5,32E-01	1,00E+00	1,00E+00
Meta-clone 4161	8,92E-02	5,50E-01	8,92E-02	5,32E-01	1,00E+00	1,00E+00
Meta-clone 3375	8,95E-02	5,50E-01	8,95E-02	5,32E-01	1,00E+00	1,00E+00
Meta-clone 4972	8,96E-02	5,50E-01	8,96E-02	5,32E-01	1,00E+00	1,00E+00
Meta-clone 5195	8,97E-02	5,50E-01	8,97E-02	5,32E-01	1,00E+00	1,00E+00
Meta-clone 802	8,97E-02	5,50E-01	8,97E-02	5,32E-01	1,00E+00	1,00E+00
Meta-clone 3155	9,00E-02	5,50E-01	9,00E-02	5,32E-01	1,00E+00	1,00E+00
Meta-clone 872	9,01E-02	5,50E-01	9,01E-02	5,32E-01	1,00E+00	1,00E+00
Meta-clone 2487	9,01E-02	5,50E-01	9,01E-02	5,32E-01	1,00E+00	1,00E+00
Meta-clone 343	9,02E-02	5,50E-01	9,02E-02	5,32E-01	1,00E+00	1,00E+00
Meta-clone 4431	9,02E-02	5,50E-01	9,02E-02	5,32E-01	1,00E+00	1,00E+00
Meta-clone 631	9,03E-02	5,50E-01	9,03E-02	5,32E-01	1,00E+00	1,00E+00
Meta-clone 2803	9,03E-02	5,50E-01	9,03E-02	5,32E-01	1,00E+00	1,00E+00
Meta-clone 16082	9,03E-02	5,50E-01	9,03E-02	5,32E-01	1,00E+00	1,00E+00
Meta-clone 4611	9,03E-02	5,50E-01	9,03E-02	5,32E-01	1,00E+00	1,00E+00
Meta-clone 4687	9,04E-02	5,50E-01	9,04E-02	5,32E-01	1,00E+00	1,00E+00
Meta-clone 2056	9,07E-02	5,50E-01	9,07E-02	5,32E-01	1,00E+00	1,00E+00
Meta-clone 1037	9,09E-02	5,50E-01	9,09E-02	5,32E-01	1,00E+00	1,00E+00
Meta-clone 3918	9,11E-02	5,50E-01	9,11E-02	5,32E-01	1,00E+00	1,00E+00
Meta-clone 3877	9,11E-02	5,50E-01	9,11E-02	5,32E-01	1,00E+00	1,00E+00
Meta-clone 12281	9,12E-02	5,50E-01	9,12E-02	5,32E-01	1,00E+00	1,00E+00
Meta-clone 4784	9,12E-02	5,50E-01	9,12E-02	5,32E-01	1,00E+00	1,00E+00
Meta-clone 5274	9,13E-02	5,50E-01	9,13E-02	5,32E-01	1,00E+00	1,00E+00
Meta-clone 4668	9,13E-02	5,50E-01	9,13E-02	5,32E-01	1,00E+00	1,00E+00
Meta-clone 3229	9,13E-02	5,50E-01	9,13E-02	5,32E-01	1,00E+00	1,00E+00
Meta-clone 2690	9,14E-02	5,50E-01	9,14E-02	5,32E-01	1,00E+00	1,00E+00
Meta-clone 592	9,15E-02	5,50E-01	9,15E-02	5,32E-01	1,00E+00	1,00E+00
Meta-clone 1912	9,15E-02	5,50E-01	9,15E-02	5,32E-01	1,00E+00	1,00E+00
Meta-clone 56	9,15E-02	5,50E-01	1,24E-01	6,15E-01	1,21E-01	1,00E+00
Meta-clone 1956	9,16E-02	5,50E-01	9,16E-02	5,32E-01	1,00E+00	1,00E+00
Meta-clone 3365	9,16E-02	5,50E-01	9,16E-02	5,32E-01	1,00E+00	1,00E+00
Meta-clone 3625	9,17E-02	5,50E-01	9,17E-02	5,32E-01	1,00E+00	1,00E+00
Meta-clone 1955	9,18E-02	5,50E-01	9,18E-02	5,32E-01	1,00E+00	1,00E+00
Meta-clone 3345	9,19E-02	5,50E-01	9,19E-02	5,32E-01	1,00E+00	1,00E+00
Meta-clone 2157	9,20E-02	5,50E-01	9,20E-02	5,32E-01	1,00E+00	1,00E+00
Meta-clone 3541	9,20E-02	5,50E-01	9,20E-02	5,32E-01	1,00E+00	1,00E+00
Meta-clone 2182	9,21E-02	5,50E-01	9,21E-02	5,32E-01	1,00E+00	1,00E+00
Meta-clone 2714	9,21E-02	5,50E-01	9,21E-02	5,32E-01	1,00E+00	1,00E+00
Meta-clone 2062	9,23E-02	5,50E-01	9,23E-02	5,32E-01	1,00E+00	1,00E+00
Meta-clone 4189	9,23E-02	5,50E-01	9,23E-02	5,32E-01	1,00E+00	1,00E+00
Meta-clone 4937	9,27E-02	5,50E-01	9,27E-02	5,32E-01	1,00E+00	1,00E+00
Meta-clone 2980	9,27E-02	5,50E-01	9,27E-02	5,32E-01	1,00E+00	1,00E+00
Meta-clone 3075	9,27E-02	5,50E-01	9,27E-02	5,32E-01	1,00E+00	1,00E+00
Meta-clone 3447	9,28E-02	5,50E-01	9,28E-02	5,32E-01	1,00E+00	1,00E+00
Meta-clone 2535	9,28E-02	5,50E-01	9,28E-02	5,32E-01	1,00E+00	1,00E+00
Meta-clone 3047	9,30E-02	5,50E-01	9,30E-02	5,32E-01	1,00E+00	1,00E+00
Meta-clone 2634	9,31E-02	5,50E-01	9,31E-02	5,32E-01	1,00E+00	1,00E+00
Meta-clone 400	9,31E-02	5,50E-01	9,31E-02	5,32E-01	1,00E+00	1,00E+00
Meta-clone 5012	9,32E-02	5,50E-01	9,32E-02	5,32E-01	1,00E+00	1,00E+00
Meta-clone 2887	9,33E-02	5,50E-01	9,33E-02	5,32E-01	1,00E+00	1,00E+00
Meta-clone 2591	9,34E-02	5,50E-01	9,34E-02	5,32E-01	1,00E+00	1,00E+00
Meta-clone 663	9,34E-02	5,50E-01	9,34E-02	5,32E-01	1,00E+00	1,00E+00
Meta-clone 4897	9,35E-02	5,50E-01	9,35E-02	5,32E-01	1,00E+00	1,00E+00
Meta-clone 3373	9,36E-02	5,50E-01	9,36E-02	5,32E-01	1,00E+00	1,00E+00
Meta-clone 4567	9,36E-02	5,50E-01	9,36E-02	5,32E-01	1,00E+00	1,00E+00
Meta-clone 4445	9,36E-02	5,50E-01	9,36E-02	5,32E-01	1,00E+00	1,00E+00
Meta-clone 2913	9,36E-02	5,50E-01	9,36E-02	5,32E-01	1,00E+00	1,00E+00
Meta-clone 4841	9,41E-02	5,52E-01	9,41E-02	5,34E-01	1,00E+00	1,00E+00
Meta-clone 4665	9,44E-02	5,53E-01	9,44E-02	5,34E-01	1,00E+00	1,00E+00
Meta-clone 793	9,45E-02	5,53E-01	5,02E-02	5,32E-01	3,47E-01	1,00E+00
Meta-clone 4308	9,47E-02	5,53E-01	9,47E-02	5,35E-01	1,00E+00	1,00E+00
Meta-clone 3825	9,48E-02	5,53E-01	9,48E-02	5,35E-01	1,00E+00	1,00E+00
Meta-clone 3662	9,49E-02	5,53E-01	9,49E-02	5,35E-01	1,00E+00	1,00E+00
Meta-clone 561	9,52E-02	5,53E-01	9,52E-02	5,35E-01	1,00E+00	1,00E+00
Meta-clone 18500	9,52E-02	5,53E-01	9,52E-02	5,35E-01	1,00E+00	1,00E+00
Meta-clone 3337	9,52E-02	5,53E-01	9,52E-02	5,35E-01	1,00E+00	1,00E+00
Meta-clone 1831	9,53E-02	5,53E-01	9,53E-02	5,35E-01	1,00E+00	1,00E+00
Meta-clone 4967	9,54E-02	5,53E-01	9,54E-02	5,35E-01	1,00E+00	1,00E+00
Meta-clone 2180	9,56E-02	5,53E-01	9,56E-02	5,35E-01	1,00E+00	1,00E+00
Meta-clone 5186	9,57E-02	5,53E-01	9,57E-02	5,35E-01	1,00E+00	1,00E+00
Meta-clone 4155	9,57E-02	5,53E-01	9,57E-02	5,35E-01	1,00E+00	1,00E+00
Meta-clone 2061	9,57E-02	5,53E-01	9,57E-02	5,35E-01	1,00E+00	1,00E+00
Meta-clone 907	9,58E-02	5,53E-01	9,58E-02	5,35E-01	1,00E+00	1,00E+00
Meta-clone 3234	9,59E-02	5,53E-01	9,59E-02	5,35E-01	1,00E+00	1,00E+00
Meta-clone 4928	9,60E-02	5,53E-01	9,60E-02	5,35E-01	1,00E+00	1,00E+00
Meta-clone 3752	9,62E-02	5,53E-01	9,62E-02	5,36E-01	1,00E+00	1,00E+00
Meta-clone 1347	9,65E-02	5,55E-01	9,65E-02	5,37E-01	1,00E+00	1,00E+00
Meta-clone 2290	9,67E-02	5,55E-01	9,67E-02	5,37E-01	1,00E+00	1,00E+00
Meta-clone 4888	9,68E-02	5,55E-01	9,68E-02	5,37E-01	1,00E+00	1,00E+00
Meta-clone 1850	9,71E-02	5,56E-01	9,71E-02	5,38E-01	1,00E+00	1,00E+00
Meta-clone 662	9,73E-02	5,57E-01	9,73E-02	5,38E-01	1,00E+00	1,00E+00
Meta-clone 4989	9,76E-02	5,58E-01	9,76E-02	5,39E-01	1,00E+00	1,00E+00
Meta-clone 651	9,77E-02	5,58E-01	9,77E-02	5,39E-01	1,00E+00	1,00E+00
Meta-clone 3796	9,79E-02	5,58E-01	9,79E-02	5,40E-01	1,00E+00	1,00E+00
Meta-clone 409	9,83E-02	5,60E-01	4,23E-01	8,88E-01	4,55E-02	1,00E+00
Meta-clone 1887	9,89E-02	5,63E-01	9,89E-02	5,44E-01	1,00E+00	1,00E+00
Meta-clone 4419	9,90E-02	5,63E-01	9,90E-02	5,44E-01	1,00E+00	1,00E+00
Meta-clone 1949	9,92E-02	5,63E-01	9,92E-02	5,45E-01	1,00E+00	1,00E+00
Meta-clone 5258	9,93E-02	5,63E-01	9,93E-02	5,45E-01	1,00E+00	1,00E+00
Meta-clone 1362	9,94E-02	5,64E-01	9,94E-02	5,45E-01	1,00E+00	1,00E+00
Meta-clone 336	9,97E-02	5,64E-01	9,97E-02	5,46E-01	1,00E+00	1,00E+00
Meta-clone 4378	9,98E-02	5,64E-01	9,98E-02	5,46E-01	1,00E+00	1,00E+00
Meta-clone 4230	1,00E-01	5,64E-01	1,00E-01	5,46E-01	1,00E+00	1,00E+00
Meta-clone 3399	1,00E-01	5,64E-01	1,00E-01	5,46E-01	1,00E+00	1,00E+00
Meta-clone 5088	1,00E-01	5,64E-01	1,00E-01	5,46E-01	1,00E+00	1,00E+00
Meta-clone 1613	1,00E-01	5,65E-01	1,00E-01	5,47E-01	1,00E+00	1,00E+00
Meta-clone 1163	1,01E-01	5,67E-01	1,01E-01	5,49E-01	1,00E+00	1,00E+00
Meta-clone 3525	1,01E-01	5,67E-01	1,01E-01	5,49E-01	1,00E+00	1,00E+00
Meta-clone 4191	1,01E-01	5,67E-01	1,01E-01	5,49E-01	1,00E+00	1,00E+00
Meta-clone 1164	1,01E-01	5,67E-01	1,01E-01	5,49E-01	1,00E+00	1,00E+00
Meta-clone 1637	1,01E-01	5,67E-01	1,01E-01	5,49E-01	1,00E+00	1,00E+00
Meta-clone 436	1,01E-01	5,67E-01	1,01E-01	5,49E-01	1,00E+00	1,00E+00
Meta-clone 951	1,02E-01	5,67E-01	1,02E-01	5,49E-01	1,00E+00	1,00E+00
Meta-clone 10789	1,02E-01	5,67E-01	1,02E-01	5,49E-01	1,00E+00	1,00E+00
Meta-clone 4979	1,02E-01	5,67E-01	1,02E-01	5,49E-01	1,00E+00	1,00E+00
Meta-clone 3190	1,02E-01	5,67E-01	1,02E-01	5,49E-01	1,00E+00	1,00E+00
Meta-clone 42	1,02E-01	5,68E-01	8,47E-02	5,32E-01	2,07E-01	1,00E+00
Meta-clone 3197	1,03E-01	5,70E-01	1,03E-01	5,52E-01	1,00E+00	1,00E+00
Meta-clone 19574	1,03E-01	5,70E-01	1,03E-01	5,52E-01	1,00E+00	1,00E+00
Meta-clone 5216	1,03E-01	5,71E-01	1,03E-01	5,53E-01	1,00E+00	1,00E+00
Meta-clone 3557	1,03E-01	5,71E-01	1,03E-01	5,53E-01	1,00E+00	1,00E+00
Meta-clone 2067	1,03E-01	5,71E-01	1,03E-01	5,53E-01	1,00E+00	1,00E+00
Meta-clone 146	1,03E-01	5,71E-01	3,91E-02	5,32E-01	5,95E-01	1,00E+00
Meta-clone 2645	1,03E-01	5,71E-01	1,03E-01	5,53E-01	1,00E+00	1,00E+00
Meta-clone 3358	1,03E-01	5,71E-01	1,03E-01	5,53E-01	1,00E+00	1,00E+00
Meta-clone 1575	1,04E-01	5,71E-01	1,04E-01	5,53E-01	1,00E+00	1,00E+00
Meta-clone 2043	1,04E-01	5,72E-01	1,04E-01	5,55E-01	1,00E+00	1,00E+00
Meta-clone 15	1,04E-01	5,74E-01	7,53E-01	9,04E-01	3,55E-02	1,00E+00
Meta-clone 350	1,05E-01	5,76E-01	4,03E-02	5,32E-01	5,78E-01	1,00E+00
Meta-clone 3461	1,05E-01	5,76E-01	1,05E-01	5,59E-01	1,00E+00	1,00E+00
Meta-clone 718	1,05E-01	5,76E-01	1,05E-01	5,59E-01	1,00E+00	1,00E+00
Meta-clone 4918	1,05E-01	5,76E-01	1,05E-01	5,59E-01	1,00E+00	1,00E+00
Meta-clone 442	1,05E-01	5,76E-01	1,05E-01	5,59E-01	1,00E+00	1,00E+00
Meta-clone 2708	1,06E-01	5,77E-01	1,06E-01	5,60E-01	1,00E+00	1,00E+00
Meta-clone 5294	1,06E-01	5,78E-01	1,06E-01	5,61E-01	1,00E+00	1,00E+00
Meta-clone 1735	1,06E-01	5,80E-01	1,06E-01	5,63E-01	1,00E+00	1,00E+00
Meta-clone 2596	1,06E-01	5,80E-01	1,06E-01	5,63E-01	1,00E+00	1,00E+00
Meta-clone 2572	1,06E-01	5,80E-01	1,06E-01	5,63E-01	1,00E+00	1,00E+00
Meta-clone 702	1,07E-01	5,80E-01	1,07E-01	5,63E-01	1,00E+00	1,00E+00
Meta-clone 1363	1,07E-01	5,80E-01	1,07E-01	5,63E-01	1,00E+00	1,00E+00
Meta-clone 5304	1,07E-01	5,80E-01	1,07E-01	5,63E-01	1,00E+00	1,00E+00
Meta-clone 2342	1,08E-01	5,85E-01	1,08E-01	5,68E-01	1,00E+00	1,00E+00
Meta-clone 1376	1,08E-01	5,85E-01	1,08E-01	5,68E-01	1,00E+00	1,00E+00
Meta-clone 795	1,08E-01	5,85E-01	1,08E-01	5,68E-01	1,00E+00	1,00E+00
Meta-clone 1871	1,08E-01	5,85E-01	7,65E-01	9,11E-01	3,68E-02	1,00E+00
Meta-clone 2991	1,08E-01	5,85E-01	1,08E-01	5,68E-01	1,00E+00	1,00E+00
Meta-clone 269	1,09E-01	5,88E-01	4,67E-02	5,32E-01	4,89E-01	1,00E+00
Meta-clone 3215	1,09E-01	5,90E-01	1,09E-01	5,73E-01	1,00E+00	1,00E+00
Meta-clone 4810	1,09E-01	5,90E-01	1,09E-01	5,73E-01	1,00E+00	1,00E+00
Meta-clone 1306	1,10E-01	5,90E-01	1,10E-01	5,73E-01	1,00E+00	1,00E+00
Meta-clone 5043	1,10E-01	5,92E-01	1,10E-01	5,75E-01	1,00E+00	1,00E+00
Meta-clone 4876	1,10E-01	5,92E-01	1,10E-01	5,75E-01	1,00E+00	1,00E+00
Meta-clone 2831	1,11E-01	5,94E-01	1,11E-01	5,77E-01	1,00E+00	1,00E+00
Meta-clone 5270	1,11E-01	5,94E-01	1,11E-01	5,78E-01	1,00E+00	1,00E+00
Meta-clone 3156	1,11E-01	5,96E-01	1,11E-01	5,80E-01	1,00E+00	1,00E+00
Meta-clone 3857	1,12E-01	5,96E-01	1,12E-01	5,80E-01	1,00E+00	1,00E+00
Meta-clone 4300	1,12E-01	5,96E-01	1,12E-01	5,80E-01	1,00E+00	1,00E+00
Meta-clone 2715	1,12E-01	5,96E-01	1,12E-01	5,80E-01	1,00E+00	1,00E+00
Meta-clone 1508	1,12E-01	5,96E-01	1,12E-01	5,80E-01	1,00E+00	1,00E+00
Meta-clone 3584	1,12E-01	5,96E-01	1,12E-01	5,80E-01	1,00E+00	1,00E+00
Meta-clone 2693	1,12E-01	5,97E-01	1,12E-01	5,80E-01	1,00E+00	1,00E+00
Meta-clone 1527	1,12E-01	5,97E-01	1,12E-01	5,80E-01	1,00E+00	1,00E+00
Meta-clone 24183	1,13E-01	5,98E-01	1,13E-01	5,82E-01	1,00E+00	1,00E+00
Meta-clone 716	1,13E-01	5,99E-01	1,13E-01	5,82E-01	1,00E+00	1,00E+00
Meta-clone 4593	1,13E-01	5,99E-01	1,13E-01	5,83E-01	1,00E+00	1,00E+00
Meta-clone 584	1,13E-01	6,01E-01	1,13E-01	5,85E-01	1,00E+00	1,00E+00
Meta-clone 316	1,14E-01	6,01E-01	3,75E-02	5,32E-01	8,72E-01	1,00E+00
Meta-clone 666	1,14E-01	6,01E-01	1,14E-01	5,85E-01	1,00E+00	1,00E+00
Meta-clone 142	1,14E-01	6,01E-01	3,76E-02	5,32E-01	8,85E-01	1,00E+00
Meta-clone 4339	1,14E-01	6,01E-01	1,14E-01	5,86E-01	1,00E+00	1,00E+00
Meta-clone 4685	1,14E-01	6,02E-01	1,14E-01	5,86E-01	1,00E+00	1,00E+00
Meta-clone 637	1,14E-01	6,02E-01	1,14E-01	5,87E-01	1,00E+00	1,00E+00
Meta-clone 4659	1,15E-01	6,06E-01	1,15E-01	5,90E-01	1,00E+00	1,00E+00
Meta-clone 1543	1,15E-01	6,06E-01	1,15E-01	5,90E-01	1,00E+00	1,00E+00
Meta-clone 3927	1,15E-01	6,07E-01	1,15E-01	5,91E-01	1,00E+00	1,00E+00
Meta-clone 3777	1,16E-01	6,07E-01	1,16E-01	5,92E-01	1,00E+00	1,00E+00
Meta-clone 4337	1,16E-01	6,08E-01	1,16E-01	5,93E-01	1,00E+00	1,00E+00
Meta-clone 2892	1,16E-01	6,09E-01	1,16E-01	5,93E-01	1,00E+00	1,00E+00
Meta-clone 225	1,16E-01	6,09E-01	7,88E-02	5,32E-01	2,71E-01	1,00E+00
Meta-clone 296	1,17E-01	6,09E-01	6,31E-02	5,32E-01	3,59E-01	1,00E+00
Meta-clone 4101	1,17E-01	6,09E-01	1,17E-01	5,95E-01	1,00E+00	1,00E+00
Meta-clone 557	1,17E-01	6,09E-01	1,17E-01	5,95E-01	1,00E+00	1,00E+00
Meta-clone 801	1,17E-01	6,09E-01	1,17E-01	5,95E-01	1,00E+00	1,00E+00
Meta-clone 3832	1,17E-01	6,09E-01	1,17E-01	5,95E-01	1,00E+00	1,00E+00
Meta-clone 2203	1,17E-01	6,09E-01	1,17E-01	5,95E-01	1,00E+00	1,00E+00
Meta-clone 3623	1,17E-01	6,11E-01	1,17E-01	5,96E-01	1,00E+00	1,00E+00
Meta-clone 601	1,18E-01	6,11E-01	1,18E-01	5,96E-01	1,00E+00	1,00E+00
Meta-clone 5343	1,18E-01	6,11E-01	1,18E-01	5,97E-01	1,00E+00	1,00E+00
Meta-clone 3569	1,18E-01	6,11E-01	1,18E-01	5,97E-01	1,00E+00	1,00E+00
Meta-clone 3607	1,18E-01	6,12E-01	1,18E-01	5,97E-01	1,00E+00	1,00E+00
Meta-clone 2208	1,18E-01	6,12E-01	1,18E-01	5,98E-01	1,00E+00	1,00E+00
Meta-clone 22655	1,19E-01	6,13E-01	1,19E-01	5,99E-01	1,00E+00	1,00E+00
Meta-clone 122	1,19E-01	6,14E-01	6,27E-02	5,32E-01	3,73E-01	1,00E+00
Meta-clone 3149	1,19E-01	6,14E-01	1,19E-01	6,01E-01	1,00E+00	1,00E+00
Meta-clone 4280	1,20E-01	6,18E-01	1,20E-01	6,04E-01	1,00E+00	1,00E+00
Meta-clone 2453	1,20E-01	6,18E-01	1,20E-01	6,04E-01	1,00E+00	1,00E+00
Meta-clone 2384	1,20E-01	6,18E-01	1,20E-01	6,04E-01	1,00E+00	1,00E+00
Meta-clone 2476	1,20E-01	6,18E-01	1,20E-01	6,04E-01	1,00E+00	1,00E+00
Meta-clone 554	1,21E-01	6,22E-01	1,21E-01	6,07E-01	1,00E+00	1,00E+00
Meta-clone 3460	1,21E-01	6,22E-01	1,21E-01	6,07E-01	1,00E+00	1,00E+00
Meta-clone 1988	1,22E-01	6,24E-01	1,22E-01	6,09E-01	1,00E+00	1,00E+00
Meta-clone 4184	1,22E-01	6,26E-01	1,22E-01	6,12E-01	1,00E+00	1,00E+00
Meta-clone 2509	1,23E-01	6,28E-01	1,23E-01	6,14E-01	1,00E+00	1,00E+00
Meta-clone 2461	1,23E-01	6,29E-01	1,23E-01	6,14E-01	1,00E+00	1,00E+00
Meta-clone 3070	1,23E-01	6,29E-01	1,23E-01	6,14E-01	1,00E+00	1,00E+00
Meta-clone 803	1,23E-01	6,29E-01	1,23E-01	6,15E-01	1,00E+00	1,00E+00
Meta-clone 4496	1,24E-01	6,30E-01	1,24E-01	6,15E-01	1,00E+00	1,00E+00
Meta-clone 817	1,24E-01	6,30E-01	1,24E-01	6,15E-01	1,00E+00	1,00E+00
Meta-clone 3990	1,24E-01	6,33E-01	1,24E-01	6,18E-01	1,00E+00	1,00E+00
Meta-clone 483	1,25E-01	6,34E-01	1,25E-01	6,19E-01	1,00E+00	1,00E+00
Meta-clone 5079	1,25E-01	6,34E-01	1,25E-01	6,19E-01	1,00E+00	1,00E+00
Meta-clone 1343	1,25E-01	6,34E-01	1,25E-01	6,19E-01	1,00E+00	1,00E+00
Meta-clone 717	1,25E-01	6,34E-01	1,25E-01	6,19E-01	1,00E+00	1,00E+00
Meta-clone 4286	1,26E-01	6,35E-01	1,26E-01	6,19E-01	1,00E+00	1,00E+00
Meta-clone 5267	1,26E-01	6,35E-01	1,26E-01	6,19E-01	1,00E+00	1,00E+00
Meta-clone 3006	1,26E-01	6,36E-01	1,26E-01	6,20E-01	1,00E+00	1,00E+00
Meta-clone 617	1,26E-01	6,36E-01	1,26E-01	6,21E-01	1,00E+00	1,00E+00
Meta-clone 2266	1,26E-01	6,37E-01	1,26E-01	6,21E-01	1,00E+00	1,00E+00
Meta-clone 4256	1,27E-01	6,37E-01	1,27E-01	6,22E-01	1,00E+00	1,00E+00
Meta-clone 62	1,27E-01	6,37E-01	6,41E-02	5,32E-01	4,01E-01	1,00E+00
Meta-clone 680	1,27E-01	6,37E-01	1,27E-01	6,22E-01	1,00E+00	1,00E+00
Meta-clone 2382	1,27E-01	6,39E-01	1,27E-01	6,24E-01	1,00E+00	1,00E+00
Meta-clone 524	1,27E-01	6,39E-01	4,53E-02	5,32E-01	7,36E-01	1,00E+00
Meta-clone 4909	1,27E-01	6,39E-01	1,27E-01	6,25E-01	1,00E+00	1,00E+00
Meta-clone 3976	1,28E-01	6,43E-01	1,28E-01	6,28E-01	1,00E+00	1,00E+00
Meta-clone 1410	1,28E-01	6,43E-01	2,52E-01	8,88E-01	9,47E-02	1,00E+00
Meta-clone 5	1,29E-01	6,47E-01	1,00E+00	1,00E+00	4,31E-02	1,00E+00
Meta-clone 2807	1,30E-01	6,49E-01	1,30E-01	6,35E-01	1,00E+00	1,00E+00
Meta-clone 1928	1,30E-01	6,49E-01	1,30E-01	6,35E-01	1,00E+00	1,00E+00
Meta-clone 201	1,30E-01	6,49E-01	6,16E-02	5,32E-01	4,44E-01	1,00E+00
Meta-clone 908	1,30E-01	6,49E-01	1,30E-01	6,36E-01	1,00E+00	1,00E+00
Meta-clone 2080	1,31E-01	6,52E-01	1,31E-01	6,39E-01	1,00E+00	1,00E+00
Meta-clone 4327	1,31E-01	6,52E-01	1,31E-01	6,39E-01	1,00E+00	1,00E+00
Meta-clone 3442	1,32E-01	6,54E-01	1,32E-01	6,41E-01	1,00E+00	1,00E+00
Meta-clone 5344	1,32E-01	6,55E-01	1,32E-01	6,41E-01	1,00E+00	1,00E+00
Meta-clone 3915	1,33E-01	6,56E-01	1,33E-01	6,42E-01	1,00E+00	1,00E+00
Meta-clone 848	1,33E-01	6,56E-01	1,33E-01	6,42E-01	1,00E+00	1,00E+00
Meta-clone 3115	1,33E-01	6,56E-01	1,33E-01	6,42E-01	1,00E+00	1,00E+00
Meta-clone 2141	1,33E-01	6,56E-01	1,33E-01	6,42E-01	1,00E+00	1,00E+00
Meta-clone 16684	1,33E-01	6,56E-01	1,33E-01	6,42E-01	1,00E+00	1,00E+00
Meta-clone 2146	1,33E-01	6,56E-01	1,33E-01	6,42E-01	1,00E+00	1,00E+00
Meta-clone 3296	1,33E-01	6,57E-01	1,33E-01	6,43E-01	1,00E+00	1,00E+00
Meta-clone 3037	1,33E-01	6,57E-01	1,33E-01	6,43E-01	1,00E+00	1,00E+00
Meta-clone 65	1,34E-01	6,57E-01	9,06E-02	5,32E-01	2,81E-01	1,00E+00
Meta-clone 3663	1,34E-01	6,57E-01	1,34E-01	6,44E-01	1,00E+00	1,00E+00
Meta-clone 533	1,34E-01	6,58E-01	4,54E-02	5,32E-01	8,97E-01	1,00E+00
Meta-clone 215	1,34E-01	6,58E-01	1,26E-01	6,19E-01	1,96E-01	1,00E+00
Meta-clone 4587	1,34E-01	6,58E-01	1,34E-01	6,46E-01	1,00E+00	1,00E+00
Meta-clone 5323	1,34E-01	6,59E-01	1,34E-01	6,46E-01	1,00E+00	1,00E+00
Meta-clone 3974	1,35E-01	6,59E-01	1,35E-01	6,47E-01	1,00E+00	1,00E+00
Meta-clone 4904	1,35E-01	6,60E-01	1,35E-01	6,47E-01	1,00E+00	1,00E+00
Meta-clone 4240	1,35E-01	6,60E-01	1,35E-01	6,47E-01	1,00E+00	1,00E+00
Meta-clone 27009	1,35E-01	6,61E-01	1,35E-01	6,49E-01	1,00E+00	1,00E+00
Meta-clone 2355	1,36E-01	6,63E-01	1,36E-01	6,50E-01	1,00E+00	1,00E+00
Meta-clone 1489	1,36E-01	6,63E-01	1,36E-01	6,50E-01	1,00E+00	1,00E+00
Meta-clone 58	1,37E-01	6,63E-01	5,23E-01	8,88E-01	5,87E-02	1,00E+00
Meta-clone 3049	1,37E-01	6,63E-01	1,37E-01	6,50E-01	1,00E+00	1,00E+00
Meta-clone 2896	1,37E-01	6,63E-01	1,37E-01	6,50E-01	1,00E+00	1,00E+00
Meta-clone 1141	1,37E-01	6,63E-01	1,37E-01	6,50E-01	1,00E+00	1,00E+00
Meta-clone 294	1,37E-01	6,63E-01	4,64E-02	5,32E-01	9,14E-01	1,00E+00
Meta-clone 5130	1,37E-01	6,63E-01	1,37E-01	6,50E-01	1,00E+00	1,00E+00
Meta-clone 3453	1,37E-01	6,63E-01	1,37E-01	6,50E-01	1,00E+00	1,00E+00
Meta-clone 5190	1,37E-01	6,63E-01	1,37E-01	6,50E-01	1,00E+00	1,00E+00
Meta-clone 2712	1,38E-01	6,63E-01	1,38E-01	6,50E-01	1,00E+00	1,00E+00
Meta-clone 4061	1,38E-01	6,63E-01	1,38E-01	6,50E-01	1,00E+00	1,00E+00
Meta-clone 2910	1,38E-01	6,63E-01	1,38E-01	6,50E-01	1,00E+00	1,00E+00
Meta-clone 3374	1,38E-01	6,63E-01	1,38E-01	6,50E-01	1,00E+00	1,00E+00
Meta-clone 5221	1,38E-01	6,63E-01	1,38E-01	6,50E-01	1,00E+00	1,00E+00
Meta-clone 3394	1,38E-01	6,63E-01	1,38E-01	6,50E-01	1,00E+00	1,00E+00
Meta-clone 4028	1,38E-01	6,63E-01	1,38E-01	6,50E-01	1,00E+00	1,00E+00
Meta-clone 4247	1,38E-01	6,63E-01	1,38E-01	6,50E-01	1,00E+00	1,00E+00
Meta-clone 3412	1,38E-01	6,63E-01	1,38E-01	6,50E-01	1,00E+00	1,00E+00
Meta-clone 1484	1,38E-01	6,63E-01	1,38E-01	6,50E-01	1,00E+00	1,00E+00
Meta-clone 1812	1,38E-01	6,63E-01	1,38E-01	6,50E-01	1,00E+00	1,00E+00
Meta-clone 4622	1,39E-01	6,64E-01	1,39E-01	6,51E-01	1,00E+00	1,00E+00
Meta-clone 1616	1,39E-01	6,66E-01	1,39E-01	6,53E-01	1,00E+00	1,00E+00
Meta-clone 388	1,40E-01	6,67E-01	4,83E-02	5,32E-01	8,44E-01	1,00E+00
Meta-clone 916	1,40E-01	6,67E-01	1,40E-01	6,55E-01	1,00E+00	1,00E+00
Meta-clone 2270	1,40E-01	6,67E-01	1,40E-01	6,55E-01	1,00E+00	1,00E+00
Meta-clone 3096	1,40E-01	6,68E-01	1,40E-01	6,55E-01	1,00E+00	1,00E+00
Meta-clone 520	1,40E-01	6,68E-01	1,40E-01	6,55E-01	1,00E+00	1,00E+00
Meta-clone 4855	1,41E-01	6,68E-01	1,41E-01	6,55E-01	1,00E+00	1,00E+00
Meta-clone 885	1,41E-01	6,69E-01	1,41E-01	6,56E-01	1,00E+00	1,00E+00
Meta-clone 2969	1,41E-01	6,69E-01	1,41E-01	6,56E-01	1,00E+00	1,00E+00
Meta-clone 4744	1,41E-01	6,69E-01	1,41E-01	6,56E-01	1,00E+00	1,00E+00
Meta-clone 1841	1,41E-01	6,69E-01	1,41E-01	6,56E-01	1,00E+00	1,00E+00
Meta-clone 5119	1,41E-01	6,69E-01	1,41E-01	6,56E-01	1,00E+00	1,00E+00
Meta-clone 2331	1,41E-01	6,69E-01	1,41E-01	6,56E-01	1,00E+00	1,00E+00
Meta-clone 1159	1,42E-01	6,74E-01	1,42E-01	6,60E-01	1,00E+00	1,00E+00
Meta-clone 1176	1,43E-01	6,74E-01	1,43E-01	6,61E-01	1,00E+00	1,00E+00
Meta-clone 3304	1,43E-01	6,74E-01	1,43E-01	6,61E-01	1,00E+00	1,00E+00
Meta-clone 1832	1,44E-01	6,79E-01	1,44E-01	6,65E-01	1,00E+00	1,00E+00
Meta-clone 1712	1,44E-01	6,79E-01	1,44E-01	6,65E-01	1,00E+00	1,00E+00
Meta-clone 2421	1,45E-01	6,83E-01	1,45E-01	6,70E-01	1,00E+00	1,00E+00
Meta-clone 571	1,45E-01	6,84E-01	1,45E-01	6,70E-01	1,00E+00	1,00E+00
Meta-clone 1778	1,46E-01	6,84E-01	1,46E-01	6,70E-01	1,00E+00	1,00E+00
Meta-clone 4541	1,46E-01	6,84E-01	1,46E-01	6,70E-01	1,00E+00	1,00E+00
Meta-clone 11209	1,47E-01	6,88E-01	1,47E-01	6,72E-01	1,00E+00	1,00E+00
Meta-clone 3275	1,47E-01	6,88E-01	1,47E-01	6,72E-01	1,00E+00	1,00E+00
Meta-clone 1459	1,48E-01	6,91E-01	1,48E-01	6,76E-01	1,00E+00	1,00E+00
Meta-clone 3026	1,48E-01	6,91E-01	1,48E-01	6,76E-01	1,00E+00	1,00E+00
Meta-clone 4025	1,48E-01	6,91E-01	1,48E-01	6,76E-01	1,00E+00	1,00E+00
Meta-clone 5020	1,48E-01	6,91E-01	1,48E-01	6,76E-01	1,00E+00	1,00E+00
Meta-clone 870	1,48E-01	6,92E-01	1,48E-01	6,76E-01	1,00E+00	1,00E+00
Meta-clone 279	1,49E-01	6,96E-01	5,19E-02	5,32E-01	8,73E-01	1,00E+00
Meta-clone 1050	1,50E-01	6,96E-01	1,50E-01	6,81E-01	1,00E+00	1,00E+00
Meta-clone 3028	1,50E-01	6,96E-01	1,50E-01	6,81E-01	1,00E+00	1,00E+00
Meta-clone 1744	1,50E-01	6,96E-01	1,50E-01	6,81E-01	1,00E+00	1,00E+00
Meta-clone 4441	1,50E-01	6,96E-01	1,50E-01	6,81E-01	1,00E+00	1,00E+00
Meta-clone 3091	1,50E-01	6,98E-01	1,50E-01	6,83E-01	1,00E+00	1,00E+00
Meta-clone 4023	1,51E-01	6,99E-01	1,51E-01	6,84E-01	1,00E+00	1,00E+00
Meta-clone 724	1,51E-01	7,01E-01	1,51E-01	6,86E-01	1,00E+00	1,00E+00
Meta-clone 860	1,51E-01	7,01E-01	1,51E-01	6,86E-01	1,00E+00	1,00E+00
Meta-clone 5227	1,52E-01	7,03E-01	1,52E-01	6,88E-01	1,00E+00	1,00E+00
Meta-clone 3615	1,52E-01	7,04E-01	1,52E-01	6,88E-01	1,00E+00	1,00E+00
Meta-clone 623	1,53E-01	7,05E-01	1,53E-01	6,90E-01	1,00E+00	1,00E+00
Meta-clone 4865	1,53E-01	7,07E-01	1,53E-01	6,91E-01	1,00E+00	1,00E+00
Meta-clone 4002	1,53E-01	7,07E-01	1,53E-01	6,92E-01	1,00E+00	1,00E+00
Meta-clone 3435	1,55E-01	7,12E-01	1,55E-01	6,96E-01	1,00E+00	1,00E+00
Meta-clone 2406	1,55E-01	7,12E-01	1,55E-01	6,96E-01	1,00E+00	1,00E+00
Meta-clone 606	1,55E-01	7,13E-01	1,55E-01	6,97E-01	1,00E+00	1,00E+00
Meta-clone 3552	1,55E-01	7,13E-01	1,55E-01	6,98E-01	1,00E+00	1,00E+00
Meta-clone 738	1,55E-01	7,13E-01	1,55E-01	6,98E-01	1,00E+00	1,00E+00
Meta-clone 869	1,56E-01	7,14E-01	1,56E-01	6,99E-01	1,00E+00	1,00E+00
Meta-clone 4382	1,56E-01	7,14E-01	1,56E-01	6,99E-01	1,00E+00	1,00E+00
Meta-clone 2786	1,56E-01	7,15E-01	1,56E-01	6,99E-01	1,00E+00	1,00E+00
Meta-clone 534	1,57E-01	7,17E-01	5,95E-02	5,32E-01	7,00E-01	1,00E+00
Meta-clone 587	1,57E-01	7,17E-01	1,57E-01	7,03E-01	1,00E+00	1,00E+00
Meta-clone 229	1,57E-01	7,17E-01	1,20E-01	6,03E-01	2,59E-01	1,00E+00
Meta-clone 3799	1,57E-01	7,17E-01	1,57E-01	7,03E-01	1,00E+00	1,00E+00
Meta-clone 682	1,58E-01	7,17E-01	1,58E-01	7,03E-01	1,00E+00	1,00E+00
Meta-clone 236	1,58E-01	7,17E-01	5,64E-02	5,32E-01	8,14E-01	1,00E+00
Meta-clone 746	1,58E-01	7,17E-01	1,58E-01	7,03E-01	1,00E+00	1,00E+00
Meta-clone 5171	1,58E-01	7,17E-01	1,58E-01	7,03E-01	1,00E+00	1,00E+00
Meta-clone 24414	1,58E-01	7,19E-01	1,58E-01	7,04E-01	1,00E+00	1,00E+00
Meta-clone 936	1,58E-01	7,19E-01	1,02E-01	5,49E-01	3,15E-01	1,00E+00
Meta-clone 2163	1,60E-01	7,24E-01	1,60E-01	7,09E-01	1,00E+00	1,00E+00
Meta-clone 993	1,60E-01	7,25E-01	1,60E-01	7,11E-01	1,00E+00	1,00E+00
Meta-clone 691	1,60E-01	7,25E-01	1,60E-01	7,11E-01	1,00E+00	1,00E+00
Meta-clone 2010	1,60E-01	7,25E-01	1,60E-01	7,11E-01	1,00E+00	1,00E+00
Meta-clone 72	1,60E-01	7,25E-01	6,61E-01	8,91E-01	6,26E-02	1,00E+00
Meta-clone 353	1,61E-01	7,29E-01	1,61E-01	7,15E-01	1,00E+00	1,00E+00
Meta-clone 1729	1,62E-01	7,29E-01	1,62E-01	7,16E-01	1,00E+00	1,00E+00
Meta-clone 18	1,62E-01	7,29E-01	7,39E-02	5,32E-01	5,03E-01	1,00E+00
Meta-clone 456	1,62E-01	7,29E-01	7,85E-02	5,32E-01	4,59E-01	1,00E+00
Meta-clone 2351	1,62E-01	7,30E-01	1,62E-01	7,17E-01	1,00E+00	1,00E+00
Meta-clone 5342	1,63E-01	7,33E-01	1,63E-01	7,20E-01	1,00E+00	1,00E+00
Meta-clone 3894	1,63E-01	7,33E-01	1,63E-01	7,20E-01	1,00E+00	1,00E+00
Meta-clone 2725	1,63E-01	7,33E-01	1,63E-01	7,21E-01	1,00E+00	1,00E+00
Meta-clone 2225	1,64E-01	7,33E-01	1,64E-01	7,21E-01	1,00E+00	1,00E+00
Meta-clone 373	1,64E-01	7,33E-01	1,64E-01	7,21E-01	1,00E+00	1,00E+00
Meta-clone 335	1,64E-01	7,33E-01	5,71E-02	5,32E-01	9,94E-01	1,00E+00
Meta-clone 5159	1,64E-01	7,34E-01	1,64E-01	7,22E-01	1,00E+00	1,00E+00
Meta-clone 244	1,64E-01	7,34E-01	6,43E-02	5,32E-01	6,63E-01	1,00E+00
Meta-clone 4099	1,64E-01	7,34E-01	1,64E-01	7,22E-01	1,00E+00	1,00E+00
Meta-clone 504	1,65E-01	7,36E-01	1,65E-01	7,24E-01	1,00E+00	1,00E+00
Meta-clone 1150	1,65E-01	7,37E-01	1,65E-01	7,25E-01	1,00E+00	1,00E+00
Meta-clone 944	1,66E-01	7,39E-01	1,66E-01	7,27E-01	1,00E+00	1,00E+00
Meta-clone 2257	1,67E-01	7,42E-01	1,67E-01	7,30E-01	1,00E+00	1,00E+00
Meta-clone 2357	1,67E-01	7,43E-01	1,67E-01	7,31E-01	1,00E+00	1,00E+00
Meta-clone 368	1,68E-01	7,45E-01	7,31E-02	5,32E-01	5,49E-01	1,00E+00
Meta-clone 5218	1,68E-01	7,45E-01	1,68E-01	7,32E-01	1,00E+00	1,00E+00
Meta-clone 4121	1,68E-01	7,45E-01	1,68E-01	7,32E-01	1,00E+00	1,00E+00
Meta-clone 497	1,68E-01	7,45E-01	1,68E-01	7,32E-01	1,00E+00	1,00E+00
Meta-clone 5111	1,68E-01	7,45E-01	1,68E-01	7,33E-01	1,00E+00	1,00E+00
Meta-clone 4664	1,68E-01	7,46E-01	1,68E-01	7,33E-01	1,00E+00	1,00E+00
Meta-clone 1760	1,69E-01	7,47E-01	1,69E-01	7,34E-01	1,00E+00	1,00E+00
Meta-clone 417	1,69E-01	7,47E-01	1,69E-01	7,34E-01	1,00E+00	1,00E+00
Meta-clone 5139	1,70E-01	7,49E-01	1,70E-01	7,35E-01	1,00E+00	1,00E+00
Meta-clone 642	1,70E-01	7,49E-01	1,70E-01	7,35E-01	1,00E+00	1,00E+00
Meta-clone 1223	1,70E-01	7,49E-01	1,70E-01	7,35E-01	1,00E+00	1,00E+00
Meta-clone 4641	1,70E-01	7,49E-01	1,70E-01	7,35E-01	1,00E+00	1,00E+00
Meta-clone 791	1,70E-01	7,49E-01	1,70E-01	7,35E-01	1,00E+00	1,00E+00
Meta-clone 1677	1,71E-01	7,51E-01	1,71E-01	7,37E-01	1,00E+00	1,00E+00
Meta-clone 3166	1,71E-01	7,52E-01	1,71E-01	7,39E-01	1,00E+00	1,00E+00
Meta-clone 370	1,71E-01	7,52E-01	6,05E-02	5,32E-01	9,45E-01	1,00E+00
Meta-clone 3130	1,71E-01	7,52E-01	1,71E-01	7,39E-01	1,00E+00	1,00E+00
Meta-clone 1864	1,71E-01	7,52E-01	1,71E-01	7,39E-01	1,00E+00	1,00E+00
Meta-clone 1606	1,72E-01	7,52E-01	1,72E-01	7,39E-01	1,00E+00	1,00E+00
Meta-clone 108	1,73E-01	7,57E-01	3,96E-01	8,88E-01	9,50E-02	1,00E+00
Meta-clone 710	1,73E-01	7,57E-01	1,73E-01	7,45E-01	1,00E+00	1,00E+00
Meta-clone 54	1,73E-01	7,57E-01	3,43E-01	8,88E-01	1,07E-01	1,00E+00
Meta-clone 3636	1,73E-01	7,57E-01	1,73E-01	7,45E-01	1,00E+00	1,00E+00
Meta-clone 4083	1,74E-01	7,57E-01	1,74E-01	7,45E-01	1,00E+00	1,00E+00
Meta-clone 884	1,74E-01	7,59E-01	1,74E-01	7,47E-01	1,00E+00	1,00E+00
Meta-clone 530	1,75E-01	7,63E-01	1,75E-01	7,50E-01	1,00E+00	1,00E+00
Meta-clone 3039	1,75E-01	7,63E-01	1,75E-01	7,50E-01	1,00E+00	1,00E+00
Meta-clone 4468	1,75E-01	7,63E-01	1,75E-01	7,50E-01	1,00E+00	1,00E+00
Meta-clone 965	1,76E-01	7,64E-01	1,76E-01	7,51E-01	1,00E+00	1,00E+00
Meta-clone 3691	1,76E-01	7,64E-01	1,76E-01	7,52E-01	1,00E+00	1,00E+00
Meta-clone 1783	1,77E-01	7,66E-01	1,77E-01	7,53E-01	1,00E+00	1,00E+00
Meta-clone 4802	1,77E-01	7,67E-01	1,77E-01	7,54E-01	1,00E+00	1,00E+00
Meta-clone 2051	1,78E-01	7,69E-01	1,78E-01	7,56E-01	1,00E+00	1,00E+00
Meta-clone 609	1,78E-01	7,69E-01	1,78E-01	7,56E-01	1,00E+00	1,00E+00
Meta-clone 2622	1,78E-01	7,70E-01	1,78E-01	7,57E-01	1,00E+00	1,00E+00
Meta-clone 2757	1,78E-01	7,70E-01	1,78E-01	7,57E-01	1,00E+00	1,00E+00
Meta-clone 4271	1,78E-01	7,70E-01	1,78E-01	7,57E-01	1,00E+00	1,00E+00
Meta-clone 1166	1,79E-01	7,72E-01	1,79E-01	7,58E-01	1,00E+00	1,00E+00
Meta-clone 4073	1,79E-01	7,73E-01	1,79E-01	7,59E-01	1,00E+00	1,00E+00
Meta-clone 954	1,79E-01	7,73E-01	7,13E-02	5,32E-01	6,67E-01	1,00E+00
Meta-clone 1020	1,80E-01	7,73E-01	1,80E-01	7,60E-01	1,00E+00	1,00E+00
Meta-clone 4361	1,80E-01	7,73E-01	1,80E-01	7,60E-01	1,00E+00	1,00E+00
Meta-clone 4693	1,80E-01	7,73E-01	1,80E-01	7,60E-01	1,00E+00	1,00E+00
Meta-clone 44	1,80E-01	7,73E-01	6,60E-02	5,32E-01	8,26E-01	1,00E+00
Meta-clone 2089	1,81E-01	7,74E-01	1,81E-01	7,62E-01	1,00E+00	1,00E+00
Meta-clone 2119	1,81E-01	7,74E-01	1,81E-01	7,62E-01	1,00E+00	1,00E+00
Meta-clone 2135	1,82E-01	7,80E-01	1,82E-01	7,68E-01	1,00E+00	1,00E+00
Meta-clone 4995	1,83E-01	7,83E-01	1,83E-01	7,70E-01	1,00E+00	1,00E+00
Meta-clone 1243	1,84E-01	7,84E-01	1,84E-01	7,70E-01	1,00E+00	1,00E+00
Meta-clone 665	1,84E-01	7,84E-01	1,84E-01	7,70E-01	1,00E+00	1,00E+00
Meta-clone 4199	1,84E-01	7,84E-01	1,84E-01	7,70E-01	1,00E+00	1,00E+00
Meta-clone 1010	1,84E-01	7,84E-01	1,84E-01	7,70E-01	1,00E+00	1,00E+00
Meta-clone 849	1,84E-01	7,84E-01	1,84E-01	7,70E-01	1,00E+00	1,00E+00
Meta-clone 1633	1,84E-01	7,84E-01	1,84E-01	7,70E-01	1,00E+00	1,00E+00
Meta-clone 582	1,84E-01	7,84E-01	1,84E-01	7,70E-01	1,00E+00	1,00E+00
Meta-clone 267	1,85E-01	7,86E-01	6,62E-02	5,32E-01	9,56E-01	1,00E+00
Meta-clone 2123	1,85E-01	7,86E-01	1,85E-01	7,72E-01	1,00E+00	1,00E+00
Meta-clone 3088	1,85E-01	7,87E-01	1,85E-01	7,74E-01	1,00E+00	1,00E+00
Meta-clone 726	1,86E-01	7,89E-01	1,86E-01	7,76E-01	1,00E+00	1,00E+00
Meta-clone 1906	1,86E-01	7,89E-01	1,86E-01	7,76E-01	1,00E+00	1,00E+00
Meta-clone 559	1,87E-01	7,90E-01	1,87E-01	7,77E-01	1,00E+00	1,00E+00
Meta-clone 595	1,87E-01	7,91E-01	1,87E-01	7,77E-01	1,00E+00	1,00E+00
Meta-clone 1252	1,87E-01	7,91E-01	1,87E-01	7,77E-01	1,00E+00	1,00E+00
Meta-clone 2028	1,87E-01	7,92E-01	1,87E-01	7,78E-01	1,00E+00	1,00E+00
Meta-clone 2065	1,88E-01	7,92E-01	1,88E-01	7,79E-01	1,00E+00	1,00E+00
Meta-clone 4992	1,88E-01	7,92E-01	1,88E-01	7,79E-01	1,00E+00	1,00E+00
Meta-clone 711	1,88E-01	7,95E-01	1,88E-01	7,81E-01	1,00E+00	1,00E+00
Meta-clone 3779	1,89E-01	7,95E-01	1,89E-01	7,81E-01	1,00E+00	1,00E+00
Meta-clone 1658	1,89E-01	7,95E-01	1,89E-01	7,82E-01	1,00E+00	1,00E+00
Meta-clone 4465	1,89E-01	7,95E-01	1,89E-01	7,82E-01	1,00E+00	1,00E+00
Meta-clone 5188	1,89E-01	7,95E-01	1,89E-01	7,82E-01	1,00E+00	1,00E+00
Meta-clone 4964	1,89E-01	7,95E-01	1,89E-01	7,82E-01	1,00E+00	1,00E+00
Meta-clone 1833	1,89E-01	7,95E-01	1,89E-01	7,82E-01	1,00E+00	1,00E+00
Meta-clone 2945	1,90E-01	7,97E-01	1,90E-01	7,83E-01	1,00E+00	1,00E+00
Meta-clone 100	1,91E-01	8,01E-01	7,12E-02	5,32E-01	8,15E-01	1,00E+00
Meta-clone 805	1,91E-01	8,01E-01	1,91E-01	7,87E-01	1,00E+00	1,00E+00
Meta-clone 615	1,91E-01	8,01E-01	1,91E-01	7,88E-01	1,00E+00	1,00E+00
Meta-clone 838	1,92E-01	8,01E-01	1,92E-01	7,88E-01	1,00E+00	1,00E+00
Meta-clone 1144	1,92E-01	8,01E-01	1,92E-01	7,88E-01	1,00E+00	1,00E+00
Meta-clone 2353	1,92E-01	8,02E-01	1,92E-01	7,89E-01	1,00E+00	1,00E+00
Meta-clone 101	1,92E-01	8,02E-01	7,27E-02	5,32E-01	7,83E-01	1,00E+00
Meta-clone 3912	1,93E-01	8,06E-01	1,93E-01	7,93E-01	1,00E+00	1,00E+00
Meta-clone 4466	1,94E-01	8,06E-01	1,94E-01	7,94E-01	1,00E+00	1,00E+00
Meta-clone 5058	1,94E-01	8,06E-01	1,94E-01	7,94E-01	1,00E+00	1,00E+00
Meta-clone 5076	1,94E-01	8,06E-01	1,94E-01	7,94E-01	1,00E+00	1,00E+00
Meta-clone 4050	1,94E-01	8,06E-01	1,94E-01	7,94E-01	1,00E+00	1,00E+00
Meta-clone 1096	1,95E-01	8,06E-01	1,95E-01	7,94E-01	1,00E+00	1,00E+00
Meta-clone 5226	1,95E-01	8,06E-01	1,95E-01	7,94E-01	1,00E+00	1,00E+00
Meta-clone 1091	1,95E-01	8,06E-01	1,95E-01	7,94E-01	1,00E+00	1,00E+00
Meta-clone 200	1,95E-01	8,06E-01	2,90E-01	8,88E-01	1,43E-01	1,00E+00
Meta-clone 756	1,95E-01	8,06E-01	1,95E-01	7,94E-01	1,00E+00	1,00E+00
Meta-clone 18675	1,95E-01	8,06E-01	1,95E-01	7,94E-01	1,00E+00	1,00E+00
Meta-clone 22	1,95E-01	8,06E-01	2,27E-01	8,51E-01	1,79E-01	1,00E+00
Meta-clone 1568	1,95E-01	8,06E-01	1,95E-01	7,94E-01	1,00E+00	1,00E+00
Meta-clone 1773	1,95E-01	8,06E-01	1,95E-01	7,94E-01	1,00E+00	1,00E+00
Meta-clone 46	1,97E-01	8,11E-01	7,39E-02	5,32E-01	8,09E-01	1,00E+00
Meta-clone 2376	1,97E-01	8,12E-01	1,97E-01	7,99E-01	1,00E+00	1,00E+00
Meta-clone 1253	1,97E-01	8,12E-01	1,97E-01	7,99E-01	1,00E+00	1,00E+00
Meta-clone 1752	1,97E-01	8,12E-01	1,97E-01	7,99E-01	1,00E+00	1,00E+00
Meta-clone 255	1,98E-01	8,12E-01	9,91E-01	1,00E+00	7,18E-02	1,00E+00
Meta-clone 5172	1,98E-01	8,12E-01	1,98E-01	8,00E-01	1,00E+00	1,00E+00
Meta-clone 1935	1,98E-01	8,12E-01	1,98E-01	8,00E-01	1,00E+00	1,00E+00
Meta-clone 494	1,98E-01	8,12E-01	1,98E-01	8,00E-01	1,00E+00	1,00E+00
Meta-clone 5332	1,98E-01	8,12E-01	1,98E-01	8,00E-01	1,00E+00	1,00E+00
Meta-clone 1053	1,98E-01	8,12E-01	1,98E-01	8,00E-01	1,00E+00	1,00E+00
Meta-clone 4573	1,99E-01	8,13E-01	1,99E-01	8,01E-01	1,00E+00	1,00E+00
Meta-clone 3487	1,99E-01	8,13E-01	1,99E-01	8,01E-01	1,00E+00	1,00E+00
Meta-clone 1423	1,99E-01	8,13E-01	1,99E-01	8,01E-01	1,00E+00	1,00E+00
Meta-clone 712	1,99E-01	8,13E-01	1,99E-01	8,01E-01	1,00E+00	1,00E+00
Meta-clone 970	1,99E-01	8,13E-01	1,99E-01	8,01E-01	1,00E+00	1,00E+00
Meta-clone 1750	1,99E-01	8,13E-01	1,99E-01	8,01E-01	1,00E+00	1,00E+00
Meta-clone 268	2,00E-01	8,13E-01	1,97E-01	7,98E-01	2,12E-01	1,00E+00
Meta-clone 1219	2,01E-01	8,18E-01	2,01E-01	8,06E-01	1,00E+00	1,00E+00
Meta-clone 2077	2,01E-01	8,19E-01	2,01E-01	8,06E-01	1,00E+00	1,00E+00
Meta-clone 1683	2,02E-01	8,20E-01	2,02E-01	8,08E-01	1,00E+00	1,00E+00
Meta-clone 2447	2,02E-01	8,20E-01	2,02E-01	8,08E-01	1,00E+00	1,00E+00
Meta-clone 20696	2,02E-01	8,20E-01	2,02E-01	8,08E-01	1,00E+00	1,00E+00
Meta-clone 1758	2,02E-01	8,20E-01	2,02E-01	8,08E-01	1,00E+00	1,00E+00
Meta-clone 149	2,03E-01	8,21E-01	8,19E-02	5,32E-01	6,84E-01	1,00E+00
Meta-clone 3165	2,04E-01	8,25E-01	2,04E-01	8,12E-01	1,00E+00	1,00E+00
Meta-clone 879	2,05E-01	8,28E-01	2,05E-01	8,15E-01	1,00E+00	1,00E+00
Meta-clone 1411	2,05E-01	8,28E-01	2,05E-01	8,15E-01	1,00E+00	1,00E+00
Meta-clone 4732	2,05E-01	8,29E-01	2,05E-01	8,16E-01	1,00E+00	1,00E+00
Meta-clone 1737	2,06E-01	8,31E-01	2,06E-01	8,18E-01	1,00E+00	1,00E+00
Meta-clone 2350	2,06E-01	8,31E-01	2,06E-01	8,18E-01	1,00E+00	1,00E+00
Meta-clone 3959	2,06E-01	8,31E-01	2,06E-01	8,18E-01	1,00E+00	1,00E+00
Meta-clone 2812	2,06E-01	8,31E-01	2,06E-01	8,18E-01	1,00E+00	1,00E+00
Meta-clone 21283	2,07E-01	8,31E-01	2,07E-01	8,18E-01	1,00E+00	1,00E+00
Meta-clone 1293	2,07E-01	8,31E-01	2,07E-01	8,18E-01	1,00E+00	1,00E+00
Meta-clone 2411	2,07E-01	8,31E-01	2,07E-01	8,18E-01	1,00E+00	1,00E+00
Meta-clone 1579	2,07E-01	8,31E-01	2,07E-01	8,18E-01	1,00E+00	1,00E+00
Meta-clone 162	2,07E-01	8,31E-01	1,09E-01	5,73E-01	4,45E-01	1,00E+00
Meta-clone 4037	2,07E-01	8,31E-01	2,07E-01	8,19E-01	1,00E+00	1,00E+00
Meta-clone 2834	2,08E-01	8,32E-01	2,08E-01	8,20E-01	1,00E+00	1,00E+00
Meta-clone 1030	2,08E-01	8,33E-01	2,08E-01	8,20E-01	1,00E+00	1,00E+00
Meta-clone 1664	2,08E-01	8,33E-01	2,08E-01	8,20E-01	1,00E+00	1,00E+00
Meta-clone 1892	2,09E-01	8,35E-01	2,09E-01	8,23E-01	1,00E+00	1,00E+00
Meta-clone 77	2,09E-01	8,36E-01	9,42E-02	5,34E-01	5,68E-01	1,00E+00
Meta-clone 840	2,10E-01	8,36E-01	2,10E-01	8,24E-01	1,00E+00	1,00E+00
Meta-clone 103	2,10E-01	8,36E-01	8,33E-02	5,32E-01	7,26E-01	1,00E+00
Meta-clone 3956	2,10E-01	8,36E-01	2,10E-01	8,24E-01	1,00E+00	1,00E+00
Meta-clone 4267	2,10E-01	8,36E-01	2,10E-01	8,24E-01	1,00E+00	1,00E+00
Meta-clone 596	2,10E-01	8,36E-01	2,10E-01	8,24E-01	1,00E+00	1,00E+00
Meta-clone 1146	2,10E-01	8,36E-01	2,10E-01	8,24E-01	1,00E+00	1,00E+00
Meta-clone 821	2,11E-01	8,36E-01	2,11E-01	8,24E-01	1,00E+00	1,00E+00
Meta-clone 1395	2,11E-01	8,36E-01	2,11E-01	8,24E-01	1,00E+00	1,00E+00
Meta-clone 526	2,11E-01	8,36E-01	2,11E-01	8,24E-01	1,00E+00	1,00E+00
Meta-clone 549	2,11E-01	8,36E-01	2,11E-01	8,24E-01	1,00E+00	1,00E+00
Meta-clone 1583	2,11E-01	8,36E-01	2,11E-01	8,24E-01	1,00E+00	1,00E+00
Meta-clone 1503	2,11E-01	8,36E-01	2,11E-01	8,24E-01	1,00E+00	1,00E+00
Meta-clone 88	2,12E-01	8,37E-01	8,49E-02	5,32E-01	7,10E-01	1,00E+00
Meta-clone 3098	2,12E-01	8,37E-01	2,12E-01	8,26E-01	1,00E+00	1,00E+00
Meta-clone 4100	2,12E-01	8,37E-01	2,12E-01	8,26E-01	1,00E+00	1,00E+00
Meta-clone 573	2,12E-01	8,38E-01	8,57E-02	5,32E-01	7,03E-01	1,00E+00
Meta-clone 2038	2,12E-01	8,38E-01	2,12E-01	8,27E-01	1,00E+00	1,00E+00
Meta-clone 1397	2,13E-01	8,39E-01	2,13E-01	8,28E-01	1,00E+00	1,00E+00
Meta-clone 1511	2,13E-01	8,39E-01	2,13E-01	8,28E-01	1,00E+00	1,00E+00
Meta-clone 1620	2,14E-01	8,40E-01	2,14E-01	8,29E-01	1,00E+00	1,00E+00
Meta-clone 1331	2,14E-01	8,40E-01	2,14E-01	8,29E-01	1,00E+00	1,00E+00
Meta-clone 2869	2,14E-01	8,40E-01	2,14E-01	8,29E-01	1,00E+00	1,00E+00
Meta-clone 3939	2,14E-01	8,41E-01	2,14E-01	8,30E-01	1,00E+00	1,00E+00
Meta-clone 1147	2,14E-01	8,41E-01	2,14E-01	8,30E-01	1,00E+00	1,00E+00
Meta-clone 139	2,16E-01	8,46E-01	3,45E-01	8,88E-01	1,40E-01	1,00E+00
Meta-clone 4273	2,16E-01	8,46E-01	2,16E-01	8,34E-01	1,00E+00	1,00E+00
Meta-clone 79	2,16E-01	8,46E-01	3,06E-01	8,88E-01	1,56E-01	1,00E+00
Meta-clone 1235	2,16E-01	8,46E-01	2,16E-01	8,35E-01	1,00E+00	1,00E+00
Meta-clone 1049	2,17E-01	8,46E-01	2,17E-01	8,35E-01	1,00E+00	1,00E+00
Meta-clone 1323	2,17E-01	8,46E-01	2,17E-01	8,35E-01	1,00E+00	1,00E+00
Meta-clone 10	2,17E-01	8,46E-01	1,00E+00	1,00E+00	8,05E-02	1,00E+00
Meta-clone 4970	2,17E-01	8,46E-01	2,17E-01	8,35E-01	1,00E+00	1,00E+00
Meta-clone 758	2,17E-01	8,46E-01	2,17E-01	8,35E-01	1,00E+00	1,00E+00
Meta-clone 2774	2,17E-01	8,46E-01	2,17E-01	8,35E-01	1,00E+00	1,00E+00
Meta-clone 1513	2,18E-01	8,47E-01	2,18E-01	8,36E-01	1,00E+00	1,00E+00
Meta-clone 1031	2,18E-01	8,47E-01	2,18E-01	8,36E-01	1,00E+00	1,00E+00
Meta-clone 4868	2,19E-01	8,49E-01	2,19E-01	8,39E-01	1,00E+00	1,00E+00
Meta-clone 1728	2,19E-01	8,50E-01	2,19E-01	8,39E-01	1,00E+00	1,00E+00
Meta-clone 767	2,19E-01	8,50E-01	2,19E-01	8,39E-01	1,00E+00	1,00E+00
Meta-clone 3159	2,19E-01	8,50E-01	2,19E-01	8,39E-01	1,00E+00	1,00E+00
Meta-clone 2329	2,20E-01	8,51E-01	2,20E-01	8,40E-01	1,00E+00	1,00E+00
Meta-clone 5152	2,20E-01	8,51E-01	2,20E-01	8,40E-01	1,00E+00	1,00E+00
Meta-clone 1101	2,20E-01	8,51E-01	2,20E-01	8,40E-01	1,00E+00	1,00E+00
Meta-clone 4825	2,20E-01	8,51E-01	2,20E-01	8,40E-01	1,00E+00	1,00E+00
Meta-clone 5338	2,20E-01	8,51E-01	2,20E-01	8,40E-01	1,00E+00	1,00E+00
Meta-clone 1455	2,21E-01	8,51E-01	2,21E-01	8,40E-01	1,00E+00	1,00E+00
Meta-clone 1285	2,21E-01	8,51E-01	2,21E-01	8,40E-01	1,00E+00	1,00E+00
Meta-clone 4535	2,21E-01	8,51E-01	2,21E-01	8,40E-01	1,00E+00	1,00E+00
Meta-clone 2847	2,21E-01	8,51E-01	2,21E-01	8,40E-01	1,00E+00	1,00E+00
Meta-clone 1174	2,21E-01	8,51E-01	2,21E-01	8,40E-01	1,00E+00	1,00E+00
Meta-clone 4245	2,22E-01	8,52E-01	2,22E-01	8,41E-01	1,00E+00	1,00E+00
Meta-clone 1581	2,22E-01	8,52E-01	2,22E-01	8,41E-01	1,00E+00	1,00E+00
Meta-clone 1427	2,22E-01	8,53E-01	2,22E-01	8,41E-01	1,00E+00	1,00E+00
Meta-clone 3406	2,22E-01	8,53E-01	2,22E-01	8,41E-01	1,00E+00	1,00E+00
Meta-clone 476	2,23E-01	8,54E-01	2,23E-01	8,43E-01	1,00E+00	1,00E+00
Meta-clone 30	2,23E-01	8,54E-01	9,68E-01	1,00E+00	8,33E-02	1,00E+00
Meta-clone 684	2,23E-01	8,54E-01	2,23E-01	8,43E-01	1,00E+00	1,00E+00
Meta-clone 3753	2,23E-01	8,54E-01	2,23E-01	8,43E-01	1,00E+00	1,00E+00
Meta-clone 3954	2,23E-01	8,54E-01	2,23E-01	8,43E-01	1,00E+00	1,00E+00
Meta-clone 89	2,24E-01	8,54E-01	5,31E-01	8,88E-01	1,07E-01	1,00E+00
Meta-clone 2553	2,24E-01	8,57E-01	2,24E-01	8,45E-01	1,00E+00	1,00E+00
Meta-clone 739	2,25E-01	8,57E-01	2,25E-01	8,46E-01	1,00E+00	1,00E+00
Meta-clone 4702	2,25E-01	8,58E-01	2,25E-01	8,46E-01	1,00E+00	1,00E+00
Meta-clone 567	2,25E-01	8,59E-01	2,25E-01	8,47E-01	1,00E+00	1,00E+00
Meta-clone 1639	2,25E-01	8,59E-01	2,25E-01	8,47E-01	1,00E+00	1,00E+00
Meta-clone 991	2,26E-01	8,59E-01	2,26E-01	8,47E-01	1,00E+00	1,00E+00
Meta-clone 130	2,26E-01	8,59E-01	1,83E-01	7,69E-01	2,74E-01	1,00E+00
Meta-clone 1126	2,27E-01	8,61E-01	2,27E-01	8,51E-01	1,00E+00	1,00E+00
Meta-clone 1753	2,27E-01	8,61E-01	9,24E-01	9,85E-01	8,54E-02	1,00E+00
Meta-clone 4031	2,27E-01	8,62E-01	2,27E-01	8,51E-01	1,00E+00	1,00E+00
Meta-clone 1549	2,27E-01	8,62E-01	2,27E-01	8,51E-01	1,00E+00	1,00E+00
Meta-clone 774	2,28E-01	8,62E-01	2,28E-01	8,51E-01	1,00E+00	1,00E+00
Meta-clone 1014	2,28E-01	8,62E-01	2,28E-01	8,51E-01	1,00E+00	1,00E+00
Meta-clone 1586	2,28E-01	8,62E-01	2,28E-01	8,51E-01	1,00E+00	1,00E+00
Meta-clone 4317	2,28E-01	8,62E-01	2,28E-01	8,51E-01	1,00E+00	1,00E+00
Meta-clone 700	2,28E-01	8,62E-01	2,28E-01	8,51E-01	1,00E+00	1,00E+00
Meta-clone 964	2,28E-01	8,62E-01	2,28E-01	8,51E-01	1,00E+00	1,00E+00
Meta-clone 1138	2,29E-01	8,63E-01	2,29E-01	8,52E-01	1,00E+00	1,00E+00
Meta-clone 3038	2,29E-01	8,64E-01	2,29E-01	8,52E-01	1,00E+00	1,00E+00
Meta-clone 641	2,29E-01	8,64E-01	8,64E-02	5,32E-01	9,33E-01	1,00E+00
Meta-clone 1342	2,30E-01	8,65E-01	2,30E-01	8,52E-01	1,00E+00	1,00E+00
Meta-clone 671	2,30E-01	8,65E-01	2,30E-01	8,53E-01	1,00E+00	1,00E+00
Meta-clone 692	2,30E-01	8,65E-01	9,06E-02	5,32E-01	7,85E-01	1,00E+00
Meta-clone 4421	2,31E-01	8,66E-01	2,31E-01	8,54E-01	1,00E+00	1,00E+00
Meta-clone 1779	2,31E-01	8,66E-01	2,31E-01	8,54E-01	1,00E+00	1,00E+00
Meta-clone 687	2,31E-01	8,66E-01	2,31E-01	8,54E-01	1,00E+00	1,00E+00
Meta-clone 1281	2,31E-01	8,66E-01	2,31E-01	8,54E-01	1,00E+00	1,00E+00
Meta-clone 3715	2,31E-01	8,67E-01	2,31E-01	8,55E-01	1,00E+00	1,00E+00
Meta-clone 1170	2,32E-01	8,68E-01	2,32E-01	8,55E-01	1,00E+00	1,00E+00
Meta-clone 1899	2,32E-01	8,68E-01	2,32E-01	8,55E-01	1,00E+00	1,00E+00
Meta-clone 3092	2,32E-01	8,68E-01	2,32E-01	8,55E-01	1,00E+00	1,00E+00
Meta-clone 1600	2,33E-01	8,72E-01	2,33E-01	8,58E-01	1,00E+00	1,00E+00
Meta-clone 2879	2,34E-01	8,72E-01	2,34E-01	8,58E-01	1,00E+00	1,00E+00
Meta-clone 18034	2,34E-01	8,72E-01	2,34E-01	8,58E-01	1,00E+00	1,00E+00
Meta-clone 4171	2,35E-01	8,77E-01	2,35E-01	8,62E-01	1,00E+00	1,00E+00
Meta-clone 21572	2,35E-01	8,77E-01	2,35E-01	8,63E-01	1,00E+00	1,00E+00
Meta-clone 2369	2,36E-01	8,78E-01	2,36E-01	8,63E-01	1,00E+00	1,00E+00
Meta-clone 1319	2,36E-01	8,78E-01	2,36E-01	8,63E-01	1,00E+00	1,00E+00
Meta-clone 2795	2,36E-01	8,78E-01	2,36E-01	8,64E-01	1,00E+00	1,00E+00
Meta-clone 171	2,36E-01	8,78E-01	4,87E-01	8,88E-01	1,21E-01	1,00E+00
Meta-clone 202	2,37E-01	8,80E-01	8,73E-01	9,62E-01	9,12E-02	1,00E+00
Meta-clone 947	2,37E-01	8,80E-01	2,37E-01	8,66E-01	1,00E+00	1,00E+00
Meta-clone 1570	2,37E-01	8,80E-01	2,37E-01	8,66E-01	1,00E+00	1,00E+00
Meta-clone 1757	2,37E-01	8,80E-01	2,37E-01	8,66E-01	1,00E+00	1,00E+00
Meta-clone 4936	2,38E-01	8,80E-01	2,38E-01	8,66E-01	1,00E+00	1,00E+00
Meta-clone 649	2,38E-01	8,80E-01	2,38E-01	8,66E-01	1,00E+00	1,00E+00
Meta-clone 1435	2,38E-01	8,80E-01	2,38E-01	8,66E-01	1,00E+00	1,00E+00
Meta-clone 1544	2,38E-01	8,80E-01	2,38E-01	8,66E-01	1,00E+00	1,00E+00
Meta-clone 1326	2,38E-01	8,80E-01	2,38E-01	8,66E-01	1,00E+00	1,00E+00
Meta-clone 1595	2,38E-01	8,80E-01	2,38E-01	8,67E-01	1,00E+00	1,00E+00
Meta-clone 3062	2,39E-01	8,82E-01	2,39E-01	8,67E-01	1,00E+00	1,00E+00
Meta-clone 3011	2,39E-01	8,82E-01	2,39E-01	8,67E-01	1,00E+00	1,00E+00
Meta-clone 4932	2,40E-01	8,82E-01	2,40E-01	8,67E-01	1,00E+00	1,00E+00
Meta-clone 553	2,40E-01	8,82E-01	2,40E-01	8,67E-01	1,00E+00	1,00E+00
Meta-clone 1056	2,40E-01	8,82E-01	2,40E-01	8,67E-01	1,00E+00	1,00E+00
Meta-clone 1113	2,40E-01	8,82E-01	2,40E-01	8,67E-01	1,00E+00	1,00E+00
Meta-clone 5009	2,41E-01	8,82E-01	2,41E-01	8,67E-01	1,00E+00	1,00E+00
Meta-clone 3025	2,41E-01	8,82E-01	2,41E-01	8,67E-01	1,00E+00	1,00E+00
Meta-clone 8493	2,41E-01	8,82E-01	2,41E-01	8,67E-01	1,00E+00	1,00E+00
Meta-clone 1769	2,41E-01	8,82E-01	2,41E-01	8,67E-01	1,00E+00	1,00E+00
Meta-clone 1332	2,41E-01	8,82E-01	2,41E-01	8,67E-01	1,00E+00	1,00E+00
Meta-clone 745	2,41E-01	8,82E-01	2,41E-01	8,67E-01	1,00E+00	1,00E+00
Meta-clone 785	2,42E-01	8,84E-01	2,42E-01	8,69E-01	1,00E+00	1,00E+00
Meta-clone 1182	2,42E-01	8,84E-01	2,42E-01	8,69E-01	1,00E+00	1,00E+00
Meta-clone 3892	2,42E-01	8,84E-01	2,42E-01	8,69E-01	1,00E+00	1,00E+00
Meta-clone 472	2,42E-01	8,84E-01	2,42E-01	8,69E-01	1,00E+00	1,00E+00
Meta-clone 1993	2,42E-01	8,84E-01	2,42E-01	8,70E-01	1,00E+00	1,00E+00
Meta-clone 5115	2,43E-01	8,84E-01	2,43E-01	8,70E-01	1,00E+00	1,00E+00
Meta-clone 602	2,43E-01	8,85E-01	2,43E-01	8,71E-01	1,00E+00	1,00E+00
Meta-clone 237	2,43E-01	8,85E-01	4,84E-01	8,88E-01	1,26E-01	1,00E+00
Meta-clone 2416	2,43E-01	8,85E-01	2,43E-01	8,71E-01	1,00E+00	1,00E+00
Meta-clone 899	2,45E-01	8,90E-01	2,45E-01	8,76E-01	1,00E+00	1,00E+00
Meta-clone 5176	2,45E-01	8,91E-01	2,45E-01	8,77E-01	1,00E+00	1,00E+00
Meta-clone 3377	2,46E-01	8,91E-01	2,46E-01	8,77E-01	1,00E+00	1,00E+00
Meta-clone 1291	2,46E-01	8,91E-01	2,46E-01	8,77E-01	1,00E+00	1,00E+00
Meta-clone 2291	2,46E-01	8,91E-01	2,46E-01	8,77E-01	1,00E+00	1,00E+00
Meta-clone 1504	2,47E-01	8,93E-01	2,47E-01	8,79E-01	1,00E+00	1,00E+00
Meta-clone 1334	2,47E-01	8,93E-01	2,47E-01	8,79E-01	1,00E+00	1,00E+00
Meta-clone 1554	2,47E-01	8,93E-01	2,47E-01	8,79E-01	1,00E+00	1,00E+00
Meta-clone 4336	2,47E-01	8,93E-01	2,47E-01	8,79E-01	1,00E+00	1,00E+00
Meta-clone 1642	2,47E-01	8,93E-01	2,47E-01	8,79E-01	1,00E+00	1,00E+00
Meta-clone 591	2,47E-01	8,93E-01	2,47E-01	8,79E-01	1,00E+00	1,00E+00
Meta-clone 2716	2,47E-01	8,93E-01	2,47E-01	8,79E-01	1,00E+00	1,00E+00
Meta-clone 4510	2,49E-01	8,96E-01	2,49E-01	8,82E-01	1,00E+00	1,00E+00
Meta-clone 794	2,49E-01	8,96E-01	2,49E-01	8,82E-01	1,00E+00	1,00E+00
Meta-clone 678	2,49E-01	8,97E-01	2,49E-01	8,83E-01	1,00E+00	1,00E+00
Meta-clone 3932	2,50E-01	8,97E-01	2,50E-01	8,86E-01	1,00E+00	1,00E+00
Meta-clone 579	2,50E-01	8,97E-01	2,50E-01	8,86E-01	1,00E+00	1,00E+00
Meta-clone 2997	2,51E-01	8,97E-01	2,51E-01	8,87E-01	1,00E+00	1,00E+00
Meta-clone 1380	2,51E-01	8,97E-01	2,51E-01	8,87E-01	1,00E+00	1,00E+00
Meta-clone 4621	2,51E-01	8,97E-01	2,51E-01	8,87E-01	1,00E+00	1,00E+00
Meta-clone 145	2,51E-01	8,97E-01	9,74E-02	5,39E-01	9,06E-01	1,00E+00
Meta-clone 1420	2,52E-01	8,97E-01	2,52E-01	8,88E-01	1,00E+00	1,00E+00
Meta-clone 1393	2,52E-01	8,97E-01	2,52E-01	8,88E-01	1,00E+00	1,00E+00
Meta-clone 585	2,52E-01	8,97E-01	2,52E-01	8,88E-01	1,00E+00	1,00E+00
Meta-clone 1661	2,52E-01	8,97E-01	2,52E-01	8,88E-01	1,00E+00	1,00E+00
Meta-clone 1482	2,53E-01	8,97E-01	2,53E-01	8,88E-01	1,00E+00	1,00E+00
Meta-clone 1829	2,53E-01	8,97E-01	2,53E-01	8,88E-01	1,00E+00	1,00E+00
Meta-clone 1663	2,53E-01	8,97E-01	9,72E-02	5,38E-01	9,99E-01	1,00E+00
Meta-clone 1390	2,54E-01	8,97E-01	2,54E-01	8,88E-01	1,00E+00	1,00E+00
Meta-clone 2701	2,55E-01	8,97E-01	2,55E-01	8,88E-01	1,00E+00	1,00E+00
Meta-clone 3061	2,55E-01	8,97E-01	2,55E-01	8,88E-01	1,00E+00	1,00E+00
Meta-clone 999	2,55E-01	8,97E-01	2,55E-01	8,88E-01	1,00E+00	1,00E+00
Meta-clone 3099	2,56E-01	8,97E-01	2,56E-01	8,88E-01	1,00E+00	1,00E+00
Meta-clone 14	2,56E-01	8,97E-01	1,97E-01	7,99E-01	3,03E-01	1,00E+00
Meta-clone 354	2,56E-01	8,97E-01	2,56E-01	8,88E-01	1,00E+00	1,00E+00
Meta-clone 4133	2,56E-01	8,97E-01	2,56E-01	8,88E-01	1,00E+00	1,00E+00
Meta-clone 1734	2,57E-01	8,97E-01	2,57E-01	8,88E-01	1,00E+00	1,00E+00
Meta-clone 2380	2,57E-01	8,97E-01	2,57E-01	8,88E-01	1,00E+00	1,00E+00
Meta-clone 2723	2,58E-01	8,97E-01	2,58E-01	8,88E-01	1,00E+00	1,00E+00
Meta-clone 626	2,58E-01	8,97E-01	2,58E-01	8,88E-01	1,00E+00	1,00E+00
Meta-clone 1041	2,58E-01	8,97E-01	2,58E-01	8,88E-01	1,00E+00	1,00E+00
Meta-clone 3187	2,58E-01	8,97E-01	2,58E-01	8,88E-01	1,00E+00	1,00E+00
Meta-clone 1848	2,58E-01	8,97E-01	2,58E-01	8,88E-01	1,00E+00	1,00E+00
Meta-clone 5284	2,59E-01	8,97E-01	2,59E-01	8,88E-01	1,00E+00	1,00E+00
Meta-clone 2360	2,59E-01	8,97E-01	2,59E-01	8,88E-01	1,00E+00	1,00E+00
Meta-clone 1099	2,60E-01	8,97E-01	2,60E-01	8,88E-01	1,00E+00	1,00E+00
Meta-clone 291	2,61E-01	8,97E-01	1,05E-01	5,59E-01	8,04E-01	1,00E+00
Meta-clone 2443	2,61E-01	8,97E-01	2,61E-01	8,88E-01	1,00E+00	1,00E+00
Meta-clone 1650	2,61E-01	8,97E-01	2,61E-01	8,88E-01	1,00E+00	1,00E+00
Meta-clone 1437	2,61E-01	8,97E-01	2,61E-01	8,88E-01	1,00E+00	1,00E+00
Meta-clone 2309	2,61E-01	8,97E-01	2,61E-01	8,88E-01	1,00E+00	1,00E+00
Meta-clone 1742	2,62E-01	8,97E-01	2,62E-01	8,88E-01	1,00E+00	1,00E+00
Meta-clone 1216	2,62E-01	8,97E-01	2,62E-01	8,88E-01	1,00E+00	1,00E+00
Meta-clone 8672	2,62E-01	8,97E-01	2,62E-01	8,88E-01	1,00E+00	1,00E+00
Meta-clone 3076	2,63E-01	8,97E-01	2,63E-01	8,88E-01	1,00E+00	1,00E+00
Meta-clone 1645	2,63E-01	8,97E-01	2,63E-01	8,88E-01	1,00E+00	1,00E+00
Meta-clone 1260	2,63E-01	8,97E-01	2,63E-01	8,88E-01	1,00E+00	1,00E+00
Meta-clone 4141	2,64E-01	8,97E-01	2,64E-01	8,88E-01	1,00E+00	1,00E+00
Meta-clone 2401	2,64E-01	8,97E-01	2,64E-01	8,88E-01	1,00E+00	1,00E+00
Meta-clone 4217	2,64E-01	8,97E-01	2,64E-01	8,88E-01	1,00E+00	1,00E+00
Meta-clone 2675	2,64E-01	8,97E-01	2,64E-01	8,88E-01	1,00E+00	1,00E+00
Meta-clone 1715	2,64E-01	8,97E-01	2,64E-01	8,88E-01	1,00E+00	1,00E+00
Meta-clone 3579	2,65E-01	8,97E-01	2,65E-01	8,88E-01	1,00E+00	1,00E+00
Meta-clone 3784	2,65E-01	8,97E-01	2,65E-01	8,88E-01	1,00E+00	1,00E+00
Meta-clone 2392	2,65E-01	8,97E-01	2,65E-01	8,88E-01	1,00E+00	1,00E+00
Meta-clone 3582	2,65E-01	8,97E-01	2,65E-01	8,88E-01	1,00E+00	1,00E+00
Meta-clone 4852	2,65E-01	8,97E-01	2,65E-01	8,88E-01	1,00E+00	1,00E+00
Meta-clone 3178	2,65E-01	8,97E-01	2,65E-01	8,88E-01	1,00E+00	1,00E+00
Meta-clone 1815	2,65E-01	8,97E-01	2,65E-01	8,88E-01	1,00E+00	1,00E+00
Meta-clone 914	2,66E-01	8,97E-01	2,66E-01	8,88E-01	1,00E+00	1,00E+00
Meta-clone 3004	2,66E-01	8,97E-01	2,66E-01	8,88E-01	1,00E+00	1,00E+00
Meta-clone 784	2,66E-01	8,97E-01	2,66E-01	8,88E-01	1,00E+00	1,00E+00
Meta-clone 4755	2,66E-01	8,97E-01	2,66E-01	8,88E-01	1,00E+00	1,00E+00
Meta-clone 3094	2,67E-01	8,97E-01	2,67E-01	8,88E-01	1,00E+00	1,00E+00
Meta-clone 1597	2,67E-01	8,97E-01	2,67E-01	8,88E-01	1,00E+00	1,00E+00
Meta-clone 455	2,67E-01	8,97E-01	1,36E-01	6,49E-01	5,21E-01	1,00E+00
Meta-clone 2088	2,68E-01	8,97E-01	2,68E-01	8,88E-01	1,00E+00	1,00E+00
Meta-clone 3116	2,68E-01	8,97E-01	2,68E-01	8,88E-01	1,00E+00	1,00E+00
Meta-clone 2963	2,68E-01	8,97E-01	2,68E-01	8,88E-01	1,00E+00	1,00E+00
Meta-clone 743	2,68E-01	8,97E-01	2,68E-01	8,88E-01	1,00E+00	1,00E+00
Meta-clone 1634	2,69E-01	8,97E-01	2,69E-01	8,88E-01	1,00E+00	1,00E+00
Meta-clone 185	2,69E-01	8,97E-01	1,32E-01	6,41E-01	5,49E-01	1,00E+00
Meta-clone 1938	2,69E-01	8,97E-01	2,69E-01	8,88E-01	1,00E+00	1,00E+00
Meta-clone 762	2,69E-01	8,97E-01	2,69E-01	8,88E-01	1,00E+00	1,00E+00
Meta-clone 21547	2,71E-01	8,97E-01	2,71E-01	8,88E-01	1,00E+00	1,00E+00
Meta-clone 1598	2,71E-01	8,97E-01	2,71E-01	8,88E-01	1,00E+00	1,00E+00
Meta-clone 635	2,71E-01	8,97E-01	2,71E-01	8,88E-01	1,00E+00	1,00E+00
Meta-clone 20	2,71E-01	8,97E-01	1,68E-01	7,32E-01	4,02E-01	1,00E+00
Meta-clone 1399	2,72E-01	8,97E-01	2,72E-01	8,88E-01	1,00E+00	1,00E+00
Meta-clone 4769	2,73E-01	8,97E-01	2,73E-01	8,88E-01	1,00E+00	1,00E+00
Meta-clone 1369	2,73E-01	8,97E-01	2,73E-01	8,88E-01	1,00E+00	1,00E+00
Meta-clone 1605	2,74E-01	8,97E-01	2,74E-01	8,88E-01	1,00E+00	1,00E+00
Meta-clone 3522	2,74E-01	8,97E-01	2,74E-01	8,88E-01	1,00E+00	1,00E+00
Meta-clone 4842	2,75E-01	8,97E-01	2,75E-01	8,88E-01	1,00E+00	1,00E+00
Meta-clone 1320	2,75E-01	8,97E-01	2,75E-01	8,88E-01	1,00E+00	1,00E+00
Meta-clone 3553	2,75E-01	8,97E-01	2,75E-01	8,88E-01	1,00E+00	1,00E+00
Meta-clone 1222	2,75E-01	8,97E-01	2,75E-01	8,88E-01	1,00E+00	1,00E+00
Meta-clone 1966	2,76E-01	8,97E-01	2,76E-01	8,88E-01	1,00E+00	1,00E+00
Meta-clone 765	2,76E-01	8,97E-01	2,76E-01	8,88E-01	1,00E+00	1,00E+00
Meta-clone 749	2,76E-01	8,97E-01	2,76E-01	8,88E-01	1,00E+00	1,00E+00
Meta-clone 4831	2,76E-01	8,97E-01	2,76E-01	8,88E-01	1,00E+00	1,00E+00
Meta-clone 2858	2,77E-01	8,97E-01	2,77E-01	8,88E-01	1,00E+00	1,00E+00
Meta-clone 1133	2,78E-01	8,97E-01	2,78E-01	8,88E-01	1,00E+00	1,00E+00
Meta-clone 1538	2,78E-01	8,97E-01	2,78E-01	8,88E-01	1,00E+00	1,00E+00
Meta-clone 4595	2,79E-01	8,97E-01	2,79E-01	8,88E-01	1,00E+00	1,00E+00
Meta-clone 3706	2,79E-01	8,97E-01	2,79E-01	8,88E-01	1,00E+00	1,00E+00
Meta-clone 1251	2,80E-01	8,97E-01	2,80E-01	8,88E-01	1,00E+00	1,00E+00
Meta-clone 1623	2,80E-01	8,97E-01	2,80E-01	8,88E-01	1,00E+00	1,00E+00
Meta-clone 880	2,80E-01	8,97E-01	2,80E-01	8,88E-01	1,00E+00	1,00E+00
Meta-clone 1250	2,81E-01	8,97E-01	2,81E-01	8,88E-01	1,00E+00	1,00E+00
Meta-clone 2349	2,81E-01	8,97E-01	2,81E-01	8,88E-01	1,00E+00	1,00E+00
Meta-clone 1229	2,82E-01	8,97E-01	2,82E-01	8,88E-01	1,00E+00	1,00E+00
Meta-clone 1624	2,82E-01	8,97E-01	2,82E-01	8,88E-01	1,00E+00	1,00E+00
Meta-clone 790	2,82E-01	8,97E-01	2,82E-01	8,88E-01	1,00E+00	1,00E+00
Meta-clone 778	2,82E-01	8,97E-01	2,82E-01	8,88E-01	1,00E+00	1,00E+00
Meta-clone 116	2,82E-01	8,97E-01	1,46E-01	6,70E-01	5,18E-01	1,00E+00
Meta-clone 2433	2,82E-01	8,97E-01	2,82E-01	8,88E-01	1,00E+00	1,00E+00
Meta-clone 2771	2,82E-01	8,97E-01	2,82E-01	8,88E-01	1,00E+00	1,00E+00
Meta-clone 1678	2,82E-01	8,97E-01	2,82E-01	8,88E-01	1,00E+00	1,00E+00
Meta-clone 1383	2,82E-01	8,97E-01	2,82E-01	8,88E-01	1,00E+00	1,00E+00
Meta-clone 2423	2,83E-01	8,97E-01	2,83E-01	8,88E-01	1,00E+00	1,00E+00
Meta-clone 3538	2,83E-01	8,97E-01	2,83E-01	8,88E-01	1,00E+00	1,00E+00
Meta-clone 2793	2,83E-01	8,97E-01	2,83E-01	8,88E-01	1,00E+00	1,00E+00
Meta-clone 1526	2,83E-01	8,97E-01	2,83E-01	8,88E-01	1,00E+00	1,00E+00
Meta-clone 4822	2,83E-01	8,97E-01	2,83E-01	8,88E-01	1,00E+00	1,00E+00
Meta-clone 68	2,83E-01	8,97E-01	4,86E-01	8,88E-01	1,53E-01	1,00E+00
Meta-clone 1440	2,83E-01	8,97E-01	2,83E-01	8,88E-01	1,00E+00	1,00E+00
Meta-clone 1610	2,83E-01	8,97E-01	2,83E-01	8,88E-01	1,00E+00	1,00E+00
Meta-clone 956	2,84E-01	8,97E-01	2,84E-01	8,88E-01	1,00E+00	1,00E+00
Meta-clone 3171	2,85E-01	8,97E-01	2,85E-01	8,88E-01	1,00E+00	1,00E+00
Meta-clone 14790	2,85E-01	8,97E-01	2,85E-01	8,88E-01	1,00E+00	1,00E+00
Meta-clone 1137	2,85E-01	8,97E-01	2,85E-01	8,88E-01	1,00E+00	1,00E+00
Meta-clone 1033	2,86E-01	8,97E-01	2,86E-01	8,88E-01	1,00E+00	1,00E+00
Meta-clone 1078	2,86E-01	8,97E-01	2,86E-01	8,88E-01	1,00E+00	1,00E+00
Meta-clone 2692	2,86E-01	8,97E-01	2,86E-01	8,88E-01	1,00E+00	1,00E+00
Meta-clone 1814	2,86E-01	8,97E-01	2,86E-01	8,88E-01	1,00E+00	1,00E+00
Meta-clone 3269	2,86E-01	8,97E-01	2,86E-01	8,88E-01	1,00E+00	1,00E+00
Meta-clone 2722	2,86E-01	8,97E-01	2,86E-01	8,88E-01	1,00E+00	1,00E+00
Meta-clone 2494	2,87E-01	8,97E-01	2,87E-01	8,88E-01	1,00E+00	1,00E+00
Meta-clone 2543	2,87E-01	8,97E-01	2,87E-01	8,88E-01	1,00E+00	1,00E+00
Meta-clone 1927	2,88E-01	8,97E-01	2,88E-01	8,88E-01	1,00E+00	1,00E+00
Meta-clone 3325	2,88E-01	8,97E-01	2,88E-01	8,88E-01	1,00E+00	1,00E+00
Meta-clone 921	2,88E-01	8,97E-01	2,88E-01	8,88E-01	1,00E+00	1,00E+00
Meta-clone 1539	2,89E-01	8,97E-01	2,89E-01	8,88E-01	1,00E+00	1,00E+00
Meta-clone 1299	2,89E-01	8,97E-01	2,89E-01	8,88E-01	1,00E+00	1,00E+00
Meta-clone 1171	2,90E-01	8,97E-01	2,90E-01	8,88E-01	1,00E+00	1,00E+00
Meta-clone 1190	2,90E-01	8,97E-01	2,90E-01	8,88E-01	1,00E+00	1,00E+00
Meta-clone 697	2,91E-01	8,97E-01	2,91E-01	8,88E-01	1,00E+00	1,00E+00
Meta-clone 5250	2,91E-01	8,97E-01	2,91E-01	8,88E-01	1,00E+00	1,00E+00
Meta-clone 828	2,92E-01	8,97E-01	2,92E-01	8,88E-01	1,00E+00	1,00E+00
Meta-clone 2912	2,92E-01	8,97E-01	2,92E-01	8,88E-01	1,00E+00	1,00E+00
Meta-clone 1364	2,92E-01	8,97E-01	2,92E-01	8,88E-01	1,00E+00	1,00E+00
Meta-clone 2408	2,92E-01	8,97E-01	2,92E-01	8,88E-01	1,00E+00	1,00E+00
Meta-clone 1996	2,92E-01	8,97E-01	2,92E-01	8,88E-01	1,00E+00	1,00E+00
Meta-clone 4942	2,93E-01	8,97E-01	2,93E-01	8,88E-01	1,00E+00	1,00E+00
Meta-clone 1100	2,93E-01	8,97E-01	2,93E-01	8,88E-01	1,00E+00	1,00E+00
Meta-clone 2377	2,93E-01	8,97E-01	2,93E-01	8,88E-01	1,00E+00	1,00E+00
Meta-clone 4703	2,93E-01	8,97E-01	2,93E-01	8,88E-01	1,00E+00	1,00E+00
Meta-clone 25675	2,93E-01	8,97E-01	2,93E-01	8,88E-01	1,00E+00	1,00E+00
Meta-clone 4333	2,94E-01	8,97E-01	2,94E-01	8,88E-01	1,00E+00	1,00E+00
Meta-clone 2389	2,94E-01	8,97E-01	2,94E-01	8,88E-01	1,00E+00	1,00E+00
Meta-clone 1463	2,95E-01	8,97E-01	2,95E-01	8,88E-01	1,00E+00	1,00E+00
Meta-clone 3936	2,95E-01	8,97E-01	2,95E-01	8,88E-01	1,00E+00	1,00E+00
Meta-clone 1657	2,95E-01	8,97E-01	2,95E-01	8,88E-01	1,00E+00	1,00E+00
Meta-clone 2497	2,95E-01	8,97E-01	2,95E-01	8,88E-01	1,00E+00	1,00E+00
Meta-clone 986	2,95E-01	8,97E-01	2,95E-01	8,88E-01	1,00E+00	1,00E+00
Meta-clone 1980	2,95E-01	8,97E-01	2,95E-01	8,88E-01	1,00E+00	1,00E+00
Meta-clone 3164	2,96E-01	8,97E-01	2,96E-01	8,88E-01	1,00E+00	1,00E+00
Meta-clone 967	2,96E-01	8,97E-01	2,96E-01	8,88E-01	1,00E+00	1,00E+00
Meta-clone 1591	2,96E-01	8,97E-01	2,96E-01	8,88E-01	1,00E+00	1,00E+00
Meta-clone 2427	2,96E-01	8,97E-01	2,96E-01	8,88E-01	1,00E+00	1,00E+00
Meta-clone 1940	2,96E-01	8,97E-01	2,96E-01	8,88E-01	1,00E+00	1,00E+00
Meta-clone 292	2,96E-01	8,97E-01	1,38E-01	6,50E-01	6,31E-01	1,00E+00
Meta-clone 414	2,97E-01	8,97E-01	2,97E-01	8,88E-01	1,00E+00	1,00E+00
Meta-clone 1983	2,97E-01	8,97E-01	2,97E-01	8,88E-01	1,00E+00	1,00E+00
Meta-clone 5292	2,97E-01	8,97E-01	2,97E-01	8,88E-01	1,00E+00	1,00E+00
Meta-clone 1630	2,97E-01	8,97E-01	2,97E-01	8,88E-01	1,00E+00	1,00E+00
Meta-clone 5140	2,97E-01	8,97E-01	2,97E-01	8,88E-01	1,00E+00	1,00E+00
Meta-clone 3020	2,98E-01	8,97E-01	2,98E-01	8,88E-01	1,00E+00	1,00E+00
Meta-clone 2096	2,98E-01	8,97E-01	2,98E-01	8,88E-01	1,00E+00	1,00E+00
Meta-clone 515	2,98E-01	8,97E-01	2,98E-01	8,88E-01	1,00E+00	1,00E+00
Meta-clone 2489	2,98E-01	8,97E-01	2,98E-01	8,88E-01	1,00E+00	1,00E+00
Meta-clone 4844	2,98E-01	8,97E-01	2,98E-01	8,88E-01	1,00E+00	1,00E+00
Meta-clone 1093	2,98E-01	8,97E-01	2,98E-01	8,88E-01	1,00E+00	1,00E+00
Meta-clone 415	2,99E-01	8,97E-01	2,99E-01	8,88E-01	1,00E+00	1,00E+00
Meta-clone 1444	2,99E-01	8,97E-01	2,99E-01	8,88E-01	1,00E+00	1,00E+00
Meta-clone 693	3,00E-01	8,97E-01	4,25E-01	8,88E-01	1,83E-01	1,00E+00
Meta-clone 943	3,00E-01	8,97E-01	3,00E-01	8,88E-01	1,00E+00	1,00E+00
Meta-clone 1262	3,00E-01	8,97E-01	3,00E-01	8,88E-01	1,00E+00	1,00E+00
Meta-clone 825	3,00E-01	8,97E-01	3,00E-01	8,88E-01	1,00E+00	1,00E+00
Meta-clone 3430	3,00E-01	8,97E-01	3,00E-01	8,88E-01	1,00E+00	1,00E+00
Meta-clone 572	3,00E-01	8,97E-01	3,00E-01	8,88E-01	1,00E+00	1,00E+00
Meta-clone 1794	3,00E-01	8,97E-01	3,00E-01	8,88E-01	1,00E+00	1,00E+00
Meta-clone 3473	3,01E-01	8,97E-01	3,01E-01	8,88E-01	1,00E+00	1,00E+00
Meta-clone 3014	3,01E-01	8,97E-01	3,01E-01	8,88E-01	1,00E+00	1,00E+00
Meta-clone 1755	3,01E-01	8,97E-01	3,01E-01	8,88E-01	1,00E+00	1,00E+00
Meta-clone 24	3,01E-01	8,97E-01	2,50E-01	8,86E-01	2,99E-01	1,00E+00
Meta-clone 613	3,01E-01	8,97E-01	3,01E-01	8,88E-01	1,00E+00	1,00E+00
Meta-clone 2763	3,01E-01	8,97E-01	3,01E-01	8,88E-01	1,00E+00	1,00E+00
Meta-clone 4310	3,01E-01	8,97E-01	3,01E-01	8,88E-01	1,00E+00	1,00E+00
Meta-clone 3688	3,02E-01	8,97E-01	3,02E-01	8,88E-01	1,00E+00	1,00E+00
Meta-clone 2754	3,02E-01	8,97E-01	3,02E-01	8,88E-01	1,00E+00	1,00E+00
Meta-clone 1819	3,02E-01	8,97E-01	3,02E-01	8,88E-01	1,00E+00	1,00E+00
Meta-clone 40	3,02E-01	8,97E-01	1,57E-01	7,03E-01	5,31E-01	1,00E+00
Meta-clone 2680	3,02E-01	8,97E-01	3,02E-01	8,88E-01	1,00E+00	1,00E+00
Meta-clone 2305	3,02E-01	8,97E-01	3,02E-01	8,88E-01	1,00E+00	1,00E+00
Meta-clone 1298	3,02E-01	8,97E-01	1,36E-01	6,49E-01	6,86E-01	1,00E+00
Meta-clone 305	3,02E-01	8,97E-01	5,66E-01	8,88E-01	1,51E-01	1,00E+00
Meta-clone 3110	3,03E-01	8,97E-01	3,03E-01	8,88E-01	1,00E+00	1,00E+00
Meta-clone 2094	3,03E-01	8,97E-01	3,03E-01	8,88E-01	1,00E+00	1,00E+00
Meta-clone 1529	3,04E-01	8,97E-01	3,04E-01	8,88E-01	1,00E+00	1,00E+00
Meta-clone 506	3,04E-01	8,97E-01	3,04E-01	8,88E-01	1,00E+00	1,00E+00
Meta-clone 2677	3,04E-01	8,97E-01	3,04E-01	8,88E-01	1,00E+00	1,00E+00
Meta-clone 2703	3,04E-01	8,97E-01	3,04E-01	8,88E-01	1,00E+00	1,00E+00
Meta-clone 5352	3,04E-01	8,97E-01	3,04E-01	8,88E-01	1,00E+00	1,00E+00
Meta-clone 2738	3,04E-01	8,97E-01	3,04E-01	8,88E-01	1,00E+00	1,00E+00
Meta-clone 443	3,05E-01	8,97E-01	3,05E-01	8,88E-01	1,00E+00	1,00E+00
Meta-clone 5038	3,05E-01	8,97E-01	3,05E-01	8,88E-01	1,00E+00	1,00E+00
Meta-clone 166	3,05E-01	8,97E-01	2,33E-01	8,58E-01	3,29E-01	1,00E+00
Meta-clone 1032	3,05E-01	8,97E-01	3,05E-01	8,88E-01	1,00E+00	1,00E+00
Meta-clone 2359	3,05E-01	8,97E-01	3,05E-01	8,88E-01	1,00E+00	1,00E+00
Meta-clone 4236	3,06E-01	8,97E-01	3,06E-01	8,88E-01	1,00E+00	1,00E+00
Meta-clone 2718	3,06E-01	8,97E-01	3,06E-01	8,88E-01	1,00E+00	1,00E+00
Meta-clone 17059	3,06E-01	8,97E-01	3,06E-01	8,88E-01	1,00E+00	1,00E+00
Meta-clone 1070	3,06E-01	8,97E-01	3,06E-01	8,88E-01	1,00E+00	1,00E+00
Meta-clone 4689	3,07E-01	8,97E-01	3,07E-01	8,88E-01	1,00E+00	1,00E+00
Meta-clone 3667	3,07E-01	8,97E-01	3,07E-01	8,88E-01	1,00E+00	1,00E+00
Meta-clone 2363	3,07E-01	8,97E-01	3,07E-01	8,88E-01	1,00E+00	1,00E+00
Meta-clone 2745	3,07E-01	8,97E-01	3,07E-01	8,88E-01	1,00E+00	1,00E+00
Meta-clone 4783	3,07E-01	8,97E-01	3,07E-01	8,88E-01	1,00E+00	1,00E+00
Meta-clone 4670	3,08E-01	8,97E-01	3,08E-01	8,88E-01	1,00E+00	1,00E+00
Meta-clone 1662	3,08E-01	8,97E-01	3,08E-01	8,88E-01	1,00E+00	1,00E+00
Meta-clone 3645	3,08E-01	8,97E-01	3,08E-01	8,88E-01	1,00E+00	1,00E+00
Meta-clone 2356	3,08E-01	8,97E-01	3,08E-01	8,88E-01	1,00E+00	1,00E+00
Meta-clone 2957	3,09E-01	8,97E-01	3,09E-01	8,88E-01	1,00E+00	1,00E+00
Meta-clone 367	3,09E-01	8,97E-01	3,09E-01	8,88E-01	1,00E+00	1,00E+00
Meta-clone 3887	3,09E-01	8,97E-01	3,09E-01	8,88E-01	1,00E+00	1,00E+00
Meta-clone 1349	3,10E-01	8,97E-01	3,10E-01	8,88E-01	1,00E+00	1,00E+00
Meta-clone 2576	3,10E-01	8,97E-01	3,10E-01	8,88E-01	1,00E+00	1,00E+00
Meta-clone 4750	3,10E-01	8,97E-01	3,10E-01	8,88E-01	1,00E+00	1,00E+00
Meta-clone 5135	3,10E-01	8,97E-01	3,10E-01	8,88E-01	1,00E+00	1,00E+00
Meta-clone 4882	3,10E-01	8,97E-01	3,10E-01	8,88E-01	1,00E+00	1,00E+00
Meta-clone 836	3,10E-01	8,97E-01	3,10E-01	8,88E-01	1,00E+00	1,00E+00
Meta-clone 1193	3,10E-01	8,97E-01	3,10E-01	8,88E-01	1,00E+00	1,00E+00
Meta-clone 2254	3,10E-01	8,97E-01	3,10E-01	8,88E-01	1,00E+00	1,00E+00
Meta-clone 1609	3,10E-01	8,97E-01	3,10E-01	8,88E-01	1,00E+00	1,00E+00
Meta-clone 2179	3,10E-01	8,97E-01	3,10E-01	8,88E-01	1,00E+00	1,00E+00
Meta-clone 977	3,11E-01	8,97E-01	3,11E-01	8,88E-01	1,00E+00	1,00E+00
Meta-clone 2766	3,11E-01	8,97E-01	3,11E-01	8,88E-01	1,00E+00	1,00E+00
Meta-clone 1765	3,11E-01	8,97E-01	3,11E-01	8,88E-01	1,00E+00	1,00E+00
Meta-clone 1116	3,11E-01	8,97E-01	3,11E-01	8,88E-01	1,00E+00	1,00E+00
Meta-clone 1026	3,11E-01	8,97E-01	3,11E-01	8,88E-01	1,00E+00	1,00E+00
Meta-clone 1027	3,12E-01	8,97E-01	3,12E-01	8,88E-01	1,00E+00	1,00E+00
Meta-clone 1585	3,12E-01	8,97E-01	3,12E-01	8,88E-01	1,00E+00	1,00E+00
Meta-clone 5348	3,12E-01	8,97E-01	3,12E-01	8,88E-01	1,00E+00	1,00E+00
Meta-clone 3727	3,12E-01	8,97E-01	3,12E-01	8,88E-01	1,00E+00	1,00E+00
Meta-clone 1621	3,13E-01	8,97E-01	3,13E-01	8,88E-01	1,00E+00	1,00E+00
Meta-clone 4827	3,13E-01	8,97E-01	3,13E-01	8,88E-01	1,00E+00	1,00E+00
Meta-clone 658	3,13E-01	8,97E-01	3,13E-01	8,88E-01	1,00E+00	1,00E+00
Meta-clone 1367	3,13E-01	8,97E-01	3,13E-01	8,88E-01	1,00E+00	1,00E+00
Meta-clone 1105	3,14E-01	8,97E-01	3,14E-01	8,88E-01	1,00E+00	1,00E+00
Meta-clone 1481	3,14E-01	8,97E-01	3,14E-01	8,88E-01	1,00E+00	1,00E+00
Meta-clone 2627	3,14E-01	8,97E-01	3,14E-01	8,88E-01	1,00E+00	1,00E+00
Meta-clone 4565	3,14E-01	8,97E-01	3,14E-01	8,88E-01	1,00E+00	1,00E+00
Meta-clone 1572	3,14E-01	8,97E-01	3,14E-01	8,88E-01	1,00E+00	1,00E+00
Meta-clone 170	3,14E-01	8,97E-01	1,46E-01	6,70E-01	6,54E-01	1,00E+00
Meta-clone 961	3,14E-01	8,97E-01	3,14E-01	8,88E-01	1,00E+00	1,00E+00
Meta-clone 1016	3,15E-01	8,97E-01	3,15E-01	8,88E-01	1,00E+00	1,00E+00
Meta-clone 1173	3,15E-01	8,97E-01	3,15E-01	8,88E-01	1,00E+00	1,00E+00
Meta-clone 2379	3,15E-01	8,97E-01	3,15E-01	8,88E-01	1,00E+00	1,00E+00
Meta-clone 1255	3,15E-01	8,97E-01	3,15E-01	8,88E-01	1,00E+00	1,00E+00
Meta-clone 424	3,15E-01	8,97E-01	1,30E-01	6,34E-01	9,11E-01	1,00E+00
Meta-clone 4320	3,15E-01	8,97E-01	3,15E-01	8,88E-01	1,00E+00	1,00E+00
Meta-clone 1325	3,15E-01	8,97E-01	3,15E-01	8,88E-01	1,00E+00	1,00E+00
Meta-clone 1979	3,16E-01	8,97E-01	3,16E-01	8,88E-01	1,00E+00	1,00E+00
Meta-clone 2688	3,16E-01	8,97E-01	3,16E-01	8,88E-01	1,00E+00	1,00E+00
Meta-clone 1973	3,16E-01	8,97E-01	3,16E-01	8,88E-01	1,00E+00	1,00E+00
Meta-clone 978	3,16E-01	8,97E-01	3,16E-01	8,88E-01	1,00E+00	1,00E+00
Meta-clone 4778	3,16E-01	8,97E-01	3,16E-01	8,88E-01	1,00E+00	1,00E+00
Meta-clone 4563	3,16E-01	8,97E-01	3,16E-01	8,88E-01	1,00E+00	1,00E+00
Meta-clone 1552	3,17E-01	8,97E-01	3,17E-01	8,88E-01	1,00E+00	1,00E+00
Meta-clone 901	3,17E-01	8,97E-01	3,17E-01	8,88E-01	1,00E+00	1,00E+00
Meta-clone 5220	3,17E-01	8,97E-01	3,17E-01	8,88E-01	1,00E+00	1,00E+00
Meta-clone 1460	3,17E-01	8,97E-01	3,17E-01	8,88E-01	1,00E+00	1,00E+00
Meta-clone 1717	3,17E-01	8,97E-01	3,17E-01	8,88E-01	1,00E+00	1,00E+00
Meta-clone 5244	3,18E-01	8,97E-01	3,18E-01	8,88E-01	1,00E+00	1,00E+00
Meta-clone 822	3,18E-01	8,97E-01	3,18E-01	8,88E-01	1,00E+00	1,00E+00
Meta-clone 181	3,18E-01	8,97E-01	3,12E-01	8,88E-01	2,60E-01	1,00E+00
Meta-clone 4752	3,18E-01	8,97E-01	3,18E-01	8,88E-01	1,00E+00	1,00E+00
Meta-clone 2891	3,18E-01	8,97E-01	3,18E-01	8,88E-01	1,00E+00	1,00E+00
Meta-clone 4455	3,18E-01	8,97E-01	3,18E-01	8,88E-01	1,00E+00	1,00E+00
Meta-clone 1651	3,18E-01	8,97E-01	3,18E-01	8,88E-01	1,00E+00	1,00E+00
Meta-clone 1741	3,18E-01	8,97E-01	3,18E-01	8,88E-01	1,00E+00	1,00E+00
Meta-clone 345	3,19E-01	8,97E-01	3,19E-01	8,88E-01	1,00E+00	1,00E+00
Meta-clone 5273	3,19E-01	8,97E-01	3,19E-01	8,88E-01	1,00E+00	1,00E+00
Meta-clone 1237	3,19E-01	8,97E-01	3,19E-01	8,88E-01	1,00E+00	1,00E+00
Meta-clone 4449	3,19E-01	8,97E-01	3,19E-01	8,88E-01	1,00E+00	1,00E+00
Meta-clone 941	3,20E-01	8,97E-01	3,20E-01	8,88E-01	1,00E+00	1,00E+00
Meta-clone 1179	3,20E-01	8,97E-01	3,20E-01	8,88E-01	1,00E+00	1,00E+00
Meta-clone 1189	3,20E-01	8,97E-01	3,20E-01	8,88E-01	1,00E+00	1,00E+00
Meta-clone 1676	3,21E-01	8,97E-01	3,21E-01	8,88E-01	1,00E+00	1,00E+00
Meta-clone 2830	3,21E-01	8,97E-01	3,21E-01	8,88E-01	1,00E+00	1,00E+00
Meta-clone 2636	3,21E-01	8,97E-01	3,21E-01	8,88E-01	1,00E+00	1,00E+00
Meta-clone 819	3,21E-01	8,97E-01	3,21E-01	8,88E-01	1,00E+00	1,00E+00
Meta-clone 365	3,21E-01	8,97E-01	3,21E-01	8,88E-01	1,00E+00	1,00E+00
Meta-clone 1303	3,21E-01	8,97E-01	3,21E-01	8,88E-01	1,00E+00	1,00E+00
Meta-clone 5095	3,21E-01	8,97E-01	3,21E-01	8,88E-01	1,00E+00	1,00E+00
Meta-clone 1268	3,21E-01	8,97E-01	3,21E-01	8,88E-01	1,00E+00	1,00E+00
Meta-clone 82	3,22E-01	8,97E-01	2,30E-01	8,52E-01	3,64E-01	1,00E+00
Meta-clone 973	3,22E-01	8,97E-01	3,22E-01	8,88E-01	1,00E+00	1,00E+00
Meta-clone 764	3,23E-01	8,97E-01	3,23E-01	8,88E-01	1,00E+00	1,00E+00
Meta-clone 2127	3,23E-01	8,97E-01	3,23E-01	8,88E-01	1,00E+00	1,00E+00
Meta-clone 1205	3,23E-01	8,97E-01	3,23E-01	8,88E-01	1,00E+00	1,00E+00
Meta-clone 1707	3,23E-01	8,97E-01	3,23E-01	8,88E-01	1,00E+00	1,00E+00
Meta-clone 2428	3,23E-01	8,97E-01	3,23E-01	8,88E-01	1,00E+00	1,00E+00
Meta-clone 2288	3,23E-01	8,97E-01	3,23E-01	8,88E-01	1,00E+00	1,00E+00
Meta-clone 1506	3,23E-01	8,97E-01	3,23E-01	8,88E-01	1,00E+00	1,00E+00
Meta-clone 3281	3,23E-01	8,97E-01	3,23E-01	8,88E-01	1,00E+00	1,00E+00
Meta-clone 3920	3,24E-01	8,97E-01	3,24E-01	8,88E-01	1,00E+00	1,00E+00
Meta-clone 19	3,24E-01	8,97E-01	2,21E-01	8,40E-01	3,84E-01	1,00E+00
Meta-clone 2998	3,24E-01	8,97E-01	3,24E-01	8,88E-01	1,00E+00	1,00E+00
Meta-clone 937	3,24E-01	8,97E-01	3,24E-01	8,88E-01	1,00E+00	1,00E+00
Meta-clone 2784	3,24E-01	8,97E-01	3,24E-01	8,88E-01	1,00E+00	1,00E+00
Meta-clone 1922	3,25E-01	8,97E-01	3,25E-01	8,88E-01	1,00E+00	1,00E+00
Meta-clone 2614	3,25E-01	8,97E-01	3,25E-01	8,88E-01	1,00E+00	1,00E+00
Meta-clone 4819	3,25E-01	8,97E-01	3,25E-01	8,88E-01	1,00E+00	1,00E+00
Meta-clone 2113	3,26E-01	8,97E-01	3,26E-01	8,88E-01	1,00E+00	1,00E+00
Meta-clone 1172	3,26E-01	8,97E-01	3,26E-01	8,88E-01	1,00E+00	1,00E+00
Meta-clone 440	3,26E-01	8,97E-01	2,11E-01	8,24E-01	4,09E-01	1,00E+00
Meta-clone 4299	3,26E-01	8,97E-01	3,26E-01	8,88E-01	1,00E+00	1,00E+00
Meta-clone 2598	3,26E-01	8,97E-01	3,26E-01	8,88E-01	1,00E+00	1,00E+00
Meta-clone 2004	3,26E-01	8,97E-01	3,26E-01	8,88E-01	1,00E+00	1,00E+00
Meta-clone 2710	3,26E-01	8,97E-01	3,26E-01	8,88E-01	1,00E+00	1,00E+00
Meta-clone 1067	3,26E-01	8,97E-01	3,26E-01	8,88E-01	1,00E+00	1,00E+00
Meta-clone 5236	3,26E-01	8,97E-01	3,26E-01	8,88E-01	1,00E+00	1,00E+00
Meta-clone 2753	3,27E-01	8,97E-01	3,27E-01	8,88E-01	1,00E+00	1,00E+00
Meta-clone 4362	3,27E-01	8,97E-01	3,27E-01	8,88E-01	1,00E+00	1,00E+00
Meta-clone 406	3,27E-01	8,97E-01	3,27E-01	8,88E-01	1,00E+00	1,00E+00
Meta-clone 1188	3,28E-01	8,97E-01	3,28E-01	8,88E-01	1,00E+00	1,00E+00
Meta-clone 3823	3,28E-01	8,97E-01	3,28E-01	8,88E-01	1,00E+00	1,00E+00
Meta-clone 529	3,28E-01	8,97E-01	3,28E-01	8,88E-01	1,00E+00	1,00E+00
Meta-clone 1636	3,28E-01	8,97E-01	3,28E-01	8,88E-01	1,00E+00	1,00E+00
Meta-clone 15007	3,28E-01	8,97E-01	3,28E-01	8,88E-01	1,00E+00	1,00E+00
Meta-clone 1402	3,28E-01	8,97E-01	3,28E-01	8,88E-01	1,00E+00	1,00E+00
Meta-clone 1275	3,29E-01	8,97E-01	1,36E-01	6,50E-01	9,42E-01	1,00E+00
Meta-clone 2846	3,29E-01	8,97E-01	3,29E-01	8,88E-01	1,00E+00	1,00E+00
Meta-clone 4051	3,29E-01	8,97E-01	3,29E-01	8,88E-01	1,00E+00	1,00E+00
Meta-clone 186	3,29E-01	8,97E-01	1,49E-01	6,78E-01	7,13E-01	1,00E+00
Meta-clone 855	3,30E-01	8,97E-01	3,30E-01	8,88E-01	1,00E+00	1,00E+00
Meta-clone 1480	3,30E-01	8,97E-01	3,30E-01	8,88E-01	1,00E+00	1,00E+00
Meta-clone 2737	3,30E-01	8,97E-01	3,30E-01	8,88E-01	1,00E+00	1,00E+00
Meta-clone 1517	3,31E-01	8,97E-01	3,31E-01	8,88E-01	1,00E+00	1,00E+00
Meta-clone 5198	3,31E-01	8,97E-01	3,31E-01	8,88E-01	1,00E+00	1,00E+00
Meta-clone 1047	3,31E-01	8,97E-01	3,31E-01	8,88E-01	1,00E+00	1,00E+00
Meta-clone 2909	3,31E-01	8,97E-01	3,31E-01	8,88E-01	1,00E+00	1,00E+00
Meta-clone 4166	3,31E-01	8,97E-01	3,31E-01	8,88E-01	1,00E+00	1,00E+00
Meta-clone 1110	3,32E-01	8,97E-01	3,32E-01	8,88E-01	1,00E+00	1,00E+00
Meta-clone 1279	3,32E-01	8,97E-01	3,32E-01	8,88E-01	1,00E+00	1,00E+00
Meta-clone 2994	3,32E-01	8,97E-01	3,32E-01	8,88E-01	1,00E+00	1,00E+00
Meta-clone 2711	3,32E-01	8,97E-01	3,32E-01	8,88E-01	1,00E+00	1,00E+00
Meta-clone 1117	3,32E-01	8,97E-01	3,32E-01	8,88E-01	1,00E+00	1,00E+00
Meta-clone 1612	3,33E-01	8,97E-01	3,33E-01	8,88E-01	1,00E+00	1,00E+00
Meta-clone 1818	3,33E-01	8,97E-01	3,33E-01	8,88E-01	1,00E+00	1,00E+00
Meta-clone 4384	3,33E-01	8,97E-01	3,33E-01	8,88E-01	1,00E+00	1,00E+00
Meta-clone 1566	3,33E-01	8,97E-01	1,68E-01	7,32E-01	5,89E-01	1,00E+00
Meta-clone 1089	3,34E-01	8,97E-01	3,34E-01	8,88E-01	1,00E+00	1,00E+00
Meta-clone 1470	3,34E-01	8,97E-01	3,34E-01	8,88E-01	1,00E+00	1,00E+00
Meta-clone 1445	3,34E-01	8,97E-01	3,34E-01	8,88E-01	1,00E+00	1,00E+00
Meta-clone 607	3,34E-01	8,97E-01	3,34E-01	8,88E-01	1,00E+00	1,00E+00
Meta-clone 4540	3,34E-01	8,97E-01	3,34E-01	8,88E-01	1,00E+00	1,00E+00
Meta-clone 2105	3,35E-01	8,97E-01	3,35E-01	8,88E-01	1,00E+00	1,00E+00
Meta-clone 228	3,35E-01	8,97E-01	1,40E-01	6,55E-01	9,15E-01	1,00E+00
Meta-clone 2239	3,35E-01	8,97E-01	3,35E-01	8,88E-01	1,00E+00	1,00E+00
Meta-clone 586	3,35E-01	8,97E-01	3,35E-01	8,88E-01	1,00E+00	1,00E+00
Meta-clone 3449	3,35E-01	8,97E-01	3,35E-01	8,88E-01	1,00E+00	1,00E+00
Meta-clone 3930	3,36E-01	8,97E-01	3,36E-01	8,88E-01	1,00E+00	1,00E+00
Meta-clone 1128	3,36E-01	8,97E-01	3,36E-01	8,88E-01	1,00E+00	1,00E+00
Meta-clone 4715	3,37E-01	8,97E-01	3,37E-01	8,88E-01	1,00E+00	1,00E+00
Meta-clone 4262	3,37E-01	8,97E-01	3,37E-01	8,88E-01	1,00E+00	1,00E+00
Meta-clone 4433	3,37E-01	8,97E-01	3,37E-01	8,88E-01	1,00E+00	1,00E+00
Meta-clone 124	3,37E-01	8,97E-01	1,45E-01	6,70E-01	8,17E-01	1,00E+00
Meta-clone 3029	3,37E-01	8,97E-01	3,37E-01	8,88E-01	1,00E+00	1,00E+00
Meta-clone 4648	3,38E-01	8,97E-01	3,38E-01	8,88E-01	1,00E+00	1,00E+00
Meta-clone 3390	3,38E-01	8,97E-01	3,38E-01	8,88E-01	1,00E+00	1,00E+00
Meta-clone 446	3,38E-01	8,97E-01	3,38E-01	8,88E-01	1,00E+00	1,00E+00
Meta-clone 1628	3,38E-01	8,97E-01	3,38E-01	8,88E-01	1,00E+00	1,00E+00
Meta-clone 1158	3,38E-01	8,97E-01	3,38E-01	8,88E-01	1,00E+00	1,00E+00
Meta-clone 2297	3,38E-01	8,97E-01	3,38E-01	8,88E-01	1,00E+00	1,00E+00
Meta-clone 2490	3,38E-01	8,97E-01	3,38E-01	8,88E-01	1,00E+00	1,00E+00
Meta-clone 1727	3,38E-01	8,97E-01	3,38E-01	8,88E-01	1,00E+00	1,00E+00
Meta-clone 13334	3,39E-01	8,97E-01	3,39E-01	8,88E-01	1,00E+00	1,00E+00
Meta-clone 4787	3,40E-01	8,97E-01	3,40E-01	8,88E-01	1,00E+00	1,00E+00
Meta-clone 3476	3,40E-01	8,97E-01	3,40E-01	8,88E-01	1,00E+00	1,00E+00
Meta-clone 3960	3,40E-01	8,97E-01	3,40E-01	8,88E-01	1,00E+00	1,00E+00
Meta-clone 2405	3,40E-01	8,97E-01	3,40E-01	8,88E-01	1,00E+00	1,00E+00
Meta-clone 1730	3,40E-01	8,97E-01	3,40E-01	8,88E-01	1,00E+00	1,00E+00
Meta-clone 1705	3,41E-01	8,97E-01	3,41E-01	8,88E-01	1,00E+00	1,00E+00
Meta-clone 1287	3,41E-01	8,97E-01	3,41E-01	8,88E-01	1,00E+00	1,00E+00
Meta-clone 798	3,41E-01	8,97E-01	3,41E-01	8,88E-01	1,00E+00	1,00E+00
Meta-clone 2167	3,42E-01	8,97E-01	3,42E-01	8,88E-01	1,00E+00	1,00E+00
Meta-clone 1409	3,42E-01	8,97E-01	3,42E-01	8,88E-01	1,00E+00	1,00E+00
Meta-clone 1691	3,42E-01	8,97E-01	3,42E-01	8,88E-01	1,00E+00	1,00E+00
Meta-clone 2317	3,42E-01	8,97E-01	3,42E-01	8,88E-01	1,00E+00	1,00E+00
Meta-clone 1456	3,43E-01	8,97E-01	3,43E-01	8,88E-01	1,00E+00	1,00E+00
Meta-clone 612	3,43E-01	8,97E-01	3,43E-01	8,88E-01	1,00E+00	1,00E+00
Meta-clone 1823	3,43E-01	8,97E-01	3,43E-01	8,88E-01	1,00E+00	1,00E+00
Meta-clone 4860	3,44E-01	8,97E-01	3,44E-01	8,88E-01	1,00E+00	1,00E+00
Meta-clone 2048	3,44E-01	8,97E-01	3,44E-01	8,88E-01	1,00E+00	1,00E+00
Meta-clone 2625	3,45E-01	8,97E-01	3,45E-01	8,88E-01	1,00E+00	1,00E+00
Meta-clone 5256	3,45E-01	8,97E-01	3,45E-01	8,88E-01	1,00E+00	1,00E+00
Meta-clone 5264	3,45E-01	8,97E-01	3,45E-01	8,88E-01	1,00E+00	1,00E+00
Meta-clone 3179	3,45E-01	8,97E-01	3,45E-01	8,88E-01	1,00E+00	1,00E+00
Meta-clone 3239	3,45E-01	8,97E-01	3,45E-01	8,88E-01	1,00E+00	1,00E+00
Meta-clone 386	3,46E-01	8,97E-01	3,46E-01	8,88E-01	1,00E+00	1,00E+00
Meta-clone 1627	3,46E-01	8,97E-01	3,46E-01	8,88E-01	1,00E+00	1,00E+00
Meta-clone 1861	3,46E-01	8,97E-01	3,46E-01	8,88E-01	1,00E+00	1,00E+00
Meta-clone 1207	3,47E-01	8,97E-01	3,47E-01	8,88E-01	1,00E+00	1,00E+00
Meta-clone 3272	3,47E-01	8,97E-01	3,47E-01	8,88E-01	1,00E+00	1,00E+00
Meta-clone 11324	3,48E-01	8,97E-01	3,48E-01	8,88E-01	1,00E+00	1,00E+00
Meta-clone 2245	3,48E-01	8,97E-01	3,48E-01	8,88E-01	1,00E+00	1,00E+00
Meta-clone 5325	3,48E-01	8,97E-01	3,48E-01	8,88E-01	1,00E+00	1,00E+00
Meta-clone 1220	3,48E-01	8,97E-01	3,48E-01	8,88E-01	1,00E+00	1,00E+00
Meta-clone 1232	3,48E-01	8,97E-01	3,48E-01	8,88E-01	1,00E+00	1,00E+00
Meta-clone 875	3,48E-01	8,97E-01	3,48E-01	8,88E-01	1,00E+00	1,00E+00
Meta-clone 5011	3,48E-01	8,97E-01	3,48E-01	8,88E-01	1,00E+00	1,00E+00
Meta-clone 1911	3,48E-01	8,97E-01	3,48E-01	8,88E-01	1,00E+00	1,00E+00
Meta-clone 31	3,49E-01	8,97E-01	5,84E-01	8,88E-01	1,79E-01	1,00E+00
Meta-clone 57	3,49E-01	8,97E-01	2,75E-01	8,88E-01	3,39E-01	1,00E+00
Meta-clone 783	3,49E-01	8,97E-01	3,49E-01	8,88E-01	1,00E+00	1,00E+00
Meta-clone 452	3,49E-01	8,97E-01	3,49E-01	8,88E-01	1,00E+00	1,00E+00
Meta-clone 1415	3,49E-01	8,97E-01	3,49E-01	8,88E-01	1,00E+00	1,00E+00
Meta-clone 1314	3,50E-01	8,97E-01	3,50E-01	8,88E-01	1,00E+00	1,00E+00
Meta-clone 2318	3,50E-01	8,97E-01	3,50E-01	8,88E-01	1,00E+00	1,00E+00
Meta-clone 4741	3,50E-01	8,97E-01	3,50E-01	8,88E-01	1,00E+00	1,00E+00
Meta-clone 2374	3,51E-01	8,97E-01	3,51E-01	8,88E-01	1,00E+00	1,00E+00
Meta-clone 5320	3,51E-01	8,97E-01	3,51E-01	8,88E-01	1,00E+00	1,00E+00
Meta-clone 4820	3,52E-01	8,97E-01	3,52E-01	8,88E-01	1,00E+00	1,00E+00
Meta-clone 865	3,52E-01	8,97E-01	3,52E-01	8,88E-01	1,00E+00	1,00E+00
Meta-clone 9537	3,52E-01	8,97E-01	3,52E-01	8,88E-01	1,00E+00	1,00E+00
Meta-clone 4796	3,52E-01	8,97E-01	3,52E-01	8,88E-01	1,00E+00	1,00E+00
Meta-clone 1665	3,52E-01	8,97E-01	3,52E-01	8,88E-01	1,00E+00	1,00E+00
Meta-clone 1386	3,52E-01	8,97E-01	3,52E-01	8,88E-01	1,00E+00	1,00E+00
Meta-clone 2662	3,53E-01	8,97E-01	3,53E-01	8,88E-01	1,00E+00	1,00E+00
Meta-clone 396	3,53E-01	8,97E-01	3,53E-01	8,88E-01	1,00E+00	1,00E+00
Meta-clone 3773	3,53E-01	8,97E-01	3,53E-01	8,88E-01	1,00E+00	1,00E+00
Meta-clone 5127	3,53E-01	8,97E-01	3,53E-01	8,88E-01	1,00E+00	1,00E+00
Meta-clone 28	3,54E-01	8,97E-01	1,56E-01	6,99E-01	7,97E-01	1,00E+00
Meta-clone 891	3,54E-01	8,97E-01	3,54E-01	8,88E-01	1,00E+00	1,00E+00
Meta-clone 3117	3,54E-01	8,97E-01	3,54E-01	8,88E-01	1,00E+00	1,00E+00
Meta-clone 3998	3,55E-01	8,97E-01	3,55E-01	8,88E-01	1,00E+00	1,00E+00
Meta-clone 2419	3,55E-01	8,97E-01	3,55E-01	8,88E-01	1,00E+00	1,00E+00
Meta-clone 4048	3,56E-01	8,97E-01	3,56E-01	8,88E-01	1,00E+00	1,00E+00
Meta-clone 2206	3,56E-01	8,97E-01	3,56E-01	8,88E-01	1,00E+00	1,00E+00
Meta-clone 3947	3,56E-01	8,97E-01	3,56E-01	8,88E-01	1,00E+00	1,00E+00
Meta-clone 110	3,56E-01	8,97E-01	1,83E-01	7,70E-01	5,87E-01	1,00E+00
Meta-clone 911	3,56E-01	8,97E-01	3,56E-01	8,88E-01	1,00E+00	1,00E+00
Meta-clone 2312	3,56E-01	8,97E-01	3,56E-01	8,88E-01	1,00E+00	1,00E+00
Meta-clone 4991	3,57E-01	8,97E-01	3,57E-01	8,88E-01	1,00E+00	1,00E+00
Meta-clone 5047	3,57E-01	8,97E-01	3,57E-01	8,88E-01	1,00E+00	1,00E+00
Meta-clone 1838	3,57E-01	8,97E-01	3,57E-01	8,88E-01	1,00E+00	1,00E+00
Meta-clone 274	3,57E-01	8,97E-01	2,11E-01	8,24E-01	4,80E-01	1,00E+00
Meta-clone 5324	3,57E-01	8,97E-01	3,57E-01	8,88E-01	1,00E+00	1,00E+00
Meta-clone 2498	3,58E-01	8,97E-01	3,58E-01	8,88E-01	1,00E+00	1,00E+00
Meta-clone 2759	3,58E-01	8,97E-01	3,58E-01	8,88E-01	1,00E+00	1,00E+00
Meta-clone 1203	3,58E-01	8,97E-01	3,58E-01	8,88E-01	1,00E+00	1,00E+00
Meta-clone 2368	3,58E-01	8,97E-01	3,58E-01	8,88E-01	1,00E+00	1,00E+00
Meta-clone 2228	3,58E-01	8,97E-01	3,58E-01	8,88E-01	1,00E+00	1,00E+00
Meta-clone 4949	3,58E-01	8,97E-01	3,58E-01	8,88E-01	1,00E+00	1,00E+00
Meta-clone 112	3,58E-01	8,97E-01	1,95E-01	7,94E-01	5,41E-01	1,00E+00
Meta-clone 2936	3,58E-01	8,97E-01	3,58E-01	8,88E-01	1,00E+00	1,00E+00
Meta-clone 211	3,58E-01	8,97E-01	2,29E-01	8,51E-01	4,38E-01	1,00E+00
Meta-clone 3763	3,58E-01	8,97E-01	3,58E-01	8,88E-01	1,00E+00	1,00E+00
Meta-clone 1129	3,58E-01	8,97E-01	3,58E-01	8,88E-01	1,00E+00	1,00E+00
Meta-clone 2778	3,59E-01	8,97E-01	3,59E-01	8,88E-01	1,00E+00	1,00E+00
Meta-clone 2358	3,59E-01	8,97E-01	3,59E-01	8,88E-01	1,00E+00	1,00E+00
Meta-clone 1485	3,59E-01	8,97E-01	3,59E-01	8,88E-01	1,00E+00	1,00E+00
Meta-clone 4543	3,59E-01	8,97E-01	3,59E-01	8,88E-01	1,00E+00	1,00E+00
Meta-clone 1148	3,60E-01	8,97E-01	3,60E-01	8,88E-01	1,00E+00	1,00E+00
Meta-clone 3910	3,60E-01	8,97E-01	3,60E-01	8,88E-01	1,00E+00	1,00E+00
Meta-clone 550	3,60E-01	8,97E-01	3,60E-01	8,88E-01	1,00E+00	1,00E+00
Meta-clone 4066	3,60E-01	8,97E-01	3,60E-01	8,88E-01	1,00E+00	1,00E+00
Meta-clone 1465	3,60E-01	8,97E-01	3,60E-01	8,88E-01	1,00E+00	1,00E+00
Meta-clone 4748	3,61E-01	8,97E-01	3,61E-01	8,88E-01	1,00E+00	1,00E+00
Meta-clone 4636	3,61E-01	8,97E-01	3,61E-01	8,88E-01	1,00E+00	1,00E+00
Meta-clone 5194	3,61E-01	8,97E-01	3,61E-01	8,88E-01	1,00E+00	1,00E+00
Meta-clone 2134	3,61E-01	8,97E-01	3,61E-01	8,88E-01	1,00E+00	1,00E+00
Meta-clone 3816	3,61E-01	8,97E-01	3,61E-01	8,88E-01	1,00E+00	1,00E+00
Meta-clone 3114	3,62E-01	8,97E-01	3,62E-01	8,88E-01	1,00E+00	1,00E+00
Meta-clone 1197	3,62E-01	8,97E-01	3,62E-01	8,88E-01	1,00E+00	1,00E+00
Meta-clone 2522	3,62E-01	8,97E-01	3,62E-01	8,88E-01	1,00E+00	1,00E+00
Meta-clone 4564	3,63E-01	8,97E-01	3,63E-01	8,88E-01	1,00E+00	1,00E+00
Meta-clone 1384	3,63E-01	8,97E-01	3,63E-01	8,88E-01	1,00E+00	1,00E+00
Meta-clone 1607	3,63E-01	8,97E-01	3,63E-01	8,88E-01	1,00E+00	1,00E+00
Meta-clone 2439	3,63E-01	8,97E-01	3,63E-01	8,88E-01	1,00E+00	1,00E+00
Meta-clone 2365	3,64E-01	8,97E-01	3,64E-01	8,88E-01	1,00E+00	1,00E+00
Meta-clone 13018	3,64E-01	8,97E-01	3,64E-01	8,88E-01	1,00E+00	1,00E+00
Meta-clone 3672	3,64E-01	8,97E-01	3,64E-01	8,88E-01	1,00E+00	1,00E+00
Meta-clone 126	3,65E-01	8,97E-01	2,01E-01	8,06E-01	5,38E-01	1,00E+00
Meta-clone 1249	3,66E-01	8,97E-01	3,66E-01	8,88E-01	1,00E+00	1,00E+00
Meta-clone 888	3,66E-01	8,97E-01	3,66E-01	8,88E-01	1,00E+00	1,00E+00
Meta-clone 1535	3,66E-01	8,97E-01	3,66E-01	8,88E-01	1,00E+00	1,00E+00
Meta-clone 1991	3,67E-01	8,97E-01	3,67E-01	8,88E-01	1,00E+00	1,00E+00
Meta-clone 5192	3,67E-01	8,97E-01	3,67E-01	8,88E-01	1,00E+00	1,00E+00
Meta-clone 310	3,67E-01	8,97E-01	2,55E-01	8,88E-01	4,00E-01	1,00E+00
Meta-clone 2854	3,67E-01	8,97E-01	3,67E-01	8,88E-01	1,00E+00	1,00E+00
Meta-clone 1040	3,67E-01	8,97E-01	3,67E-01	8,88E-01	1,00E+00	1,00E+00
Meta-clone 2386	3,67E-01	8,97E-01	3,67E-01	8,88E-01	1,00E+00	1,00E+00
Meta-clone 1958	3,67E-01	8,97E-01	3,67E-01	8,88E-01	1,00E+00	1,00E+00
Meta-clone 4861	3,68E-01	8,97E-01	3,68E-01	8,88E-01	1,00E+00	1,00E+00
Meta-clone 3300	3,68E-01	8,97E-01	3,68E-01	8,88E-01	1,00E+00	1,00E+00
Meta-clone 4849	3,68E-01	8,97E-01	3,68E-01	8,88E-01	1,00E+00	1,00E+00
Meta-clone 1061	3,69E-01	8,97E-01	3,69E-01	8,88E-01	1,00E+00	1,00E+00
Meta-clone 3945	3,69E-01	8,97E-01	3,69E-01	8,88E-01	1,00E+00	1,00E+00
Meta-clone 3576	3,69E-01	8,97E-01	3,69E-01	8,88E-01	1,00E+00	1,00E+00
Meta-clone 806	3,69E-01	8,97E-01	3,69E-01	8,88E-01	1,00E+00	1,00E+00
Meta-clone 1837	3,70E-01	8,97E-01	3,70E-01	8,88E-01	1,00E+00	1,00E+00
Meta-clone 1121	3,70E-01	8,97E-01	3,70E-01	8,88E-01	1,00E+00	1,00E+00
Meta-clone 317	3,70E-01	8,97E-01	3,69E-01	8,88E-01	2,77E-01	1,00E+00
Meta-clone 3057	3,70E-01	8,97E-01	3,70E-01	8,88E-01	1,00E+00	1,00E+00
Meta-clone 2222	3,71E-01	8,97E-01	3,71E-01	8,88E-01	1,00E+00	1,00E+00
Meta-clone 1574	3,71E-01	8,97E-01	3,71E-01	8,88E-01	1,00E+00	1,00E+00
Meta-clone 3090	3,71E-01	8,97E-01	3,71E-01	8,88E-01	1,00E+00	1,00E+00
Meta-clone 1406	3,71E-01	8,97E-01	3,71E-01	8,88E-01	1,00E+00	1,00E+00
Meta-clone 796	3,71E-01	8,97E-01	3,71E-01	8,88E-01	1,00E+00	1,00E+00
Meta-clone 4454	3,71E-01	8,97E-01	3,71E-01	8,88E-01	1,00E+00	1,00E+00
Meta-clone 1826	3,71E-01	8,97E-01	3,71E-01	8,88E-01	1,00E+00	1,00E+00
Meta-clone 3466	3,71E-01	8,97E-01	3,71E-01	8,88E-01	1,00E+00	1,00E+00
[truncated: 3,361 more rows]

## Sheet: TRD
Meta-clone	Pval.hurdle	FDR.hurdle	Pval.disc	FDR.disc	Pval.cont	FDR.cont
Meta-clone 53	2,38E-03	3,38E-01	2,38E-03	1,69E-01	1,00E+00	1,00E+00
Meta-clone 2	8,71E-03	4,82E-01	2,07E-03	1,69E-01	9,97E-01	1,00E+00
Meta-clone 72	1,22E-02	4,82E-01	1,22E-02	4,34E-01	1,00E+00	1,00E+00
Meta-clone 35	2,55E-02	4,82E-01	2,55E-02	4,82E-01	1,00E+00	1,00E+00
Meta-clone 10	2,81E-02	4,82E-01	8,04E-03	3,81E-01	7,26E-01	1,00E+00
Meta-clone 117	3,45E-02	4,82E-01	3,45E-02	4,82E-01	1,00E+00	1,00E+00
Meta-clone 110	3,88E-02	4,82E-01	3,88E-02	4,82E-01	1,00E+00	1,00E+00
Meta-clone 79	3,99E-02	4,82E-01	3,99E-02	4,82E-01	1,00E+00	1,00E+00
Meta-clone 137	4,25E-02	4,82E-01	4,25E-02	4,82E-01	1,00E+00	1,00E+00
Meta-clone 106	4,26E-02	4,82E-01	4,26E-02	4,82E-01	1,00E+00	1,00E+00
Meta-clone 75	4,70E-02	4,82E-01	4,70E-02	4,82E-01	1,00E+00	1,00E+00
Meta-clone 89	5,14E-02	4,82E-01	5,14E-02	4,82E-01	1,00E+00	1,00E+00
Meta-clone 131	5,37E-02	4,82E-01	5,37E-02	4,82E-01	1,00E+00	1,00E+00
Meta-clone 143	5,69E-02	4,82E-01	5,69E-02	4,82E-01	1,00E+00	1,00E+00
Meta-clone 90	5,76E-02	4,82E-01	5,76E-02	4,82E-01	1,00E+00	1,00E+00
Meta-clone 128	5,77E-02	4,82E-01	5,77E-02	4,82E-01	1,00E+00	1,00E+00
Meta-clone 42	5,98E-02	4,82E-01	5,98E-02	4,82E-01	1,00E+00	1,00E+00
Meta-clone 308	6,62E-02	4,82E-01	6,62E-02	4,82E-01	1,00E+00	1,00E+00
Meta-clone 84	6,70E-02	4,82E-01	6,70E-02	4,82E-01	1,00E+00	1,00E+00
Meta-clone 94	6,79E-02	4,82E-01	6,79E-02	4,82E-01	1,00E+00	1,00E+00
Meta-clone 100	7,38E-02	4,99E-01	7,38E-02	4,88E-01	1,00E+00	1,00E+00
Meta-clone 352	8,09E-02	5,22E-01	8,09E-02	4,88E-01	1,00E+00	1,00E+00
Meta-clone 105	9,84E-02	6,07E-01	9,84E-02	5,59E-01	1,00E+00	1,00E+00
Meta-clone 65	1,09E-01	6,36E-01	1,09E-01	5,62E-01	1,00E+00	1,00E+00
Meta-clone 44	1,12E-01	6,36E-01	1,12E-01	5,62E-01	1,00E+00	1,00E+00
Meta-clone 258	1,20E-01	6,43E-01	1,20E-01	5,62E-01	1,00E+00	1,00E+00
Meta-clone 107	1,23E-01	6,43E-01	1,23E-01	5,62E-01	1,00E+00	1,00E+00
Meta-clone 50	1,35E-01	6,43E-01	1,35E-01	5,62E-01	1,00E+00	1,00E+00
Meta-clone 130	1,35E-01	6,43E-01	1,35E-01	5,62E-01	1,00E+00	1,00E+00
Meta-clone 95	1,42E-01	6,43E-01	1,42E-01	5,62E-01	1,00E+00	1,00E+00
Meta-clone 91	1,46E-01	6,43E-01	1,46E-01	5,62E-01	1,00E+00	1,00E+00
Meta-clone 78	1,48E-01	6,43E-01	1,48E-01	5,62E-01	1,00E+00	1,00E+00
Meta-clone 41	1,49E-01	6,43E-01	1,49E-01	5,62E-01	1,00E+00	1,00E+00
Meta-clone 86	2,03E-01	8,01E-01	2,03E-01	6,94E-01	1,00E+00	1,00E+00
Meta-clone 76	2,07E-01	8,01E-01	2,07E-01	6,94E-01	1,00E+00	1,00E+00
Meta-clone 92	2,10E-01	8,01E-01	2,10E-01	6,94E-01	1,00E+00	1,00E+00
Meta-clone 8	2,15E-01	8,01E-01	7,96E-02	4,88E-01	9,54E-01	1,00E+00
Meta-clone 57	2,20E-01	8,01E-01	2,20E-01	6,99E-01	1,00E+00	1,00E+00
Meta-clone 45	2,21E-01	8,01E-01	8,26E-02	4,88E-01	9,48E-01	1,00E+00
Meta-clone 81	2,29E-01	8,01E-01	2,29E-01	6,99E-01	1,00E+00	1,00E+00
Meta-clone 126	2,40E-01	8,12E-01	2,40E-01	7,11E-01	1,00E+00	1,00E+00
Meta-clone 98	2,58E-01	8,32E-01	2,58E-01	7,33E-01	1,00E+00	1,00E+00
Meta-clone 51	2,65E-01	8,32E-01	2,65E-01	7,36E-01	1,00E+00	1,00E+00
Meta-clone 4	2,69E-01	8,32E-01	1,05E-01	5,62E-01	9,94E-01	1,00E+00
Meta-clone 135	2,69E-01	8,32E-01	2,69E-01	7,36E-01	1,00E+00	1,00E+00
Meta-clone 87	2,92E-01	8,80E-01	2,92E-01	7,63E-01	1,00E+00	1,00E+00
Meta-clone 77	3,07E-01	8,80E-01	3,07E-01	7,63E-01	1,00E+00	1,00E+00
Meta-clone 63	3,07E-01	8,80E-01	3,07E-01	7,63E-01	1,00E+00	1,00E+00
Meta-clone 25	3,10E-01	8,80E-01	1,26E-01	5,62E-01	9,85E-01	1,00E+00
Meta-clone 127	3,17E-01	8,82E-01	3,17E-01	7,63E-01	1,00E+00	1,00E+00
Meta-clone 29	3,55E-01	8,90E-01	1,50E-01	5,62E-01	9,79E-01	1,00E+00
Meta-clone 62	3,58E-01	8,90E-01	3,58E-01	7,96E-01	1,00E+00	1,00E+00
Meta-clone 40	3,68E-01	8,90E-01	3,68E-01	7,96E-01	1,00E+00	1,00E+00
Meta-clone 99	3,88E-01	8,90E-01	3,88E-01	7,96E-01	1,00E+00	1,00E+00
Meta-clone 66	3,92E-01	8,90E-01	3,92E-01	7,96E-01	1,00E+00	1,00E+00
Meta-clone 97	3,99E-01	8,90E-01	3,99E-01	7,96E-01	1,00E+00	1,00E+00
Meta-clone 69	4,06E-01	8,90E-01	4,06E-01	7,96E-01	1,00E+00	1,00E+00
Meta-clone 60	4,17E-01	8,90E-01	4,17E-01	7,96E-01	1,00E+00	1,00E+00
Meta-clone 28	4,17E-01	8,90E-01	1,86E-01	6,77E-01	9,95E-01	1,00E+00
Meta-clone 80	4,20E-01	8,90E-01	4,20E-01	7,96E-01	1,00E+00	1,00E+00
Meta-clone 26	4,43E-01	8,90E-01	2,02E-01	6,94E-01	9,58E-01	1,00E+00
Meta-clone 120	4,81E-01	8,90E-01	4,81E-01	7,96E-01	1,00E+00	1,00E+00
Meta-clone 54	4,89E-01	8,90E-01	2,31E-01	6,99E-01	9,86E-01	1,00E+00
Meta-clone 136	4,99E-01	8,90E-01	4,99E-01	7,96E-01	1,00E+00	1,00E+00
Meta-clone 142	5,03E-01	8,90E-01	5,03E-01	7,96E-01	1,00E+00	1,00E+00
Meta-clone 141	5,16E-01	8,90E-01	5,16E-01	7,96E-01	1,00E+00	1,00E+00
Meta-clone 73	5,18E-01	8,90E-01	5,18E-01	7,96E-01	1,00E+00	1,00E+00
Meta-clone 124	5,25E-01	8,90E-01	5,25E-01	7,96E-01	1,00E+00	1,00E+00
Meta-clone 14	5,25E-01	8,90E-01	2,56E-01	7,33E-01	9,98E-01	1,00E+00
Meta-clone 123	5,27E-01	8,90E-01	5,27E-01	7,96E-01	1,00E+00	1,00E+00
Meta-clone 129	5,31E-01	8,90E-01	5,31E-01	7,96E-01	1,00E+00	1,00E+00
Meta-clone 96	5,40E-01	8,90E-01	5,40E-01	7,96E-01	1,00E+00	1,00E+00
Meta-clone 116	5,40E-01	8,90E-01	5,40E-01	7,96E-01	1,00E+00	1,00E+00
Meta-clone 133	5,44E-01	8,90E-01	5,44E-01	7,96E-01	1,00E+00	1,00E+00
Meta-clone 82	5,45E-01	8,90E-01	5,45E-01	7,96E-01	1,00E+00	1,00E+00
Meta-clone 374	5,46E-01	8,90E-01	5,46E-01	7,96E-01	1,00E+00	1,00E+00
Meta-clone 113	5,56E-01	8,90E-01	5,56E-01	7,96E-01	1,00E+00	1,00E+00
Meta-clone 425	5,64E-01	8,90E-01	5,64E-01	7,96E-01	1,00E+00	1,00E+00
Meta-clone 48	5,64E-01	8,90E-01	5,64E-01	7,96E-01	1,00E+00	1,00E+00
Meta-clone 475	5,69E-01	8,90E-01	5,69E-01	7,96E-01	1,00E+00	1,00E+00
Meta-clone 9	5,77E-01	8,90E-01	3,07E-01	7,63E-01	8,13E-01	1,00E+00
Meta-clone 46	5,83E-01	8,90E-01	2,99E-01	7,63E-01	9,89E-01	1,00E+00
Meta-clone 140	5,87E-01	8,90E-01	5,87E-01	7,96E-01	1,00E+00	1,00E+00
Meta-clone 74	5,90E-01	8,90E-01	5,90E-01	7,96E-01	1,00E+00	1,00E+00
Meta-clone 134	5,96E-01	8,90E-01	5,96E-01	7,96E-01	1,00E+00	1,00E+00
Meta-clone 144	5,98E-01	8,90E-01	5,98E-01	7,96E-01	1,00E+00	1,00E+00
Meta-clone 93	5,98E-01	8,90E-01	5,98E-01	7,96E-01	1,00E+00	1,00E+00
Meta-clone 32	6,00E-01	8,90E-01	6,00E-01	7,96E-01	1,00E+00	1,00E+00
Meta-clone 30	6,02E-01	8,90E-01	6,02E-01	7,96E-01	1,00E+00	1,00E+00
Meta-clone 111	6,02E-01	8,90E-01	6,02E-01	7,96E-01	1,00E+00	1,00E+00
Meta-clone 19	6,03E-01	8,90E-01	3,15E-01	7,63E-01	9,83E-01	1,00E+00
Meta-clone 85	6,09E-01	8,90E-01	6,09E-01	7,96E-01	1,00E+00	1,00E+00
Meta-clone 58	6,16E-01	8,90E-01	6,16E-01	7,96E-01	1,00E+00	1,00E+00
Meta-clone 112	6,21E-01	8,90E-01	6,21E-01	7,96E-01	1,00E+00	1,00E+00
Meta-clone 1	6,24E-01	8,90E-01	3,32E-01	7,86E-01	9,63E-01	1,00E+00
Meta-clone 125	6,28E-01	8,90E-01	6,28E-01	7,96E-01	1,00E+00	1,00E+00
Meta-clone 109	6,30E-01	8,90E-01	6,30E-01	7,96E-01	1,00E+00	1,00E+00
Meta-clone 139	6,31E-01	8,90E-01	6,31E-01	7,96E-01	1,00E+00	1,00E+00
Meta-clone 38	6,31E-01	8,90E-01	3,38E-01	7,86E-01	9,93E-01	1,00E+00
Meta-clone 88	6,33E-01	8,90E-01	6,33E-01	7,96E-01	1,00E+00	1,00E+00
Meta-clone 83	6,55E-01	9,11E-01	6,55E-01	8,15E-01	1,00E+00	1,00E+00
Meta-clone 43	6,71E-01	9,21E-01	6,71E-01	8,28E-01	1,00E+00	1,00E+00
Meta-clone 11	6,75E-01	9,21E-01	3,76E-01	7,96E-01	9,66E-01	1,00E+00
Meta-clone 67	6,81E-01	9,21E-01	6,81E-01	8,33E-01	1,00E+00	1,00E+00
Meta-clone 12	6,95E-01	9,31E-01	3,96E-01	7,96E-01	9,30E-01	1,00E+00
Meta-clone 236	7,16E-01	9,43E-01	7,16E-01	8,47E-01	1,00E+00	1,00E+00
Meta-clone 24	7,27E-01	9,43E-01	4,24E-01	7,96E-01	9,92E-01	1,00E+00
Meta-clone 17	7,31E-01	9,43E-01	4,28E-01	7,96E-01	9,95E-01	1,00E+00
Meta-clone 118	7,32E-01	9,43E-01	7,32E-01	8,59E-01	1,00E+00	1,00E+00
Meta-clone 22	7,37E-01	9,43E-01	4,37E-01	7,96E-01	9,37E-01	1,00E+00
Meta-clone 108	7,52E-01	9,48E-01	7,52E-01	8,71E-01	1,00E+00	1,00E+00
Meta-clone 122	7,54E-01	9,48E-01	7,54E-01	8,71E-01	1,00E+00	1,00E+00
Meta-clone 508	7,66E-01	9,54E-01	7,66E-01	8,77E-01	1,00E+00	1,00E+00
Meta-clone 23	7,96E-01	9,62E-01	4,99E-01	7,96E-01	9,98E-01	1,00E+00
Meta-clone 39	7,96E-01	9,62E-01	7,96E-01	8,95E-01	1,00E+00	1,00E+00
Meta-clone 36	8,01E-01	9,62E-01	8,01E-01	8,95E-01	1,00E+00	1,00E+00
Meta-clone 3	8,05E-01	9,62E-01	6,17E-01	7,96E-01	6,69E-01	1,00E+00
Meta-clone 6	8,06E-01	9,62E-01	5,18E-01	7,96E-01	9,12E-01	1,00E+00
Meta-clone 55	8,35E-01	9,88E-01	8,35E-01	9,26E-01	1,00E+00	1,00E+00
Meta-clone 20	8,51E-01	9,94E-01	5,71E-01	7,96E-01	9,81E-01	1,00E+00
Meta-clone 64	8,62E-01	9,94E-01	8,62E-01	9,39E-01	1,00E+00	1,00E+00
Meta-clone 15	8,74E-01	9,94E-01	6,04E-01	7,96E-01	9,71E-01	1,00E+00
Meta-clone 49	8,77E-01	9,94E-01	8,77E-01	9,44E-01	1,00E+00	1,00E+00
Meta-clone 33	8,80E-01	9,94E-01	6,14E-01	7,96E-01	9,76E-01	1,00E+00
Meta-clone 18	8,82E-01	9,94E-01	6,16E-01	7,96E-01	9,99E-01	1,00E+00
Meta-clone 70	8,91E-01	9,96E-01	8,91E-01	9,49E-01	1,00E+00	1,00E+00
Meta-clone 21	9,30E-01	1,00E+00	7,05E-01	8,47E-01	9,76E-01	1,00E+00
Meta-clone 27	9,32E-01	1,00E+00	7,07E-01	8,47E-01	1,00E+00	1,00E+00
Meta-clone 31	9,35E-01	1,00E+00	7,13E-01	8,47E-01	9,81E-01	1,00E+00
Meta-clone 56	9,62E-01	1,00E+00	7,81E-01	8,88E-01	9,78E-01	1,00E+00
Meta-clone 68	9,64E-01	1,00E+00	9,64E-01	9,91E-01	1,00E+00	1,00E+00
Meta-clone 34	9,75E-01	1,00E+00	9,75E-01	9,91E-01	1,00E+00	1,00E+00
Meta-clone 5	9,75E-01	1,00E+00	8,56E-01	9,39E-01	8,93E-01	1,00E+00
Meta-clone 71	9,77E-01	1,00E+00	9,77E-01	9,91E-01	1,00E+00	1,00E+00
Meta-clone 16	9,86E-01	1,00E+00	8,66E-01	9,39E-01	9,96E-01	1,00E+00
Meta-clone 13	9,90E-01	1,00E+00	9,02E-01	9,49E-01	9,42E-01	1,00E+00
Meta-clone 52	9,92E-01	1,00E+00	8,98E-01	9,49E-01	9,89E-01	1,00E+00
Meta-clone 7	9,94E-01	1,00E+00	9,74E-01	9,91E-01	9,18E-01	1,00E+00
Meta-clone 37	9,96E-01	1,00E+00	9,36E-01	9,78E-01	9,78E-01	1,00E+00
Meta-clone 47	1,00E+00	1,00E+00	9,95E-01	1,00E+00	9,90E-01	1,00E+00
Meta-clone 61	1,00E+00	1,00E+00	1,00E+00	1,00E+00	1,00E+00	1,00E+00

## Sheet: TRG
Meta-clone	Pval.hurdle	FDR.hurdle	Pval.disc	FDR.disc	Pval.cont	FDR.cont
Meta-clone 43	3,31E-02	6,25E-01	3,31E-02	7,28E-01	1,00E+00	1,00E+00
Meta-clone 24	4,63E-02	6,25E-01	4,63E-02	7,28E-01	1,00E+00	1,00E+00
Meta-clone 269	4,84E-02	6,25E-01	4,84E-02	7,28E-01	1,00E+00	1,00E+00
Meta-clone 28	6,04E-02	6,25E-01	6,04E-02	7,28E-01	1,00E+00	1,00E+00
Meta-clone 3	6,93E-02	6,25E-01	1,00E+00	1,00E+00	2,09E-02	1,00E+00
Meta-clone 42	7,05E-02	6,25E-01	7,05E-02	7,28E-01	1,00E+00	1,00E+00
Meta-clone 10	8,54E-02	6,25E-01	1,34E-01	7,28E-01	1,02E-01	1,00E+00
Meta-clone 27	8,71E-02	6,25E-01	8,71E-02	7,28E-01	1,00E+00	1,00E+00
Meta-clone 160	8,99E-02	6,25E-01	8,99E-02	7,28E-01	1,00E+00	1,00E+00
Meta-clone 57	1,03E-01	6,25E-01	1,03E-01	7,28E-01	1,00E+00	1,00E+00
Meta-clone 16	1,15E-01	6,25E-01	1,15E-01	7,28E-01	1,00E+00	1,00E+00
Meta-clone 64	1,19E-01	6,25E-01	1,19E-01	7,28E-01	1,00E+00	1,00E+00
Meta-clone 49	1,25E-01	6,25E-01	1,25E-01	7,28E-01	1,00E+00	1,00E+00
Meta-clone 55	1,54E-01	7,13E-01	1,54E-01	7,68E-01	1,00E+00	1,00E+00
Meta-clone 51	1,93E-01	7,83E-01	1,93E-01	7,92E-01	1,00E+00	1,00E+00
Meta-clone 17	2,10E-01	7,83E-01	2,10E-01	7,92E-01	1,00E+00	1,00E+00
Meta-clone 18	2,10E-01	7,83E-01	2,10E-01	7,92E-01	1,00E+00	1,00E+00
Meta-clone 32	2,38E-01	7,83E-01	2,38E-01	7,92E-01	1,00E+00	1,00E+00
Meta-clone 14	2,98E-01	7,83E-01	2,98E-01	7,92E-01	1,00E+00	1,00E+00
Meta-clone 15	3,06E-01	7,83E-01	3,06E-01	7,92E-01	1,00E+00	1,00E+00
Meta-clone 22	3,22E-01	7,83E-01	3,22E-01	7,92E-01	1,00E+00	1,00E+00
Meta-clone 11	3,44E-01	7,83E-01	3,68E-01	7,92E-01	2,50E-01	1,00E+00
Meta-clone 19	3,49E-01	7,83E-01	3,49E-01	7,92E-01	1,00E+00	1,00E+00
Meta-clone 63	3,66E-01	7,83E-01	3,66E-01	7,92E-01	1,00E+00	1,00E+00
Meta-clone 25	3,68E-01	7,83E-01	3,68E-01	7,92E-01	1,00E+00	1,00E+00
Meta-clone 40	4,14E-01	7,83E-01	4,14E-01	7,92E-01	1,00E+00	1,00E+00
Meta-clone 58	4,30E-01	7,83E-01	4,30E-01	7,92E-01	1,00E+00	1,00E+00
Meta-clone 54	4,43E-01	7,83E-01	4,43E-01	7,92E-01	1,00E+00	1,00E+00
Meta-clone 254	4,53E-01	7,83E-01	4,53E-01	7,92E-01	1,00E+00	1,00E+00
Meta-clone 37	4,81E-01	7,83E-01	4,81E-01	7,92E-01	1,00E+00	1,00E+00
Meta-clone 38	4,81E-01	7,83E-01	4,81E-01	7,92E-01	1,00E+00	1,00E+00
Meta-clone 36	4,85E-01	7,83E-01	4,85E-01	7,92E-01	1,00E+00	1,00E+00
Meta-clone 61	5,14E-01	7,83E-01	5,14E-01	7,92E-01	1,00E+00	1,00E+00
Meta-clone 298	5,18E-01	7,83E-01	5,18E-01	7,92E-01	1,00E+00	1,00E+00
Meta-clone 20	5,23E-01	7,83E-01	5,23E-01	7,92E-01	1,00E+00	1,00E+00
Meta-clone 65	5,38E-01	7,83E-01	5,38E-01	7,92E-01	1,00E+00	1,00E+00
Meta-clone 6	5,43E-01	7,83E-01	3,76E-01	7,92E-01	5,07E-01	1,00E+00
Meta-clone 291	5,43E-01	7,83E-01	5,43E-01	7,92E-01	1,00E+00	1,00E+00
Meta-clone 62	5,45E-01	7,83E-01	5,45E-01	7,92E-01	1,00E+00	1,00E+00
Meta-clone 12	5,60E-01	7,83E-01	5,60E-01	7,92E-01	1,00E+00	1,00E+00
Meta-clone 44	5,77E-01	7,83E-01	5,77E-01	7,92E-01	1,00E+00	1,00E+00
Meta-clone 4	5,79E-01	7,83E-01	1,00E+00	1,00E+00	2,96E-01	1,00E+00
Meta-clone 35	5,86E-01	7,83E-01	5,86E-01	7,92E-01	1,00E+00	1,00E+00
Meta-clone 52	5,93E-01	7,83E-01	5,93E-01	7,92E-01	1,00E+00	1,00E+00
Meta-clone 60	5,93E-01	7,83E-01	5,93E-01	7,92E-01	1,00E+00	1,00E+00
Meta-clone 23	5,98E-01	7,83E-01	5,98E-01	7,92E-01	1,00E+00	1,00E+00
Meta-clone 278	6,00E-01	7,83E-01	6,00E-01	7,92E-01	1,00E+00	1,00E+00
Meta-clone 13	6,09E-01	7,83E-01	6,09E-01	7,92E-01	1,00E+00	1,00E+00
Meta-clone 251	6,30E-01	7,83E-01	6,30E-01	7,99E-01	1,00E+00	1,00E+00
Meta-clone 2	6,30E-01	7,83E-01	1,00E+00	1,00E+00	3,37E-01	1,00E+00
Meta-clone 30	6,39E-01	7,83E-01	6,39E-01	7,99E-01	1,00E+00	1,00E+00
Meta-clone 5	6,42E-01	7,83E-01	3,50E-01	7,92E-01	9,08E-01	1,00E+00
Meta-clone 59	6,62E-01	7,83E-01	6,62E-01	8,11E-01	1,00E+00	1,00E+00
Meta-clone 9	6,73E-01	7,83E-01	3,88E-01	7,92E-01	8,28E-01	1,00E+00
Meta-clone 26	6,90E-01	7,83E-01	6,90E-01	8,11E-01	1,00E+00	1,00E+00
Meta-clone 41	6,97E-01	7,83E-01	6,97E-01	8,11E-01	1,00E+00	1,00E+00
Meta-clone 7	6,98E-01	7,83E-01	5,48E-01	7,92E-01	5,50E-01	1,00E+00
Meta-clone 8	7,56E-01	8,33E-01	5,60E-01	7,92E-01	6,39E-01	1,00E+00
Meta-clone 39	7,77E-01	8,42E-01	7,77E-01	8,86E-01	1,00E+00	1,00E+00
Meta-clone 48	8,01E-01	8,54E-01	8,01E-01	8,98E-01	1,00E+00	1,00E+00
Meta-clone 1	9,55E-01	9,90E-01	1,00E+00	1,00E+00	7,63E-01	1,00E+00
Meta-clone 21	9,60E-01	9,90E-01	9,60E-01	1,00E+00	1,00E+00	1,00E+00
Meta-clone 34	9,96E-01	1,00E+00	9,96E-01	1,00E+00	1,00E+00	1,00E+00
Meta-clone 31	1,00E+00	1,00E+00	1,00E+00	1,00E+00	1,00E+00	1,00E+00

## Sheet: IGH
Meta-clone	Pval.hurdle	FDR.hurdle	Pval.disc	FDR.disc	Pval.cont	FDR.cont
Meta-clone 167	5,66E-05	2,31E-01	1,16E-05	4,73E-02	5,68E-01	1,00E+00
Meta-clone 525	3,40E-04	5,20E-01	1,20E-04	2,45E-01	2,78E-01	1,00E+00
Meta-clone 9931	1,46E-03	5,20E-01	1,46E-03	5,07E-01	1,00E+00	1,00E+00
Meta-clone 989	3,34E-03	5,20E-01	3,34E-03	5,07E-01	1,00E+00	1,00E+00
Meta-clone 2285	3,90E-03	5,20E-01	4,41E-02	5,07E-01	7,98E-03	1,00E+00
Meta-clone 1317	4,34E-03	5,20E-01	4,34E-03	5,07E-01	1,00E+00	1,00E+00
Meta-clone 329	4,88E-03	5,20E-01	4,88E-03	5,07E-01	1,00E+00	1,00E+00
Meta-clone 5130	5,45E-03	5,20E-01	5,45E-03	5,07E-01	1,00E+00	1,00E+00
Meta-clone 299	5,54E-03	5,20E-01	1,33E-03	5,07E-01	7,74E-01	1,00E+00
Meta-clone 1934	6,02E-03	5,20E-01	6,02E-03	5,07E-01	1,00E+00	1,00E+00
Meta-clone 1672	6,17E-03	5,20E-01	6,17E-03	5,07E-01	1,00E+00	1,00E+00
Meta-clone 1008	6,79E-03	5,20E-01	6,79E-03	5,07E-01	1,00E+00	1,00E+00
Meta-clone 381	6,92E-03	5,20E-01	1,78E-03	5,07E-01	6,68E-01	1,00E+00
Meta-clone 956	8,33E-03	5,20E-01	8,33E-03	5,07E-01	1,00E+00	1,00E+00
Meta-clone 3739	8,67E-03	5,20E-01	8,67E-03	5,07E-01	1,00E+00	1,00E+00
Meta-clone 450	9,12E-03	5,20E-01	9,12E-03	5,07E-01	1,00E+00	1,00E+00
Meta-clone 5352	9,58E-03	5,20E-01	9,58E-03	5,07E-01	1,00E+00	1,00E+00
Meta-clone 968	9,97E-03	5,20E-01	9,97E-03	5,07E-01	1,00E+00	1,00E+00
Meta-clone 1183	1,04E-02	5,20E-01	1,04E-02	5,07E-01	1,00E+00	1,00E+00
Meta-clone 2049	1,07E-02	5,20E-01	1,07E-02	5,07E-01	1,00E+00	1,00E+00
Meta-clone 3371	1,08E-02	5,20E-01	1,08E-02	5,07E-01	1,00E+00	1,00E+00
Meta-clone 4348	1,11E-02	5,20E-01	1,11E-02	5,07E-01	1,00E+00	1,00E+00
Meta-clone 1847	1,12E-02	5,20E-01	1,12E-02	5,07E-01	1,00E+00	1,00E+00
Meta-clone 1846	1,19E-02	5,20E-01	1,19E-02	5,07E-01	1,00E+00	1,00E+00
Meta-clone 1664	1,23E-02	5,20E-01	1,23E-02	5,07E-01	1,00E+00	1,00E+00
Meta-clone 5274	1,27E-02	5,20E-01	1,27E-02	5,07E-01	1,00E+00	1,00E+00
Meta-clone 2733	1,33E-02	5,20E-01	1,33E-02	5,07E-01	1,00E+00	1,00E+00
Meta-clone 89	1,33E-02	5,20E-01	6,24E-03	5,07E-01	2,82E-01	1,00E+00
Meta-clone 1082	1,34E-02	5,20E-01	1,34E-02	5,07E-01	1,00E+00	1,00E+00
Meta-clone 3682	1,34E-02	5,20E-01	1,34E-02	5,07E-01	1,00E+00	1,00E+00
Meta-clone 2457	1,35E-02	5,20E-01	1,35E-02	5,07E-01	1,00E+00	1,00E+00
Meta-clone 1539	1,37E-02	5,20E-01	1,37E-02	5,07E-01	1,00E+00	1,00E+00
Meta-clone 1023	1,38E-02	5,20E-01	1,38E-02	5,07E-01	1,00E+00	1,00E+00
Meta-clone 1124	1,41E-02	5,20E-01	1,41E-02	5,07E-01	1,00E+00	1,00E+00
Meta-clone 4887	1,42E-02	5,20E-01	1,42E-02	5,07E-01	1,00E+00	1,00E+00
Meta-clone 1591	1,43E-02	5,20E-01	1,43E-02	5,07E-01	1,00E+00	1,00E+00
Meta-clone 3233	1,43E-02	5,20E-01	1,43E-02	5,07E-01	1,00E+00	1,00E+00
Meta-clone 97	1,44E-02	5,20E-01	1,49E-02	5,07E-01	1,10E-01	1,00E+00
Meta-clone 1104	1,44E-02	5,20E-01	1,44E-02	5,07E-01	1,00E+00	1,00E+00
Meta-clone 1482	1,44E-02	5,20E-01	1,44E-02	5,07E-01	1,00E+00	1,00E+00
Meta-clone 7788	1,45E-02	5,20E-01	1,45E-02	5,07E-01	1,00E+00	1,00E+00
Meta-clone 100	1,46E-02	5,20E-01	9,59E-02	5,07E-01	1,72E-02	1,00E+00
Meta-clone 2014	1,47E-02	5,20E-01	1,47E-02	5,07E-01	1,00E+00	1,00E+00
Meta-clone 2723	1,56E-02	5,20E-01	1,56E-02	5,07E-01	1,00E+00	1,00E+00
Meta-clone 2139	1,56E-02	5,20E-01	1,56E-02	5,07E-01	1,00E+00	1,00E+00
Meta-clone 4643	1,62E-02	5,20E-01	1,62E-02	5,07E-01	1,00E+00	1,00E+00
Meta-clone 1297	1,66E-02	5,20E-01	1,66E-02	5,07E-01	1,00E+00	1,00E+00
Meta-clone 5122	1,66E-02	5,20E-01	1,66E-02	5,07E-01	1,00E+00	1,00E+00
Meta-clone 22227	1,71E-02	5,20E-01	1,71E-02	5,07E-01	1,00E+00	1,00E+00
Meta-clone 5918	1,71E-02	5,20E-01	1,71E-02	5,07E-01	1,00E+00	1,00E+00
Meta-clone 3054	1,74E-02	5,20E-01	1,74E-02	5,07E-01	1,00E+00	1,00E+00
Meta-clone 1660	1,76E-02	5,20E-01	1,76E-02	5,07E-01	1,00E+00	1,00E+00
Meta-clone 3320	1,77E-02	5,20E-01	1,77E-02	5,07E-01	1,00E+00	1,00E+00
Meta-clone 8176	1,83E-02	5,20E-01	1,83E-02	5,07E-01	1,00E+00	1,00E+00
Meta-clone 4495	1,89E-02	5,20E-01	1,89E-02	5,07E-01	1,00E+00	1,00E+00
Meta-clone 4190	1,91E-02	5,20E-01	1,91E-02	5,07E-01	1,00E+00	1,00E+00
Meta-clone 384	1,95E-02	5,20E-01	1,95E-02	5,07E-01	1,00E+00	1,00E+00
Meta-clone 2540	1,95E-02	5,20E-01	1,95E-02	5,07E-01	1,00E+00	1,00E+00
Meta-clone 4945	1,99E-02	5,20E-01	1,99E-02	5,07E-01	1,00E+00	1,00E+00
Meta-clone 2815	1,99E-02	5,20E-01	1,99E-02	5,07E-01	1,00E+00	1,00E+00
Meta-clone 2120	1,99E-02	5,20E-01	1,99E-02	5,07E-01	1,00E+00	1,00E+00
Meta-clone 10260	1,99E-02	5,20E-01	1,99E-02	5,07E-01	1,00E+00	1,00E+00
Meta-clone 6340	2,00E-02	5,20E-01	2,00E-02	5,07E-01	1,00E+00	1,00E+00
Meta-clone 1215	2,01E-02	5,20E-01	2,01E-02	5,07E-01	1,00E+00	1,00E+00
Meta-clone 25488	2,01E-02	5,20E-01	2,01E-02	5,07E-01	1,00E+00	1,00E+00
Meta-clone 28933	2,05E-02	5,20E-01	2,05E-02	5,07E-01	1,00E+00	1,00E+00
Meta-clone 2219	2,06E-02	5,20E-01	2,06E-02	5,07E-01	1,00E+00	1,00E+00
Meta-clone 4829	2,07E-02	5,20E-01	2,07E-02	5,07E-01	1,00E+00	1,00E+00
Meta-clone 9375	2,07E-02	5,20E-01	2,07E-02	5,07E-01	1,00E+00	1,00E+00
Meta-clone 5261	2,08E-02	5,20E-01	2,08E-02	5,07E-01	1,00E+00	1,00E+00
Meta-clone 8607	2,08E-02	5,20E-01	2,08E-02	5,07E-01	1,00E+00	1,00E+00
Meta-clone 1369	2,09E-02	5,20E-01	2,09E-02	5,07E-01	1,00E+00	1,00E+00
Meta-clone 1493	2,12E-02	5,20E-01	2,12E-02	5,07E-01	1,00E+00	1,00E+00
Meta-clone 4429	2,12E-02	5,20E-01	2,12E-02	5,07E-01	1,00E+00	1,00E+00
Meta-clone 10564	2,19E-02	5,20E-01	2,19E-02	5,07E-01	1,00E+00	1,00E+00
Meta-clone 7612	2,22E-02	5,20E-01	2,22E-02	5,07E-01	1,00E+00	1,00E+00
Meta-clone 4697	2,24E-02	5,20E-01	2,24E-02	5,07E-01	1,00E+00	1,00E+00
Meta-clone 5086	2,25E-02	5,20E-01	2,25E-02	5,07E-01	1,00E+00	1,00E+00
Meta-clone 171	2,28E-02	5,20E-01	5,36E-02	5,07E-01	5,01E-02	1,00E+00
Meta-clone 8664	2,32E-02	5,20E-01	2,32E-02	5,07E-01	1,00E+00	1,00E+00
Meta-clone 37673	2,35E-02	5,20E-01	2,35E-02	5,07E-01	1,00E+00	1,00E+00
Meta-clone 897	2,37E-02	5,20E-01	8,59E-03	5,07E-01	4,47E-01	1,00E+00
Meta-clone 2535	2,43E-02	5,20E-01	2,43E-02	5,07E-01	1,00E+00	1,00E+00
Meta-clone 48	2,44E-02	5,20E-01	3,03E-02	5,07E-01	9,82E-02	1,00E+00
Meta-clone 1733	2,47E-02	5,20E-01	2,47E-02	5,07E-01	1,00E+00	1,00E+00
Meta-clone 6195	2,48E-02	5,20E-01	2,48E-02	5,07E-01	1,00E+00	1,00E+00
Meta-clone 8968	2,51E-02	5,20E-01	2,51E-02	5,07E-01	1,00E+00	1,00E+00
Meta-clone 5650	2,52E-02	5,20E-01	2,52E-02	5,07E-01	1,00E+00	1,00E+00
Meta-clone 2409	2,57E-02	5,20E-01	2,57E-02	5,07E-01	1,00E+00	1,00E+00
Meta-clone 2241	2,58E-02	5,20E-01	2,58E-02	5,07E-01	1,00E+00	1,00E+00
Meta-clone 553	2,67E-02	5,20E-01	7,81E-03	5,07E-01	6,82E-01	1,00E+00
Meta-clone 5852	2,72E-02	5,20E-01	2,72E-02	5,07E-01	1,00E+00	1,00E+00
Meta-clone 1601	2,73E-02	5,20E-01	2,73E-02	5,07E-01	1,00E+00	1,00E+00
Meta-clone 1657	2,73E-02	5,20E-01	2,73E-02	5,07E-01	1,00E+00	1,00E+00
Meta-clone 1944	2,79E-02	5,20E-01	2,79E-02	5,07E-01	1,00E+00	1,00E+00
Meta-clone 906	2,80E-02	5,20E-01	2,80E-02	5,07E-01	1,00E+00	1,00E+00
Meta-clone 504	2,80E-02	5,20E-01	7,81E-03	5,07E-01	7,87E-01	1,00E+00
Meta-clone 10730	2,83E-02	5,20E-01	2,83E-02	5,07E-01	1,00E+00	1,00E+00
Meta-clone 5110	2,88E-02	5,20E-01	2,88E-02	5,07E-01	1,00E+00	1,00E+00
Meta-clone 175	2,88E-02	5,20E-01	7,80E-03	5,07E-01	9,12E-01	1,00E+00
Meta-clone 2417	2,90E-02	5,20E-01	2,90E-02	5,07E-01	1,00E+00	1,00E+00
Meta-clone 9777	2,93E-02	5,20E-01	2,93E-02	5,07E-01	1,00E+00	1,00E+00
Meta-clone 5642	2,95E-02	5,20E-01	2,95E-02	5,07E-01	1,00E+00	1,00E+00
Meta-clone 4407	2,98E-02	5,20E-01	2,98E-02	5,07E-01	1,00E+00	1,00E+00
Meta-clone 9531	2,99E-02	5,20E-01	2,99E-02	5,07E-01	1,00E+00	1,00E+00
Meta-clone 2229	3,01E-02	5,20E-01	3,01E-02	5,07E-01	1,00E+00	1,00E+00
Meta-clone 681	3,04E-02	5,20E-01	3,06E-02	5,07E-01	1,28E-01	1,00E+00
Meta-clone 5496	3,05E-02	5,20E-01	3,05E-02	5,07E-01	1,00E+00	1,00E+00
Meta-clone 383	3,06E-02	5,20E-01	8,36E-03	5,07E-01	8,91E-01	1,00E+00
Meta-clone 632	3,08E-02	5,20E-01	3,08E-02	5,07E-01	1,00E+00	1,00E+00
Meta-clone 5866	3,08E-02	5,20E-01	3,08E-02	5,07E-01	1,00E+00	1,00E+00
Meta-clone 4045	3,12E-02	5,20E-01	3,12E-02	5,07E-01	1,00E+00	1,00E+00
Meta-clone 5152	3,15E-02	5,20E-01	3,15E-02	5,07E-01	1,00E+00	1,00E+00
Meta-clone 9088	3,16E-02	5,20E-01	3,16E-02	5,07E-01	1,00E+00	1,00E+00
Meta-clone 2989	3,16E-02	5,20E-01	3,16E-02	5,07E-01	1,00E+00	1,00E+00
Meta-clone 3235	3,17E-02	5,20E-01	3,17E-02	5,07E-01	1,00E+00	1,00E+00
Meta-clone 2691	3,18E-02	5,20E-01	3,18E-02	5,07E-01	1,00E+00	1,00E+00
Meta-clone 4363	3,21E-02	5,20E-01	3,21E-02	5,07E-01	1,00E+00	1,00E+00
Meta-clone 310	3,21E-02	5,20E-01	8,74E-03	5,07E-01	9,94E-01	1,00E+00
Meta-clone 2799	3,22E-02	5,20E-01	3,22E-02	5,07E-01	1,00E+00	1,00E+00
Meta-clone 4515	3,23E-02	5,20E-01	3,23E-02	5,07E-01	1,00E+00	1,00E+00
Meta-clone 9074	3,24E-02	5,20E-01	3,24E-02	5,07E-01	1,00E+00	1,00E+00
Meta-clone 2924	3,25E-02	5,20E-01	3,25E-02	5,07E-01	1,00E+00	1,00E+00
Meta-clone 3841	3,28E-02	5,20E-01	3,28E-02	5,07E-01	1,00E+00	1,00E+00
Meta-clone 7197	3,29E-02	5,20E-01	3,29E-02	5,07E-01	1,00E+00	1,00E+00
Meta-clone 3863	3,29E-02	5,20E-01	3,29E-02	5,07E-01	1,00E+00	1,00E+00
Meta-clone 4247	3,30E-02	5,20E-01	3,30E-02	5,07E-01	1,00E+00	1,00E+00
Meta-clone 11309	3,31E-02	5,20E-01	3,31E-02	5,07E-01	1,00E+00	1,00E+00
Meta-clone 4867	3,32E-02	5,20E-01	3,32E-02	5,07E-01	1,00E+00	1,00E+00
Meta-clone 10846	3,32E-02	5,20E-01	3,32E-02	5,07E-01	1,00E+00	1,00E+00
Meta-clone 3910	3,35E-02	5,20E-01	3,35E-02	5,07E-01	1,00E+00	1,00E+00
Meta-clone 2491	3,35E-02	5,20E-01	3,35E-02	5,07E-01	1,00E+00	1,00E+00
Meta-clone 1326	3,35E-02	5,20E-01	3,35E-02	5,07E-01	1,00E+00	1,00E+00
Meta-clone 92	3,36E-02	5,20E-01	9,74E-03	5,07E-01	7,44E-01	1,00E+00
Meta-clone 441	3,38E-02	5,20E-01	3,38E-02	5,07E-01	1,00E+00	1,00E+00
Meta-clone 4294	3,38E-02	5,20E-01	3,38E-02	5,07E-01	1,00E+00	1,00E+00
Meta-clone 5939	3,38E-02	5,20E-01	3,38E-02	5,07E-01	1,00E+00	1,00E+00
Meta-clone 8173	3,39E-02	5,20E-01	3,39E-02	5,07E-01	1,00E+00	1,00E+00
Meta-clone 11620	3,41E-02	5,20E-01	3,41E-02	5,07E-01	1,00E+00	1,00E+00
Meta-clone 42892	3,41E-02	5,20E-01	3,41E-02	5,07E-01	1,00E+00	1,00E+00
Meta-clone 2787	3,42E-02	5,20E-01	3,42E-02	5,07E-01	1,00E+00	1,00E+00
Meta-clone 5136	3,43E-02	5,20E-01	3,43E-02	5,07E-01	1,00E+00	1,00E+00
Meta-clone 11219	3,43E-02	5,20E-01	3,43E-02	5,07E-01	1,00E+00	1,00E+00
Meta-clone 10886	3,44E-02	5,20E-01	3,44E-02	5,07E-01	1,00E+00	1,00E+00
Meta-clone 6691	3,44E-02	5,20E-01	3,44E-02	5,07E-01	1,00E+00	1,00E+00
Meta-clone 1775	3,44E-02	5,20E-01	3,44E-02	5,07E-01	1,00E+00	1,00E+00
Meta-clone 489	3,45E-02	5,20E-01	4,37E-02	5,07E-01	1,02E-01	1,00E+00
Meta-clone 1186	3,45E-02	5,20E-01	3,45E-02	5,07E-01	1,00E+00	1,00E+00
Meta-clone 10951	3,45E-02	5,20E-01	3,45E-02	5,07E-01	1,00E+00	1,00E+00
Meta-clone 10240	3,45E-02	5,20E-01	3,45E-02	5,07E-01	1,00E+00	1,00E+00
Meta-clone 11088	3,46E-02	5,20E-01	3,46E-02	5,07E-01	1,00E+00	1,00E+00
Meta-clone 88	3,47E-02	5,20E-01	1,17E-02	5,07E-01	5,45E-01	1,00E+00
Meta-clone 1243	3,48E-02	5,20E-01	3,48E-02	5,07E-01	1,00E+00	1,00E+00
Meta-clone 7099	3,49E-02	5,20E-01	3,49E-02	5,07E-01	1,00E+00	1,00E+00
Meta-clone 9080	3,50E-02	5,20E-01	3,50E-02	5,07E-01	1,00E+00	1,00E+00
Meta-clone 4974	3,50E-02	5,20E-01	3,50E-02	5,07E-01	1,00E+00	1,00E+00
Meta-clone 9188	3,50E-02	5,20E-01	3,50E-02	5,07E-01	1,00E+00	1,00E+00
Meta-clone 2452	3,50E-02	5,20E-01	3,50E-02	5,07E-01	1,00E+00	1,00E+00
Meta-clone 33448	3,51E-02	5,20E-01	3,51E-02	5,07E-01	1,00E+00	1,00E+00
Meta-clone 1762	3,52E-02	5,20E-01	3,52E-02	5,07E-01	1,00E+00	1,00E+00
Meta-clone 7413	3,52E-02	5,20E-01	3,52E-02	5,07E-01	1,00E+00	1,00E+00
Meta-clone 7957	3,52E-02	5,20E-01	3,52E-02	5,07E-01	1,00E+00	1,00E+00
Meta-clone 2889	3,52E-02	5,20E-01	3,52E-02	5,07E-01	1,00E+00	1,00E+00
Meta-clone 10741	3,53E-02	5,20E-01	3,53E-02	5,07E-01	1,00E+00	1,00E+00
Meta-clone 4889	3,53E-02	5,20E-01	3,53E-02	5,07E-01	1,00E+00	1,00E+00
Meta-clone 7444	3,54E-02	5,20E-01	3,54E-02	5,07E-01	1,00E+00	1,00E+00
Meta-clone 6071	3,54E-02	5,20E-01	3,54E-02	5,07E-01	1,00E+00	1,00E+00
Meta-clone 9735	3,55E-02	5,20E-01	3,55E-02	5,07E-01	1,00E+00	1,00E+00
Meta-clone 1592	3,57E-02	5,20E-01	3,57E-02	5,07E-01	1,00E+00	1,00E+00
Meta-clone 4081	3,58E-02	5,20E-01	3,58E-02	5,07E-01	1,00E+00	1,00E+00
Meta-clone 3492	3,59E-02	5,20E-01	3,59E-02	5,07E-01	1,00E+00	1,00E+00
Meta-clone 273	3,59E-02	5,20E-01	2,33E-01	8,31E-01	2,22E-02	1,00E+00
Meta-clone 5995	3,62E-02	5,20E-01	3,62E-02	5,07E-01	1,00E+00	1,00E+00
Meta-clone 1752	3,63E-02	5,20E-01	3,63E-02	5,07E-01	1,00E+00	1,00E+00
Meta-clone 3545	3,63E-02	5,20E-01	3,63E-02	5,07E-01	1,00E+00	1,00E+00
Meta-clone 6326	3,64E-02	5,20E-01	3,64E-02	5,07E-01	1,00E+00	1,00E+00
Meta-clone 11501	3,64E-02	5,20E-01	3,64E-02	5,07E-01	1,00E+00	1,00E+00
Meta-clone 5023	3,65E-02	5,20E-01	3,65E-02	5,07E-01	1,00E+00	1,00E+00
Meta-clone 8617	3,66E-02	5,20E-01	3,66E-02	5,07E-01	1,00E+00	1,00E+00
Meta-clone 7467	3,66E-02	5,20E-01	3,66E-02	5,07E-01	1,00E+00	1,00E+00
Meta-clone 10464	3,66E-02	5,20E-01	3,66E-02	5,07E-01	1,00E+00	1,00E+00
Meta-clone 3190	3,68E-02	5,20E-01	3,68E-02	5,07E-01	1,00E+00	1,00E+00
Meta-clone 4232	3,68E-02	5,20E-01	3,68E-02	5,07E-01	1,00E+00	1,00E+00
Meta-clone 20634	3,69E-02	5,20E-01	3,69E-02	5,07E-01	1,00E+00	1,00E+00
Meta-clone 3565	3,69E-02	5,20E-01	3,69E-02	5,07E-01	1,00E+00	1,00E+00
Meta-clone 6070	3,70E-02	5,20E-01	3,70E-02	5,07E-01	1,00E+00	1,00E+00
Meta-clone 2438	3,70E-02	5,20E-01	3,70E-02	5,07E-01	1,00E+00	1,00E+00
Meta-clone 5485	3,70E-02	5,20E-01	3,70E-02	5,07E-01	1,00E+00	1,00E+00
Meta-clone 3308	3,70E-02	5,20E-01	3,70E-02	5,07E-01	1,00E+00	1,00E+00
Meta-clone 8704	3,71E-02	5,20E-01	3,71E-02	5,07E-01	1,00E+00	1,00E+00
Meta-clone 29040	3,73E-02	5,20E-01	3,73E-02	5,07E-01	1,00E+00	1,00E+00
Meta-clone 6368	3,75E-02	5,20E-01	3,75E-02	5,07E-01	1,00E+00	1,00E+00
Meta-clone 10015	3,75E-02	5,20E-01	3,75E-02	5,07E-01	1,00E+00	1,00E+00
Meta-clone 9163	3,77E-02	5,20E-01	3,77E-02	5,07E-01	1,00E+00	1,00E+00
Meta-clone 1744	3,81E-02	5,20E-01	3,81E-02	5,07E-01	1,00E+00	1,00E+00
Meta-clone 11670	3,83E-02	5,20E-01	3,83E-02	5,07E-01	1,00E+00	1,00E+00
Meta-clone 9813	3,83E-02	5,20E-01	3,83E-02	5,07E-01	1,00E+00	1,00E+00
Meta-clone 10717	3,86E-02	5,20E-01	3,86E-02	5,07E-01	1,00E+00	1,00E+00
Meta-clone 8416	3,86E-02	5,20E-01	3,86E-02	5,07E-01	1,00E+00	1,00E+00
Meta-clone 947	3,87E-02	5,20E-01	1,13E-02	5,07E-01	7,58E-01	1,00E+00
Meta-clone 10646	3,87E-02	5,20E-01	3,87E-02	5,07E-01	1,00E+00	1,00E+00
Meta-clone 3431	3,90E-02	5,20E-01	3,90E-02	5,07E-01	1,00E+00	1,00E+00
Meta-clone 5407	3,92E-02	5,20E-01	3,92E-02	5,07E-01	1,00E+00	1,00E+00
Meta-clone 11402	3,92E-02	5,20E-01	3,92E-02	5,07E-01	1,00E+00	1,00E+00
Meta-clone 10683	3,93E-02	5,20E-01	3,93E-02	5,07E-01	1,00E+00	1,00E+00
Meta-clone 6958	3,93E-02	5,20E-01	3,93E-02	5,07E-01	1,00E+00	1,00E+00
Meta-clone 5542	3,94E-02	5,20E-01	3,94E-02	5,07E-01	1,00E+00	1,00E+00
Meta-clone 7884	3,94E-02	5,20E-01	3,94E-02	5,07E-01	1,00E+00	1,00E+00
Meta-clone 4392	3,94E-02	5,20E-01	3,94E-02	5,07E-01	1,00E+00	1,00E+00
Meta-clone 10171	3,94E-02	5,20E-01	3,94E-02	5,07E-01	1,00E+00	1,00E+00
Meta-clone 4215	3,95E-02	5,20E-01	3,95E-02	5,07E-01	1,00E+00	1,00E+00
Meta-clone 4071	3,95E-02	5,20E-01	3,95E-02	5,07E-01	1,00E+00	1,00E+00
Meta-clone 5270	3,96E-02	5,20E-01	3,96E-02	5,07E-01	1,00E+00	1,00E+00
Meta-clone 950	3,97E-02	5,20E-01	3,97E-02	5,07E-01	1,00E+00	1,00E+00
Meta-clone 5206	3,98E-02	5,20E-01	3,98E-02	5,07E-01	1,00E+00	1,00E+00
Meta-clone 2100	3,99E-02	5,20E-01	3,99E-02	5,07E-01	1,00E+00	1,00E+00
Meta-clone 8873	3,99E-02	5,20E-01	3,99E-02	5,07E-01	1,00E+00	1,00E+00
Meta-clone 9764	4,00E-02	5,20E-01	4,00E-02	5,07E-01	1,00E+00	1,00E+00
Meta-clone 4311	4,00E-02	5,20E-01	4,00E-02	5,07E-01	1,00E+00	1,00E+00
Meta-clone 26753	4,01E-02	5,20E-01	4,01E-02	5,07E-01	1,00E+00	1,00E+00
Meta-clone 5108	4,03E-02	5,20E-01	4,03E-02	5,07E-01	1,00E+00	1,00E+00
Meta-clone 11157	4,03E-02	5,20E-01	4,03E-02	5,07E-01	1,00E+00	1,00E+00
Meta-clone 11180	4,06E-02	5,20E-01	4,06E-02	5,07E-01	1,00E+00	1,00E+00
Meta-clone 8256	4,06E-02	5,20E-01	4,06E-02	5,07E-01	1,00E+00	1,00E+00
Meta-clone 2951	4,09E-02	5,20E-01	4,09E-02	5,07E-01	1,00E+00	1,00E+00
Meta-clone 9651	4,09E-02	5,20E-01	4,09E-02	5,07E-01	1,00E+00	1,00E+00
Meta-clone 10387	4,11E-02	5,20E-01	4,11E-02	5,07E-01	1,00E+00	1,00E+00
Meta-clone 7655	4,11E-02	5,20E-01	4,11E-02	5,07E-01	1,00E+00	1,00E+00
Meta-clone 874	4,13E-02	5,20E-01	4,13E-02	5,07E-01	1,00E+00	1,00E+00
Meta-clone 2010	4,13E-02	5,20E-01	4,13E-02	5,07E-01	1,00E+00	1,00E+00
Meta-clone 3808	4,16E-02	5,20E-01	4,16E-02	5,07E-01	1,00E+00	1,00E+00
Meta-clone 10820	4,17E-02	5,20E-01	4,17E-02	5,07E-01	1,00E+00	1,00E+00
Meta-clone 1259	4,18E-02	5,20E-01	4,18E-02	5,07E-01	1,00E+00	1,00E+00
Meta-clone 5198	4,20E-02	5,20E-01	4,20E-02	5,07E-01	1,00E+00	1,00E+00
Meta-clone 11241	4,25E-02	5,20E-01	4,25E-02	5,07E-01	1,00E+00	1,00E+00
Meta-clone 923	4,27E-02	5,20E-01	1,50E-02	5,07E-01	5,30E-01	1,00E+00
Meta-clone 5182	4,27E-02	5,20E-01	4,27E-02	5,07E-01	1,00E+00	1,00E+00
Meta-clone 6370	4,29E-02	5,20E-01	4,29E-02	5,07E-01	1,00E+00	1,00E+00
Meta-clone 19922	4,29E-02	5,20E-01	4,29E-02	5,07E-01	1,00E+00	1,00E+00
Meta-clone 2550	4,29E-02	5,20E-01	4,29E-02	5,07E-01	1,00E+00	1,00E+00
Meta-clone 23352	4,29E-02	5,20E-01	4,29E-02	5,07E-01	1,00E+00	1,00E+00
Meta-clone 9937	4,31E-02	5,20E-01	4,31E-02	5,07E-01	1,00E+00	1,00E+00
Meta-clone 4035	4,31E-02	5,20E-01	4,31E-02	5,07E-01	1,00E+00	1,00E+00
Meta-clone 7266	4,33E-02	5,20E-01	4,33E-02	5,07E-01	1,00E+00	1,00E+00
Meta-clone 8036	4,33E-02	5,20E-01	4,33E-02	5,07E-01	1,00E+00	1,00E+00
Meta-clone 794	4,35E-02	5,20E-01	4,35E-02	5,07E-01	1,00E+00	1,00E+00
Meta-clone 37	4,35E-02	5,20E-01	5,16E-01	8,82E-01	1,56E-02	1,00E+00
Meta-clone 6704	4,35E-02	5,20E-01	4,35E-02	5,07E-01	1,00E+00	1,00E+00
Meta-clone 2745	4,35E-02	5,20E-01	4,35E-02	5,07E-01	1,00E+00	1,00E+00
Meta-clone 2348	4,35E-02	5,20E-01	4,35E-02	5,07E-01	1,00E+00	1,00E+00
Meta-clone 10962	4,36E-02	5,20E-01	4,36E-02	5,07E-01	1,00E+00	1,00E+00
Meta-clone 2673	4,38E-02	5,20E-01	4,38E-02	5,07E-01	1,00E+00	1,00E+00
Meta-clone 7664	4,38E-02	5,20E-01	4,38E-02	5,07E-01	1,00E+00	1,00E+00
Meta-clone 1614	4,39E-02	5,20E-01	4,39E-02	5,07E-01	1,00E+00	1,00E+00
Meta-clone 7377	4,41E-02	5,20E-01	4,41E-02	5,07E-01	1,00E+00	1,00E+00
Meta-clone 6451	4,42E-02	5,20E-01	4,42E-02	5,07E-01	1,00E+00	1,00E+00
Meta-clone 2393	4,44E-02	5,20E-01	4,44E-02	5,07E-01	1,00E+00	1,00E+00
Meta-clone 5290	4,44E-02	5,20E-01	4,44E-02	5,07E-01	1,00E+00	1,00E+00
Meta-clone 9474	4,46E-02	5,20E-01	4,46E-02	5,07E-01	1,00E+00	1,00E+00
Meta-clone 2636	4,47E-02	5,20E-01	4,47E-02	5,07E-01	1,00E+00	1,00E+00
Meta-clone 37637	4,47E-02	5,20E-01	4,47E-02	5,07E-01	1,00E+00	1,00E+00
Meta-clone 4245	4,47E-02	5,20E-01	4,47E-02	5,07E-01	1,00E+00	1,00E+00
Meta-clone 5200	4,47E-02	5,20E-01	4,47E-02	5,07E-01	1,00E+00	1,00E+00
Meta-clone 1667	4,48E-02	5,20E-01	4,48E-02	5,07E-01	1,00E+00	1,00E+00
Meta-clone 8159	4,52E-02	5,20E-01	4,52E-02	5,07E-01	1,00E+00	1,00E+00
Meta-clone 9228	4,52E-02	5,20E-01	4,52E-02	5,07E-01	1,00E+00	1,00E+00
Meta-clone 7028	4,53E-02	5,20E-01	4,53E-02	5,07E-01	1,00E+00	1,00E+00
Meta-clone 4893	4,54E-02	5,20E-01	4,54E-02	5,07E-01	1,00E+00	1,00E+00
Meta-clone 6620	4,54E-02	5,20E-01	4,54E-02	5,07E-01	1,00E+00	1,00E+00
Meta-clone 10899	4,54E-02	5,20E-01	4,54E-02	5,07E-01	1,00E+00	1,00E+00
Meta-clone 4099	4,55E-02	5,20E-01	4,55E-02	5,07E-01	1,00E+00	1,00E+00
Meta-clone 4075	4,57E-02	5,20E-01	4,57E-02	5,07E-01	1,00E+00	1,00E+00
Meta-clone 7681	4,58E-02	5,20E-01	4,58E-02	5,07E-01	1,00E+00	1,00E+00
Meta-clone 11172	4,59E-02	5,20E-01	4,59E-02	5,07E-01	1,00E+00	1,00E+00
Meta-clone 8065	4,59E-02	5,20E-01	4,59E-02	5,07E-01	1,00E+00	1,00E+00
Meta-clone 9783	4,61E-02	5,20E-01	4,61E-02	5,07E-01	1,00E+00	1,00E+00
Meta-clone 3252	4,61E-02	5,20E-01	4,61E-02	5,07E-01	1,00E+00	1,00E+00
Meta-clone 9482	4,63E-02	5,20E-01	4,63E-02	5,07E-01	1,00E+00	1,00E+00
Meta-clone 31226	4,63E-02	5,20E-01	4,63E-02	5,07E-01	1,00E+00	1,00E+00
Meta-clone 10931	4,63E-02	5,20E-01	4,63E-02	5,07E-01	1,00E+00	1,00E+00
Meta-clone 5798	4,65E-02	5,20E-01	4,65E-02	5,07E-01	1,00E+00	1,00E+00
Meta-clone 3160	4,65E-02	5,20E-01	4,65E-02	5,07E-01	1,00E+00	1,00E+00
Meta-clone 8050	4,67E-02	5,20E-01	4,67E-02	5,07E-01	1,00E+00	1,00E+00
Meta-clone 3040	4,68E-02	5,20E-01	4,68E-02	5,07E-01	1,00E+00	1,00E+00
Meta-clone 5083	4,69E-02	5,20E-01	4,69E-02	5,07E-01	1,00E+00	1,00E+00
Meta-clone 4069	4,70E-02	5,20E-01	4,70E-02	5,07E-01	1,00E+00	1,00E+00
Meta-clone 4700	4,71E-02	5,20E-01	4,71E-02	5,07E-01	1,00E+00	1,00E+00
Meta-clone 6116	4,71E-02	5,20E-01	4,71E-02	5,07E-01	1,00E+00	1,00E+00
Meta-clone 2317	4,72E-02	5,20E-01	4,72E-02	5,07E-01	1,00E+00	1,00E+00
Meta-clone 4591	4,73E-02	5,20E-01	4,73E-02	5,07E-01	1,00E+00	1,00E+00
Meta-clone 6758	4,73E-02	5,20E-01	4,73E-02	5,07E-01	1,00E+00	1,00E+00
Meta-clone 9579	4,73E-02	5,20E-01	4,73E-02	5,07E-01	1,00E+00	1,00E+00
Meta-clone 2330	4,73E-02	5,20E-01	4,73E-02	5,07E-01	1,00E+00	1,00E+00
Meta-clone 3145	4,76E-02	5,20E-01	4,76E-02	5,07E-01	1,00E+00	1,00E+00
Meta-clone 5301	4,78E-02	5,20E-01	4,78E-02	5,07E-01	1,00E+00	1,00E+00
Meta-clone 5489	4,78E-02	5,20E-01	4,78E-02	5,07E-01	1,00E+00	1,00E+00
Meta-clone 3480	4,80E-02	5,20E-01	4,80E-02	5,07E-01	1,00E+00	1,00E+00
Meta-clone 25225	4,81E-02	5,20E-01	4,81E-02	5,07E-01	1,00E+00	1,00E+00
Meta-clone 8267	4,81E-02	5,20E-01	4,81E-02	5,07E-01	1,00E+00	1,00E+00
Meta-clone 1072	4,83E-02	5,20E-01	4,83E-02	5,07E-01	1,00E+00	1,00E+00
Meta-clone 4314	4,83E-02	5,20E-01	4,83E-02	5,07E-01	1,00E+00	1,00E+00
Meta-clone 8600	4,83E-02	5,20E-01	4,83E-02	5,07E-01	1,00E+00	1,00E+00
Meta-clone 8514	4,84E-02	5,20E-01	4,84E-02	5,07E-01	1,00E+00	1,00E+00
Meta-clone 5217	4,88E-02	5,20E-01	4,88E-02	5,07E-01	1,00E+00	1,00E+00
Meta-clone 7818	4,89E-02	5,20E-01	4,89E-02	5,07E-01	1,00E+00	1,00E+00
Meta-clone 32266	4,91E-02	5,20E-01	4,91E-02	5,07E-01	1,00E+00	1,00E+00
Meta-clone 11249	4,91E-02	5,20E-01	4,91E-02	5,07E-01	1,00E+00	1,00E+00
Meta-clone 10176	4,91E-02	5,20E-01	4,91E-02	5,07E-01	1,00E+00	1,00E+00
Meta-clone 8943	4,92E-02	5,20E-01	4,92E-02	5,07E-01	1,00E+00	1,00E+00
Meta-clone 9136	4,93E-02	5,20E-01	4,93E-02	5,07E-01	1,00E+00	1,00E+00
Meta-clone 2735	4,95E-02	5,20E-01	4,95E-02	5,07E-01	1,00E+00	1,00E+00
Meta-clone 6927	4,95E-02	5,20E-01	4,95E-02	5,07E-01	1,00E+00	1,00E+00
Meta-clone 23741	4,95E-02	5,20E-01	4,95E-02	5,07E-01	1,00E+00	1,00E+00
Meta-clone 559	4,98E-02	5,20E-01	1,64E-02	5,07E-01	6,24E-01	1,00E+00
Meta-clone 9681	4,99E-02	5,20E-01	4,99E-02	5,07E-01	1,00E+00	1,00E+00
Meta-clone 528	4,99E-02	5,20E-01	1,99E-02	5,07E-01	4,48E-01	1,00E+00
Meta-clone 7661	4,99E-02	5,20E-01	4,99E-02	5,07E-01	1,00E+00	1,00E+00
Meta-clone 9424	4,99E-02	5,20E-01	4,99E-02	5,07E-01	1,00E+00	1,00E+00
Meta-clone 8638	5,00E-02	5,20E-01	5,00E-02	5,07E-01	1,00E+00	1,00E+00
Meta-clone 8295	5,01E-02	5,20E-01	5,01E-02	5,07E-01	1,00E+00	1,00E+00
Meta-clone 8486	5,03E-02	5,20E-01	5,03E-02	5,07E-01	1,00E+00	1,00E+00
Meta-clone 9244	5,04E-02	5,20E-01	5,04E-02	5,07E-01	1,00E+00	1,00E+00
Meta-clone 8602	5,05E-02	5,20E-01	5,05E-02	5,07E-01	1,00E+00	1,00E+00
Meta-clone 10713	5,08E-02	5,20E-01	5,08E-02	5,07E-01	1,00E+00	1,00E+00
Meta-clone 8365	5,09E-02	5,20E-01	5,09E-02	5,07E-01	1,00E+00	1,00E+00
Meta-clone 9672	5,10E-02	5,20E-01	5,10E-02	5,07E-01	1,00E+00	1,00E+00
Meta-clone 8727	5,10E-02	5,20E-01	5,10E-02	5,07E-01	1,00E+00	1,00E+00
Meta-clone 4446	5,11E-02	5,20E-01	5,11E-02	5,07E-01	1,00E+00	1,00E+00
Meta-clone 6792	5,11E-02	5,20E-01	5,11E-02	5,07E-01	1,00E+00	1,00E+00
Meta-clone 5816	5,11E-02	5,20E-01	5,11E-02	5,07E-01	1,00E+00	1,00E+00
Meta-clone 1148	5,12E-02	5,20E-01	5,12E-02	5,07E-01	1,00E+00	1,00E+00
Meta-clone 39507	5,14E-02	5,20E-01	5,14E-02	5,07E-01	1,00E+00	1,00E+00
Meta-clone 6201	5,16E-02	5,20E-01	5,16E-02	5,07E-01	1,00E+00	1,00E+00
Meta-clone 1589	5,16E-02	5,20E-01	5,16E-02	5,07E-01	1,00E+00	1,00E+00
Meta-clone 7988	5,20E-02	5,20E-01	5,20E-02	5,07E-01	1,00E+00	1,00E+00
Meta-clone 7404	5,21E-02	5,20E-01	5,21E-02	5,07E-01	1,00E+00	1,00E+00
Meta-clone 4134	5,21E-02	5,20E-01	5,21E-02	5,07E-01	1,00E+00	1,00E+00
Meta-clone 10113	5,22E-02	5,20E-01	5,22E-02	5,07E-01	1,00E+00	1,00E+00
Meta-clone 5416	5,24E-02	5,20E-01	5,24E-02	5,07E-01	1,00E+00	1,00E+00
Meta-clone 5016	5,24E-02	5,20E-01	5,24E-02	5,07E-01	1,00E+00	1,00E+00
Meta-clone 10755	5,25E-02	5,20E-01	5,25E-02	5,07E-01	1,00E+00	1,00E+00
Meta-clone 5025	5,25E-02	5,20E-01	5,25E-02	5,07E-01	1,00E+00	1,00E+00
Meta-clone 3115	5,27E-02	5,20E-01	5,27E-02	5,07E-01	1,00E+00	1,00E+00
Meta-clone 4760	5,31E-02	5,20E-01	5,31E-02	5,07E-01	1,00E+00	1,00E+00
Meta-clone 7549	5,33E-02	5,20E-01	5,33E-02	5,07E-01	1,00E+00	1,00E+00
Meta-clone 9196	5,34E-02	5,20E-01	5,34E-02	5,07E-01	1,00E+00	1,00E+00
Meta-clone 10515	5,37E-02	5,20E-01	5,37E-02	5,07E-01	1,00E+00	1,00E+00
Meta-clone 6905	5,37E-02	5,20E-01	5,37E-02	5,07E-01	1,00E+00	1,00E+00
Meta-clone 5759	5,37E-02	5,20E-01	5,37E-02	5,07E-01	1,00E+00	1,00E+00
Meta-clone 10975	5,38E-02	5,20E-01	5,38E-02	5,07E-01	1,00E+00	1,00E+00
Meta-clone 1749	5,39E-02	5,20E-01	2,05E-02	5,07E-01	4,92E-01	1,00E+00
Meta-clone 10831	5,40E-02	5,20E-01	5,40E-02	5,07E-01	1,00E+00	1,00E+00
Meta-clone 4152	5,42E-02	5,20E-01	5,42E-02	5,07E-01	1,00E+00	1,00E+00
Meta-clone 10901	5,42E-02	5,20E-01	5,42E-02	5,07E-01	1,00E+00	1,00E+00
Meta-clone 1954	5,42E-02	5,20E-01	1,79E-02	5,07E-01	6,37E-01	1,00E+00
Meta-clone 11623	5,42E-02	5,20E-01	5,42E-02	5,07E-01	1,00E+00	1,00E+00
Meta-clone 7722	5,43E-02	5,20E-01	5,43E-02	5,07E-01	1,00E+00	1,00E+00
Meta-clone 11612	5,45E-02	5,20E-01	5,45E-02	5,07E-01	1,00E+00	1,00E+00
Meta-clone 9256	5,48E-02	5,20E-01	5,48E-02	5,07E-01	1,00E+00	1,00E+00
Meta-clone 8199	5,50E-02	5,20E-01	5,50E-02	5,07E-01	1,00E+00	1,00E+00
Meta-clone 11573	5,53E-02	5,20E-01	5,53E-02	5,07E-01	1,00E+00	1,00E+00
Meta-clone 31331	5,54E-02	5,20E-01	5,54E-02	5,07E-01	1,00E+00	1,00E+00
Meta-clone 9189	5,55E-02	5,20E-01	5,55E-02	5,07E-01	1,00E+00	1,00E+00
Meta-clone 4466	5,56E-02	5,20E-01	5,56E-02	5,07E-01	1,00E+00	1,00E+00
Meta-clone 22769	5,57E-02	5,20E-01	5,57E-02	5,07E-01	1,00E+00	1,00E+00
Meta-clone 8972	5,58E-02	5,20E-01	5,58E-02	5,07E-01	1,00E+00	1,00E+00
Meta-clone 29667	5,58E-02	5,20E-01	5,58E-02	5,07E-01	1,00E+00	1,00E+00
Meta-clone 5107	5,59E-02	5,20E-01	5,59E-02	5,07E-01	1,00E+00	1,00E+00
Meta-clone 4203	5,59E-02	5,20E-01	5,59E-02	5,07E-01	1,00E+00	1,00E+00
Meta-clone 3166	5,59E-02	5,20E-01	5,59E-02	5,07E-01	1,00E+00	1,00E+00
Meta-clone 11482	5,60E-02	5,20E-01	5,60E-02	5,07E-01	1,00E+00	1,00E+00
Meta-clone 4482	5,60E-02	5,20E-01	5,60E-02	5,07E-01	1,00E+00	1,00E+00
Meta-clone 11422	5,62E-02	5,20E-01	5,62E-02	5,07E-01	1,00E+00	1,00E+00
Meta-clone 4068	5,64E-02	5,20E-01	5,64E-02	5,07E-01	1,00E+00	1,00E+00
Meta-clone 2918	5,66E-02	5,20E-01	5,66E-02	5,07E-01	1,00E+00	1,00E+00
Meta-clone 2906	5,67E-02	5,20E-01	5,67E-02	5,07E-01	1,00E+00	1,00E+00
Meta-clone 11678	5,68E-02	5,20E-01	5,68E-02	5,07E-01	1,00E+00	1,00E+00
Meta-clone 7226	5,68E-02	5,20E-01	5,68E-02	5,07E-01	1,00E+00	1,00E+00
Meta-clone 8450	5,68E-02	5,20E-01	5,68E-02	5,07E-01	1,00E+00	1,00E+00
Meta-clone 4702	5,69E-02	5,20E-01	5,69E-02	5,07E-01	1,00E+00	1,00E+00
Meta-clone 7247	5,70E-02	5,20E-01	5,70E-02	5,07E-01	1,00E+00	1,00E+00
Meta-clone 11254	5,70E-02	5,20E-01	5,70E-02	5,07E-01	1,00E+00	1,00E+00
Meta-clone 453	5,71E-02	5,20E-01	1,77E-02	5,07E-01	7,45E-01	1,00E+00
Meta-clone 880	5,72E-02	5,20E-01	5,72E-02	5,07E-01	1,00E+00	1,00E+00
Meta-clone 6469	5,72E-02	5,20E-01	5,72E-02	5,07E-01	1,00E+00	1,00E+00
Meta-clone 7959	5,74E-02	5,20E-01	5,74E-02	5,07E-01	1,00E+00	1,00E+00
Meta-clone 10499	5,75E-02	5,20E-01	5,75E-02	5,07E-01	1,00E+00	1,00E+00
Meta-clone 7260	5,75E-02	5,20E-01	5,75E-02	5,07E-01	1,00E+00	1,00E+00
Meta-clone 20000	5,75E-02	5,20E-01	5,75E-02	5,07E-01	1,00E+00	1,00E+00
Meta-clone 4960	5,76E-02	5,20E-01	5,76E-02	5,07E-01	1,00E+00	1,00E+00
Meta-clone 3066	5,76E-02	5,20E-01	5,76E-02	5,07E-01	1,00E+00	1,00E+00
Meta-clone 10811	5,76E-02	5,20E-01	5,76E-02	5,07E-01	1,00E+00	1,00E+00
Meta-clone 10979	5,78E-02	5,20E-01	5,78E-02	5,07E-01	1,00E+00	1,00E+00
Meta-clone 9640	5,78E-02	5,20E-01	5,78E-02	5,07E-01	1,00E+00	1,00E+00
Meta-clone 10261	5,80E-02	5,20E-01	5,80E-02	5,07E-01	1,00E+00	1,00E+00
Meta-clone 9259	5,80E-02	5,20E-01	5,80E-02	5,07E-01	1,00E+00	1,00E+00
Meta-clone 10180	5,81E-02	5,20E-01	5,81E-02	5,07E-01	1,00E+00	1,00E+00
Meta-clone 5059	5,81E-02	5,20E-01	5,81E-02	5,07E-01	1,00E+00	1,00E+00
Meta-clone 8357	5,83E-02	5,20E-01	5,83E-02	5,07E-01	1,00E+00	1,00E+00
Meta-clone 7316	5,83E-02	5,20E-01	5,83E-02	5,07E-01	1,00E+00	1,00E+00
Meta-clone 10921	5,84E-02	5,20E-01	5,84E-02	5,07E-01	1,00E+00	1,00E+00
Meta-clone 1410	5,85E-02	5,20E-01	5,85E-02	5,07E-01	1,00E+00	1,00E+00
Meta-clone 29640	5,92E-02	5,20E-01	5,92E-02	5,07E-01	1,00E+00	1,00E+00
Meta-clone 6344	5,93E-02	5,20E-01	5,93E-02	5,07E-01	1,00E+00	1,00E+00
Meta-clone 3111	5,94E-02	5,20E-01	5,94E-02	5,07E-01	1,00E+00	1,00E+00
Meta-clone 22652	5,96E-02	5,20E-01	5,96E-02	5,07E-01	1,00E+00	1,00E+00
Meta-clone 4106	5,97E-02	5,20E-01	5,97E-02	5,07E-01	1,00E+00	1,00E+00
Meta-clone 6795	5,99E-02	5,20E-01	5,99E-02	5,07E-01	1,00E+00	1,00E+00
Meta-clone 8714	5,99E-02	5,20E-01	5,99E-02	5,07E-01	1,00E+00	1,00E+00
Meta-clone 2155	6,00E-02	5,20E-01	6,00E-02	5,07E-01	1,00E+00	1,00E+00
Meta-clone 4967	6,01E-02	5,20E-01	6,01E-02	5,07E-01	1,00E+00	1,00E+00
Meta-clone 2643	6,02E-02	5,20E-01	6,02E-02	5,07E-01	1,00E+00	1,00E+00
Meta-clone 6527	6,02E-02	5,20E-01	6,02E-02	5,07E-01	1,00E+00	1,00E+00
Meta-clone 11341	6,03E-02	5,20E-01	6,03E-02	5,07E-01	1,00E+00	1,00E+00
Meta-clone 10862	6,03E-02	5,20E-01	6,03E-02	5,07E-01	1,00E+00	1,00E+00
Meta-clone 6557	6,03E-02	5,20E-01	6,03E-02	5,07E-01	1,00E+00	1,00E+00
Meta-clone 4167	6,05E-02	5,20E-01	6,05E-02	5,07E-01	1,00E+00	1,00E+00
Meta-clone 9378	6,05E-02	5,20E-01	6,05E-02	5,07E-01	1,00E+00	1,00E+00
Meta-clone 9247	6,07E-02	5,20E-01	6,07E-02	5,07E-01	1,00E+00	1,00E+00
Meta-clone 6042	6,07E-02	5,20E-01	6,07E-02	5,07E-01	1,00E+00	1,00E+00
Meta-clone 8663	6,08E-02	5,20E-01	6,08E-02	5,07E-01	1,00E+00	1,00E+00
Meta-clone 4098	6,09E-02	5,20E-01	6,09E-02	5,07E-01	1,00E+00	1,00E+00
Meta-clone 6494	6,10E-02	5,20E-01	6,10E-02	5,07E-01	1,00E+00	1,00E+00
Meta-clone 11533	6,11E-02	5,20E-01	6,11E-02	5,07E-01	1,00E+00	1,00E+00
Meta-clone 6883	6,13E-02	5,20E-01	6,13E-02	5,07E-01	1,00E+00	1,00E+00
Meta-clone 7950	6,13E-02	5,20E-01	6,13E-02	5,07E-01	1,00E+00	1,00E+00
Meta-clone 7086	6,14E-02	5,20E-01	6,14E-02	5,07E-01	1,00E+00	1,00E+00
Meta-clone 5833	6,15E-02	5,20E-01	6,15E-02	5,07E-01	1,00E+00	1,00E+00
Meta-clone 6358	6,16E-02	5,20E-01	6,16E-02	5,07E-01	1,00E+00	1,00E+00
Meta-clone 6680	6,16E-02	5,20E-01	6,16E-02	5,07E-01	1,00E+00	1,00E+00
Meta-clone 8549	6,16E-02	5,20E-01	6,16E-02	5,07E-01	1,00E+00	1,00E+00
Meta-clone 38233	6,17E-02	5,20E-01	6,17E-02	5,07E-01	1,00E+00	1,00E+00
Meta-clone 10814	6,17E-02	5,20E-01	6,17E-02	5,07E-01	1,00E+00	1,00E+00
Meta-clone 1307	6,17E-02	5,20E-01	6,17E-02	5,07E-01	1,00E+00	1,00E+00
Meta-clone 5873	6,20E-02	5,20E-01	6,20E-02	5,07E-01	1,00E+00	1,00E+00
Meta-clone 1747	6,20E-02	5,20E-01	2,71E-02	5,07E-01	4,10E-01	1,00E+00
Meta-clone 55	6,20E-02	5,20E-01	1,86E-02	5,07E-01	8,77E-01	1,00E+00
Meta-clone 10504	6,21E-02	5,20E-01	6,21E-02	5,07E-01	1,00E+00	1,00E+00
Meta-clone 42573	6,21E-02	5,20E-01	6,21E-02	5,07E-01	1,00E+00	1,00E+00
Meta-clone 9251	6,22E-02	5,20E-01	6,22E-02	5,07E-01	1,00E+00	1,00E+00
Meta-clone 3450	6,22E-02	5,20E-01	6,22E-02	5,07E-01	1,00E+00	1,00E+00
Meta-clone 8487	6,23E-02	5,20E-01	6,23E-02	5,07E-01	1,00E+00	1,00E+00
Meta-clone 2998	6,26E-02	5,20E-01	6,26E-02	5,07E-01	1,00E+00	1,00E+00
Meta-clone 7385	6,26E-02	5,20E-01	6,26E-02	5,07E-01	1,00E+00	1,00E+00
Meta-clone 2370	6,28E-02	5,20E-01	6,28E-02	5,07E-01	1,00E+00	1,00E+00
Meta-clone 4962	6,28E-02	5,20E-01	6,28E-02	5,07E-01	1,00E+00	1,00E+00
Meta-clone 7983	6,29E-02	5,20E-01	6,29E-02	5,07E-01	1,00E+00	1,00E+00
Meta-clone 1773	6,31E-02	5,20E-01	6,31E-02	5,07E-01	1,00E+00	1,00E+00
Meta-clone 5925	6,31E-02	5,20E-01	6,31E-02	5,07E-01	1,00E+00	1,00E+00
Meta-clone 4344	6,33E-02	5,20E-01	6,33E-02	5,07E-01	1,00E+00	1,00E+00
Meta-clone 9159	6,33E-02	5,20E-01	6,33E-02	5,07E-01	1,00E+00	1,00E+00
Meta-clone 6518	6,34E-02	5,20E-01	6,34E-02	5,07E-01	1,00E+00	1,00E+00
Meta-clone 4231	6,38E-02	5,20E-01	6,38E-02	5,07E-01	1,00E+00	1,00E+00
Meta-clone 6634	6,40E-02	5,20E-01	6,40E-02	5,07E-01	1,00E+00	1,00E+00
Meta-clone 8506	6,42E-02	5,20E-01	6,42E-02	5,07E-01	1,00E+00	1,00E+00
Meta-clone 8377	6,43E-02	5,20E-01	6,43E-02	5,07E-01	1,00E+00	1,00E+00
Meta-clone 8849	6,45E-02	5,20E-01	6,45E-02	5,07E-01	1,00E+00	1,00E+00
Meta-clone 4405	6,47E-02	5,20E-01	6,47E-02	5,07E-01	1,00E+00	1,00E+00
Meta-clone 1411	6,48E-02	5,20E-01	6,48E-02	5,07E-01	1,00E+00	1,00E+00
Meta-clone 33018	6,49E-02	5,20E-01	6,49E-02	5,07E-01	1,00E+00	1,00E+00
Meta-clone 6949	6,50E-02	5,20E-01	6,50E-02	5,07E-01	1,00E+00	1,00E+00
Meta-clone 11112	6,51E-02	5,20E-01	6,51E-02	5,07E-01	1,00E+00	1,00E+00
Meta-clone 2386	6,51E-02	5,20E-01	1,95E-02	5,07E-01	9,21E-01	1,00E+00
Meta-clone 10433	6,51E-02	5,20E-01	6,51E-02	5,07E-01	1,00E+00	1,00E+00
Meta-clone 9584	6,52E-02	5,20E-01	6,52E-02	5,07E-01	1,00E+00	1,00E+00
Meta-clone 1519	6,52E-02	5,20E-01	6,52E-02	5,07E-01	1,00E+00	1,00E+00
Meta-clone 560	6,53E-02	5,20E-01	6,53E-02	5,07E-01	1,00E+00	1,00E+00
Meta-clone 5748	6,53E-02	5,20E-01	6,53E-02	5,07E-01	1,00E+00	1,00E+00
Meta-clone 4376	6,55E-02	5,20E-01	6,55E-02	5,07E-01	1,00E+00	1,00E+00
Meta-clone 30074	6,55E-02	5,20E-01	6,55E-02	5,07E-01	1,00E+00	1,00E+00
Meta-clone 11584	6,58E-02	5,20E-01	6,58E-02	5,07E-01	1,00E+00	1,00E+00
Meta-clone 6265	6,58E-02	5,20E-01	6,58E-02	5,07E-01	1,00E+00	1,00E+00
Meta-clone 145	6,60E-02	5,20E-01	6,03E-02	5,07E-01	1,67E-01	1,00E+00
Meta-clone 7167	6,60E-02	5,20E-01	6,60E-02	5,07E-01	1,00E+00	1,00E+00
Meta-clone 4049	6,62E-02	5,20E-01	6,62E-02	5,07E-01	1,00E+00	1,00E+00
Meta-clone 11447	6,62E-02	5,20E-01	6,62E-02	5,07E-01	1,00E+00	1,00E+00
Meta-clone 29258	6,62E-02	5,20E-01	6,62E-02	5,07E-01	1,00E+00	1,00E+00
Meta-clone 8621	6,62E-02	5,20E-01	6,62E-02	5,07E-01	1,00E+00	1,00E+00
Meta-clone 6352	6,63E-02	5,20E-01	6,63E-02	5,07E-01	1,00E+00	1,00E+00
Meta-clone 6867	6,64E-02	5,20E-01	6,64E-02	5,07E-01	1,00E+00	1,00E+00
Meta-clone 5536	6,65E-02	5,20E-01	6,65E-02	5,07E-01	1,00E+00	1,00E+00
Meta-clone 10274	6,67E-02	5,20E-01	6,67E-02	5,07E-01	1,00E+00	1,00E+00
Meta-clone 8594	6,67E-02	5,20E-01	6,67E-02	5,07E-01	1,00E+00	1,00E+00
Meta-clone 6052	6,68E-02	5,20E-01	6,68E-02	5,07E-01	1,00E+00	1,00E+00
Meta-clone 577	6,69E-02	5,20E-01	6,69E-02	5,07E-01	1,00E+00	1,00E+00
Meta-clone 8555	6,69E-02	5,20E-01	6,69E-02	5,07E-01	1,00E+00	1,00E+00
Meta-clone 649	6,70E-02	5,20E-01	1,20E-01	5,70E-01	8,36E-02	1,00E+00
Meta-clone 43201	6,72E-02	5,20E-01	6,72E-02	5,07E-01	1,00E+00	1,00E+00
Meta-clone 8805	6,72E-02	5,20E-01	6,72E-02	5,07E-01	1,00E+00	1,00E+00
Meta-clone 5630	6,72E-02	5,20E-01	6,72E-02	5,07E-01	1,00E+00	1,00E+00
Meta-clone 2408	6,72E-02	5,20E-01	6,72E-02	5,07E-01	1,00E+00	1,00E+00
Meta-clone 4180	6,75E-02	5,20E-01	6,75E-02	5,07E-01	1,00E+00	1,00E+00
Meta-clone 11273	6,76E-02	5,20E-01	6,76E-02	5,07E-01	1,00E+00	1,00E+00
Meta-clone 6766	6,77E-02	5,20E-01	6,77E-02	5,07E-01	1,00E+00	1,00E+00
Meta-clone 5684	6,77E-02	5,20E-01	6,77E-02	5,07E-01	1,00E+00	1,00E+00
Meta-clone 8397	6,77E-02	5,20E-01	6,77E-02	5,07E-01	1,00E+00	1,00E+00
Meta-clone 6543	6,78E-02	5,20E-01	6,78E-02	5,07E-01	1,00E+00	1,00E+00
Meta-clone 2969	6,80E-02	5,20E-01	6,80E-02	5,07E-01	1,00E+00	1,00E+00
Meta-clone 8476	6,80E-02	5,20E-01	6,80E-02	5,07E-01	1,00E+00	1,00E+00
Meta-clone 33865	6,82E-02	5,20E-01	6,82E-02	5,07E-01	1,00E+00	1,00E+00
Meta-clone 7036	6,83E-02	5,20E-01	6,83E-02	5,07E-01	1,00E+00	1,00E+00
Meta-clone 10022	6,83E-02	5,20E-01	6,83E-02	5,07E-01	1,00E+00	1,00E+00
Meta-clone 11462	6,84E-02	5,20E-01	6,84E-02	5,07E-01	1,00E+00	1,00E+00
Meta-clone 10016	6,86E-02	5,20E-01	6,86E-02	5,07E-01	1,00E+00	1,00E+00
Meta-clone 4205	6,87E-02	5,20E-01	6,87E-02	5,07E-01	1,00E+00	1,00E+00
Meta-clone 37933	6,92E-02	5,20E-01	6,92E-02	5,07E-01	1,00E+00	1,00E+00
Meta-clone 1597	6,94E-02	5,20E-01	6,94E-02	5,07E-01	1,00E+00	1,00E+00
Meta-clone 133	6,95E-02	5,20E-01	2,11E-02	5,07E-01	8,94E-01	1,00E+00
Meta-clone 6714	6,95E-02	5,20E-01	6,95E-02	5,07E-01	1,00E+00	1,00E+00
Meta-clone 37206	6,96E-02	5,20E-01	6,96E-02	5,07E-01	1,00E+00	1,00E+00
Meta-clone 22623	6,98E-02	5,20E-01	6,98E-02	5,07E-01	1,00E+00	1,00E+00
Meta-clone 8385	6,98E-02	5,20E-01	6,98E-02	5,07E-01	1,00E+00	1,00E+00
Meta-clone 1565	6,99E-02	5,20E-01	6,99E-02	5,07E-01	1,00E+00	1,00E+00
Meta-clone 5553	6,99E-02	5,20E-01	6,99E-02	5,07E-01	1,00E+00	1,00E+00
Meta-clone 7652	7,00E-02	5,20E-01	7,00E-02	5,07E-01	1,00E+00	1,00E+00
Meta-clone 192	7,01E-02	5,20E-01	4,22E-01	8,82E-01	3,07E-02	1,00E+00
Meta-clone 5711	7,02E-02	5,20E-01	7,02E-02	5,07E-01	1,00E+00	1,00E+00
Meta-clone 1440	7,02E-02	5,20E-01	7,02E-02	5,07E-01	1,00E+00	1,00E+00
Meta-clone 8479	7,03E-02	5,20E-01	7,03E-02	5,07E-01	1,00E+00	1,00E+00
Meta-clone 6863	7,06E-02	5,20E-01	7,06E-02	5,07E-01	1,00E+00	1,00E+00
Meta-clone 7869	7,06E-02	5,20E-01	7,06E-02	5,07E-01	1,00E+00	1,00E+00
Meta-clone 11514	7,06E-02	5,20E-01	7,06E-02	5,07E-01	1,00E+00	1,00E+00
Meta-clone 8182	7,06E-02	5,20E-01	7,06E-02	5,07E-01	1,00E+00	1,00E+00
Meta-clone 11428	7,07E-02	5,20E-01	7,07E-02	5,07E-01	1,00E+00	1,00E+00
Meta-clone 836	7,07E-02	5,20E-01	2,13E-02	5,07E-01	9,95E-01	1,00E+00
Meta-clone 8757	7,08E-02	5,20E-01	7,08E-02	5,07E-01	1,00E+00	1,00E+00
Meta-clone 9760	7,08E-02	5,20E-01	7,08E-02	5,07E-01	1,00E+00	1,00E+00
Meta-clone 10070	7,10E-02	5,20E-01	7,10E-02	5,07E-01	1,00E+00	1,00E+00
Meta-clone 10410	7,13E-02	5,20E-01	7,13E-02	5,07E-01	1,00E+00	1,00E+00
Meta-clone 4572	7,14E-02	5,20E-01	7,14E-02	5,07E-01	1,00E+00	1,00E+00
Meta-clone 9750	7,15E-02	5,20E-01	7,15E-02	5,07E-01	1,00E+00	1,00E+00
Meta-clone 11003	7,17E-02	5,20E-01	7,17E-02	5,07E-01	1,00E+00	1,00E+00
Meta-clone 7793	7,17E-02	5,20E-01	7,17E-02	5,07E-01	1,00E+00	1,00E+00
Meta-clone 2033	7,18E-02	5,20E-01	7,18E-02	5,07E-01	1,00E+00	1,00E+00
Meta-clone 7000	7,20E-02	5,20E-01	7,20E-02	5,07E-01	1,00E+00	1,00E+00
Meta-clone 3033	7,20E-02	5,20E-01	7,20E-02	5,07E-01	1,00E+00	1,00E+00
Meta-clone 6492	7,21E-02	5,20E-01	7,21E-02	5,07E-01	1,00E+00	1,00E+00
Meta-clone 8709	7,22E-02	5,20E-01	7,22E-02	5,07E-01	1,00E+00	1,00E+00
Meta-clone 7487	7,23E-02	5,20E-01	7,23E-02	5,07E-01	1,00E+00	1,00E+00
Meta-clone 6403	7,25E-02	5,20E-01	7,25E-02	5,07E-01	1,00E+00	1,00E+00
Meta-clone 11307	7,27E-02	5,20E-01	7,27E-02	5,07E-01	1,00E+00	1,00E+00
Meta-clone 10742	7,31E-02	5,20E-01	7,31E-02	5,07E-01	1,00E+00	1,00E+00
Meta-clone 5057	7,34E-02	5,20E-01	7,34E-02	5,07E-01	1,00E+00	1,00E+00
Meta-clone 10854	7,34E-02	5,20E-01	7,34E-02	5,07E-01	1,00E+00	1,00E+00
Meta-clone 4187	7,35E-02	5,20E-01	7,35E-02	5,07E-01	1,00E+00	1,00E+00
Meta-clone 8697	7,35E-02	5,20E-01	7,35E-02	5,07E-01	1,00E+00	1,00E+00
Meta-clone 20450	7,36E-02	5,20E-01	7,36E-02	5,07E-01	1,00E+00	1,00E+00
Meta-clone 7694	7,38E-02	5,20E-01	7,38E-02	5,07E-01	1,00E+00	1,00E+00
Meta-clone 8040	7,38E-02	5,20E-01	7,38E-02	5,07E-01	1,00E+00	1,00E+00
Meta-clone 2461	7,39E-02	5,20E-01	7,39E-02	5,07E-01	1,00E+00	1,00E+00
Meta-clone 8457	7,40E-02	5,20E-01	7,40E-02	5,07E-01	1,00E+00	1,00E+00
Meta-clone 7670	7,41E-02	5,20E-01	7,41E-02	5,07E-01	1,00E+00	1,00E+00
Meta-clone 4400	7,43E-02	5,20E-01	7,43E-02	5,07E-01	1,00E+00	1,00E+00
Meta-clone 10519	7,43E-02	5,20E-01	7,43E-02	5,07E-01	1,00E+00	1,00E+00
Meta-clone 21	7,43E-02	5,20E-01	7,89E-01	8,99E-01	2,36E-02	1,00E+00
Meta-clone 4129	7,43E-02	5,20E-01	7,43E-02	5,07E-01	1,00E+00	1,00E+00
Meta-clone 4055	7,44E-02	5,20E-01	7,44E-02	5,07E-01	1,00E+00	1,00E+00
Meta-clone 8667	7,45E-02	5,20E-01	7,45E-02	5,07E-01	1,00E+00	1,00E+00
Meta-clone 7482	7,46E-02	5,20E-01	7,46E-02	5,07E-01	1,00E+00	1,00E+00
Meta-clone 41264	7,51E-02	5,20E-01	7,51E-02	5,07E-01	1,00E+00	1,00E+00
Meta-clone 10135	7,56E-02	5,20E-01	7,56E-02	5,07E-01	1,00E+00	1,00E+00
Meta-clone 7431	7,60E-02	5,20E-01	7,60E-02	5,07E-01	1,00E+00	1,00E+00
Meta-clone 9226	7,62E-02	5,20E-01	7,62E-02	5,07E-01	1,00E+00	1,00E+00
Meta-clone 6022	7,63E-02	5,20E-01	7,63E-02	5,07E-01	1,00E+00	1,00E+00
Meta-clone 7665	7,63E-02	5,20E-01	7,63E-02	5,07E-01	1,00E+00	1,00E+00
Meta-clone 6077	7,64E-02	5,20E-01	7,64E-02	5,07E-01	1,00E+00	1,00E+00
Meta-clone 11362	7,64E-02	5,20E-01	7,64E-02	5,07E-01	1,00E+00	1,00E+00
Meta-clone 9796	7,64E-02	5,20E-01	7,64E-02	5,07E-01	1,00E+00	1,00E+00
Meta-clone 8599	7,66E-02	5,20E-01	7,66E-02	5,07E-01	1,00E+00	1,00E+00
Meta-clone 2098	7,68E-02	5,20E-01	7,68E-02	5,07E-01	1,00E+00	1,00E+00
Meta-clone 1168	7,70E-02	5,20E-01	7,70E-02	5,07E-01	1,00E+00	1,00E+00
Meta-clone 6869	7,70E-02	5,20E-01	7,70E-02	5,07E-01	1,00E+00	1,00E+00
Meta-clone 7071	7,71E-02	5,20E-01	7,71E-02	5,07E-01	1,00E+00	1,00E+00
Meta-clone 11421	7,71E-02	5,20E-01	7,71E-02	5,07E-01	1,00E+00	1,00E+00
Meta-clone 11006	7,73E-02	5,20E-01	7,73E-02	5,07E-01	1,00E+00	1,00E+00
Meta-clone 1662	7,74E-02	5,20E-01	7,74E-02	5,07E-01	1,00E+00	1,00E+00
Meta-clone 10542	7,75E-02	5,20E-01	7,75E-02	5,07E-01	1,00E+00	1,00E+00
Meta-clone 11483	7,75E-02	5,20E-01	7,75E-02	5,07E-01	1,00E+00	1,00E+00
Meta-clone 11469	7,76E-02	5,20E-01	7,76E-02	5,07E-01	1,00E+00	1,00E+00
Meta-clone 5910	7,79E-02	5,20E-01	7,79E-02	5,07E-01	1,00E+00	1,00E+00
Meta-clone 9621	7,81E-02	5,20E-01	7,81E-02	5,07E-01	1,00E+00	1,00E+00
Meta-clone 7846	7,81E-02	5,20E-01	7,81E-02	5,07E-01	1,00E+00	1,00E+00
Meta-clone 5442	7,81E-02	5,20E-01	7,81E-02	5,07E-01	1,00E+00	1,00E+00
Meta-clone 42903	7,83E-02	5,20E-01	7,83E-02	5,07E-01	1,00E+00	1,00E+00
Meta-clone 415	7,83E-02	5,20E-01	7,83E-02	5,07E-01	1,00E+00	1,00E+00
Meta-clone 1739	7,84E-02	5,20E-01	7,84E-02	5,07E-01	1,00E+00	1,00E+00
Meta-clone 11409	7,84E-02	5,20E-01	7,84E-02	5,07E-01	1,00E+00	1,00E+00
Meta-clone 6735	7,84E-02	5,20E-01	7,84E-02	5,07E-01	1,00E+00	1,00E+00
Meta-clone 8499	7,85E-02	5,20E-01	7,85E-02	5,07E-01	1,00E+00	1,00E+00
Meta-clone 6834	7,85E-02	5,20E-01	7,85E-02	5,07E-01	1,00E+00	1,00E+00
Meta-clone 10936	7,86E-02	5,20E-01	7,86E-02	5,07E-01	1,00E+00	1,00E+00
Meta-clone 11123	7,87E-02	5,20E-01	7,87E-02	5,07E-01	1,00E+00	1,00E+00
Meta-clone 10923	7,87E-02	5,20E-01	7,87E-02	5,07E-01	1,00E+00	1,00E+00
Meta-clone 7568	7,88E-02	5,20E-01	7,88E-02	5,07E-01	1,00E+00	1,00E+00
Meta-clone 5586	7,90E-02	5,20E-01	7,90E-02	5,07E-01	1,00E+00	1,00E+00
Meta-clone 10505	7,93E-02	5,20E-01	7,93E-02	5,07E-01	1,00E+00	1,00E+00
Meta-clone 10481	7,94E-02	5,20E-01	7,94E-02	5,07E-01	1,00E+00	1,00E+00
Meta-clone 8028	7,95E-02	5,20E-01	7,95E-02	5,07E-01	1,00E+00	1,00E+00
Meta-clone 4431	7,95E-02	5,20E-01	7,95E-02	5,07E-01	1,00E+00	1,00E+00
Meta-clone 912	7,96E-02	5,20E-01	7,96E-02	5,07E-01	1,00E+00	1,00E+00
Meta-clone 11221	7,97E-02	5,20E-01	7,97E-02	5,07E-01	1,00E+00	1,00E+00
Meta-clone 11468	7,97E-02	5,20E-01	7,97E-02	5,07E-01	1,00E+00	1,00E+00
Meta-clone 6909	7,98E-02	5,20E-01	7,98E-02	5,07E-01	1,00E+00	1,00E+00
Meta-clone 4966	7,98E-02	5,20E-01	7,98E-02	5,07E-01	1,00E+00	1,00E+00
Meta-clone 7174	7,98E-02	5,20E-01	7,98E-02	5,07E-01	1,00E+00	1,00E+00
Meta-clone 4172	8,01E-02	5,20E-01	8,01E-02	5,07E-01	1,00E+00	1,00E+00
Meta-clone 9985	8,02E-02	5,20E-01	8,02E-02	5,07E-01	1,00E+00	1,00E+00
Meta-clone 9235	8,02E-02	5,20E-01	8,02E-02	5,07E-01	1,00E+00	1,00E+00
Meta-clone 6889	8,02E-02	5,20E-01	8,02E-02	5,07E-01	1,00E+00	1,00E+00
Meta-clone 1628	8,03E-02	5,20E-01	8,03E-02	5,07E-01	1,00E+00	1,00E+00
Meta-clone 7735	8,04E-02	5,20E-01	8,04E-02	5,07E-01	1,00E+00	1,00E+00
Meta-clone 11323	8,05E-02	5,20E-01	8,05E-02	5,07E-01	1,00E+00	1,00E+00
Meta-clone 7683	8,05E-02	5,20E-01	8,05E-02	5,07E-01	1,00E+00	1,00E+00
Meta-clone 8814	8,05E-02	5,20E-01	8,05E-02	5,07E-01	1,00E+00	1,00E+00
Meta-clone 4067	8,07E-02	5,20E-01	8,07E-02	5,07E-01	1,00E+00	1,00E+00
Meta-clone 7672	8,09E-02	5,20E-01	8,09E-02	5,07E-01	1,00E+00	1,00E+00
Meta-clone 5989	8,09E-02	5,20E-01	8,09E-02	5,07E-01	1,00E+00	1,00E+00
Meta-clone 8606	8,09E-02	5,20E-01	8,09E-02	5,07E-01	1,00E+00	1,00E+00
Meta-clone 6603	8,10E-02	5,20E-01	8,10E-02	5,07E-01	1,00E+00	1,00E+00
Meta-clone 2893	8,12E-02	5,20E-01	8,12E-02	5,07E-01	1,00E+00	1,00E+00
Meta-clone 5054	8,12E-02	5,20E-01	8,12E-02	5,07E-01	1,00E+00	1,00E+00
Meta-clone 11108	8,12E-02	5,20E-01	8,12E-02	5,07E-01	1,00E+00	1,00E+00
Meta-clone 30921	8,13E-02	5,20E-01	8,13E-02	5,07E-01	1,00E+00	1,00E+00
Meta-clone 96	8,13E-02	5,20E-01	1,96E-01	7,65E-01	6,72E-02	1,00E+00
Meta-clone 10928	8,13E-02	5,20E-01	8,13E-02	5,07E-01	1,00E+00	1,00E+00
Meta-clone 10889	8,15E-02	5,20E-01	8,15E-02	5,07E-01	1,00E+00	1,00E+00
Meta-clone 32114	8,16E-02	5,20E-01	8,16E-02	5,07E-01	1,00E+00	1,00E+00
Meta-clone 9954	8,17E-02	5,20E-01	8,17E-02	5,07E-01	1,00E+00	1,00E+00
Meta-clone 5845	8,17E-02	5,20E-01	8,17E-02	5,07E-01	1,00E+00	1,00E+00
Meta-clone 6169	8,18E-02	5,20E-01	8,18E-02	5,07E-01	1,00E+00	1,00E+00
Meta-clone 7455	8,18E-02	5,20E-01	8,18E-02	5,07E-01	1,00E+00	1,00E+00
Meta-clone 9677	8,19E-02	5,20E-01	8,19E-02	5,07E-01	1,00E+00	1,00E+00
Meta-clone 4922	8,20E-02	5,20E-01	8,20E-02	5,07E-01	1,00E+00	1,00E+00
Meta-clone 10665	8,20E-02	5,20E-01	8,20E-02	5,07E-01	1,00E+00	1,00E+00
Meta-clone 9827	8,23E-02	5,20E-01	8,23E-02	5,07E-01	1,00E+00	1,00E+00
Meta-clone 5395	8,25E-02	5,20E-01	8,25E-02	5,07E-01	1,00E+00	1,00E+00
Meta-clone 37638	8,25E-02	5,20E-01	8,25E-02	5,07E-01	1,00E+00	1,00E+00
Meta-clone 11247	8,28E-02	5,20E-01	8,28E-02	5,07E-01	1,00E+00	1,00E+00
Meta-clone 3426	8,29E-02	5,20E-01	8,29E-02	5,07E-01	1,00E+00	1,00E+00
Meta-clone 10355	8,31E-02	5,20E-01	8,31E-02	5,07E-01	1,00E+00	1,00E+00
Meta-clone 4471	8,31E-02	5,20E-01	8,31E-02	5,07E-01	1,00E+00	1,00E+00
Meta-clone 340	8,32E-02	5,20E-01	3,21E-02	5,07E-01	5,36E-01	1,00E+00
Meta-clone 8510	8,32E-02	5,20E-01	8,32E-02	5,07E-01	1,00E+00	1,00E+00
Meta-clone 5931	8,36E-02	5,20E-01	8,36E-02	5,07E-01	1,00E+00	1,00E+00
Meta-clone 8669	8,37E-02	5,20E-01	8,37E-02	5,07E-01	1,00E+00	1,00E+00
Meta-clone 1548	8,38E-02	5,20E-01	8,38E-02	5,07E-01	1,00E+00	1,00E+00
Meta-clone 2531	8,39E-02	5,20E-01	8,39E-02	5,07E-01	1,00E+00	1,00E+00
Meta-clone 7842	8,40E-02	5,20E-01	8,40E-02	5,07E-01	1,00E+00	1,00E+00
Meta-clone 28555	8,43E-02	5,20E-01	8,43E-02	5,07E-01	1,00E+00	1,00E+00
Meta-clone 6424	8,44E-02	5,20E-01	8,44E-02	5,07E-01	1,00E+00	1,00E+00
Meta-clone 7581	8,44E-02	5,20E-01	8,44E-02	5,07E-01	1,00E+00	1,00E+00
Meta-clone 10929	8,44E-02	5,20E-01	8,44E-02	5,07E-01	1,00E+00	1,00E+00
Meta-clone 1613	8,45E-02	5,20E-01	8,45E-02	5,07E-01	1,00E+00	1,00E+00
Meta-clone 11089	8,45E-02	5,20E-01	8,45E-02	5,07E-01	1,00E+00	1,00E+00
Meta-clone 6775	8,46E-02	5,20E-01	8,46E-02	5,07E-01	1,00E+00	1,00E+00
Meta-clone 8839	8,46E-02	5,20E-01	8,46E-02	5,07E-01	1,00E+00	1,00E+00
Meta-clone 8670	8,46E-02	5,20E-01	8,46E-02	5,07E-01	1,00E+00	1,00E+00
Meta-clone 5092	8,46E-02	5,20E-01	8,46E-02	5,07E-01	1,00E+00	1,00E+00
Meta-clone 30701	8,47E-02	5,20E-01	8,47E-02	5,07E-01	1,00E+00	1,00E+00
Meta-clone 7539	8,47E-02	5,20E-01	8,47E-02	5,07E-01	1,00E+00	1,00E+00
Meta-clone 10323	8,48E-02	5,20E-01	8,48E-02	5,07E-01	1,00E+00	1,00E+00
Meta-clone 9137	8,48E-02	5,20E-01	8,48E-02	5,07E-01	1,00E+00	1,00E+00
Meta-clone 10587	8,48E-02	5,20E-01	8,48E-02	5,07E-01	1,00E+00	1,00E+00
Meta-clone 11413	8,50E-02	5,20E-01	8,50E-02	5,07E-01	1,00E+00	1,00E+00
Meta-clone 5171	8,51E-02	5,20E-01	8,51E-02	5,07E-01	1,00E+00	1,00E+00
Meta-clone 31809	8,51E-02	5,20E-01	8,51E-02	5,07E-01	1,00E+00	1,00E+00
Meta-clone 6025	8,54E-02	5,20E-01	8,54E-02	5,07E-01	1,00E+00	1,00E+00
Meta-clone 7974	8,54E-02	5,20E-01	8,54E-02	5,07E-01	1,00E+00	1,00E+00
Meta-clone 7925	8,57E-02	5,21E-01	8,57E-02	5,07E-01	1,00E+00	1,00E+00
Meta-clone 5095	8,59E-02	5,22E-01	8,59E-02	5,07E-01	1,00E+00	1,00E+00
Meta-clone 6346	8,61E-02	5,22E-01	8,61E-02	5,07E-01	1,00E+00	1,00E+00
Meta-clone 4204	8,64E-02	5,22E-01	8,64E-02	5,07E-01	1,00E+00	1,00E+00
Meta-clone 32428	8,68E-02	5,22E-01	8,68E-02	5,07E-01	1,00E+00	1,00E+00
Meta-clone 5405	8,74E-02	5,22E-01	8,74E-02	5,07E-01	1,00E+00	1,00E+00
Meta-clone 10352	8,74E-02	5,22E-01	8,74E-02	5,07E-01	1,00E+00	1,00E+00
Meta-clone 10780	8,77E-02	5,22E-01	8,77E-02	5,07E-01	1,00E+00	1,00E+00
Meta-clone 877	8,77E-02	5,22E-01	8,77E-02	5,07E-01	1,00E+00	1,00E+00
Meta-clone 10645	8,79E-02	5,22E-01	8,79E-02	5,07E-01	1,00E+00	1,00E+00
Meta-clone 11070	8,80E-02	5,22E-01	8,80E-02	5,07E-01	1,00E+00	1,00E+00
Meta-clone 8970	8,83E-02	5,22E-01	8,83E-02	5,07E-01	1,00E+00	1,00E+00
Meta-clone 7679	8,84E-02	5,22E-01	8,84E-02	5,07E-01	1,00E+00	1,00E+00
Meta-clone 10569	8,87E-02	5,22E-01	8,87E-02	5,07E-01	1,00E+00	1,00E+00
Meta-clone 1537	8,87E-02	5,22E-01	8,87E-02	5,07E-01	1,00E+00	1,00E+00
Meta-clone 8444	8,88E-02	5,22E-01	8,88E-02	5,07E-01	1,00E+00	1,00E+00
Meta-clone 5570	8,90E-02	5,22E-01	8,90E-02	5,07E-01	1,00E+00	1,00E+00
Meta-clone 3856	8,90E-02	5,22E-01	8,90E-02	5,07E-01	1,00E+00	1,00E+00
Meta-clone 38626	8,90E-02	5,22E-01	8,90E-02	5,07E-01	1,00E+00	1,00E+00
Meta-clone 54	8,92E-02	5,22E-01	3,37E-01	8,82E-01	4,79E-02	1,00E+00
Meta-clone 7462	8,92E-02	5,22E-01	8,92E-02	5,07E-01	1,00E+00	1,00E+00
Meta-clone 9671	8,96E-02	5,22E-01	8,96E-02	5,07E-01	1,00E+00	1,00E+00
Meta-clone 9975	8,97E-02	5,22E-01	8,97E-02	5,07E-01	1,00E+00	1,00E+00
Meta-clone 10396	9,04E-02	5,22E-01	9,04E-02	5,07E-01	1,00E+00	1,00E+00
Meta-clone 8470	9,05E-02	5,22E-01	9,05E-02	5,07E-01	1,00E+00	1,00E+00
Meta-clone 8806	9,06E-02	5,22E-01	9,06E-02	5,07E-01	1,00E+00	1,00E+00
Meta-clone 127	9,08E-02	5,22E-01	3,12E-01	8,82E-01	5,20E-02	1,00E+00
Meta-clone 730	9,10E-02	5,22E-01	9,10E-02	5,07E-01	1,00E+00	1,00E+00
Meta-clone 4779	9,12E-02	5,22E-01	9,12E-02	5,07E-01	1,00E+00	1,00E+00
Meta-clone 7218	9,12E-02	5,22E-01	9,12E-02	5,07E-01	1,00E+00	1,00E+00
Meta-clone 6822	9,13E-02	5,22E-01	9,13E-02	5,07E-01	1,00E+00	1,00E+00
Meta-clone 7328	9,13E-02	5,22E-01	9,13E-02	5,07E-01	1,00E+00	1,00E+00
Meta-clone 9761	9,13E-02	5,22E-01	9,13E-02	5,07E-01	1,00E+00	1,00E+00
Meta-clone 400	9,14E-02	5,22E-01	4,84E-02	5,07E-01	3,46E-01	1,00E+00
Meta-clone 10256	9,16E-02	5,22E-01	9,16E-02	5,07E-01	1,00E+00	1,00E+00
Meta-clone 39826	9,21E-02	5,22E-01	9,21E-02	5,07E-01	1,00E+00	1,00E+00
Meta-clone 44396	9,21E-02	5,22E-01	9,21E-02	5,07E-01	1,00E+00	1,00E+00
Meta-clone 3485	9,21E-02	5,22E-01	9,21E-02	5,07E-01	1,00E+00	1,00E+00
Meta-clone 5302	9,29E-02	5,22E-01	9,29E-02	5,07E-01	1,00E+00	1,00E+00
Meta-clone 26035	9,31E-02	5,22E-01	9,31E-02	5,07E-01	1,00E+00	1,00E+00
Meta-clone 5948	9,32E-02	5,22E-01	9,32E-02	5,07E-01	1,00E+00	1,00E+00
Meta-clone 10996	9,32E-02	5,22E-01	9,32E-02	5,07E-01	1,00E+00	1,00E+00
Meta-clone 756	9,33E-02	5,22E-01	9,33E-02	5,07E-01	1,00E+00	1,00E+00
Meta-clone 4952	9,35E-02	5,22E-01	9,35E-02	5,07E-01	1,00E+00	1,00E+00
Meta-clone 8269	9,35E-02	5,22E-01	9,35E-02	5,07E-01	1,00E+00	1,00E+00
Meta-clone 8533	9,35E-02	5,22E-01	9,35E-02	5,07E-01	1,00E+00	1,00E+00
Meta-clone 3265	9,35E-02	5,22E-01	9,35E-02	5,07E-01	1,00E+00	1,00E+00
Meta-clone 7276	9,37E-02	5,22E-01	9,37E-02	5,07E-01	1,00E+00	1,00E+00
Meta-clone 908	9,37E-02	5,22E-01	4,91E-02	5,07E-01	3,53E-01	1,00E+00
Meta-clone 1517	9,37E-02	5,22E-01	9,37E-02	5,07E-01	1,00E+00	1,00E+00
Meta-clone 8011	9,38E-02	5,22E-01	9,38E-02	5,07E-01	1,00E+00	1,00E+00
Meta-clone 11713	9,38E-02	5,22E-01	9,38E-02	5,07E-01	1,00E+00	1,00E+00
Meta-clone 4971	9,38E-02	5,22E-01	9,38E-02	5,07E-01	1,00E+00	1,00E+00
Meta-clone 11320	9,39E-02	5,22E-01	9,39E-02	5,07E-01	1,00E+00	1,00E+00
Meta-clone 37193	9,40E-02	5,22E-01	9,40E-02	5,07E-01	1,00E+00	1,00E+00
Meta-clone 2912	9,41E-02	5,22E-01	9,41E-02	5,07E-01	1,00E+00	1,00E+00
Meta-clone 10258	9,41E-02	5,22E-01	9,41E-02	5,07E-01	1,00E+00	1,00E+00
Meta-clone 4111	9,43E-02	5,22E-01	9,43E-02	5,07E-01	1,00E+00	1,00E+00
Meta-clone 4156	9,46E-02	5,22E-01	9,46E-02	5,07E-01	1,00E+00	1,00E+00
Meta-clone 4175	9,47E-02	5,22E-01	9,47E-02	5,07E-01	1,00E+00	1,00E+00
Meta-clone 3884	9,48E-02	5,22E-01	9,48E-02	5,07E-01	1,00E+00	1,00E+00
Meta-clone 5190	9,50E-02	5,22E-01	9,50E-02	5,07E-01	1,00E+00	1,00E+00
Meta-clone 6282	9,52E-02	5,22E-01	9,52E-02	5,07E-01	1,00E+00	1,00E+00
Meta-clone 22555	9,52E-02	5,22E-01	9,52E-02	5,07E-01	1,00E+00	1,00E+00
Meta-clone 5129	9,53E-02	5,22E-01	9,53E-02	5,07E-01	1,00E+00	1,00E+00
Meta-clone 1191	9,54E-02	5,22E-01	9,54E-02	5,07E-01	1,00E+00	1,00E+00
Meta-clone 263	9,55E-02	5,22E-01	1,73E-01	7,08E-01	9,18E-02	1,00E+00
Meta-clone 6751	9,56E-02	5,22E-01	9,56E-02	5,07E-01	1,00E+00	1,00E+00
Meta-clone 9751	9,56E-02	5,22E-01	9,56E-02	5,07E-01	1,00E+00	1,00E+00
Meta-clone 10925	9,56E-02	5,22E-01	9,56E-02	5,07E-01	1,00E+00	1,00E+00
Meta-clone 4123	9,57E-02	5,22E-01	9,57E-02	5,07E-01	1,00E+00	1,00E+00
Meta-clone 9357	9,60E-02	5,22E-01	9,60E-02	5,07E-01	1,00E+00	1,00E+00
Meta-clone 5028	9,60E-02	5,22E-01	9,60E-02	5,07E-01	1,00E+00	1,00E+00
Meta-clone 11635	9,64E-02	5,22E-01	9,64E-02	5,07E-01	1,00E+00	1,00E+00
Meta-clone 4028	9,64E-02	5,22E-01	9,64E-02	5,07E-01	1,00E+00	1,00E+00
Meta-clone 3759	9,65E-02	5,22E-01	9,65E-02	5,07E-01	1,00E+00	1,00E+00
Meta-clone 6490	9,69E-02	5,22E-01	9,69E-02	5,07E-01	1,00E+00	1,00E+00
Meta-clone 3802	9,69E-02	5,22E-01	9,69E-02	5,07E-01	1,00E+00	1,00E+00
Meta-clone 3152	9,69E-02	5,22E-01	3,30E-02	5,07E-01	7,26E-01	1,00E+00
Meta-clone 5997	9,70E-02	5,22E-01	9,70E-02	5,07E-01	1,00E+00	1,00E+00
Meta-clone 3580	9,73E-02	5,22E-01	9,73E-02	5,07E-01	1,00E+00	1,00E+00
Meta-clone 11235	9,77E-02	5,22E-01	9,77E-02	5,07E-01	1,00E+00	1,00E+00
Meta-clone 2066	9,77E-02	5,22E-01	9,77E-02	5,07E-01	1,00E+00	1,00E+00
Meta-clone 8045	9,77E-02	5,22E-01	9,77E-02	5,07E-01	1,00E+00	1,00E+00
Meta-clone 9830	9,77E-02	5,22E-01	9,77E-02	5,07E-01	1,00E+00	1,00E+00
Meta-clone 268	9,78E-02	5,22E-01	9,78E-02	5,07E-01	1,00E+00	1,00E+00
Meta-clone 6724	9,78E-02	5,22E-01	9,78E-02	5,07E-01	1,00E+00	1,00E+00
Meta-clone 10287	9,79E-02	5,22E-01	9,79E-02	5,07E-01	1,00E+00	1,00E+00
Meta-clone 11177	9,82E-02	5,22E-01	9,82E-02	5,07E-01	1,00E+00	1,00E+00
Meta-clone 6977	9,82E-02	5,22E-01	9,82E-02	5,07E-01	1,00E+00	1,00E+00
Meta-clone 7304	9,83E-02	5,22E-01	9,83E-02	5,07E-01	1,00E+00	1,00E+00
Meta-clone 33855	9,84E-02	5,22E-01	9,84E-02	5,07E-01	1,00E+00	1,00E+00
Meta-clone 7113	9,85E-02	5,22E-01	9,85E-02	5,07E-01	1,00E+00	1,00E+00
Meta-clone 2868	9,86E-02	5,22E-01	9,86E-02	5,07E-01	1,00E+00	1,00E+00
Meta-clone 9262	9,87E-02	5,22E-01	9,87E-02	5,07E-01	1,00E+00	1,00E+00
Meta-clone 6823	9,88E-02	5,22E-01	9,88E-02	5,07E-01	1,00E+00	1,00E+00
Meta-clone 1489	9,88E-02	5,22E-01	9,88E-02	5,07E-01	1,00E+00	1,00E+00
Meta-clone 6224	9,88E-02	5,22E-01	9,88E-02	5,07E-01	1,00E+00	1,00E+00
Meta-clone 11069	9,88E-02	5,22E-01	9,88E-02	5,07E-01	1,00E+00	1,00E+00
Meta-clone 8177	9,89E-02	5,22E-01	9,89E-02	5,07E-01	1,00E+00	1,00E+00
Meta-clone 5511	9,90E-02	5,22E-01	9,90E-02	5,07E-01	1,00E+00	1,00E+00
Meta-clone 8291	9,90E-02	5,22E-01	9,90E-02	5,07E-01	1,00E+00	1,00E+00
Meta-clone 7360	9,91E-02	5,22E-01	9,91E-02	5,07E-01	1,00E+00	1,00E+00
Meta-clone 4421	9,92E-02	5,22E-01	9,92E-02	5,07E-01	1,00E+00	1,00E+00
Meta-clone 7046	9,92E-02	5,22E-01	9,92E-02	5,07E-01	1,00E+00	1,00E+00
Meta-clone 6505	9,93E-02	5,22E-01	9,93E-02	5,07E-01	1,00E+00	1,00E+00
Meta-clone 8354	9,94E-02	5,22E-01	9,94E-02	5,07E-01	1,00E+00	1,00E+00
Meta-clone 6878	9,95E-02	5,22E-01	9,95E-02	5,07E-01	1,00E+00	1,00E+00
Meta-clone 6942	9,95E-02	5,22E-01	9,95E-02	5,07E-01	1,00E+00	1,00E+00
Meta-clone 4001	9,98E-02	5,22E-01	9,98E-02	5,07E-01	1,00E+00	1,00E+00
Meta-clone 5278	1,00E-01	5,23E-01	1,00E-01	5,08E-01	1,00E+00	1,00E+00
Meta-clone 34858	1,00E-01	5,23E-01	1,00E-01	5,08E-01	1,00E+00	1,00E+00
Meta-clone 793	1,00E-01	5,23E-01	1,00E-01	5,08E-01	1,00E+00	1,00E+00
Meta-clone 8570	1,00E-01	5,23E-01	1,00E-01	5,08E-01	1,00E+00	1,00E+00
Meta-clone 5672	1,01E-01	5,24E-01	1,01E-01	5,09E-01	1,00E+00	1,00E+00
Meta-clone 4168	1,01E-01	5,24E-01	1,01E-01	5,09E-01	1,00E+00	1,00E+00
Meta-clone 6717	1,01E-01	5,24E-01	1,01E-01	5,09E-01	1,00E+00	1,00E+00
Meta-clone 6054	1,01E-01	5,24E-01	1,01E-01	5,09E-01	1,00E+00	1,00E+00
Meta-clone 675	1,01E-01	5,25E-01	3,41E-01	8,82E-01	5,54E-02	1,00E+00
Meta-clone 1562	1,03E-01	5,31E-01	1,03E-01	5,15E-01	1,00E+00	1,00E+00
Meta-clone 7072	1,03E-01	5,31E-01	1,03E-01	5,15E-01	1,00E+00	1,00E+00
Meta-clone 4462	1,03E-01	5,31E-01	1,03E-01	5,15E-01	1,00E+00	1,00E+00
Meta-clone 2044	1,03E-01	5,31E-01	1,03E-01	5,15E-01	1,00E+00	1,00E+00
Meta-clone 1842	1,04E-01	5,32E-01	1,04E-01	5,16E-01	1,00E+00	1,00E+00
Meta-clone 8711	1,04E-01	5,35E-01	1,04E-01	5,18E-01	1,00E+00	1,00E+00
Meta-clone 3913	1,08E-01	5,53E-01	1,08E-01	5,35E-01	1,00E+00	1,00E+00
Meta-clone 39301	1,09E-01	5,57E-01	1,09E-01	5,37E-01	1,00E+00	1,00E+00
Meta-clone 1470	1,10E-01	5,62E-01	1,10E-01	5,40E-01	1,00E+00	1,00E+00
Meta-clone 1118	1,10E-01	5,62E-01	1,10E-01	5,40E-01	1,00E+00	1,00E+00
Meta-clone 6726	1,10E-01	5,62E-01	1,10E-01	5,40E-01	1,00E+00	1,00E+00
Meta-clone 7572	1,10E-01	5,62E-01	1,10E-01	5,40E-01	1,00E+00	1,00E+00
Meta-clone 9789	1,12E-01	5,72E-01	1,12E-01	5,50E-01	1,00E+00	1,00E+00
Meta-clone 11548	1,12E-01	5,72E-01	1,12E-01	5,50E-01	1,00E+00	1,00E+00
Meta-clone 11269	1,13E-01	5,73E-01	1,13E-01	5,51E-01	1,00E+00	1,00E+00
Meta-clone 72	1,13E-01	5,73E-01	9,03E-02	5,07E-01	2,22E-01	1,00E+00
Meta-clone 1896	1,14E-01	5,75E-01	1,14E-01	5,53E-01	1,00E+00	1,00E+00
Meta-clone 28516	1,14E-01	5,75E-01	1,14E-01	5,53E-01	1,00E+00	1,00E+00
Meta-clone 8109	1,14E-01	5,76E-01	1,14E-01	5,54E-01	1,00E+00	1,00E+00
Meta-clone 1335	1,14E-01	5,76E-01	1,14E-01	5,54E-01	1,00E+00	1,00E+00
Meta-clone 333	1,14E-01	5,76E-01	6,97E-02	5,07E-01	3,06E-01	1,00E+00
Meta-clone 7708	1,14E-01	5,76E-01	1,14E-01	5,54E-01	1,00E+00	1,00E+00
Meta-clone 3843	1,15E-01	5,78E-01	1,15E-01	5,56E-01	1,00E+00	1,00E+00
Meta-clone 10915	1,15E-01	5,78E-01	1,15E-01	5,57E-01	1,00E+00	1,00E+00
Meta-clone 2553	1,15E-01	5,78E-01	1,15E-01	5,57E-01	1,00E+00	1,00E+00
Meta-clone 4060	1,16E-01	5,80E-01	1,16E-01	5,58E-01	1,00E+00	1,00E+00
Meta-clone 11694	1,16E-01	5,80E-01	1,16E-01	5,58E-01	1,00E+00	1,00E+00
Meta-clone 7259	1,16E-01	5,80E-01	1,16E-01	5,59E-01	1,00E+00	1,00E+00
Meta-clone 44459	1,17E-01	5,85E-01	1,17E-01	5,63E-01	1,00E+00	1,00E+00
Meta-clone 11067	1,18E-01	5,85E-01	1,18E-01	5,63E-01	1,00E+00	1,00E+00
Meta-clone 1465	1,18E-01	5,85E-01	4,75E-02	5,07E-01	5,53E-01	1,00E+00
Meta-clone 7243	1,18E-01	5,85E-01	1,18E-01	5,63E-01	1,00E+00	1,00E+00
Meta-clone 9275	1,18E-01	5,85E-01	1,18E-01	5,63E-01	1,00E+00	1,00E+00
Meta-clone 28	1,18E-01	5,86E-01	8,78E-01	9,33E-01	3,93E-02	1,00E+00
Meta-clone 9854	1,18E-01	5,87E-01	1,18E-01	5,65E-01	1,00E+00	1,00E+00
Meta-clone 1991	1,19E-01	5,87E-01	1,19E-01	5,66E-01	1,00E+00	1,00E+00
Meta-clone 2399	1,19E-01	5,88E-01	2,28E-01	8,24E-01	9,42E-02	1,00E+00
Meta-clone 1105	1,19E-01	5,88E-01	1,19E-01	5,67E-01	1,00E+00	1,00E+00
Meta-clone 9835	1,20E-01	5,90E-01	1,20E-01	5,70E-01	1,00E+00	1,00E+00
Meta-clone 8984	1,20E-01	5,90E-01	1,20E-01	5,70E-01	1,00E+00	1,00E+00
Meta-clone 6497	1,20E-01	5,90E-01	1,20E-01	5,70E-01	1,00E+00	1,00E+00
Meta-clone 6489	1,20E-01	5,91E-01	1,20E-01	5,70E-01	1,00E+00	1,00E+00
Meta-clone 6454	1,20E-01	5,91E-01	1,20E-01	5,70E-01	1,00E+00	1,00E+00
Meta-clone 1788	1,21E-01	5,94E-01	1,21E-01	5,73E-01	1,00E+00	1,00E+00
Meta-clone 9628	1,21E-01	5,94E-01	1,21E-01	5,73E-01	1,00E+00	1,00E+00
Meta-clone 10857	1,22E-01	5,96E-01	1,22E-01	5,74E-01	1,00E+00	1,00E+00
Meta-clone 2079	1,22E-01	5,97E-01	1,22E-01	5,75E-01	1,00E+00	1,00E+00
Meta-clone 1049	1,22E-01	5,97E-01	1,22E-01	5,75E-01	1,00E+00	1,00E+00
Meta-clone 264	1,23E-01	5,98E-01	6,45E-02	5,07E-01	3,78E-01	1,00E+00
Meta-clone 10706	1,23E-01	5,99E-01	1,23E-01	5,78E-01	1,00E+00	1,00E+00
Meta-clone 3861	1,23E-01	5,99E-01	1,23E-01	5,78E-01	1,00E+00	1,00E+00
Meta-clone 9194	1,24E-01	5,99E-01	1,24E-01	5,78E-01	1,00E+00	1,00E+00
Meta-clone 8207	1,24E-01	5,99E-01	1,24E-01	5,78E-01	1,00E+00	1,00E+00
Meta-clone 10790	1,24E-01	5,99E-01	1,24E-01	5,78E-01	1,00E+00	1,00E+00
Meta-clone 9691	1,24E-01	5,99E-01	1,24E-01	5,78E-01	1,00E+00	1,00E+00
Meta-clone 2231	1,24E-01	5,99E-01	1,24E-01	5,78E-01	1,00E+00	1,00E+00
Meta-clone 5392	1,24E-01	5,99E-01	1,24E-01	5,78E-01	1,00E+00	1,00E+00
Meta-clone 11537	1,24E-01	5,99E-01	1,24E-01	5,78E-01	1,00E+00	1,00E+00
Meta-clone 5525	1,25E-01	6,02E-01	1,25E-01	5,80E-01	1,00E+00	1,00E+00
Meta-clone 9787	1,25E-01	6,02E-01	1,25E-01	5,80E-01	1,00E+00	1,00E+00
Meta-clone 1873	1,26E-01	6,07E-01	1,26E-01	5,84E-01	1,00E+00	1,00E+00
Meta-clone 1555	1,27E-01	6,07E-01	1,27E-01	5,84E-01	1,00E+00	1,00E+00
Meta-clone 5218	1,27E-01	6,07E-01	1,27E-01	5,84E-01	1,00E+00	1,00E+00
Meta-clone 11298	1,27E-01	6,07E-01	1,27E-01	5,84E-01	1,00E+00	1,00E+00
Meta-clone 1347	1,27E-01	6,07E-01	1,27E-01	5,84E-01	1,00E+00	1,00E+00
Meta-clone 31465	1,27E-01	6,08E-01	1,27E-01	5,84E-01	1,00E+00	1,00E+00
Meta-clone 7346	1,27E-01	6,08E-01	1,27E-01	5,85E-01	1,00E+00	1,00E+00
Meta-clone 388	1,29E-01	6,13E-01	1,28E-01	5,88E-01	1,81E-01	1,00E+00
Meta-clone 6105	1,29E-01	6,13E-01	1,29E-01	5,89E-01	1,00E+00	1,00E+00
Meta-clone 1436	1,29E-01	6,13E-01	5,89E-02	5,07E-01	4,68E-01	1,00E+00
Meta-clone 1839	1,30E-01	6,15E-01	1,30E-01	5,91E-01	1,00E+00	1,00E+00
Meta-clone 44448	1,30E-01	6,15E-01	1,30E-01	5,91E-01	1,00E+00	1,00E+00
Meta-clone 1090	1,30E-01	6,16E-01	1,30E-01	5,92E-01	1,00E+00	1,00E+00
Meta-clone 5906	1,30E-01	6,16E-01	1,30E-01	5,92E-01	1,00E+00	1,00E+00
Meta-clone 4334	1,30E-01	6,17E-01	1,30E-01	5,92E-01	1,00E+00	1,00E+00
Meta-clone 3798	1,31E-01	6,17E-01	4,37E-02	5,07E-01	9,80E-01	1,00E+00
Meta-clone 7308	1,31E-01	6,17E-01	1,31E-01	5,93E-01	1,00E+00	1,00E+00
Meta-clone 10842	1,31E-01	6,18E-01	1,31E-01	5,94E-01	1,00E+00	1,00E+00
Meta-clone 5311	1,31E-01	6,18E-01	1,31E-01	5,94E-01	1,00E+00	1,00E+00
Meta-clone 6999	1,32E-01	6,20E-01	1,32E-01	5,95E-01	1,00E+00	1,00E+00
Meta-clone 8575	1,32E-01	6,21E-01	1,32E-01	5,97E-01	1,00E+00	1,00E+00
Meta-clone 10385	1,33E-01	6,22E-01	1,33E-01	5,97E-01	1,00E+00	1,00E+00
Meta-clone 4104	1,33E-01	6,22E-01	1,33E-01	5,97E-01	1,00E+00	1,00E+00
Meta-clone 10027	1,33E-01	6,22E-01	1,33E-01	5,98E-01	1,00E+00	1,00E+00
Meta-clone 6591	1,33E-01	6,22E-01	1,33E-01	5,98E-01	1,00E+00	1,00E+00
Meta-clone 8658	1,33E-01	6,22E-01	1,33E-01	5,98E-01	1,00E+00	1,00E+00
Meta-clone 6708	1,34E-01	6,25E-01	1,34E-01	6,00E-01	1,00E+00	1,00E+00
Meta-clone 9639	1,34E-01	6,25E-01	1,34E-01	6,01E-01	1,00E+00	1,00E+00
Meta-clone 7970	1,35E-01	6,25E-01	1,35E-01	6,01E-01	1,00E+00	1,00E+00
Meta-clone 1071	1,35E-01	6,26E-01	1,35E-01	6,02E-01	1,00E+00	1,00E+00
Meta-clone 132	1,35E-01	6,26E-01	1,39E-01	6,16E-01	1,78E-01	1,00E+00
Meta-clone 871	1,35E-01	6,26E-01	4,55E-02	5,07E-01	1,00E+00	1,00E+00
Meta-clone 29135	1,35E-01	6,26E-01	1,35E-01	6,03E-01	1,00E+00	1,00E+00
Meta-clone 10106	1,35E-01	6,26E-01	1,35E-01	6,03E-01	1,00E+00	1,00E+00
Meta-clone 373	1,37E-01	6,33E-01	2,04E-01	7,79E-01	1,24E-01	1,00E+00
Meta-clone 4179	1,37E-01	6,34E-01	1,37E-01	6,09E-01	1,00E+00	1,00E+00
Meta-clone 25	1,39E-01	6,39E-01	1,56E-01	6,60E-01	1,64E-01	1,00E+00
Meta-clone 5821	1,41E-01	6,47E-01	1,41E-01	6,20E-01	1,00E+00	1,00E+00
Meta-clone 1986	1,41E-01	6,47E-01	1,41E-01	6,20E-01	1,00E+00	1,00E+00
Meta-clone 1044	1,41E-01	6,49E-01	1,41E-01	6,21E-01	1,00E+00	1,00E+00
Meta-clone 80	1,42E-01	6,53E-01	1,36E-01	6,04E-01	1,96E-01	1,00E+00
Meta-clone 994	1,43E-01	6,54E-01	1,43E-01	6,25E-01	1,00E+00	1,00E+00
Meta-clone 8449	1,43E-01	6,56E-01	1,43E-01	6,27E-01	1,00E+00	1,00E+00
Meta-clone 2728	1,43E-01	6,56E-01	1,43E-01	6,27E-01	1,00E+00	1,00E+00
Meta-clone 1063	1,44E-01	6,57E-01	1,44E-01	6,28E-01	1,00E+00	1,00E+00
Meta-clone 674	1,44E-01	6,57E-01	4,23E-01	8,82E-01	7,22E-02	1,00E+00
Meta-clone 3996	1,45E-01	6,61E-01	1,45E-01	6,32E-01	1,00E+00	1,00E+00
Meta-clone 5896	1,45E-01	6,61E-01	1,45E-01	6,32E-01	1,00E+00	1,00E+00
Meta-clone 737	1,46E-01	6,64E-01	7,86E-02	5,07E-01	3,86E-01	1,00E+00
Meta-clone 2422	1,47E-01	6,68E-01	1,47E-01	6,37E-01	1,00E+00	1,00E+00
Meta-clone 36544	1,48E-01	6,70E-01	1,48E-01	6,39E-01	1,00E+00	1,00E+00
Meta-clone 5935	1,48E-01	6,70E-01	1,48E-01	6,40E-01	1,00E+00	1,00E+00
Meta-clone 5348	1,48E-01	6,70E-01	1,48E-01	6,40E-01	1,00E+00	1,00E+00
Meta-clone 1197	1,48E-01	6,70E-01	6,02E-02	5,07E-01	5,92E-01	1,00E+00
Meta-clone 345	1,48E-01	6,70E-01	5,76E-02	5,07E-01	6,48E-01	1,00E+00
Meta-clone 5283	1,49E-01	6,70E-01	1,49E-01	6,40E-01	1,00E+00	1,00E+00
Meta-clone 1160	1,49E-01	6,70E-01	1,49E-01	6,41E-01	1,00E+00	1,00E+00
Meta-clone 2213	1,49E-01	6,70E-01	1,49E-01	6,42E-01	1,00E+00	1,00E+00
Meta-clone 3061	1,49E-01	6,70E-01	6,55E-02	5,07E-01	5,22E-01	1,00E+00
Meta-clone 2338	1,49E-01	6,70E-01	9,29E-02	5,07E-01	3,23E-01	1,00E+00
Meta-clone 3442	1,49E-01	6,70E-01	1,49E-01	6,42E-01	1,00E+00	1,00E+00
Meta-clone 74	1,50E-01	6,70E-01	5,29E-02	5,07E-01	8,24E-01	1,00E+00
Meta-clone 1308	1,50E-01	6,70E-01	5,48E-02	5,07E-01	7,41E-01	1,00E+00
Meta-clone 356	1,52E-01	6,79E-01	1,80E-01	7,26E-01	1,61E-01	1,00E+00
Meta-clone 8720	1,52E-01	6,79E-01	1,52E-01	6,51E-01	1,00E+00	1,00E+00
Meta-clone 6170	1,53E-01	6,81E-01	1,53E-01	6,53E-01	1,00E+00	1,00E+00
Meta-clone 2656	1,53E-01	6,81E-01	1,53E-01	6,53E-01	1,00E+00	1,00E+00
Meta-clone 640	1,54E-01	6,83E-01	1,54E-01	6,54E-01	1,00E+00	1,00E+00
Meta-clone 3893	1,54E-01	6,83E-01	1,54E-01	6,54E-01	1,00E+00	1,00E+00
Meta-clone 5664	1,54E-01	6,83E-01	1,54E-01	6,54E-01	1,00E+00	1,00E+00
Meta-clone 5044	1,54E-01	6,84E-01	1,54E-01	6,56E-01	1,00E+00	1,00E+00
Meta-clone 4735	1,55E-01	6,89E-01	1,55E-01	6,60E-01	1,00E+00	1,00E+00
Meta-clone 2061	1,57E-01	6,93E-01	1,57E-01	6,62E-01	1,00E+00	1,00E+00
Meta-clone 2407	1,57E-01	6,93E-01	1,57E-01	6,62E-01	1,00E+00	1,00E+00
Meta-clone 3805	1,57E-01	6,94E-01	6,41E-02	5,07E-01	6,02E-01	1,00E+00
Meta-clone 2792	1,57E-01	6,94E-01	1,57E-01	6,64E-01	1,00E+00	1,00E+00
Meta-clone 2282	1,57E-01	6,94E-01	1,57E-01	6,64E-01	1,00E+00	1,00E+00
Meta-clone 2983	1,58E-01	6,94E-01	1,58E-01	6,64E-01	1,00E+00	1,00E+00
Meta-clone 2941	1,58E-01	6,94E-01	1,58E-01	6,64E-01	1,00E+00	1,00E+00
Meta-clone 3819	1,58E-01	6,94E-01	1,58E-01	6,64E-01	1,00E+00	1,00E+00
Meta-clone 8975	1,58E-01	6,94E-01	1,58E-01	6,64E-01	1,00E+00	1,00E+00
Meta-clone 1209	1,59E-01	6,99E-01	1,59E-01	6,69E-01	1,00E+00	1,00E+00
Meta-clone 6507	1,60E-01	6,99E-01	1,60E-01	6,69E-01	1,00E+00	1,00E+00
Meta-clone 1706	1,61E-01	7,05E-01	1,61E-01	6,73E-01	1,00E+00	1,00E+00
Meta-clone 506	1,62E-01	7,07E-01	1,62E-01	6,76E-01	1,00E+00	1,00E+00
Meta-clone 262	1,62E-01	7,07E-01	1,03E-01	5,15E-01	3,22E-01	1,00E+00
Meta-clone 2194	1,62E-01	7,08E-01	1,62E-01	6,76E-01	1,00E+00	1,00E+00
Meta-clone 2105	1,63E-01	7,09E-01	1,63E-01	6,77E-01	1,00E+00	1,00E+00
Meta-clone 1511	1,63E-01	7,10E-01	1,63E-01	6,78E-01	1,00E+00	1,00E+00
Meta-clone 1523	1,64E-01	7,14E-01	1,64E-01	6,82E-01	1,00E+00	1,00E+00
Meta-clone 26	1,64E-01	7,14E-01	7,51E-02	5,07E-01	5,06E-01	1,00E+00
Meta-clone 8021	1,65E-01	7,14E-01	1,65E-01	6,82E-01	1,00E+00	1,00E+00
Meta-clone 997	1,66E-01	7,18E-01	2,83E-01	8,82E-01	1,18E-01	1,00E+00
Meta-clone 199	1,66E-01	7,18E-01	1,43E-01	6,25E-01	2,29E-01	1,00E+00
Meta-clone 9465	1,66E-01	7,18E-01	1,66E-01	6,86E-01	1,00E+00	1,00E+00
Meta-clone 2072	1,66E-01	7,18E-01	1,66E-01	6,86E-01	1,00E+00	1,00E+00
Meta-clone 1665	1,66E-01	7,18E-01	1,66E-01	6,86E-01	1,00E+00	1,00E+00
Meta-clone 144	1,67E-01	7,19E-01	1,30E-01	5,92E-01	2,56E-01	1,00E+00
Meta-clone 2269	1,67E-01	7,20E-01	1,67E-01	6,88E-01	1,00E+00	1,00E+00
Meta-clone 4401	1,70E-01	7,29E-01	1,70E-01	6,97E-01	1,00E+00	1,00E+00
Meta-clone 1898	1,70E-01	7,32E-01	1,70E-01	7,00E-01	1,00E+00	1,00E+00
Meta-clone 2783	1,71E-01	7,32E-01	1,71E-01	7,00E-01	1,00E+00	1,00E+00
Meta-clone 845	1,71E-01	7,32E-01	8,45E-02	5,07E-01	4,54E-01	1,00E+00
Meta-clone 898	1,71E-01	7,33E-01	1,71E-01	7,01E-01	1,00E+00	1,00E+00
Meta-clone 457	1,71E-01	7,34E-01	1,32E-01	5,95E-01	2,62E-01	1,00E+00
Meta-clone 5139	1,73E-01	7,40E-01	1,73E-01	7,08E-01	1,00E+00	1,00E+00
Meta-clone 1975	1,73E-01	7,40E-01	1,73E-01	7,08E-01	1,00E+00	1,00E+00
Meta-clone 1889	1,74E-01	7,40E-01	1,74E-01	7,08E-01	1,00E+00	1,00E+00
Meta-clone 2850	1,74E-01	7,40E-01	1,74E-01	7,08E-01	1,00E+00	1,00E+00
Meta-clone 402	1,74E-01	7,40E-01	6,61E-01	8,82E-01	6,90E-02	1,00E+00
Meta-clone 11	1,75E-01	7,45E-01	4,36E-01	8,82E-01	8,99E-02	1,00E+00
Meta-clone 1375	1,75E-01	7,45E-01	7,82E-02	5,07E-01	5,38E-01	1,00E+00
Meta-clone 954	1,76E-01	7,46E-01	1,76E-01	7,15E-01	1,00E+00	1,00E+00
Meta-clone 62	1,77E-01	7,51E-01	1,75E-01	7,13E-01	2,03E-01	1,00E+00
Meta-clone 3720	1,77E-01	7,52E-01	1,77E-01	7,20E-01	1,00E+00	1,00E+00
Meta-clone 272	1,78E-01	7,53E-01	9,64E-01	9,81E-01	6,33E-02	1,00E+00
Meta-clone 1771	1,79E-01	7,56E-01	1,79E-01	7,24E-01	1,00E+00	1,00E+00
Meta-clone 1164	1,79E-01	7,57E-01	1,79E-01	7,25E-01	1,00E+00	1,00E+00
Meta-clone 3730	1,80E-01	7,58E-01	1,80E-01	7,26E-01	1,00E+00	1,00E+00
Meta-clone 3752	1,81E-01	7,63E-01	1,81E-01	7,30E-01	1,00E+00	1,00E+00
Meta-clone 1634	1,81E-01	7,63E-01	6,47E-02	5,07E-01	9,53E-01	1,00E+00
Meta-clone 34510	1,83E-01	7,68E-01	1,83E-01	7,35E-01	1,00E+00	1,00E+00
Meta-clone 4520	1,83E-01	7,69E-01	1,83E-01	7,36E-01	1,00E+00	1,00E+00
Meta-clone 318	1,83E-01	7,69E-01	7,57E-02	5,07E-01	6,27E-01	1,00E+00
Meta-clone 3746	1,83E-01	7,69E-01	1,83E-01	7,36E-01	1,00E+00	1,00E+00
Meta-clone 3614	1,85E-01	7,75E-01	1,85E-01	7,41E-01	1,00E+00	1,00E+00
Meta-clone 389	1,86E-01	7,77E-01	1,29E-01	5,88E-01	3,04E-01	1,00E+00
Meta-clone 3174	1,87E-01	7,83E-01	1,87E-01	7,49E-01	1,00E+00	1,00E+00
Meta-clone 4305	1,88E-01	7,83E-01	1,88E-01	7,50E-01	1,00E+00	1,00E+00
Meta-clone 20	1,88E-01	7,83E-01	1,61E-01	6,72E-01	2,41E-01	1,00E+00
Meta-clone 1645	1,89E-01	7,85E-01	1,89E-01	7,52E-01	1,00E+00	1,00E+00
Meta-clone 430	1,89E-01	7,86E-01	2,02E-01	7,75E-01	1,92E-01	1,00E+00
Meta-clone 1473	1,89E-01	7,86E-01	1,89E-01	7,54E-01	1,00E+00	1,00E+00
Meta-clone 881	1,89E-01	7,87E-01	1,89E-01	7,54E-01	1,00E+00	1,00E+00
Meta-clone 443	1,90E-01	7,90E-01	1,47E-01	6,36E-01	2,71E-01	1,00E+00
Meta-clone 4679	1,91E-01	7,91E-01	1,91E-01	7,59E-01	1,00E+00	1,00E+00
Meta-clone 2901	1,91E-01	7,91E-01	1,91E-01	7,59E-01	1,00E+00	1,00E+00
Meta-clone 3533	1,91E-01	7,91E-01	1,91E-01	7,59E-01	1,00E+00	1,00E+00
Meta-clone 4323	1,92E-01	7,93E-01	1,92E-01	7,60E-01	1,00E+00	1,00E+00
Meta-clone 4489	1,92E-01	7,93E-01	1,92E-01	7,60E-01	1,00E+00	1,00E+00
Meta-clone 4019	1,92E-01	7,93E-01	1,92E-01	7,60E-01	1,00E+00	1,00E+00
Meta-clone 2740	1,93E-01	7,93E-01	1,93E-01	7,60E-01	1,00E+00	1,00E+00
Meta-clone 1854	1,93E-01	7,93E-01	1,93E-01	7,60E-01	1,00E+00	1,00E+00
Meta-clone 3766	1,93E-01	7,93E-01	1,93E-01	7,60E-01	1,00E+00	1,00E+00
Meta-clone 2555	1,93E-01	7,93E-01	1,93E-01	7,60E-01	1,00E+00	1,00E+00
Meta-clone 3228	1,94E-01	7,95E-01	1,94E-01	7,60E-01	1,00E+00	1,00E+00
Meta-clone 2849	1,94E-01	7,97E-01	1,94E-01	7,60E-01	1,00E+00	1,00E+00
Meta-clone 1320	1,95E-01	7,97E-01	1,08E-01	5,35E-01	4,06E-01	1,00E+00
Meta-clone 4014	1,96E-01	8,01E-01	1,96E-01	7,64E-01	1,00E+00	1,00E+00
Meta-clone 7156	1,96E-01	8,03E-01	1,96E-01	7,65E-01	1,00E+00	1,00E+00
Meta-clone 4675	1,97E-01	8,05E-01	1,97E-01	7,67E-01	1,00E+00	1,00E+00
Meta-clone 1406	1,97E-01	8,05E-01	1,97E-01	7,67E-01	1,00E+00	1,00E+00
Meta-clone 3658	1,98E-01	8,05E-01	1,98E-01	7,67E-01	1,00E+00	1,00E+00
Meta-clone 2770	1,98E-01	8,05E-01	1,98E-01	7,67E-01	1,00E+00	1,00E+00
Meta-clone 3799	1,98E-01	8,05E-01	1,98E-01	7,67E-01	1,00E+00	1,00E+00
Meta-clone 5411	1,99E-01	8,06E-01	1,99E-01	7,68E-01	1,00E+00	1,00E+00
Meta-clone 2191	1,99E-01	8,09E-01	1,99E-01	7,71E-01	1,00E+00	1,00E+00
Meta-clone 3321	2,00E-01	8,09E-01	2,00E-01	7,71E-01	1,00E+00	1,00E+00
Meta-clone 725	2,00E-01	8,10E-01	7,29E-02	5,07E-01	9,62E-01	1,00E+00
Meta-clone 4427	2,00E-01	8,11E-01	2,00E-01	7,74E-01	1,00E+00	1,00E+00
Meta-clone 6574	2,01E-01	8,12E-01	2,01E-01	7,74E-01	1,00E+00	1,00E+00
Meta-clone 2454	2,01E-01	8,13E-01	2,01E-01	7,74E-01	1,00E+00	1,00E+00
Meta-clone 1510	2,02E-01	8,13E-01	2,02E-01	7,75E-01	1,00E+00	1,00E+00
Meta-clone 5058	2,02E-01	8,14E-01	2,02E-01	7,75E-01	1,00E+00	1,00E+00
Meta-clone 422	2,02E-01	8,15E-01	7,45E-02	5,07E-01	9,03E-01	1,00E+00
Meta-clone 3493	2,03E-01	8,16E-01	2,03E-01	7,77E-01	1,00E+00	1,00E+00
Meta-clone 3785	2,03E-01	8,16E-01	2,03E-01	7,77E-01	1,00E+00	1,00E+00
Meta-clone 3271	2,03E-01	8,16E-01	2,03E-01	7,77E-01	1,00E+00	1,00E+00
Meta-clone 6991	2,03E-01	8,16E-01	2,03E-01	7,77E-01	1,00E+00	1,00E+00
Meta-clone 83	2,05E-01	8,20E-01	1,03E-01	5,15E-01	4,73E-01	1,00E+00
Meta-clone 2971	2,05E-01	8,20E-01	2,05E-01	7,80E-01	1,00E+00	1,00E+00
Meta-clone 1776	2,06E-01	8,23E-01	9,16E-02	5,07E-01	5,74E-01	1,00E+00
Meta-clone 844	2,07E-01	8,25E-01	2,07E-01	7,85E-01	1,00E+00	1,00E+00
Meta-clone 1386	2,07E-01	8,25E-01	2,07E-01	7,85E-01	1,00E+00	1,00E+00
Meta-clone 1605	2,07E-01	8,26E-01	2,07E-01	7,86E-01	1,00E+00	1,00E+00
Meta-clone 1903	2,09E-01	8,31E-01	2,09E-01	7,90E-01	1,00E+00	1,00E+00
Meta-clone 4125	2,10E-01	8,34E-01	2,10E-01	7,93E-01	1,00E+00	1,00E+00
Meta-clone 3577	2,10E-01	8,35E-01	2,10E-01	7,93E-01	1,00E+00	1,00E+00
Meta-clone 3680	2,10E-01	8,35E-01	2,10E-01	7,93E-01	1,00E+00	1,00E+00
Meta-clone 2205	2,11E-01	8,36E-01	2,11E-01	7,93E-01	1,00E+00	1,00E+00
Meta-clone 4948	2,11E-01	8,36E-01	2,11E-01	7,93E-01	1,00E+00	1,00E+00
Meta-clone 3608	2,11E-01	8,36E-01	2,11E-01	7,93E-01	1,00E+00	1,00E+00
Meta-clone 3848	2,12E-01	8,36E-01	2,12E-01	7,93E-01	1,00E+00	1,00E+00
Meta-clone 579	2,12E-01	8,36E-01	2,12E-01	7,93E-01	1,00E+00	1,00E+00
Meta-clone 431	2,12E-01	8,36E-01	8,03E-02	5,07E-01	8,30E-01	1,00E+00
Meta-clone 2149	2,12E-01	8,36E-01	2,12E-01	7,93E-01	1,00E+00	1,00E+00
Meta-clone 1483	2,12E-01	8,36E-01	2,12E-01	7,94E-01	1,00E+00	1,00E+00
Meta-clone 7968	2,12E-01	8,36E-01	2,12E-01	7,94E-01	1,00E+00	1,00E+00
Meta-clone 4890	2,13E-01	8,38E-01	2,13E-01	7,95E-01	1,00E+00	1,00E+00
Meta-clone 2591	2,14E-01	8,41E-01	2,14E-01	7,98E-01	1,00E+00	1,00E+00
Meta-clone 3312	2,14E-01	8,42E-01	2,14E-01	7,99E-01	1,00E+00	1,00E+00
Meta-clone 3364	2,15E-01	8,42E-01	2,15E-01	7,99E-01	1,00E+00	1,00E+00
Meta-clone 5346	2,16E-01	8,45E-01	2,16E-01	8,02E-01	1,00E+00	1,00E+00
Meta-clone 2221	2,16E-01	8,45E-01	1,09E-01	5,40E-01	4,78E-01	1,00E+00
Meta-clone 2	2,16E-01	8,45E-01	1,00E+00	1,00E+00	8,00E-02	1,00E+00
Meta-clone 2423	2,16E-01	8,46E-01	2,16E-01	8,04E-01	1,00E+00	1,00E+00
Meta-clone 164	2,17E-01	8,48E-01	8,43E-01	9,17E-01	8,26E-02	1,00E+00
Meta-clone 1467	2,18E-01	8,49E-01	2,18E-01	8,07E-01	1,00E+00	1,00E+00
Meta-clone 2456	2,18E-01	8,49E-01	2,18E-01	8,07E-01	1,00E+00	1,00E+00
Meta-clone 259	2,19E-01	8,51E-01	3,98E-01	8,82E-01	1,27E-01	1,00E+00
Meta-clone 1512	2,19E-01	8,53E-01	2,19E-01	8,11E-01	1,00E+00	1,00E+00
Meta-clone 2878	2,20E-01	8,55E-01	2,20E-01	8,12E-01	1,00E+00	1,00E+00
Meta-clone 1594	2,20E-01	8,55E-01	2,20E-01	8,13E-01	1,00E+00	1,00E+00
Meta-clone 233	2,21E-01	8,58E-01	8,68E-01	9,27E-01	8,38E-02	1,00E+00
Meta-clone 392	2,22E-01	8,58E-01	2,22E-01	8,16E-01	1,00E+00	1,00E+00
Meta-clone 1219	2,22E-01	8,58E-01	2,22E-01	8,16E-01	1,00E+00	1,00E+00
Meta-clone 2654	2,23E-01	8,60E-01	2,23E-01	8,19E-01	1,00E+00	1,00E+00
Meta-clone 1356	2,23E-01	8,61E-01	2,23E-01	8,19E-01	1,00E+00	1,00E+00
Meta-clone 8442	2,24E-01	8,66E-01	2,24E-01	8,24E-01	1,00E+00	1,00E+00
Meta-clone 1450	2,25E-01	8,66E-01	2,25E-01	8,24E-01	1,00E+00	1,00E+00
Meta-clone 1636	2,25E-01	8,66E-01	2,25E-01	8,24E-01	1,00E+00	1,00E+00
Meta-clone 859	2,25E-01	8,66E-01	8,52E-02	5,07E-01	8,87E-01	1,00E+00
Meta-clone 71	2,25E-01	8,66E-01	4,33E-01	8,82E-01	1,24E-01	1,00E+00
Meta-clone 5957	2,26E-01	8,66E-01	2,26E-01	8,24E-01	1,00E+00	1,00E+00
Meta-clone 3201	2,26E-01	8,66E-01	2,26E-01	8,24E-01	1,00E+00	1,00E+00
Meta-clone 1891	2,26E-01	8,66E-01	2,85E-01	8,82E-01	1,76E-01	1,00E+00
Meta-clone 2402	2,26E-01	8,66E-01	2,26E-01	8,24E-01	1,00E+00	1,00E+00
Meta-clone 2848	2,27E-01	8,66E-01	2,27E-01	8,24E-01	1,00E+00	1,00E+00
Meta-clone 186	2,27E-01	8,66E-01	1,37E-01	6,09E-01	3,84E-01	1,00E+00
Meta-clone 5555	2,27E-01	8,66E-01	2,27E-01	8,24E-01	1,00E+00	1,00E+00
Meta-clone 3325	2,27E-01	8,66E-01	2,27E-01	8,24E-01	1,00E+00	1,00E+00
Meta-clone 8245	2,27E-01	8,66E-01	2,27E-01	8,24E-01	1,00E+00	1,00E+00
Meta-clone 2571	2,28E-01	8,67E-01	2,28E-01	8,24E-01	1,00E+00	1,00E+00
Meta-clone 2188	2,28E-01	8,67E-01	2,28E-01	8,24E-01	1,00E+00	1,00E+00
Meta-clone 1247	2,28E-01	8,67E-01	2,28E-01	8,24E-01	1,00E+00	1,00E+00
Meta-clone 1445	2,28E-01	8,67E-01	2,28E-01	8,24E-01	1,00E+00	1,00E+00
Meta-clone 3566	2,29E-01	8,67E-01	2,29E-01	8,24E-01	1,00E+00	1,00E+00
Meta-clone 4235	2,29E-01	8,67E-01	2,29E-01	8,24E-01	1,00E+00	1,00E+00
Meta-clone 9047	2,29E-01	8,67E-01	2,29E-01	8,24E-01	1,00E+00	1,00E+00
Meta-clone 4194	2,29E-01	8,67E-01	2,29E-01	8,24E-01	1,00E+00	1,00E+00
Meta-clone 3844	2,30E-01	8,68E-01	4,87E-01	8,82E-01	1,17E-01	1,00E+00
Meta-clone 2363	2,30E-01	8,68E-01	2,30E-01	8,26E-01	1,00E+00	1,00E+00
Meta-clone 10086	2,30E-01	8,69E-01	2,30E-01	8,28E-01	1,00E+00	1,00E+00
Meta-clone 4121	2,31E-01	8,69E-01	8,80E-02	5,07E-01	8,76E-01	1,00E+00
Meta-clone 752	2,31E-01	8,69E-01	2,31E-01	8,28E-01	1,00E+00	1,00E+00
Meta-clone 7	2,31E-01	8,70E-01	9,01E-02	5,07E-01	8,14E-01	1,00E+00
Meta-clone 887	2,32E-01	8,71E-01	9,02E-02	5,07E-01	8,16E-01	1,00E+00
Meta-clone 5646	2,32E-01	8,72E-01	2,32E-01	8,31E-01	1,00E+00	1,00E+00
Meta-clone 1127	2,32E-01	8,72E-01	1,02E-01	5,11E-01	6,24E-01	1,00E+00
Meta-clone 4196	2,33E-01	8,72E-01	2,33E-01	8,31E-01	1,00E+00	1,00E+00
Meta-clone 3563	2,33E-01	8,72E-01	2,33E-01	8,31E-01	1,00E+00	1,00E+00
Meta-clone 3215	2,33E-01	8,72E-01	2,33E-01	8,31E-01	1,00E+00	1,00E+00
Meta-clone 10986	2,33E-01	8,72E-01	2,33E-01	8,31E-01	1,00E+00	1,00E+00
Meta-clone 1911	2,34E-01	8,74E-01	2,34E-01	8,33E-01	1,00E+00	1,00E+00
Meta-clone 1599	2,35E-01	8,77E-01	2,35E-01	8,35E-01	1,00E+00	1,00E+00
Meta-clone 3295	2,36E-01	8,79E-01	8,92E-02	5,07E-01	9,87E-01	1,00E+00
Meta-clone 2805	2,36E-01	8,79E-01	2,36E-01	8,38E-01	1,00E+00	1,00E+00
Meta-clone 1624	2,36E-01	8,79E-01	9,03E-02	5,07E-01	8,98E-01	1,00E+00
Meta-clone 3627	2,37E-01	8,80E-01	2,37E-01	8,39E-01	1,00E+00	1,00E+00
Meta-clone 2979	2,37E-01	8,80E-01	2,37E-01	8,39E-01	1,00E+00	1,00E+00
Meta-clone 4303	2,37E-01	8,81E-01	1,10E-01	5,40E-01	5,72E-01	1,00E+00
Meta-clone 3714	2,38E-01	8,82E-01	2,38E-01	8,42E-01	1,00E+00	1,00E+00
Meta-clone 2220	2,38E-01	8,83E-01	2,38E-01	8,42E-01	1,00E+00	1,00E+00
Meta-clone 4773	2,39E-01	8,85E-01	2,39E-01	8,43E-01	1,00E+00	1,00E+00
Meta-clone 2255	2,39E-01	8,85E-01	2,39E-01	8,43E-01	1,00E+00	1,00E+00
Meta-clone 3081	2,40E-01	8,85E-01	2,40E-01	8,43E-01	1,00E+00	1,00E+00
Meta-clone 6803	2,40E-01	8,85E-01	2,40E-01	8,43E-01	1,00E+00	1,00E+00
Meta-clone 4088	2,41E-01	8,87E-01	2,41E-01	8,46E-01	1,00E+00	1,00E+00
Meta-clone 2134	2,41E-01	8,87E-01	2,41E-01	8,46E-01	1,00E+00	1,00E+00
Meta-clone 9212	2,42E-01	8,87E-01	2,42E-01	8,46E-01	1,00E+00	1,00E+00
Meta-clone 1760	2,42E-01	8,87E-01	2,42E-01	8,46E-01	1,00E+00	1,00E+00
Meta-clone 4362	2,42E-01	8,87E-01	2,42E-01	8,46E-01	1,00E+00	1,00E+00
Meta-clone 2534	2,42E-01	8,87E-01	2,42E-01	8,46E-01	1,00E+00	1,00E+00
Meta-clone 3674	2,42E-01	8,87E-01	2,42E-01	8,46E-01	1,00E+00	1,00E+00
Meta-clone 1332	2,42E-01	8,88E-01	5,14E-01	8,82E-01	1,20E-01	1,00E+00
Meta-clone 120	2,42E-01	8,88E-01	1,94E-01	7,60E-01	2,85E-01	1,00E+00
Meta-clone 47	2,43E-01	8,88E-01	9,28E-02	5,07E-01	9,44E-01	1,00E+00
Meta-clone 817	2,43E-01	8,88E-01	9,71E-02	5,07E-01	7,81E-01	1,00E+00
Meta-clone 486	2,43E-01	8,88E-01	1,65E-01	6,83E-01	3,42E-01	1,00E+00
Meta-clone 1437	2,43E-01	8,88E-01	2,43E-01	8,50E-01	1,00E+00	1,00E+00
Meta-clone 1225	2,44E-01	8,90E-01	2,44E-01	8,52E-01	1,00E+00	1,00E+00
Meta-clone 2661	2,46E-01	8,94E-01	2,46E-01	8,57E-01	1,00E+00	1,00E+00
Meta-clone 4781	2,46E-01	8,94E-01	2,46E-01	8,57E-01	1,00E+00	1,00E+00
Meta-clone 1877	2,46E-01	8,94E-01	2,46E-01	8,57E-01	1,00E+00	1,00E+00
Meta-clone 249	2,46E-01	8,94E-01	1,08E-01	5,35E-01	6,38E-01	1,00E+00
Meta-clone 1337	2,47E-01	8,94E-01	2,47E-01	8,57E-01	1,00E+00	1,00E+00
Meta-clone 589	2,47E-01	8,94E-01	1,37E-01	6,09E-01	4,43E-01	1,00E+00
Meta-clone 8142	2,47E-01	8,94E-01	2,47E-01	8,58E-01	1,00E+00	1,00E+00
Meta-clone 3183	2,47E-01	8,94E-01	2,47E-01	8,58E-01	1,00E+00	1,00E+00
Meta-clone 4298	2,48E-01	8,94E-01	2,48E-01	8,59E-01	1,00E+00	1,00E+00
Meta-clone 969	2,48E-01	8,94E-01	2,48E-01	8,59E-01	1,00E+00	1,00E+00
Meta-clone 43	2,51E-01	8,94E-01	2,51E-01	8,68E-01	1,00E+00	1,00E+00
Meta-clone 2383	2,51E-01	8,94E-01	2,51E-01	8,68E-01	1,00E+00	1,00E+00
Meta-clone 2042	2,51E-01	8,94E-01	2,51E-01	8,68E-01	1,00E+00	1,00E+00
Meta-clone 1631	2,52E-01	8,94E-01	2,52E-01	8,68E-01	1,00E+00	1,00E+00
Meta-clone 2154	2,52E-01	8,94E-01	2,52E-01	8,68E-01	1,00E+00	1,00E+00
Meta-clone 2009	2,52E-01	8,94E-01	2,52E-01	8,69E-01	1,00E+00	1,00E+00
Meta-clone 1853	2,52E-01	8,94E-01	2,52E-01	8,69E-01	1,00E+00	1,00E+00
Meta-clone 1678	2,53E-01	8,94E-01	1,64E-01	6,82E-01	3,67E-01	1,00E+00
Meta-clone 2366	2,54E-01	8,94E-01	2,54E-01	8,72E-01	1,00E+00	1,00E+00
Meta-clone 1490	2,54E-01	8,94E-01	2,54E-01	8,72E-01	1,00E+00	1,00E+00
Meta-clone 2458	2,56E-01	8,94E-01	2,56E-01	8,77E-01	1,00E+00	1,00E+00
Meta-clone 1751	2,56E-01	8,94E-01	2,56E-01	8,77E-01	1,00E+00	1,00E+00
Meta-clone 6053	2,57E-01	8,94E-01	2,57E-01	8,77E-01	1,00E+00	1,00E+00
Meta-clone 3933	2,57E-01	8,94E-01	2,57E-01	8,77E-01	1,00E+00	1,00E+00
Meta-clone 2652	2,57E-01	8,94E-01	2,57E-01	8,77E-01	1,00E+00	1,00E+00
Meta-clone 33933	2,57E-01	8,94E-01	2,57E-01	8,77E-01	1,00E+00	1,00E+00
Meta-clone 2764	2,58E-01	8,94E-01	2,58E-01	8,78E-01	1,00E+00	1,00E+00
Meta-clone 3376	2,59E-01	8,94E-01	2,59E-01	8,81E-01	1,00E+00	1,00E+00
Meta-clone 5494	2,59E-01	8,94E-01	2,59E-01	8,81E-01	1,00E+00	1,00E+00
Meta-clone 5235	2,61E-01	8,94E-01	2,61E-01	8,82E-01	1,00E+00	1,00E+00
Meta-clone 4665	2,62E-01	8,94E-01	2,62E-01	8,82E-01	1,00E+00	1,00E+00
Meta-clone 177	2,63E-01	8,94E-01	1,56E-01	6,60E-01	4,18E-01	1,00E+00
Meta-clone 3462	2,63E-01	8,94E-01	2,63E-01	8,82E-01	1,00E+00	1,00E+00
Meta-clone 45	2,63E-01	8,94E-01	2,13E-01	7,95E-01	2,91E-01	1,00E+00
Meta-clone 2283	2,64E-01	8,94E-01	2,64E-01	8,82E-01	1,00E+00	1,00E+00
Meta-clone 3831	2,64E-01	8,94E-01	2,64E-01	8,82E-01	1,00E+00	1,00E+00
Meta-clone 1031	2,65E-01	8,94E-01	2,65E-01	8,82E-01	1,00E+00	1,00E+00
Meta-clone 2233	2,65E-01	8,94E-01	2,65E-01	8,82E-01	1,00E+00	1,00E+00
Meta-clone 5775	2,65E-01	8,94E-01	2,65E-01	8,82E-01	1,00E+00	1,00E+00
Meta-clone 1261	2,66E-01	8,94E-01	2,66E-01	8,82E-01	1,00E+00	1,00E+00
Meta-clone 2445	2,67E-01	8,94E-01	2,67E-01	8,82E-01	1,00E+00	1,00E+00
Meta-clone 2670	2,68E-01	8,94E-01	2,68E-01	8,82E-01	1,00E+00	1,00E+00
Meta-clone 920	2,68E-01	8,94E-01	1,18E-01	5,63E-01	6,66E-01	1,00E+00
Meta-clone 11258	2,68E-01	8,94E-01	2,68E-01	8,82E-01	1,00E+00	1,00E+00
Meta-clone 1455	2,69E-01	8,94E-01	2,69E-01	8,82E-01	1,00E+00	1,00E+00
Meta-clone 1892	2,69E-01	8,94E-01	2,69E-01	8,82E-01	1,00E+00	1,00E+00
Meta-clone 724	2,69E-01	8,94E-01	1,05E-01	5,24E-01	9,71E-01	1,00E+00
Meta-clone 860	2,70E-01	8,94E-01	2,70E-01	8,82E-01	1,00E+00	1,00E+00
Meta-clone 3025	2,70E-01	8,94E-01	2,70E-01	8,82E-01	1,00E+00	1,00E+00
Meta-clone 1094	2,70E-01	8,94E-01	2,70E-01	8,82E-01	1,00E+00	1,00E+00
Meta-clone 563	2,70E-01	8,94E-01	1,40E-01	6,18E-01	5,07E-01	1,00E+00
Meta-clone 193	2,70E-01	8,94E-01	1,06E-01	5,25E-01	9,86E-01	1,00E+00
Meta-clone 4516	2,70E-01	8,94E-01	2,70E-01	8,82E-01	1,00E+00	1,00E+00
Meta-clone 2964	2,70E-01	8,94E-01	2,70E-01	8,82E-01	1,00E+00	1,00E+00
Meta-clone 3341	2,71E-01	8,94E-01	2,71E-01	8,82E-01	1,00E+00	1,00E+00
Meta-clone 13	2,71E-01	8,94E-01	1,57E-01	6,64E-01	4,35E-01	1,00E+00
Meta-clone 5124	2,73E-01	8,94E-01	2,73E-01	8,82E-01	1,00E+00	1,00E+00
Meta-clone 2050	2,73E-01	8,94E-01	2,73E-01	8,82E-01	1,00E+00	1,00E+00
Meta-clone 1921	2,73E-01	8,94E-01	2,73E-01	8,82E-01	1,00E+00	1,00E+00
Meta-clone 2020	2,73E-01	8,94E-01	2,73E-01	8,82E-01	1,00E+00	1,00E+00
Meta-clone 932	2,74E-01	8,94E-01	2,74E-01	8,82E-01	1,00E+00	1,00E+00
Meta-clone 2560	2,74E-01	8,94E-01	2,74E-01	8,82E-01	1,00E+00	1,00E+00
Meta-clone 866	2,75E-01	8,94E-01	1,09E-01	5,37E-01	9,33E-01	1,00E+00
Meta-clone 3229	2,76E-01	8,94E-01	2,76E-01	8,82E-01	1,00E+00	1,00E+00
Meta-clone 1868	2,76E-01	8,94E-01	2,76E-01	8,82E-01	1,00E+00	1,00E+00
Meta-clone 3724	2,77E-01	8,94E-01	2,77E-01	8,82E-01	1,00E+00	1,00E+00
Meta-clone 6483	2,77E-01	8,94E-01	2,77E-01	8,82E-01	1,00E+00	1,00E+00
Meta-clone 3779	2,78E-01	8,94E-01	2,78E-01	8,82E-01	1,00E+00	1,00E+00
Meta-clone 3213	2,78E-01	8,94E-01	2,78E-01	8,82E-01	1,00E+00	1,00E+00
Meta-clone 156	2,79E-01	8,94E-01	2,05E-01	7,80E-01	3,30E-01	1,00E+00
Meta-clone 723	2,79E-01	8,94E-01	2,79E-01	8,82E-01	1,00E+00	1,00E+00
Meta-clone 1293	2,79E-01	8,94E-01	2,79E-01	8,82E-01	1,00E+00	1,00E+00
Meta-clone 821	2,79E-01	8,94E-01	1,13E-01	5,53E-01	8,33E-01	1,00E+00
Meta-clone 1885	2,80E-01	8,94E-01	2,80E-01	8,82E-01	1,00E+00	1,00E+00
Meta-clone 1257	2,80E-01	8,94E-01	2,80E-01	8,82E-01	1,00E+00	1,00E+00
Meta-clone 3568	2,80E-01	8,94E-01	2,80E-01	8,82E-01	1,00E+00	1,00E+00
Meta-clone 3586	2,80E-01	8,94E-01	2,80E-01	8,82E-01	1,00E+00	1,00E+00
Meta-clone 4569	2,80E-01	8,94E-01	2,80E-01	8,82E-01	1,00E+00	1,00E+00
Meta-clone 9145	2,80E-01	8,94E-01	2,80E-01	8,82E-01	1,00E+00	1,00E+00
Meta-clone 6784	2,81E-01	8,94E-01	2,81E-01	8,82E-01	1,00E+00	1,00E+00
Meta-clone 2758	2,81E-01	8,94E-01	2,81E-01	8,82E-01	1,00E+00	1,00E+00
Meta-clone 1324	2,83E-01	8,94E-01	8,40E-01	9,16E-01	1,15E-01	1,00E+00
Meta-clone 2400	2,83E-01	8,94E-01	2,83E-01	8,82E-01	1,00E+00	1,00E+00
Meta-clone 4646	2,83E-01	8,94E-01	2,83E-01	8,82E-01	1,00E+00	1,00E+00
Meta-clone 2451	2,85E-01	8,94E-01	2,85E-01	8,82E-01	1,00E+00	1,00E+00
Meta-clone 2706	2,85E-01	8,94E-01	2,85E-01	8,82E-01	1,00E+00	1,00E+00
Meta-clone 314	2,85E-01	8,94E-01	2,85E-01	8,82E-01	1,00E+00	1,00E+00
Meta-clone 703	2,86E-01	8,94E-01	2,86E-01	8,82E-01	1,00E+00	1,00E+00
Meta-clone 152	2,86E-01	8,94E-01	1,14E-01	5,54E-01	9,38E-01	1,00E+00
Meta-clone 5219	2,86E-01	8,94E-01	2,86E-01	8,82E-01	1,00E+00	1,00E+00
Meta-clone 4114	2,86E-01	8,94E-01	2,86E-01	8,82E-01	1,00E+00	1,00E+00
Meta-clone 6079	2,87E-01	8,94E-01	2,87E-01	8,82E-01	1,00E+00	1,00E+00
Meta-clone 43830	2,87E-01	8,94E-01	2,87E-01	8,82E-01	1,00E+00	1,00E+00
Meta-clone 8424	2,87E-01	8,94E-01	2,87E-01	8,82E-01	1,00E+00	1,00E+00
Meta-clone 1499	2,87E-01	8,94E-01	2,87E-01	8,82E-01	1,00E+00	1,00E+00
Meta-clone 797	2,87E-01	8,94E-01	2,87E-01	8,82E-01	1,00E+00	1,00E+00
Meta-clone 1553	2,88E-01	8,94E-01	2,88E-01	8,82E-01	1,00E+00	1,00E+00
Meta-clone 5215	2,88E-01	8,94E-01	2,88E-01	8,82E-01	1,00E+00	1,00E+00
Meta-clone 452	2,89E-01	8,94E-01	4,22E-01	8,82E-01	1,75E-01	1,00E+00
Meta-clone 10121	2,89E-01	8,94E-01	2,89E-01	8,82E-01	1,00E+00	1,00E+00
Meta-clone 118	2,90E-01	8,94E-01	8,07E-01	9,04E-01	1,20E-01	1,00E+00
Meta-clone 1571	2,90E-01	8,94E-01	2,90E-01	8,82E-01	1,00E+00	1,00E+00
Meta-clone 2986	2,91E-01	8,94E-01	2,91E-01	8,82E-01	1,00E+00	1,00E+00
Meta-clone 14	2,91E-01	8,94E-01	3,58E-01	8,82E-01	2,02E-01	1,00E+00
Meta-clone 10967	2,91E-01	8,94E-01	2,91E-01	8,82E-01	1,00E+00	1,00E+00
Meta-clone 900	2,91E-01	8,94E-01	2,91E-01	8,82E-01	1,00E+00	1,00E+00
Meta-clone 490	2,92E-01	8,94E-01	1,22E-01	5,73E-01	7,98E-01	1,00E+00
Meta-clone 933	2,92E-01	8,94E-01	3,25E-01	8,82E-01	2,22E-01	1,00E+00
Meta-clone 10549	2,92E-01	8,94E-01	2,92E-01	8,82E-01	1,00E+00	1,00E+00
Meta-clone 10102	2,93E-01	8,94E-01	2,93E-01	8,82E-01	1,00E+00	1,00E+00
Meta-clone 221	2,93E-01	8,94E-01	1,49E-01	6,40E-01	5,43E-01	1,00E+00
Meta-clone 2796	2,93E-01	8,94E-01	2,93E-01	8,82E-01	1,00E+00	1,00E+00
Meta-clone 4860	2,93E-01	8,94E-01	2,93E-01	8,82E-01	1,00E+00	1,00E+00
Meta-clone 4539	2,93E-01	8,94E-01	2,93E-01	8,82E-01	1,00E+00	1,00E+00
Meta-clone 4767	2,94E-01	8,94E-01	2,94E-01	8,82E-01	1,00E+00	1,00E+00
Meta-clone 1043	2,94E-01	8,94E-01	2,94E-01	8,82E-01	1,00E+00	1,00E+00
Meta-clone 557	2,94E-01	8,94E-01	1,27E-01	5,84E-01	7,33E-01	1,00E+00
Meta-clone 231	2,95E-01	8,94E-01	1,25E-01	5,80E-01	7,67E-01	1,00E+00
Meta-clone 1713	2,95E-01	8,94E-01	1,27E-01	5,84E-01	7,41E-01	1,00E+00
Meta-clone 6919	2,95E-01	8,94E-01	2,95E-01	8,82E-01	1,00E+00	1,00E+00
Meta-clone 1502	2,95E-01	8,94E-01	2,95E-01	8,82E-01	1,00E+00	1,00E+00
Meta-clone 197	2,95E-01	8,94E-01	2,95E-01	8,82E-01	1,00E+00	1,00E+00
Meta-clone 42707	2,95E-01	8,94E-01	2,95E-01	8,82E-01	1,00E+00	1,00E+00
Meta-clone 1371	2,95E-01	8,94E-01	2,95E-01	8,82E-01	1,00E+00	1,00E+00
Meta-clone 368	2,96E-01	8,94E-01	4,60E-01	8,82E-01	1,69E-01	1,00E+00
Meta-clone 3335	2,96E-01	8,94E-01	2,96E-01	8,82E-01	1,00E+00	1,00E+00
Meta-clone 9986	2,96E-01	8,94E-01	2,96E-01	8,82E-01	1,00E+00	1,00E+00
Meta-clone 4416	2,97E-01	8,94E-01	2,97E-01	8,82E-01	1,00E+00	1,00E+00
Meta-clone 2214	2,98E-01	8,94E-01	2,98E-01	8,82E-01	1,00E+00	1,00E+00
Meta-clone 2944	2,99E-01	8,94E-01	2,99E-01	8,82E-01	1,00E+00	1,00E+00
Meta-clone 18	2,99E-01	8,94E-01	1,42E-01	6,22E-01	6,13E-01	1,00E+00
Meta-clone 2314	2,99E-01	8,94E-01	2,99E-01	8,82E-01	1,00E+00	1,00E+00
Meta-clone 2138	3,00E-01	8,94E-01	3,00E-01	8,82E-01	1,00E+00	1,00E+00
Meta-clone 3378	3,00E-01	8,94E-01	3,00E-01	8,82E-01	1,00E+00	1,00E+00
Meta-clone 11655	3,01E-01	8,94E-01	3,01E-01	8,82E-01	1,00E+00	1,00E+00
Meta-clone 2008	3,01E-01	8,94E-01	3,01E-01	8,82E-01	1,00E+00	1,00E+00
Meta-clone 1087	3,01E-01	8,94E-01	1,30E-01	5,91E-01	7,47E-01	1,00E+00
Meta-clone 15	3,01E-01	8,94E-01	2,59E-01	8,81E-01	2,89E-01	1,00E+00
Meta-clone 2424	3,02E-01	8,94E-01	1,47E-01	6,36E-01	5,90E-01	1,00E+00
Meta-clone 4040	3,02E-01	8,94E-01	3,02E-01	8,82E-01	1,00E+00	1,00E+00
Meta-clone 4157	3,03E-01	8,94E-01	3,03E-01	8,82E-01	1,00E+00	1,00E+00
Meta-clone 2872	3,04E-01	8,94E-01	3,04E-01	8,82E-01	1,00E+00	1,00E+00
Meta-clone 4496	3,04E-01	8,94E-01	3,04E-01	8,82E-01	1,00E+00	1,00E+00
Meta-clone 11153	3,05E-01	8,94E-01	3,05E-01	8,82E-01	1,00E+00	1,00E+00
Meta-clone 576	3,05E-01	8,94E-01	1,50E-01	6,42E-01	5,85E-01	1,00E+00
Meta-clone 3817	3,05E-01	8,94E-01	3,05E-01	8,82E-01	1,00E+00	1,00E+00
Meta-clone 8232	3,05E-01	8,94E-01	3,05E-01	8,82E-01	1,00E+00	1,00E+00
Meta-clone 1412	3,06E-01	8,94E-01	3,06E-01	8,82E-01	1,00E+00	1,00E+00
Meta-clone 3043	3,06E-01	8,94E-01	3,06E-01	8,82E-01	1,00E+00	1,00E+00
Meta-clone 1426	3,06E-01	8,94E-01	3,06E-01	8,82E-01	1,00E+00	1,00E+00
Meta-clone 9888	3,07E-01	8,94E-01	3,07E-01	8,82E-01	1,00E+00	1,00E+00
Meta-clone 478	3,07E-01	8,94E-01	3,07E-01	8,82E-01	1,00E+00	1,00E+00
Meta-clone 9947	3,08E-01	8,94E-01	3,08E-01	8,82E-01	1,00E+00	1,00E+00
Meta-clone 166	3,08E-01	8,94E-01	1,67E-01	6,88E-01	5,03E-01	1,00E+00
Meta-clone 772	3,08E-01	8,94E-01	2,09E-01	7,92E-01	3,77E-01	1,00E+00
Meta-clone 1635	3,08E-01	8,94E-01	3,08E-01	8,82E-01	1,00E+00	1,00E+00
Meta-clone 4454	3,08E-01	8,94E-01	3,08E-01	8,82E-01	1,00E+00	1,00E+00
Meta-clone 3117	3,08E-01	8,94E-01	3,08E-01	8,82E-01	1,00E+00	1,00E+00
Meta-clone 499	3,08E-01	8,94E-01	1,41E-01	6,21E-01	6,63E-01	1,00E+00
Meta-clone 225	3,09E-01	8,94E-01	1,49E-01	6,40E-01	6,08E-01	1,00E+00
Meta-clone 4926	3,09E-01	8,94E-01	3,09E-01	8,82E-01	1,00E+00	1,00E+00
Meta-clone 64	3,09E-01	8,94E-01	6,76E-01	8,82E-01	1,40E-01	1,00E+00
Meta-clone 3031	3,09E-01	8,94E-01	3,09E-01	8,82E-01	1,00E+00	1,00E+00
Meta-clone 2955	3,10E-01	8,94E-01	3,10E-01	8,82E-01	1,00E+00	1,00E+00
Meta-clone 4149	3,11E-01	8,94E-01	3,11E-01	8,82E-01	1,00E+00	1,00E+00
Meta-clone 2864	3,12E-01	8,94E-01	3,12E-01	8,82E-01	1,00E+00	1,00E+00
Meta-clone 10487	3,12E-01	8,94E-01	3,12E-01	8,82E-01	1,00E+00	1,00E+00
Meta-clone 3503	3,13E-01	8,94E-01	3,13E-01	8,82E-01	1,00E+00	1,00E+00
Meta-clone 3821	3,14E-01	8,94E-01	3,14E-01	8,82E-01	1,00E+00	1,00E+00
Meta-clone 291	3,14E-01	8,94E-01	1,38E-01	6,12E-01	7,28E-01	1,00E+00
Meta-clone 2448	3,14E-01	8,94E-01	3,14E-01	8,82E-01	1,00E+00	1,00E+00
Meta-clone 2421	3,14E-01	8,94E-01	3,14E-01	8,82E-01	1,00E+00	1,00E+00
Meta-clone 9866	3,14E-01	8,94E-01	3,14E-01	8,82E-01	1,00E+00	1,00E+00
Meta-clone 5184	3,14E-01	8,94E-01	3,14E-01	8,82E-01	1,00E+00	1,00E+00
Meta-clone 10836	3,15E-01	8,94E-01	3,15E-01	8,82E-01	1,00E+00	1,00E+00
Meta-clone 611	3,15E-01	8,94E-01	4,68E-01	8,82E-01	1,82E-01	1,00E+00
Meta-clone 251	3,15E-01	8,94E-01	2,11E-01	7,93E-01	3,89E-01	1,00E+00
Meta-clone 8223	3,15E-01	8,94E-01	3,15E-01	8,82E-01	1,00E+00	1,00E+00
Meta-clone 23570	3,16E-01	8,94E-01	3,16E-01	8,82E-01	1,00E+00	1,00E+00
Meta-clone 1982	3,16E-01	8,94E-01	3,16E-01	8,82E-01	1,00E+00	1,00E+00
Meta-clone 2334	3,17E-01	8,94E-01	3,17E-01	8,82E-01	1,00E+00	1,00E+00
Meta-clone 1316	3,17E-01	8,94E-01	8,80E-01	9,34E-01	1,31E-01	1,00E+00
Meta-clone 5052	3,17E-01	8,94E-01	3,17E-01	8,82E-01	1,00E+00	1,00E+00
Meta-clone 3451	3,18E-01	8,94E-01	1,42E-01	6,23E-01	7,11E-01	1,00E+00
Meta-clone 4246	3,18E-01	8,94E-01	3,18E-01	8,82E-01	1,00E+00	1,00E+00
Meta-clone 7534	3,18E-01	8,94E-01	3,18E-01	8,82E-01	1,00E+00	1,00E+00
Meta-clone 5085	3,18E-01	8,94E-01	3,18E-01	8,82E-01	1,00E+00	1,00E+00
Meta-clone 991	3,19E-01	8,94E-01	3,19E-01	8,82E-01	1,00E+00	1,00E+00
Meta-clone 2472	3,19E-01	8,94E-01	3,19E-01	8,82E-01	1,00E+00	1,00E+00
Meta-clone 3987	3,20E-01	8,94E-01	3,20E-01	8,82E-01	1,00E+00	1,00E+00
Meta-clone 6457	3,20E-01	8,94E-01	3,20E-01	8,82E-01	1,00E+00	1,00E+00
Meta-clone 1199	3,22E-01	8,94E-01	3,22E-01	8,82E-01	1,00E+00	1,00E+00
Meta-clone 41927	3,22E-01	8,94E-01	3,22E-01	8,82E-01	1,00E+00	1,00E+00
Meta-clone 2410	3,22E-01	8,94E-01	3,22E-01	8,82E-01	1,00E+00	1,00E+00
Meta-clone 8648	3,23E-01	8,94E-01	3,23E-01	8,82E-01	1,00E+00	1,00E+00
Meta-clone 1312	3,23E-01	8,94E-01	6,80E-01	8,82E-01	1,48E-01	1,00E+00
Meta-clone 524	3,23E-01	8,94E-01	3,18E-01	8,82E-01	2,61E-01	1,00E+00
Meta-clone 1833	3,23E-01	8,94E-01	3,23E-01	8,82E-01	1,00E+00	1,00E+00
Meta-clone 6512	3,23E-01	8,94E-01	3,23E-01	8,82E-01	1,00E+00	1,00E+00
Meta-clone 3386	3,24E-01	8,94E-01	3,24E-01	8,82E-01	1,00E+00	1,00E+00
Meta-clone 831	3,25E-01	8,94E-01	1,40E-01	6,18E-01	7,88E-01	1,00E+00
Meta-clone 1345	3,28E-01	8,94E-01	2,41E-01	8,46E-01	3,54E-01	1,00E+00
Meta-clone 198	3,28E-01	8,94E-01	3,28E-01	8,82E-01	1,00E+00	1,00E+00
Meta-clone 7430	3,29E-01	8,94E-01	3,29E-01	8,82E-01	1,00E+00	1,00E+00
Meta-clone 5641	3,29E-01	8,94E-01	3,29E-01	8,82E-01	1,00E+00	1,00E+00
Meta-clone 10157	3,29E-01	8,94E-01	3,29E-01	8,82E-01	1,00E+00	1,00E+00
Meta-clone 4503	3,30E-01	8,94E-01	3,30E-01	8,82E-01	1,00E+00	1,00E+00
Meta-clone 2048	3,30E-01	8,94E-01	3,30E-01	8,82E-01	1,00E+00	1,00E+00
Meta-clone 1390	3,30E-01	8,94E-01	3,30E-01	8,82E-01	1,00E+00	1,00E+00
Meta-clone 5307	3,30E-01	8,94E-01	3,30E-01	8,82E-01	1,00E+00	1,00E+00
Meta-clone 9192	3,32E-01	8,94E-01	3,32E-01	8,82E-01	1,00E+00	1,00E+00
Meta-clone 9790	3,32E-01	8,94E-01	3,32E-01	8,82E-01	1,00E+00	1,00E+00
Meta-clone 5263	3,33E-01	8,94E-01	3,33E-01	8,82E-01	1,00E+00	1,00E+00
Meta-clone 142	3,33E-01	8,94E-01	2,68E-01	8,82E-01	3,23E-01	1,00E+00
Meta-clone 2743	3,33E-01	8,94E-01	3,33E-01	8,82E-01	1,00E+00	1,00E+00
Meta-clone 4234	3,33E-01	8,94E-01	3,33E-01	8,82E-01	1,00E+00	1,00E+00
Meta-clone 3387	3,34E-01	8,94E-01	3,34E-01	8,82E-01	1,00E+00	1,00E+00
Meta-clone 178	3,34E-01	8,94E-01	5,44E-01	8,82E-01	1,76E-01	1,00E+00
Meta-clone 7928	3,35E-01	8,94E-01	3,35E-01	8,82E-01	1,00E+00	1,00E+00
Meta-clone 5823	3,36E-01	8,94E-01	3,36E-01	8,82E-01	1,00E+00	1,00E+00
Meta-clone 2354	3,36E-01	8,94E-01	3,36E-01	8,82E-01	1,00E+00	1,00E+00
Meta-clone 11559	3,36E-01	8,94E-01	3,36E-01	8,82E-01	1,00E+00	1,00E+00
Meta-clone 5242	3,36E-01	8,94E-01	3,36E-01	8,82E-01	1,00E+00	1,00E+00
Meta-clone 4590	3,37E-01	8,94E-01	3,37E-01	8,82E-01	1,00E+00	1,00E+00
Meta-clone 1792	3,37E-01	8,94E-01	3,37E-01	8,82E-01	1,00E+00	1,00E+00
Meta-clone 7947	3,37E-01	8,94E-01	3,37E-01	8,82E-01	1,00E+00	1,00E+00
Meta-clone 3338	3,38E-01	8,94E-01	3,38E-01	8,82E-01	1,00E+00	1,00E+00
Meta-clone 1036	3,39E-01	8,94E-01	2,01E-01	7,74E-01	4,66E-01	1,00E+00
Meta-clone 10567	3,39E-01	8,94E-01	3,39E-01	8,82E-01	1,00E+00	1,00E+00
Meta-clone 3983	3,39E-01	8,94E-01	3,39E-01	8,82E-01	1,00E+00	1,00E+00
Meta-clone 195	3,39E-01	8,94E-01	1,94E-01	7,60E-01	4,90E-01	1,00E+00
Meta-clone 4704	3,40E-01	8,94E-01	3,40E-01	8,82E-01	1,00E+00	1,00E+00
Meta-clone 4361	3,40E-01	8,94E-01	3,40E-01	8,82E-01	1,00E+00	1,00E+00
Meta-clone 1670	3,41E-01	8,94E-01	3,41E-01	8,82E-01	1,00E+00	1,00E+00
Meta-clone 1374	3,41E-01	8,94E-01	3,41E-01	8,82E-01	1,00E+00	1,00E+00
Meta-clone 4395	3,42E-01	8,94E-01	3,42E-01	8,82E-01	1,00E+00	1,00E+00
Meta-clone 11162	3,42E-01	8,94E-01	3,42E-01	8,82E-01	1,00E+00	1,00E+00
Meta-clone 4724	3,42E-01	8,94E-01	3,42E-01	8,82E-01	1,00E+00	1,00E+00
Meta-clone 2854	3,42E-01	8,94E-01	1,71E-01	7,02E-01	6,01E-01	1,00E+00
Meta-clone 5607	3,43E-01	8,94E-01	3,43E-01	8,82E-01	1,00E+00	1,00E+00
Meta-clone 1656	3,43E-01	8,94E-01	3,43E-01	8,82E-01	1,00E+00	1,00E+00
Meta-clone 2847	3,44E-01	8,94E-01	3,44E-01	8,82E-01	1,00E+00	1,00E+00
Meta-clone 239	3,44E-01	8,94E-01	3,03E-01	8,82E-01	3,00E-01	1,00E+00
Meta-clone 1621	3,44E-01	8,94E-01	3,43E-01	8,82E-01	2,67E-01	1,00E+00
Meta-clone 11390	3,45E-01	8,94E-01	3,45E-01	8,82E-01	1,00E+00	1,00E+00
Meta-clone 42779	3,45E-01	8,94E-01	3,45E-01	8,82E-01	1,00E+00	1,00E+00
Meta-clone 4866	3,45E-01	8,94E-01	3,45E-01	8,82E-01	1,00E+00	1,00E+00
Meta-clone 79	3,45E-01	8,94E-01	6,14E-01	8,82E-01	1,71E-01	1,00E+00
Meta-clone 150	3,46E-01	8,94E-01	1,77E-01	7,20E-01	5,80E-01	1,00E+00
Meta-clone 903	3,46E-01	8,94E-01	3,01E-01	8,82E-01	3,04E-01	1,00E+00
Meta-clone 117	3,47E-01	8,94E-01	9,14E-01	9,50E-01	1,47E-01	1,00E+00
Meta-clone 10133	3,47E-01	8,94E-01	3,47E-01	8,82E-01	1,00E+00	1,00E+00
Meta-clone 567	3,47E-01	8,94E-01	1,46E-01	6,35E-01	9,47E-01	1,00E+00
Meta-clone 6787	3,49E-01	8,94E-01	3,49E-01	8,82E-01	1,00E+00	1,00E+00
Meta-clone 4263	3,50E-01	8,94E-01	3,50E-01	8,82E-01	1,00E+00	1,00E+00
Meta-clone 2114	3,51E-01	8,94E-01	3,51E-01	8,82E-01	1,00E+00	1,00E+00
Meta-clone 7972	3,51E-01	8,94E-01	3,51E-01	8,82E-01	1,00E+00	1,00E+00
Meta-clone 2462	3,51E-01	8,94E-01	3,51E-01	8,82E-01	1,00E+00	1,00E+00
Meta-clone 3230	3,52E-01	8,94E-01	3,52E-01	8,82E-01	1,00E+00	1,00E+00
Meta-clone 7341	3,52E-01	8,94E-01	3,52E-01	8,82E-01	1,00E+00	1,00E+00
Meta-clone 2705	3,52E-01	8,94E-01	3,52E-01	8,82E-01	1,00E+00	1,00E+00
Meta-clone 2739	3,52E-01	8,94E-01	3,52E-01	8,82E-01	1,00E+00	1,00E+00
Meta-clone 7590	3,53E-01	8,94E-01	3,53E-01	8,82E-01	1,00E+00	1,00E+00
Meta-clone 6241	3,54E-01	8,94E-01	3,54E-01	8,82E-01	1,00E+00	1,00E+00
Meta-clone 5356	3,54E-01	8,94E-01	3,54E-01	8,82E-01	1,00E+00	1,00E+00
Meta-clone 2411	3,55E-01	8,94E-01	3,55E-01	8,82E-01	1,00E+00	1,00E+00
Meta-clone 599	3,57E-01	8,94E-01	1,51E-01	6,48E-01	9,60E-01	1,00E+00
Meta-clone 6728	3,57E-01	8,94E-01	3,57E-01	8,82E-01	1,00E+00	1,00E+00
Meta-clone 2935	3,58E-01	8,94E-01	3,58E-01	8,82E-01	1,00E+00	1,00E+00
Meta-clone 5287	3,59E-01	8,94E-01	3,59E-01	8,82E-01	1,00E+00	1,00E+00
Meta-clone 3123	3,59E-01	8,94E-01	3,59E-01	8,82E-01	1,00E+00	1,00E+00
Meta-clone 8782	3,61E-01	8,94E-01	3,61E-01	8,82E-01	1,00E+00	1,00E+00
Meta-clone 1170	3,61E-01	8,94E-01	3,61E-01	8,82E-01	1,00E+00	1,00E+00
Meta-clone 1096	3,61E-01	8,94E-01	3,61E-01	8,82E-01	1,00E+00	1,00E+00
Meta-clone 2401	3,62E-01	8,94E-01	3,62E-01	8,82E-01	1,00E+00	1,00E+00
Meta-clone 279	3,63E-01	8,94E-01	1,60E-01	6,70E-01	8,21E-01	1,00E+00
Meta-clone 4418	3,63E-01	8,94E-01	3,63E-01	8,82E-01	1,00E+00	1,00E+00
Meta-clone 1572	3,64E-01	8,94E-01	3,64E-01	8,82E-01	1,00E+00	1,00E+00
Meta-clone 8185	3,64E-01	8,94E-01	3,64E-01	8,82E-01	1,00E+00	1,00E+00
Meta-clone 5286	3,65E-01	8,94E-01	3,65E-01	8,82E-01	1,00E+00	1,00E+00
Meta-clone 3406	3,66E-01	8,94E-01	3,66E-01	8,82E-01	1,00E+00	1,00E+00
Meta-clone 2529	3,66E-01	8,94E-01	3,66E-01	8,82E-01	1,00E+00	1,00E+00
Meta-clone 6716	3,66E-01	8,94E-01	3,66E-01	8,82E-01	1,00E+00	1,00E+00
Meta-clone 7727	3,66E-01	8,94E-01	3,66E-01	8,82E-01	1,00E+00	1,00E+00
Meta-clone 2507	3,66E-01	8,94E-01	3,66E-01	8,82E-01	1,00E+00	1,00E+00
Meta-clone 2096	3,67E-01	8,94E-01	3,67E-01	8,82E-01	1,00E+00	1,00E+00
Meta-clone 3161	3,67E-01	8,94E-01	3,67E-01	8,82E-01	1,00E+00	1,00E+00
Meta-clone 779	3,67E-01	8,94E-01	9,09E-01	9,48E-01	1,58E-01	1,00E+00
Meta-clone 5836	3,67E-01	8,94E-01	3,67E-01	8,82E-01	1,00E+00	1,00E+00
Meta-clone 9016	3,68E-01	8,94E-01	3,68E-01	8,82E-01	1,00E+00	1,00E+00
Meta-clone 2446	3,68E-01	8,94E-01	3,68E-01	8,82E-01	1,00E+00	1,00E+00
Meta-clone 3850	3,68E-01	8,94E-01	3,68E-01	8,82E-01	1,00E+00	1,00E+00
Meta-clone 3814	3,68E-01	8,94E-01	3,68E-01	8,82E-01	1,00E+00	1,00E+00
Meta-clone 22	3,69E-01	8,94E-01	1,95E-01	7,63E-01	5,73E-01	1,00E+00
Meta-clone 2873	3,69E-01	8,94E-01	3,69E-01	8,82E-01	1,00E+00	1,00E+00
Meta-clone 487	3,69E-01	8,94E-01	3,69E-01	8,82E-01	1,00E+00	1,00E+00
Meta-clone 5402	3,69E-01	8,94E-01	3,69E-01	8,82E-01	1,00E+00	1,00E+00
Meta-clone 8525	3,69E-01	8,94E-01	3,69E-01	8,82E-01	1,00E+00	1,00E+00
Meta-clone 2621	3,70E-01	8,94E-01	3,70E-01	8,82E-01	1,00E+00	1,00E+00
Meta-clone 21609	3,70E-01	8,94E-01	3,70E-01	8,82E-01	1,00E+00	1,00E+00
Meta-clone 2641	3,70E-01	8,94E-01	7,92E-01	8,99E-01	1,66E-01	1,00E+00
Meta-clone 116	3,70E-01	8,94E-01	2,40E-01	8,43E-01	4,37E-01	1,00E+00
Meta-clone 1612	3,70E-01	8,94E-01	3,70E-01	8,82E-01	1,00E+00	1,00E+00
Meta-clone 3788	3,70E-01	8,94E-01	2,77E-01	8,82E-01	3,69E-01	1,00E+00
Meta-clone 2942	3,71E-01	8,94E-01	3,71E-01	8,82E-01	1,00E+00	1,00E+00
Meta-clone 458	3,71E-01	8,94E-01	2,18E-01	8,07E-01	4,96E-01	1,00E+00
Meta-clone 3499	3,71E-01	8,94E-01	3,71E-01	8,82E-01	1,00E+00	1,00E+00
Meta-clone 1822	3,73E-01	8,94E-01	3,73E-01	8,82E-01	1,00E+00	1,00E+00
Meta-clone 282	3,74E-01	8,94E-01	1,62E-01	6,76E-01	8,95E-01	1,00E+00
Meta-clone 98	3,74E-01	8,94E-01	4,18E-01	8,82E-01	2,53E-01	1,00E+00
Meta-clone 2610	3,75E-01	8,94E-01	3,75E-01	8,82E-01	1,00E+00	1,00E+00
Meta-clone 2975	3,76E-01	8,94E-01	3,76E-01	8,82E-01	1,00E+00	1,00E+00
Meta-clone 4090	3,76E-01	8,94E-01	3,76E-01	8,82E-01	1,00E+00	1,00E+00
Meta-clone 1176	3,77E-01	8,94E-01	3,77E-01	8,82E-01	1,00E+00	1,00E+00
Meta-clone 645	3,77E-01	8,94E-01	2,07E-01	7,87E-01	5,49E-01	1,00E+00
Meta-clone 7313	3,78E-01	8,94E-01	3,78E-01	8,82E-01	1,00E+00	1,00E+00
Meta-clone 25257	3,79E-01	8,94E-01	3,79E-01	8,82E-01	1,00E+00	1,00E+00
Meta-clone 2667	3,79E-01	8,94E-01	3,79E-01	8,82E-01	1,00E+00	1,00E+00
Meta-clone 398	3,79E-01	8,94E-01	1,65E-01	6,82E-01	9,29E-01	1,00E+00
Meta-clone 1353	3,79E-01	8,94E-01	3,79E-01	8,82E-01	1,00E+00	1,00E+00
Meta-clone 3199	3,79E-01	8,94E-01	3,79E-01	8,82E-01	1,00E+00	1,00E+00
Meta-clone 2460	3,80E-01	8,94E-01	3,80E-01	8,82E-01	1,00E+00	1,00E+00
Meta-clone 2790	3,81E-01	8,94E-01	3,81E-01	8,82E-01	1,00E+00	1,00E+00
Meta-clone 35	3,81E-01	8,94E-01	8,01E-01	9,03E-01	1,72E-01	1,00E+00
Meta-clone 4113	3,82E-01	8,94E-01	3,82E-01	8,82E-01	1,00E+00	1,00E+00
Meta-clone 4166	3,82E-01	8,94E-01	3,82E-01	8,82E-01	1,00E+00	1,00E+00
Meta-clone 4524	3,82E-01	8,94E-01	3,82E-01	8,82E-01	1,00E+00	1,00E+00
Meta-clone 4073	3,83E-01	8,94E-01	3,83E-01	8,82E-01	1,00E+00	1,00E+00
Meta-clone 2087	3,84E-01	8,94E-01	3,84E-01	8,82E-01	1,00E+00	1,00E+00
Meta-clone 2248	3,84E-01	8,94E-01	3,84E-01	8,82E-01	1,00E+00	1,00E+00
Meta-clone 245	3,84E-01	8,94E-01	1,76E-01	7,16E-01	7,69E-01	1,00E+00
Meta-clone 3009	3,84E-01	8,94E-01	3,84E-01	8,82E-01	1,00E+00	1,00E+00
Meta-clone 8216	3,84E-01	8,94E-01	3,84E-01	8,82E-01	1,00E+00	1,00E+00
Meta-clone 4443	3,84E-01	8,94E-01	3,84E-01	8,82E-01	1,00E+00	1,00E+00
Meta-clone 2713	3,84E-01	8,94E-01	3,84E-01	8,82E-01	1,00E+00	1,00E+00
Meta-clone 520	3,84E-01	8,94E-01	4,66E-01	8,82E-01	2,40E-01	1,00E+00
Meta-clone 2177	3,84E-01	8,94E-01	3,84E-01	8,82E-01	1,00E+00	1,00E+00
Meta-clone 32995	3,85E-01	8,94E-01	3,85E-01	8,82E-01	1,00E+00	1,00E+00
Meta-clone 1420	3,85E-01	8,94E-01	3,85E-01	8,82E-01	1,00E+00	1,00E+00
Meta-clone 33309	3,85E-01	8,94E-01	3,85E-01	8,82E-01	1,00E+00	1,00E+00
Meta-clone 3534	3,86E-01	8,94E-01	3,86E-01	8,82E-01	1,00E+00	1,00E+00
Meta-clone 3055	3,86E-01	8,94E-01	3,86E-01	8,82E-01	1,00E+00	1,00E+00
Meta-clone 4083	3,86E-01	8,94E-01	3,86E-01	8,82E-01	1,00E+00	1,00E+00
Meta-clone 2347	3,86E-01	8,94E-01	3,86E-01	8,82E-01	1,00E+00	1,00E+00
Meta-clone 6158	3,87E-01	8,94E-01	3,87E-01	8,82E-01	1,00E+00	1,00E+00
Meta-clone 5323	3,87E-01	8,94E-01	3,87E-01	8,82E-01	1,00E+00	1,00E+00
Meta-clone 7920	3,87E-01	8,94E-01	3,87E-01	8,82E-01	1,00E+00	1,00E+00
Meta-clone 160	3,87E-01	8,94E-01	3,66E-01	8,82E-01	2,99E-01	1,00E+00
Meta-clone 2379	3,88E-01	8,94E-01	3,88E-01	8,82E-01	1,00E+00	1,00E+00
Meta-clone 2419	3,88E-01	8,94E-01	3,88E-01	8,82E-01	1,00E+00	1,00E+00
Meta-clone 666	3,88E-01	8,94E-01	3,88E-01	8,82E-01	1,00E+00	1,00E+00
Meta-clone 3179	3,88E-01	8,94E-01	3,88E-01	8,82E-01	1,00E+00	1,00E+00
Meta-clone 3333	3,88E-01	8,94E-01	3,88E-01	8,82E-01	1,00E+00	1,00E+00
Meta-clone 468	3,88E-01	8,94E-01	8,79E-01	9,33E-01	1,72E-01	1,00E+00
Meta-clone 4657	3,90E-01	8,94E-01	3,90E-01	8,82E-01	1,00E+00	1,00E+00
Meta-clone 4034	3,90E-01	8,94E-01	3,90E-01	8,82E-01	1,00E+00	1,00E+00
Meta-clone 4299	3,90E-01	8,94E-01	3,90E-01	8,82E-01	1,00E+00	1,00E+00
Meta-clone 6384	3,90E-01	8,94E-01	3,90E-01	8,82E-01	1,00E+00	1,00E+00
Meta-clone 13606	3,90E-01	8,94E-01	3,90E-01	8,82E-01	1,00E+00	1,00E+00
Meta-clone 7241	3,90E-01	8,94E-01	3,90E-01	8,82E-01	1,00E+00	1,00E+00
Meta-clone 6145	3,91E-01	8,94E-01	3,91E-01	8,82E-01	1,00E+00	1,00E+00
Meta-clone 8921	3,91E-01	8,94E-01	3,91E-01	8,82E-01	1,00E+00	1,00E+00
Meta-clone 1203	3,91E-01	8,94E-01	1,84E-01	7,39E-01	7,31E-01	1,00E+00
Meta-clone 8446	3,91E-01	8,94E-01	3,91E-01	8,82E-01	1,00E+00	1,00E+00
Meta-clone 7989	3,91E-01	8,94E-01	3,91E-01	8,82E-01	1,00E+00	1,00E+00
Meta-clone 444	3,91E-01	8,94E-01	2,02E-01	7,75E-01	6,17E-01	1,00E+00
Meta-clone 8168	3,91E-01	8,94E-01	3,91E-01	8,82E-01	1,00E+00	1,00E+00
Meta-clone 2518	3,91E-01	8,94E-01	3,91E-01	8,82E-01	1,00E+00	1,00E+00
Meta-clone 4567	3,91E-01	8,94E-01	3,91E-01	8,82E-01	1,00E+00	1,00E+00
Meta-clone 8138	3,92E-01	8,94E-01	3,92E-01	8,82E-01	1,00E+00	1,00E+00
Meta-clone 10704	3,92E-01	8,94E-01	3,92E-01	8,82E-01	1,00E+00	1,00E+00
Meta-clone 3400	3,92E-01	8,94E-01	3,92E-01	8,82E-01	1,00E+00	1,00E+00
Meta-clone 719	3,92E-01	8,94E-01	1,81E-01	7,30E-01	7,72E-01	1,00E+00
Meta-clone 3278	3,92E-01	8,94E-01	3,92E-01	8,82E-01	1,00E+00	1,00E+00
Meta-clone 1385	3,92E-01	8,94E-01	3,92E-01	8,82E-01	1,00E+00	1,00E+00
Meta-clone 2368	3,92E-01	8,94E-01	3,92E-01	8,82E-01	1,00E+00	1,00E+00
Meta-clone 4556	3,92E-01	8,94E-01	3,92E-01	8,82E-01	1,00E+00	1,00E+00
Meta-clone 11242	3,92E-01	8,94E-01	3,92E-01	8,82E-01	1,00E+00	1,00E+00
Meta-clone 5061	3,92E-01	8,94E-01	3,92E-01	8,82E-01	1,00E+00	1,00E+00
Meta-clone 11368	3,92E-01	8,94E-01	3,92E-01	8,82E-01	1,00E+00	1,00E+00
Meta-clone 7952	3,92E-01	8,94E-01	3,92E-01	8,82E-01	1,00E+00	1,00E+00
Meta-clone 3408	3,92E-01	8,94E-01	3,92E-01	8,82E-01	1,00E+00	1,00E+00
Meta-clone 7405	3,92E-01	8,94E-01	3,92E-01	8,82E-01	1,00E+00	1,00E+00
Meta-clone 4745	3,93E-01	8,94E-01	3,93E-01	8,82E-01	1,00E+00	1,00E+00
Meta-clone 8160	3,93E-01	8,94E-01	3,93E-01	8,82E-01	1,00E+00	1,00E+00
Meta-clone 7795	3,93E-01	8,94E-01	3,93E-01	8,82E-01	1,00E+00	1,00E+00
Meta-clone 11480	3,94E-01	8,94E-01	3,94E-01	8,82E-01	1,00E+00	1,00E+00
Meta-clone 3991	3,94E-01	8,94E-01	3,94E-01	8,82E-01	1,00E+00	1,00E+00
Meta-clone 3385	3,94E-01	8,94E-01	3,94E-01	8,82E-01	1,00E+00	1,00E+00
Meta-clone 10575	3,94E-01	8,94E-01	3,94E-01	8,82E-01	1,00E+00	1,00E+00
Meta-clone 11405	3,94E-01	8,94E-01	3,94E-01	8,82E-01	1,00E+00	1,00E+00
Meta-clone 11300	3,94E-01	8,94E-01	3,94E-01	8,82E-01	1,00E+00	1,00E+00
Meta-clone 7890	3,95E-01	8,94E-01	3,95E-01	8,82E-01	1,00E+00	1,00E+00
Meta-clone 1460	3,95E-01	8,94E-01	3,95E-01	8,82E-01	1,00E+00	1,00E+00
Meta-clone 1089	3,95E-01	8,94E-01	3,95E-01	8,82E-01	1,00E+00	1,00E+00
Meta-clone 6833	3,95E-01	8,94E-01	3,95E-01	8,82E-01	1,00E+00	1,00E+00
Meta-clone 5231	3,95E-01	8,94E-01	3,95E-01	8,82E-01	1,00E+00	1,00E+00
Meta-clone 305	3,96E-01	8,94E-01	1,93E-01	7,60E-01	6,89E-01	1,00E+00
Meta-clone 40845	3,96E-01	8,94E-01	3,96E-01	8,82E-01	1,00E+00	1,00E+00
Meta-clone 1966	3,96E-01	8,94E-01	3,27E-01	8,82E-01	3,45E-01	1,00E+00
Meta-clone 85	3,96E-01	8,94E-01	6,34E-01	8,82E-01	2,02E-01	1,00E+00
Meta-clone 7112	3,96E-01	8,94E-01	3,96E-01	8,82E-01	1,00E+00	1,00E+00
Meta-clone 10166	3,97E-01	8,94E-01	3,97E-01	8,82E-01	1,00E+00	1,00E+00
Meta-clone 7948	3,97E-01	8,94E-01	3,97E-01	8,82E-01	1,00E+00	1,00E+00
Meta-clone 6310	3,97E-01	8,94E-01	3,97E-01	8,82E-01	1,00E+00	1,00E+00
Meta-clone 6973	3,97E-01	8,94E-01	3,97E-01	8,82E-01	1,00E+00	1,00E+00
Meta-clone 6181	3,97E-01	8,94E-01	3,97E-01	8,82E-01	1,00E+00	1,00E+00
Meta-clone 410	3,97E-01	8,94E-01	3,44E-01	8,82E-01	3,29E-01	1,00E+00
Meta-clone 5814	3,97E-01	8,94E-01	3,97E-01	8,82E-01	1,00E+00	1,00E+00
Meta-clone 2397	3,97E-01	8,94E-01	3,97E-01	8,82E-01	1,00E+00	1,00E+00
Meta-clone 10	3,98E-01	8,94E-01	5,32E-01	8,82E-01	2,28E-01	1,00E+00
Meta-clone 7882	3,98E-01	8,94E-01	3,98E-01	8,82E-01	1,00E+00	1,00E+00
Meta-clone 334	3,98E-01	8,94E-01	3,98E-01	8,82E-01	1,00E+00	1,00E+00
Meta-clone 6001	3,98E-01	8,94E-01	3,98E-01	8,82E-01	1,00E+00	1,00E+00
Meta-clone 10259	3,98E-01	8,94E-01	3,98E-01	8,82E-01	1,00E+00	1,00E+00
Meta-clone 10800	3,98E-01	8,94E-01	3,98E-01	8,82E-01	1,00E+00	1,00E+00
Meta-clone 2857	3,98E-01	8,94E-01	3,98E-01	8,82E-01	1,00E+00	1,00E+00
Meta-clone 387	3,98E-01	8,94E-01	3,98E-01	8,82E-01	1,00E+00	1,00E+00
Meta-clone 10620	3,99E-01	8,94E-01	3,99E-01	8,82E-01	1,00E+00	1,00E+00
Meta-clone 7502	3,99E-01	8,94E-01	3,99E-01	8,82E-01	1,00E+00	1,00E+00
Meta-clone 8136	3,99E-01	8,94E-01	3,99E-01	8,82E-01	1,00E+00	1,00E+00
Meta-clone 4047	4,00E-01	8,94E-01	4,00E-01	8,82E-01	1,00E+00	1,00E+00
Meta-clone 8162	4,00E-01	8,94E-01	4,00E-01	8,82E-01	1,00E+00	1,00E+00
Meta-clone 11009	4,00E-01	8,94E-01	4,00E-01	8,82E-01	1,00E+00	1,00E+00
Meta-clone 5676	4,00E-01	8,94E-01	4,00E-01	8,82E-01	1,00E+00	1,00E+00
Meta-clone 2125	4,00E-01	8,94E-01	4,00E-01	8,82E-01	1,00E+00	1,00E+00
Meta-clone 3696	4,01E-01	8,94E-01	4,01E-01	8,82E-01	1,00E+00	1,00E+00
Meta-clone 17969	4,01E-01	8,94E-01	4,01E-01	8,82E-01	1,00E+00	1,00E+00
Meta-clone 23073	4,01E-01	8,94E-01	4,01E-01	8,82E-01	1,00E+00	1,00E+00
Meta-clone 11290	4,01E-01	8,94E-01	4,01E-01	8,82E-01	1,00E+00	1,00E+00
Meta-clone 4884	4,01E-01	8,94E-01	4,01E-01	8,82E-01	1,00E+00	1,00E+00
Meta-clone 2420	4,02E-01	8,94E-01	4,02E-01	8,82E-01	1,00E+00	1,00E+00
Meta-clone 9585	4,02E-01	8,94E-01	4,02E-01	8,82E-01	1,00E+00	1,00E+00
Meta-clone 375	4,02E-01	8,94E-01	4,35E-01	8,82E-01	2,71E-01	1,00E+00
Meta-clone 7139	4,02E-01	8,94E-01	4,02E-01	8,82E-01	1,00E+00	1,00E+00
Meta-clone 9702	4,02E-01	8,94E-01	4,02E-01	8,82E-01	1,00E+00	1,00E+00
Meta-clone 8293	4,02E-01	8,94E-01	4,02E-01	8,82E-01	1,00E+00	1,00E+00
Meta-clone 9239	4,02E-01	8,94E-01	4,02E-01	8,82E-01	1,00E+00	1,00E+00
Meta-clone 4148	4,03E-01	8,94E-01	4,03E-01	8,82E-01	1,00E+00	1,00E+00
Meta-clone 6097	4,03E-01	8,94E-01	4,03E-01	8,82E-01	1,00E+00	1,00E+00
Meta-clone 9804	4,03E-01	8,94E-01	4,03E-01	8,82E-01	1,00E+00	1,00E+00
Meta-clone 4857	4,03E-01	8,94E-01	4,03E-01	8,82E-01	1,00E+00	1,00E+00
Meta-clone 3250	4,04E-01	8,94E-01	4,04E-01	8,82E-01	1,00E+00	1,00E+00
Meta-clone 2323	4,04E-01	8,94E-01	4,18E-01	8,82E-01	2,82E-01	1,00E+00
Meta-clone 11672	4,04E-01	8,94E-01	4,04E-01	8,82E-01	1,00E+00	1,00E+00
Meta-clone 17743	4,04E-01	8,94E-01	4,04E-01	8,82E-01	1,00E+00	1,00E+00
Meta-clone 9932	4,04E-01	8,94E-01	4,04E-01	8,82E-01	1,00E+00	1,00E+00
Meta-clone 7876	4,04E-01	8,94E-01	4,04E-01	8,82E-01	1,00E+00	1,00E+00
Meta-clone 11275	4,04E-01	8,94E-01	4,04E-01	8,82E-01	1,00E+00	1,00E+00
Meta-clone 51	4,04E-01	8,94E-01	2,99E-01	8,82E-01	3,92E-01	1,00E+00
Meta-clone 941	4,05E-01	8,94E-01	4,05E-01	8,82E-01	1,00E+00	1,00E+00
Meta-clone 7020	4,05E-01	8,94E-01	4,05E-01	8,82E-01	1,00E+00	1,00E+00
Meta-clone 3622	4,05E-01	8,94E-01	4,05E-01	8,82E-01	1,00E+00	1,00E+00
Meta-clone 6597	4,05E-01	8,94E-01	4,05E-01	8,82E-01	1,00E+00	1,00E+00
Meta-clone 11406	4,06E-01	8,94E-01	4,06E-01	8,82E-01	1,00E+00	1,00E+00
Meta-clone 6604	4,06E-01	8,94E-01	4,06E-01	8,82E-01	1,00E+00	1,00E+00
Meta-clone 798	4,06E-01	8,94E-01	1,93E-01	7,60E-01	7,42E-01	1,00E+00
Meta-clone 7022	4,06E-01	8,94E-01	4,06E-01	8,82E-01	1,00E+00	1,00E+00
Meta-clone 5793	4,06E-01	8,94E-01	4,06E-01	8,82E-01	1,00E+00	1,00E+00
Meta-clone 10801	4,06E-01	8,94E-01	4,06E-01	8,82E-01	1,00E+00	1,00E+00
Meta-clone 4717	4,07E-01	8,94E-01	4,07E-01	8,82E-01	1,00E+00	1,00E+00
Meta-clone 6734	4,07E-01	8,94E-01	4,07E-01	8,82E-01	1,00E+00	1,00E+00
Meta-clone 6441	4,07E-01	8,94E-01	4,07E-01	8,82E-01	1,00E+00	1,00E+00
Meta-clone 6839	4,07E-01	8,94E-01	4,07E-01	8,82E-01	1,00E+00	1,00E+00
Meta-clone 9845	4,07E-01	8,94E-01	4,07E-01	8,82E-01	1,00E+00	1,00E+00
Meta-clone 5493	4,07E-01	8,94E-01	4,07E-01	8,82E-01	1,00E+00	1,00E+00
Meta-clone 9703	4,07E-01	8,94E-01	4,07E-01	8,82E-01	1,00E+00	1,00E+00
Meta-clone 200	4,08E-01	8,94E-01	1,83E-01	7,36E-01	8,79E-01	1,00E+00
Meta-clone 49	4,08E-01	8,94E-01	1,81E-01	7,31E-01	9,27E-01	1,00E+00
Meta-clone 5	4,08E-01	8,94E-01	1,90E-01	7,56E-01	7,84E-01	1,00E+00
Meta-clone 9306	4,08E-01	8,94E-01	4,08E-01	8,82E-01	1,00E+00	1,00E+00
Meta-clone 4261	4,08E-01	8,94E-01	4,08E-01	8,82E-01	1,00E+00	1,00E+00
Meta-clone 4928	4,08E-01	8,94E-01	4,08E-01	8,82E-01	1,00E+00	1,00E+00
Meta-clone 2880	4,08E-01	8,94E-01	4,08E-01	8,82E-01	1,00E+00	1,00E+00
Meta-clone 113	4,09E-01	8,94E-01	4,63E-01	8,82E-01	2,64E-01	1,00E+00
Meta-clone 2818	4,09E-01	8,94E-01	4,09E-01	8,82E-01	1,00E+00	1,00E+00
Meta-clone 11619	4,09E-01	8,94E-01	4,09E-01	8,82E-01	1,00E+00	1,00E+00
Meta-clone 3022	4,09E-01	8,94E-01	4,09E-01	8,82E-01	1,00E+00	1,00E+00
Meta-clone 11215	4,09E-01	8,94E-01	4,09E-01	8,82E-01	1,00E+00	1,00E+00
Meta-clone 7042	4,10E-01	8,94E-01	4,10E-01	8,82E-01	1,00E+00	1,00E+00
Meta-clone 1821	4,10E-01	8,94E-01	4,10E-01	8,82E-01	1,00E+00	1,00E+00
Meta-clone 9492	4,11E-01	8,94E-01	4,11E-01	8,82E-01	1,00E+00	1,00E+00
Meta-clone 5862	4,11E-01	8,94E-01	4,11E-01	8,82E-01	1,00E+00	1,00E+00
Meta-clone 10893	4,11E-01	8,94E-01	4,11E-01	8,82E-01	1,00E+00	1,00E+00
Meta-clone 6719	4,11E-01	8,94E-01	4,11E-01	8,82E-01	1,00E+00	1,00E+00
Meta-clone 8481	4,11E-01	8,94E-01	4,11E-01	8,82E-01	1,00E+00	1,00E+00
Meta-clone 7942	4,11E-01	8,94E-01	4,11E-01	8,82E-01	1,00E+00	1,00E+00
Meta-clone 2995	4,12E-01	8,94E-01	4,12E-01	8,82E-01	1,00E+00	1,00E+00
Meta-clone 10679	4,12E-01	8,94E-01	4,12E-01	8,82E-01	1,00E+00	1,00E+00
Meta-clone 44738	4,12E-01	8,94E-01	4,12E-01	8,82E-01	1,00E+00	1,00E+00
Meta-clone 446	4,12E-01	8,94E-01	4,12E-01	8,82E-01	1,00E+00	1,00E+00
Meta-clone 10779	4,12E-01	8,94E-01	4,12E-01	8,82E-01	1,00E+00	1,00E+00
Meta-clone 6652	4,12E-01	8,94E-01	4,12E-01	8,82E-01	1,00E+00	1,00E+00
Meta-clone 2916	4,13E-01	8,94E-01	4,13E-01	8,82E-01	1,00E+00	1,00E+00
Meta-clone 3715	4,13E-01	8,94E-01	4,13E-01	8,82E-01	1,00E+00	1,00E+00
Meta-clone 99	4,13E-01	8,94E-01	5,50E-01	8,82E-01	2,35E-01	1,00E+00
Meta-clone 2238	4,13E-01	8,94E-01	4,13E-01	8,82E-01	1,00E+00	1,00E+00
Meta-clone 2289	4,13E-01	8,94E-01	4,13E-01	8,82E-01	1,00E+00	1,00E+00
Meta-clone 7129	4,14E-01	8,94E-01	4,14E-01	8,82E-01	1,00E+00	1,00E+00
Meta-clone 1268	4,14E-01	8,94E-01	4,14E-01	8,82E-01	1,00E+00	1,00E+00
Meta-clone 1981	4,14E-01	8,94E-01	4,14E-01	8,82E-01	1,00E+00	1,00E+00
Meta-clone 32751	4,14E-01	8,94E-01	4,14E-01	8,82E-01	1,00E+00	1,00E+00
Meta-clone 271	4,14E-01	8,94E-01	2,34E-01	8,32E-01	5,58E-01	1,00E+00
Meta-clone 39137	4,15E-01	8,94E-01	4,15E-01	8,82E-01	1,00E+00	1,00E+00
Meta-clone 5001	4,15E-01	8,94E-01	4,15E-01	8,82E-01	1,00E+00	1,00E+00
Meta-clone 8110	4,15E-01	8,94E-01	4,15E-01	8,82E-01	1,00E+00	1,00E+00
Meta-clone 9053	4,15E-01	8,94E-01	4,15E-01	8,82E-01	1,00E+00	1,00E+00
Meta-clone 7245	4,15E-01	8,94E-01	4,15E-01	8,82E-01	1,00E+00	1,00E+00
Meta-clone 4313	4,16E-01	8,94E-01	4,16E-01	8,82E-01	1,00E+00	1,00E+00
Meta-clone 7331	4,16E-01	8,94E-01	4,16E-01	8,82E-01	1,00E+00	1,00E+00
Meta-clone 615	4,16E-01	8,94E-01	2,26E-01	8,24E-01	5,91E-01	1,00E+00
Meta-clone 5498	4,16E-01	8,94E-01	4,16E-01	8,82E-01	1,00E+00	1,00E+00
Meta-clone 6305	4,16E-01	8,94E-01	4,16E-01	8,82E-01	1,00E+00	1,00E+00
Meta-clone 11326	4,16E-01	8,94E-01	4,16E-01	8,82E-01	1,00E+00	1,00E+00
Meta-clone 7292	4,17E-01	8,94E-01	4,17E-01	8,82E-01	1,00E+00	1,00E+00
Meta-clone 7236	4,17E-01	8,94E-01	4,17E-01	8,82E-01	1,00E+00	1,00E+00
Meta-clone 7918	4,17E-01	8,94E-01	4,17E-01	8,82E-01	1,00E+00	1,00E+00
Meta-clone 8019	4,17E-01	8,94E-01	4,17E-01	8,82E-01	1,00E+00	1,00E+00
Meta-clone 69	4,17E-01	8,94E-01	9,13E-01	9,49E-01	1,88E-01	1,00E+00
Meta-clone 7118	4,18E-01	8,94E-01	4,18E-01	8,82E-01	1,00E+00	1,00E+00
Meta-clone 766	4,18E-01	8,94E-01	2,33E-01	8,31E-01	5,70E-01	1,00E+00
Meta-clone 4225	4,18E-01	8,94E-01	4,18E-01	8,82E-01	1,00E+00	1,00E+00
Meta-clone 4037	4,18E-01	8,94E-01	4,18E-01	8,82E-01	1,00E+00	1,00E+00
Meta-clone 702	4,19E-01	8,94E-01	3,02E-01	8,82E-01	4,12E-01	1,00E+00
Meta-clone 4030	4,19E-01	8,94E-01	4,19E-01	8,82E-01	1,00E+00	1,00E+00
Meta-clone 7647	4,19E-01	8,94E-01	4,19E-01	8,82E-01	1,00E+00	1,00E+00
Meta-clone 5661	4,19E-01	8,94E-01	4,19E-01	8,82E-01	1,00E+00	1,00E+00
Meta-clone 8130	4,19E-01	8,94E-01	4,19E-01	8,82E-01	1,00E+00	1,00E+00
Meta-clone 10105	4,19E-01	8,94E-01	4,19E-01	8,82E-01	1,00E+00	1,00E+00
Meta-clone 8649	4,20E-01	8,94E-01	4,20E-01	8,82E-01	1,00E+00	1,00E+00
Meta-clone 10735	4,20E-01	8,94E-01	4,20E-01	8,82E-01	1,00E+00	1,00E+00
Meta-clone 5436	4,20E-01	8,94E-01	4,20E-01	8,82E-01	1,00E+00	1,00E+00
Meta-clone 26657	4,20E-01	8,94E-01	4,20E-01	8,82E-01	1,00E+00	1,00E+00
Meta-clone 8768	4,20E-01	8,94E-01	4,20E-01	8,82E-01	1,00E+00	1,00E+00
Meta-clone 3467	4,21E-01	8,94E-01	4,21E-01	8,82E-01	1,00E+00	1,00E+00
Meta-clone 2575	4,21E-01	8,94E-01	4,21E-01	8,82E-01	1,00E+00	1,00E+00
Meta-clone 10603	4,21E-01	8,94E-01	4,21E-01	8,82E-01	1,00E+00	1,00E+00
Meta-clone 1286	4,21E-01	8,94E-01	4,21E-01	8,82E-01	1,00E+00	1,00E+00
Meta-clone 8067	4,21E-01	8,94E-01	4,21E-01	8,82E-01	1,00E+00	1,00E+00
Meta-clone 2644	4,21E-01	8,94E-01	4,21E-01	8,82E-01	1,00E+00	1,00E+00
Meta-clone 1654	4,21E-01	8,94E-01	4,21E-01	8,82E-01	1,00E+00	1,00E+00
Meta-clone 1679	4,21E-01	8,94E-01	3,05E-01	8,82E-01	4,11E-01	1,00E+00
Meta-clone 1093	4,21E-01	8,94E-01	4,21E-01	8,82E-01	1,00E+00	1,00E+00
Meta-clone 508	4,21E-01	8,94E-01	2,65E-01	8,82E-01	4,86E-01	1,00E+00
Meta-clone 1315	4,22E-01	8,94E-01	4,21E-01	8,82E-01	2,98E-01	1,00E+00
Meta-clone 6205	4,22E-01	8,94E-01	4,22E-01	8,82E-01	1,00E+00	1,00E+00
Meta-clone 4002	4,22E-01	8,94E-01	4,22E-01	8,82E-01	1,00E+00	1,00E+00
Meta-clone 10736	4,22E-01	8,94E-01	4,22E-01	8,82E-01	1,00E+00	1,00E+00
Meta-clone 7872	4,22E-01	8,94E-01	4,22E-01	8,82E-01	1,00E+00	1,00E+00
Meta-clone 1401	4,23E-01	8,94E-01	4,23E-01	8,82E-01	1,00E+00	1,00E+00
Meta-clone 4603	4,23E-01	8,94E-01	4,23E-01	8,82E-01	1,00E+00	1,00E+00
Meta-clone 1729	4,23E-01	8,94E-01	6,54E-01	8,82E-01	2,18E-01	1,00E+00
Meta-clone 1653	4,23E-01	8,94E-01	4,23E-01	8,82E-01	1,00E+00	1,00E+00
Meta-clone 9277	4,24E-01	8,94E-01	4,24E-01	8,82E-01	1,00E+00	1,00E+00
Meta-clone 5905	4,24E-01	8,94E-01	4,24E-01	8,82E-01	1,00E+00	1,00E+00
Meta-clone 7119	4,24E-01	8,94E-01	4,24E-01	8,82E-01	1,00E+00	1,00E+00
Meta-clone 9218	4,24E-01	8,94E-01	4,24E-01	8,82E-01	1,00E+00	1,00E+00
Meta-clone 7553	4,24E-01	8,94E-01	4,24E-01	8,82E-01	1,00E+00	1,00E+00
Meta-clone 982	4,24E-01	8,94E-01	4,24E-01	8,82E-01	1,00E+00	1,00E+00
Meta-clone 391	4,25E-01	8,94E-01	2,12E-01	7,93E-01	6,94E-01	1,00E+00
Meta-clone 7693	4,25E-01	8,94E-01	4,25E-01	8,82E-01	1,00E+00	1,00E+00
Meta-clone 22604	4,25E-01	8,94E-01	4,25E-01	8,82E-01	1,00E+00	1,00E+00
Meta-clone 9883	4,25E-01	8,94E-01	4,25E-01	8,82E-01	1,00E+00	1,00E+00
Meta-clone 519	4,25E-01	8,94E-01	1,00E+00	1,00E+00	1,91E-01	1,00E+00
Meta-clone 275	4,26E-01	8,94E-01	6,02E-01	8,82E-01	2,31E-01	1,00E+00
Meta-clone 4634	4,26E-01	8,94E-01	4,26E-01	8,82E-01	1,00E+00	1,00E+00
Meta-clone 7821	4,26E-01	8,94E-01	4,26E-01	8,82E-01	1,00E+00	1,00E+00
Meta-clone 4933	4,26E-01	8,94E-01	4,26E-01	8,82E-01	1,00E+00	1,00E+00
Meta-clone 8815	4,26E-01	8,94E-01	4,26E-01	8,82E-01	1,00E+00	1,00E+00
Meta-clone 3000	4,26E-01	8,94E-01	4,26E-01	8,82E-01	1,00E+00	1,00E+00
Meta-clone 3314	4,26E-01	8,94E-01	4,26E-01	8,82E-01	1,00E+00	1,00E+00
Meta-clone 4285	4,27E-01	8,94E-01	4,27E-01	8,82E-01	1,00E+00	1,00E+00
Meta-clone 30539	4,27E-01	8,94E-01	4,27E-01	8,82E-01	1,00E+00	1,00E+00
Meta-clone 4107	4,27E-01	8,94E-01	4,27E-01	8,82E-01	1,00E+00	1,00E+00
Meta-clone 4218	4,27E-01	8,94E-01	4,27E-01	8,82E-01	1,00E+00	1,00E+00
Meta-clone 11565	4,27E-01	8,94E-01	4,27E-01	8,82E-01	1,00E+00	1,00E+00
Meta-clone 7515	4,27E-01	8,94E-01	4,27E-01	8,82E-01	1,00E+00	1,00E+00
Meta-clone 76	4,27E-01	8,94E-01	1,93E-01	7,60E-01	9,21E-01	1,00E+00
Meta-clone 194	4,28E-01	8,94E-01	1,94E-01	7,60E-01	9,17E-01	1,00E+00
Meta-clone 281	4,28E-01	8,94E-01	4,28E-01	8,82E-01	1,00E+00	1,00E+00
Meta-clone 10728	4,28E-01	8,94E-01	4,28E-01	8,82E-01	1,00E+00	1,00E+00
Meta-clone 569	4,28E-01	8,94E-01	9,54E-01	9,74E-01	1,93E-01	1,00E+00
Meta-clone 6804	4,28E-01	8,94E-01	4,28E-01	8,82E-01	1,00E+00	1,00E+00
Meta-clone 740	4,28E-01	8,94E-01	1,96E-01	7,64E-01	8,83E-01	1,00E+00
Meta-clone 11072	4,28E-01	8,94E-01	4,28E-01	8,82E-01	1,00E+00	1,00E+00
Meta-clone 7688	4,28E-01	8,94E-01	4,28E-01	8,82E-01	1,00E+00	1,00E+00
Meta-clone 9187	4,28E-01	8,94E-01	4,28E-01	8,82E-01	1,00E+00	1,00E+00
Meta-clone 7871	4,28E-01	8,94E-01	4,28E-01	8,82E-01	1,00E+00	1,00E+00
Meta-clone 3402	4,29E-01	8,94E-01	4,29E-01	8,82E-01	1,00E+00	1,00E+00
Meta-clone 1742	4,29E-01	8,94E-01	4,29E-01	8,82E-01	1,00E+00	1,00E+00
Meta-clone 3497	4,29E-01	8,94E-01	4,29E-01	8,82E-01	1,00E+00	1,00E+00
Meta-clone 4654	4,29E-01	8,94E-01	4,29E-01	8,82E-01	1,00E+00	1,00E+00
Meta-clone 7634	4,29E-01	8,94E-01	4,29E-01	8,82E-01	1,00E+00	1,00E+00
Meta-clone 7450	4,29E-01	8,94E-01	4,29E-01	8,82E-01	1,00E+00	1,00E+00
Meta-clone 2875	4,29E-01	8,94E-01	4,29E-01	8,82E-01	1,00E+00	1,00E+00
Meta-clone 5970	4,29E-01	8,94E-01	4,29E-01	8,82E-01	1,00E+00	1,00E+00
Meta-clone 6566	4,30E-01	8,94E-01	4,30E-01	8,82E-01	1,00E+00	1,00E+00
Meta-clone 11538	4,30E-01	8,94E-01	4,30E-01	8,82E-01	1,00E+00	1,00E+00
Meta-clone 8784	4,30E-01	8,94E-01	4,30E-01	8,82E-01	1,00E+00	1,00E+00
Meta-clone 9836	4,30E-01	8,94E-01	4,30E-01	8,82E-01	1,00E+00	1,00E+00
Meta-clone 4706	4,30E-01	8,94E-01	4,30E-01	8,82E-01	1,00E+00	1,00E+00
Meta-clone 8504	4,31E-01	8,94E-01	4,31E-01	8,82E-01	1,00E+00	1,00E+00
Meta-clone 3938	4,31E-01	8,94E-01	4,31E-01	8,82E-01	1,00E+00	1,00E+00
Meta-clone 9350	4,31E-01	8,94E-01	4,31E-01	8,82E-01	1,00E+00	1,00E+00
Meta-clone 28932	4,31E-01	8,94E-01	4,31E-01	8,82E-01	1,00E+00	1,00E+00
Meta-clone 4029	4,31E-01	8,94E-01	4,31E-01	8,82E-01	1,00E+00	1,00E+00
Meta-clone 4818	4,32E-01	8,94E-01	4,32E-01	8,82E-01	1,00E+00	1,00E+00
Meta-clone 19251	4,32E-01	8,94E-01	4,32E-01	8,82E-01	1,00E+00	1,00E+00
Meta-clone 5208	4,32E-01	8,94E-01	4,32E-01	8,82E-01	1,00E+00	1,00E+00
Meta-clone 8561	4,33E-01	8,94E-01	4,33E-01	8,82E-01	1,00E+00	1,00E+00
Meta-clone 2631	4,33E-01	8,94E-01	4,33E-01	8,82E-01	1,00E+00	1,00E+00
Meta-clone 2266	4,33E-01	8,94E-01	4,33E-01	8,82E-01	1,00E+00	1,00E+00
Meta-clone 6535	4,33E-01	8,94E-01	4,33E-01	8,82E-01	1,00E+00	1,00E+00
Meta-clone 6237	4,33E-01	8,94E-01	4,33E-01	8,82E-01	1,00E+00	1,00E+00
Meta-clone 1607	4,34E-01	8,94E-01	4,34E-01	8,82E-01	1,00E+00	1,00E+00
Meta-clone 6769	4,34E-01	8,94E-01	4,34E-01	8,82E-01	1,00E+00	1,00E+00
Meta-clone 6135	4,34E-01	8,94E-01	4,34E-01	8,82E-01	1,00E+00	1,00E+00
Meta-clone 3339	4,34E-01	8,94E-01	4,34E-01	8,82E-01	1,00E+00	1,00E+00
Meta-clone 4220	4,35E-01	8,94E-01	4,35E-01	8,82E-01	1,00E+00	1,00E+00
Meta-clone 344	4,35E-01	8,94E-01	4,35E-01	8,82E-01	1,00E+00	1,00E+00
Meta-clone 3049	4,35E-01	8,94E-01	4,35E-01	8,82E-01	1,00E+00	1,00E+00
Meta-clone 2517	4,35E-01	8,94E-01	4,35E-01	8,82E-01	1,00E+00	1,00E+00
Meta-clone 7190	4,35E-01	8,94E-01	4,35E-01	8,82E-01	1,00E+00	1,00E+00
Meta-clone 10739	4,35E-01	8,94E-01	4,35E-01	8,82E-01	1,00E+00	1,00E+00
Meta-clone 11099	4,35E-01	8,94E-01	4,35E-01	8,82E-01	1,00E+00	1,00E+00
Meta-clone 107	4,35E-01	8,94E-01	5,63E-01	8,82E-01	2,49E-01	1,00E+00
Meta-clone 11234	4,35E-01	8,94E-01	4,35E-01	8,82E-01	1,00E+00	1,00E+00
Meta-clone 9816	4,35E-01	8,94E-01	4,35E-01	8,82E-01	1,00E+00	1,00E+00
Meta-clone 7757	4,35E-01	8,94E-01	4,35E-01	8,82E-01	1,00E+00	1,00E+00
Meta-clone 8435	4,36E-01	8,94E-01	4,36E-01	8,82E-01	1,00E+00	1,00E+00
Meta-clone 961	4,36E-01	8,94E-01	4,59E-01	8,82E-01	2,92E-01	1,00E+00
Meta-clone 44505	4,36E-01	8,94E-01	4,36E-01	8,82E-01	1,00E+00	1,00E+00
Meta-clone 907	4,36E-01	8,94E-01	5,47E-01	8,82E-01	2,55E-01	1,00E+00
Meta-clone 2450	4,36E-01	8,94E-01	4,36E-01	8,82E-01	1,00E+00	1,00E+00
Meta-clone 1933	4,36E-01	8,94E-01	4,36E-01	8,82E-01	1,00E+00	1,00E+00
Meta-clone 101	4,37E-01	8,94E-01	7,88E-01	8,99E-01	2,08E-01	1,00E+00
Meta-clone 3360	4,37E-01	8,94E-01	4,37E-01	8,82E-01	1,00E+00	1,00E+00
Meta-clone 6667	4,37E-01	8,94E-01	4,37E-01	8,82E-01	1,00E+00	1,00E+00
Meta-clone 35792	4,37E-01	8,94E-01	4,37E-01	8,82E-01	1,00E+00	1,00E+00
Meta-clone 33	4,37E-01	8,94E-01	2,56E-01	8,76E-01	5,47E-01	1,00E+00
Meta-clone 3980	4,38E-01	8,94E-01	4,38E-01	8,82E-01	1,00E+00	1,00E+00
Meta-clone 6323	4,38E-01	8,94E-01	4,38E-01	8,82E-01	1,00E+00	1,00E+00
Meta-clone 9891	4,38E-01	8,94E-01	4,38E-01	8,82E-01	1,00E+00	1,00E+00
Meta-clone 4432	4,38E-01	8,94E-01	4,38E-01	8,82E-01	1,00E+00	1,00E+00
Meta-clone 1103	4,38E-01	8,94E-01	8,94E-01	9,42E-01	2,01E-01	1,00E+00
Meta-clone 5248	4,38E-01	8,94E-01	4,38E-01	8,82E-01	1,00E+00	1,00E+00
Meta-clone 1702	4,39E-01	8,94E-01	4,39E-01	8,82E-01	1,00E+00	1,00E+00
Meta-clone 6161	4,39E-01	8,94E-01	4,39E-01	8,82E-01	1,00E+00	1,00E+00
Meta-clone 574	4,39E-01	8,94E-01	2,61E-01	8,82E-01	5,35E-01	1,00E+00
Meta-clone 10688	4,39E-01	8,94E-01	4,39E-01	8,82E-01	1,00E+00	1,00E+00
Meta-clone 6290	4,40E-01	8,94E-01	4,40E-01	8,82E-01	1,00E+00	1,00E+00
Meta-clone 6434	4,40E-01	8,94E-01	4,40E-01	8,82E-01	1,00E+00	1,00E+00
Meta-clone 10881	4,40E-01	8,94E-01	4,40E-01	8,82E-01	1,00E+00	1,00E+00
Meta-clone 7213	4,40E-01	8,94E-01	4,40E-01	8,82E-01	1,00E+00	1,00E+00
Meta-clone 11379	4,40E-01	8,94E-01	4,40E-01	8,82E-01	1,00E+00	1,00E+00
Meta-clone 6789	4,41E-01	8,94E-01	4,41E-01	8,82E-01	1,00E+00	1,00E+00
Meta-clone 11460	4,41E-01	8,94E-01	4,41E-01	8,82E-01	1,00E+00	1,00E+00
Meta-clone 4667	4,41E-01	8,94E-01	4,41E-01	8,82E-01	1,00E+00	1,00E+00
Meta-clone 10606	4,41E-01	8,94E-01	4,41E-01	8,82E-01	1,00E+00	1,00E+00
Meta-clone 9840	4,41E-01	8,94E-01	4,41E-01	8,82E-01	1,00E+00	1,00E+00
Meta-clone 5651	4,41E-01	8,94E-01	4,41E-01	8,82E-01	1,00E+00	1,00E+00
Meta-clone 11294	4,41E-01	8,94E-01	4,41E-01	8,82E-01	1,00E+00	1,00E+00
Meta-clone 4531	4,41E-01	8,94E-01	4,41E-01	8,82E-01	1,00E+00	1,00E+00
Meta-clone 3472	4,41E-01	8,94E-01	4,41E-01	8,82E-01	1,00E+00	1,00E+00
Meta-clone 5296	4,41E-01	8,94E-01	4,41E-01	8,82E-01	1,00E+00	1,00E+00
Meta-clone 9368	4,42E-01	8,94E-01	4,42E-01	8,82E-01	1,00E+00	1,00E+00
Meta-clone 4437	4,42E-01	8,94E-01	4,42E-01	8,82E-01	1,00E+00	1,00E+00
Meta-clone 2394	4,42E-01	8,94E-01	4,42E-01	8,82E-01	1,00E+00	1,00E+00
Meta-clone 9255	4,42E-01	8,94E-01	4,42E-01	8,82E-01	1,00E+00	1,00E+00
Meta-clone 6029	4,42E-01	8,94E-01	4,42E-01	8,82E-01	1,00E+00	1,00E+00
Meta-clone 4053	4,42E-01	8,94E-01	4,42E-01	8,82E-01	1,00E+00	1,00E+00
Meta-clone 8654	4,42E-01	8,94E-01	4,42E-01	8,82E-01	1,00E+00	1,00E+00
Meta-clone 630	4,42E-01	8,94E-01	4,42E-01	8,82E-01	1,00E+00	1,00E+00
Meta-clone 8154	4,42E-01	8,94E-01	4,42E-01	8,82E-01	1,00E+00	1,00E+00
Meta-clone 8547	4,42E-01	8,94E-01	4,42E-01	8,82E-01	1,00E+00	1,00E+00
Meta-clone 2645	4,42E-01	8,94E-01	4,42E-01	8,82E-01	1,00E+00	1,00E+00
Meta-clone 7603	4,43E-01	8,94E-01	4,43E-01	8,82E-01	1,00E+00	1,00E+00
Meta-clone 5539	4,43E-01	8,94E-01	4,43E-01	8,82E-01	1,00E+00	1,00E+00
Meta-clone 4272	4,43E-01	8,94E-01	4,43E-01	8,82E-01	1,00E+00	1,00E+00
Meta-clone 6565	4,44E-01	8,94E-01	4,44E-01	8,82E-01	1,00E+00	1,00E+00
Meta-clone 11064	4,44E-01	8,94E-01	4,44E-01	8,82E-01	1,00E+00	1,00E+00
Meta-clone 188	4,44E-01	8,94E-01	2,05E-01	7,80E-01	8,92E-01	1,00E+00
Meta-clone 10844	4,44E-01	8,94E-01	4,44E-01	8,82E-01	1,00E+00	1,00E+00
Meta-clone 3119	4,44E-01	8,94E-01	4,44E-01	8,82E-01	1,00E+00	1,00E+00
Meta-clone 1266	4,44E-01	8,94E-01	4,44E-01	8,82E-01	1,00E+00	1,00E+00
Meta-clone 7428	4,44E-01	8,94E-01	4,44E-01	8,82E-01	1,00E+00	1,00E+00
Meta-clone 6849	4,44E-01	8,94E-01	4,44E-01	8,82E-01	1,00E+00	1,00E+00
Meta-clone 4815	4,44E-01	8,94E-01	4,44E-01	8,82E-01	1,00E+00	1,00E+00
Meta-clone 7443	4,44E-01	8,94E-01	4,44E-01	8,82E-01	1,00E+00	1,00E+00
Meta-clone 4582	4,45E-01	8,94E-01	4,45E-01	8,82E-01	1,00E+00	1,00E+00
Meta-clone 3751	4,45E-01	8,94E-01	4,45E-01	8,82E-01	1,00E+00	1,00E+00
Meta-clone 595	4,45E-01	8,94E-01	4,66E-01	8,82E-01	2,97E-01	1,00E+00
Meta-clone 1207	4,45E-01	8,94E-01	2,62E-01	8,82E-01	5,47E-01	1,00E+00
Meta-clone 6246	4,45E-01	8,94E-01	4,45E-01	8,82E-01	1,00E+00	1,00E+00
Meta-clone 8052	4,45E-01	8,94E-01	4,45E-01	8,82E-01	1,00E+00	1,00E+00
Meta-clone 2113	4,46E-01	8,94E-01	4,46E-01	8,82E-01	1,00E+00	1,00E+00
Meta-clone 10084	4,46E-01	8,94E-01	4,46E-01	8,82E-01	1,00E+00	1,00E+00
Meta-clone 8830	4,47E-01	8,94E-01	4,47E-01	8,82E-01	1,00E+00	1,00E+00
Meta-clone 11499	4,47E-01	8,94E-01	4,47E-01	8,82E-01	1,00E+00	1,00E+00
Meta-clone 11111	4,47E-01	8,94E-01	4,47E-01	8,82E-01	1,00E+00	1,00E+00
Meta-clone 228	4,47E-01	8,94E-01	4,87E-01	8,82E-01	2,88E-01	1,00E+00
Meta-clone 2917	4,47E-01	8,94E-01	4,47E-01	8,82E-01	1,00E+00	1,00E+00
Meta-clone 833	4,47E-01	8,94E-01	2,57E-01	8,77E-01	5,68E-01	1,00E+00
Meta-clone 9250	4,47E-01	8,94E-01	4,47E-01	8,82E-01	1,00E+00	1,00E+00
Meta-clone 3549	4,47E-01	8,94E-01	4,47E-01	8,82E-01	1,00E+00	1,00E+00
Meta-clone 1235	4,47E-01	8,94E-01	4,47E-01	8,82E-01	1,00E+00	1,00E+00
Meta-clone 973	4,48E-01	8,94E-01	4,48E-01	8,82E-01	1,00E+00	1,00E+00
Meta-clone 4484	4,48E-01	8,94E-01	4,48E-01	8,82E-01	1,00E+00	1,00E+00
Meta-clone 9070	4,48E-01	8,94E-01	4,48E-01	8,82E-01	1,00E+00	1,00E+00
Meta-clone 5194	4,48E-01	8,94E-01	4,48E-01	8,82E-01	1,00E+00	1,00E+00
Meta-clone 6004	4,48E-01	8,94E-01	4,48E-01	8,82E-01	1,00E+00	1,00E+00
Meta-clone 1477	4,48E-01	8,94E-01	4,48E-01	8,82E-01	1,00E+00	1,00E+00
Meta-clone 401	4,48E-01	8,94E-01	8,79E-01	9,33E-01	2,09E-01	1,00E+00
Meta-clone 2523	4,48E-01	8,94E-01	4,48E-01	8,82E-01	1,00E+00	1,00E+00
Meta-clone 2304	4,49E-01	8,94E-01	2,72E-01	8,82E-01	5,28E-01	1,00E+00
Meta-clone 849	4,49E-01	8,94E-01	2,91E-01	8,82E-01	4,85E-01	1,00E+00
Meta-clone 3076	4,49E-01	8,94E-01	4,49E-01	8,82E-01	1,00E+00	1,00E+00
Meta-clone 27443	4,49E-01	8,94E-01	4,49E-01	8,82E-01	1,00E+00	1,00E+00
Meta-clone 7368	4,50E-01	8,94E-01	4,50E-01	8,82E-01	1,00E+00	1,00E+00
Meta-clone 4046	4,50E-01	8,94E-01	4,50E-01	8,82E-01	1,00E+00	1,00E+00
Meta-clone 6908	4,50E-01	8,94E-01	4,50E-01	8,82E-01	1,00E+00	1,00E+00
Meta-clone 28580	4,50E-01	8,94E-01	4,50E-01	8,82E-01	1,00E+00	1,00E+00
Meta-clone 6843	4,51E-01	8,94E-01	4,51E-01	8,82E-01	1,00E+00	1,00E+00
Meta-clone 11600	4,51E-01	8,94E-01	4,51E-01	8,82E-01	1,00E+00	1,00E+00
Meta-clone 5692	4,52E-01	8,94E-01	4,52E-01	8,82E-01	1,00E+00	1,00E+00
Meta-clone 2476	4,52E-01	8,94E-01	4,52E-01	8,82E-01	1,00E+00	1,00E+00
Meta-clone 4077	4,52E-01	8,94E-01	4,52E-01	8,82E-01	1,00E+00	1,00E+00
Meta-clone 696	4,52E-01	8,94E-01	3,49E-01	8,82E-01	3,99E-01	1,00E+00
Meta-clone 2122	4,53E-01	8,94E-01	4,53E-01	8,82E-01	1,00E+00	1,00E+00
Meta-clone 455	4,53E-01	8,94E-01	7,91E-01	8,99E-01	2,18E-01	1,00E+00
Meta-clone 1117	4,53E-01	8,94E-01	4,53E-01	8,82E-01	1,00E+00	1,00E+00
Meta-clone 9525	4,53E-01	8,94E-01	4,53E-01	8,82E-01	1,00E+00	1,00E+00
Meta-clone 8584	4,53E-01	8,94E-01	4,53E-01	8,82E-01	1,00E+00	1,00E+00
Meta-clone 10793	4,53E-01	8,94E-01	4,53E-01	8,82E-01	1,00E+00	1,00E+00
Meta-clone 11485	4,53E-01	8,94E-01	4,53E-01	8,82E-01	1,00E+00	1,00E+00
Meta-clone 297	4,53E-01	8,94E-01	3,11E-01	8,82E-01	4,57E-01	1,00E+00
Meta-clone 2380	4,54E-01	8,94E-01	4,54E-01	8,82E-01	1,00E+00	1,00E+00
Meta-clone 7911	4,54E-01	8,94E-01	4,54E-01	8,82E-01	1,00E+00	1,00E+00
Meta-clone 18256	4,54E-01	8,94E-01	4,54E-01	8,82E-01	1,00E+00	1,00E+00
Meta-clone 11077	4,54E-01	8,94E-01	4,54E-01	8,82E-01	1,00E+00	1,00E+00
Meta-clone 591	4,54E-01	8,94E-01	2,15E-01	8,00E-01	8,36E-01	1,00E+00
Meta-clone 10315	4,55E-01	8,94E-01	4,55E-01	8,82E-01	1,00E+00	1,00E+00
Meta-clone 1586	4,55E-01	8,94E-01	4,55E-01	8,82E-01	1,00E+00	1,00E+00
Meta-clone 6976	4,55E-01	8,94E-01	4,55E-01	8,82E-01	1,00E+00	1,00E+00
Meta-clone 1648	4,55E-01	8,94E-01	4,55E-01	8,82E-01	1,00E+00	1,00E+00
Meta-clone 4770	4,55E-01	8,94E-01	4,55E-01	8,82E-01	1,00E+00	1,00E+00
Meta-clone 4527	4,55E-01	8,94E-01	4,55E-01	8,82E-01	1,00E+00	1,00E+00
Meta-clone 2002	4,55E-01	8,94E-01	4,55E-01	8,82E-01	1,00E+00	1,00E+00
Meta-clone 2199	4,56E-01	8,94E-01	4,56E-01	8,82E-01	1,00E+00	1,00E+00
Meta-clone 661	4,56E-01	8,94E-01	4,56E-01	8,82E-01	1,00E+00	1,00E+00
Meta-clone 9310	4,56E-01	8,94E-01	4,56E-01	8,82E-01	1,00E+00	1,00E+00
Meta-clone 3667	4,56E-01	8,94E-01	4,56E-01	8,82E-01	1,00E+00	1,00E+00
Meta-clone 10851	4,57E-01	8,94E-01	4,57E-01	8,82E-01	1,00E+00	1,00E+00
Meta-clone 11262	4,57E-01	8,94E-01	4,57E-01	8,82E-01	1,00E+00	1,00E+00
Meta-clone 8843	4,58E-01	8,94E-01	4,58E-01	8,82E-01	1,00E+00	1,00E+00
Meta-clone 126	4,58E-01	8,94E-01	4,81E-01	8,82E-01	3,02E-01	1,00E+00
Meta-clone 808	4,58E-01	8,94E-01	4,58E-01	8,82E-01	1,00E+00	1,00E+00
Meta-clone 2449	4,58E-01	8,94E-01	4,58E-01	8,82E-01	1,00E+00	1,00E+00
Meta-clone 7248	4,58E-01	8,94E-01	4,58E-01	8,82E-01	1,00E+00	1,00E+00
Meta-clone 19	4,58E-01	8,94E-01	1,00E+00	1,00E+00	1,97E-01	1,00E+00
Meta-clone 8303	4,58E-01	8,94E-01	4,58E-01	8,82E-01	1,00E+00	1,00E+00
Meta-clone 8696	4,59E-01	8,94E-01	4,59E-01	8,82E-01	1,00E+00	1,00E+00
Meta-clone 4000	4,59E-01	8,94E-01	4,59E-01	8,82E-01	1,00E+00	1,00E+00
Meta-clone 5140	4,59E-01	8,94E-01	4,59E-01	8,82E-01	1,00E+00	1,00E+00
Meta-clone 6817	4,59E-01	8,94E-01	4,59E-01	8,82E-01	1,00E+00	1,00E+00
Meta-clone 4241	4,60E-01	8,94E-01	4,60E-01	8,82E-01	1,00E+00	1,00E+00
Meta-clone 5804	4,60E-01	8,94E-01	4,60E-01	8,82E-01	1,00E+00	1,00E+00
Meta-clone 8586	4,60E-01	8,94E-01	4,60E-01	8,82E-01	1,00E+00	1,00E+00
Meta-clone 10824	4,61E-01	8,94E-01	4,61E-01	8,82E-01	1,00E+00	1,00E+00
Meta-clone 7878	4,61E-01	8,94E-01	4,61E-01	8,82E-01	1,00E+00	1,00E+00
Meta-clone 7503	4,61E-01	8,94E-01	4,61E-01	8,82E-01	1,00E+00	1,00E+00
Meta-clone 3041	4,61E-01	8,94E-01	4,61E-01	8,82E-01	1,00E+00	1,00E+00
Meta-clone 6850	4,61E-01	8,94E-01	4,61E-01	8,82E-01	1,00E+00	1,00E+00
Meta-clone 9949	4,61E-01	8,94E-01	4,61E-01	8,82E-01	1,00E+00	1,00E+00
Meta-clone 5289	4,61E-01	8,94E-01	4,61E-01	8,82E-01	1,00E+00	1,00E+00
Meta-clone 10978	4,61E-01	8,94E-01	4,61E-01	8,82E-01	1,00E+00	1,00E+00
Meta-clone 369	4,61E-01	8,94E-01	2,84E-01	8,82E-01	5,26E-01	1,00E+00
Meta-clone 11508	4,61E-01	8,94E-01	4,61E-01	8,82E-01	1,00E+00	1,00E+00
Meta-clone 9220	4,61E-01	8,94E-01	4,61E-01	8,82E-01	1,00E+00	1,00E+00
Meta-clone 8767	4,62E-01	8,94E-01	4,62E-01	8,82E-01	1,00E+00	1,00E+00
Meta-clone 11066	4,62E-01	8,94E-01	4,62E-01	8,82E-01	1,00E+00	1,00E+00
Meta-clone 6465	4,62E-01	8,94E-01	4,62E-01	8,82E-01	1,00E+00	1,00E+00
Meta-clone 11053	4,62E-01	8,94E-01	4,62E-01	8,82E-01	1,00E+00	1,00E+00
Meta-clone 9258	4,62E-01	8,94E-01	4,62E-01	8,82E-01	1,00E+00	1,00E+00
Meta-clone 8626	4,62E-01	8,94E-01	4,62E-01	8,82E-01	1,00E+00	1,00E+00
Meta-clone 38484	4,62E-01	8,94E-01	4,62E-01	8,82E-01	1,00E+00	1,00E+00
Meta-clone 7946	4,63E-01	8,94E-01	4,63E-01	8,82E-01	1,00E+00	1,00E+00
Meta-clone 5790	4,63E-01	8,94E-01	4,63E-01	8,82E-01	1,00E+00	1,00E+00
Meta-clone 9204	4,63E-01	8,94E-01	4,63E-01	8,82E-01	1,00E+00	1,00E+00
Meta-clone 7400	4,63E-01	8,94E-01	4,63E-01	8,82E-01	1,00E+00	1,00E+00
Meta-clone 8074	4,63E-01	8,94E-01	4,63E-01	8,82E-01	1,00E+00	1,00E+00
Meta-clone 40841	4,63E-01	8,94E-01	4,63E-01	8,82E-01	1,00E+00	1,00E+00
Meta-clone 7262	4,64E-01	8,94E-01	4,64E-01	8,82E-01	1,00E+00	1,00E+00
Meta-clone 33418	4,64E-01	8,94E-01	4,64E-01	8,82E-01	1,00E+00	1,00E+00
Meta-clone 38309	4,64E-01	8,94E-01	4,64E-01	8,82E-01	1,00E+00	1,00E+00
Meta-clone 2389	4,65E-01	8,94E-01	4,65E-01	8,82E-01	1,00E+00	1,00E+00
Meta-clone 6733	4,65E-01	8,94E-01	4,65E-01	8,82E-01	1,00E+00	1,00E+00
Meta-clone 287	4,65E-01	8,94E-01	2,27E-01	8,24E-01	7,92E-01	1,00E+00
Meta-clone 3611	4,65E-01	8,94E-01	4,65E-01	8,82E-01	1,00E+00	1,00E+00
Meta-clone 4296	4,65E-01	8,94E-01	4,65E-01	8,82E-01	1,00E+00	1,00E+00
Meta-clone 861	4,65E-01	8,94E-01	4,65E-01	8,82E-01	1,00E+00	1,00E+00
Meta-clone 6484	4,66E-01	8,94E-01	4,66E-01	8,82E-01	1,00E+00	1,00E+00
Meta-clone 9353	4,66E-01	8,94E-01	4,66E-01	8,82E-01	1,00E+00	1,00E+00
Meta-clone 2360	4,66E-01	8,94E-01	3,10E-01	8,82E-01	4,81E-01	1,00E+00
Meta-clone 56	4,66E-01	8,94E-01	4,23E-01	8,82E-01	3,46E-01	1,00E+00
Meta-clone 5959	4,66E-01	8,94E-01	4,66E-01	8,82E-01	1,00E+00	1,00E+00
Meta-clone 2595	4,66E-01	8,94E-01	4,66E-01	8,82E-01	1,00E+00	1,00E+00
Meta-clone 4921	4,67E-01	8,94E-01	4,67E-01	8,82E-01	1,00E+00	1,00E+00
Meta-clone 11651	4,67E-01	8,94E-01	4,67E-01	8,82E-01	1,00E+00	1,00E+00
Meta-clone 6242	4,67E-01	8,94E-01	4,67E-01	8,82E-01	1,00E+00	1,00E+00
Meta-clone 10813	4,67E-01	8,94E-01	4,67E-01	8,82E-01	1,00E+00	1,00E+00
Meta-clone 31810	4,68E-01	8,94E-01	4,68E-01	8,82E-01	1,00E+00	1,00E+00
Meta-clone 8949	4,68E-01	8,94E-01	4,68E-01	8,82E-01	1,00E+00	1,00E+00
Meta-clone 6303	4,68E-01	8,94E-01	4,68E-01	8,82E-01	1,00E+00	1,00E+00
Meta-clone 10782	4,69E-01	8,94E-01	4,69E-01	8,82E-01	1,00E+00	1,00E+00
Meta-clone 2278	4,69E-01	8,94E-01	4,69E-01	8,82E-01	1,00E+00	1,00E+00
Meta-clone 7250	4,69E-01	8,94E-01	4,69E-01	8,82E-01	1,00E+00	1,00E+00
Meta-clone 59	4,69E-01	8,94E-01	2,20E-01	8,12E-01	9,23E-01	1,00E+00
Meta-clone 8208	4,70E-01	8,94E-01	4,70E-01	8,82E-01	1,00E+00	1,00E+00
Meta-clone 7704	4,70E-01	8,94E-01	4,70E-01	8,82E-01	1,00E+00	1,00E+00
Meta-clone 1108	4,70E-01	8,94E-01	4,70E-01	8,82E-01	1,00E+00	1,00E+00
Meta-clone 5394	4,70E-01	8,94E-01	4,70E-01	8,82E-01	1,00E+00	1,00E+00
Meta-clone 2480	4,70E-01	8,94E-01	4,27E-01	8,82E-01	3,49E-01	1,00E+00
Meta-clone 4177	4,71E-01	8,94E-01	4,71E-01	8,82E-01	1,00E+00	1,00E+00
Meta-clone 2204	4,71E-01	8,94E-01	4,71E-01	8,82E-01	1,00E+00	1,00E+00
Meta-clone 6027	4,71E-01	8,94E-01	4,71E-01	8,82E-01	1,00E+00	1,00E+00
Meta-clone 3748	4,71E-01	8,94E-01	4,71E-01	8,82E-01	1,00E+00	1,00E+00
Meta-clone 7274	4,71E-01	8,94E-01	4,71E-01	8,82E-01	1,00E+00	1,00E+00
Meta-clone 1529	4,72E-01	8,94E-01	4,72E-01	8,82E-01	1,00E+00	1,00E+00
Meta-clone 4189	4,72E-01	8,94E-01	4,72E-01	8,82E-01	1,00E+00	1,00E+00
Meta-clone 61	4,72E-01	8,94E-01	9,01E-01	9,46E-01	2,23E-01	1,00E+00
Meta-clone 8161	4,72E-01	8,94E-01	4,72E-01	8,82E-01	1,00E+00	1,00E+00
Meta-clone 10566	4,72E-01	8,94E-01	4,72E-01	8,82E-01	1,00E+00	1,00E+00
Meta-clone 7909	4,72E-01	8,94E-01	4,72E-01	8,82E-01	1,00E+00	1,00E+00
Meta-clone 1404	4,72E-01	8,94E-01	4,72E-01	8,82E-01	1,00E+00	1,00E+00
Meta-clone 4140	4,73E-01	8,94E-01	4,73E-01	8,82E-01	1,00E+00	1,00E+00
Meta-clone 7327	4,73E-01	8,94E-01	4,73E-01	8,82E-01	1,00E+00	1,00E+00
Meta-clone 6511	4,73E-01	8,94E-01	4,73E-01	8,82E-01	1,00E+00	1,00E+00
Meta-clone 22577	4,73E-01	8,94E-01	4,73E-01	8,82E-01	1,00E+00	1,00E+00
Meta-clone 11095	4,73E-01	8,94E-01	4,73E-01	8,82E-01	1,00E+00	1,00E+00
Meta-clone 6453	4,73E-01	8,94E-01	4,73E-01	8,82E-01	1,00E+00	1,00E+00
Meta-clone 8908	4,74E-01	8,94E-01	4,74E-01	8,82E-01	1,00E+00	1,00E+00
Meta-clone 22631	4,74E-01	8,94E-01	4,74E-01	8,82E-01	1,00E+00	1,00E+00
Meta-clone 4616	4,75E-01	8,94E-01	4,75E-01	8,82E-01	1,00E+00	1,00E+00
Meta-clone 5949	4,75E-01	8,94E-01	4,75E-01	8,82E-01	1,00E+00	1,00E+00
Meta-clone 129	4,75E-01	8,94E-01	2,33E-01	8,31E-01	7,96E-01	1,00E+00
Meta-clone 449	4,75E-01	8,94E-01	3,27E-01	8,82E-01	4,67E-01	1,00E+00
Meta-clone 1904	4,75E-01	8,94E-01	4,75E-01	8,82E-01	1,00E+00	1,00E+00
Meta-clone 4607	4,75E-01	8,94E-01	4,75E-01	8,82E-01	1,00E+00	1,00E+00
Meta-clone 5626	4,75E-01	8,94E-01	4,75E-01	8,82E-01	1,00E+00	1,00E+00
Meta-clone 7538	4,75E-01	8,94E-01	4,75E-01	8,82E-01	1,00E+00	1,00E+00
Meta-clone 4164	4,75E-01	8,94E-01	4,75E-01	8,82E-01	1,00E+00	1,00E+00
Meta-clone 1187	4,76E-01	8,94E-01	4,76E-01	8,82E-01	1,00E+00	1,00E+00
Meta-clone 777	4,76E-01	8,94E-01	4,14E-01	8,82E-01	3,67E-01	1,00E+00
Meta-clone 3135	4,76E-01	8,94E-01	4,76E-01	8,82E-01	1,00E+00	1,00E+00
Meta-clone 2945	4,77E-01	8,94E-01	4,77E-01	8,82E-01	1,00E+00	1,00E+00
Meta-clone 40969	4,77E-01	8,94E-01	4,77E-01	8,82E-01	1,00E+00	1,00E+00
Meta-clone 5019	4,77E-01	8,94E-01	4,77E-01	8,82E-01	1,00E+00	1,00E+00
Meta-clone 4151	4,77E-01	8,94E-01	4,77E-01	8,82E-01	1,00E+00	1,00E+00
Meta-clone 65	4,78E-01	8,94E-01	2,26E-01	8,24E-01	9,20E-01	1,00E+00
Meta-clone 9926	4,78E-01	8,94E-01	4,78E-01	8,82E-01	1,00E+00	1,00E+00
Meta-clone 41274	4,78E-01	8,94E-01	4,78E-01	8,82E-01	1,00E+00	1,00E+00
Meta-clone 2821	4,78E-01	8,94E-01	4,78E-01	8,82E-01	1,00E+00	1,00E+00
Meta-clone 8532	4,78E-01	8,94E-01	4,78E-01	8,82E-01	1,00E+00	1,00E+00
Meta-clone 6562	4,78E-01	8,94E-01	4,78E-01	8,82E-01	1,00E+00	1,00E+00
Meta-clone 6442	4,78E-01	8,94E-01	4,78E-01	8,82E-01	1,00E+00	1,00E+00
Meta-clone 6413	4,78E-01	8,94E-01	4,78E-01	8,82E-01	1,00E+00	1,00E+00
Meta-clone 500	4,78E-01	8,94E-01	2,85E-01	8,82E-01	5,63E-01	1,00E+00
Meta-clone 7745	4,78E-01	8,94E-01	4,78E-01	8,82E-01	1,00E+00	1,00E+00
Meta-clone 8909	4,79E-01	8,94E-01	4,79E-01	8,82E-01	1,00E+00	1,00E+00
Meta-clone 2361	4,79E-01	8,94E-01	2,53E-01	8,70E-01	6,83E-01	1,00E+00
Meta-clone 408	4,79E-01	8,94E-01	5,03E-01	8,82E-01	3,12E-01	1,00E+00
Meta-clone 775	4,79E-01	8,94E-01	2,26E-01	8,24E-01	9,43E-01	1,00E+00
Meta-clone 7763	4,79E-01	8,94E-01	4,79E-01	8,82E-01	1,00E+00	1,00E+00
Meta-clone 4988	4,79E-01	8,94E-01	4,79E-01	8,82E-01	1,00E+00	1,00E+00
Meta-clone 1256	4,79E-01	8,94E-01	4,79E-01	8,82E-01	1,00E+00	1,00E+00
Meta-clone 5315	4,79E-01	8,94E-01	4,79E-01	8,82E-01	1,00E+00	1,00E+00
Meta-clone 4973	4,79E-01	8,94E-01	4,79E-01	8,82E-01	1,00E+00	1,00E+00
Meta-clone 1793	4,80E-01	8,94E-01	4,80E-01	8,82E-01	1,00E+00	1,00E+00
Meta-clone 660	4,80E-01	8,94E-01	2,28E-01	8,24E-01	9,05E-01	1,00E+00
Meta-clone 1462	4,80E-01	8,94E-01	4,80E-01	8,82E-01	1,00E+00	1,00E+00
[truncated: 2,073 more rows]

## Sheet: IGK
Meta-clone	Pval.hurdle	FDR.hurdle	Pval.disc	FDR.disc	Pval.cont	FDR.cont
Meta-clone 3	7,36E-20	3,05E-17	1,00E+00	1,00E+00	6,19E-21	2,57E-18
Meta-clone 94	1,83E-03	3,06E-01	3,24E-02	4,26E-01	4,60E-03	6,36E-01
Meta-clone 277	3,10E-03	3,06E-01	3,10E-03	4,26E-01	1,00E+00	1,00E+00
Meta-clone 2	3,11E-03	3,06E-01	1,00E+00	1,00E+00	6,78E-04	1,41E-01
Meta-clone 15	4,11E-03	3,06E-01	9,97E-03	4,26E-01	3,70E-02	1,00E+00
Meta-clone 147	4,42E-03	3,06E-01	4,42E-03	4,26E-01	1,00E+00	1,00E+00
Meta-clone 65	1,26E-02	3,95E-01	1,26E-02	4,26E-01	1,00E+00	1,00E+00
Meta-clone 246	1,63E-02	3,95E-01	1,63E-02	4,26E-01	1,00E+00	1,00E+00
Meta-clone 67	1,74E-02	3,95E-01	1,74E-02	4,26E-01	1,00E+00	1,00E+00
Meta-clone 632	2,02E-02	3,95E-01	2,02E-02	4,26E-01	1,00E+00	1,00E+00
Meta-clone 367	2,08E-02	3,95E-01	2,08E-02	4,26E-01	1,00E+00	1,00E+00
Meta-clone 243	2,29E-02	3,95E-01	2,29E-02	4,26E-01	1,00E+00	1,00E+00
Meta-clone 332	2,30E-02	3,95E-01	2,30E-02	4,26E-01	1,00E+00	1,00E+00
Meta-clone 402	2,30E-02	3,95E-01	2,30E-02	4,26E-01	1,00E+00	1,00E+00
Meta-clone 9	2,39E-02	3,95E-01	7,92E-01	9,21E-01	6,52E-03	6,76E-01
Meta-clone 282	2,52E-02	3,95E-01	2,52E-02	4,26E-01	1,00E+00	1,00E+00
Meta-clone 837	2,92E-02	3,95E-01	2,92E-02	4,26E-01	1,00E+00	1,00E+00
Meta-clone 196	3,16E-02	3,95E-01	3,16E-02	4,26E-01	1,00E+00	1,00E+00
Meta-clone 638	3,20E-02	3,95E-01	3,20E-02	4,26E-01	1,00E+00	1,00E+00
Meta-clone 251	3,28E-02	3,95E-01	3,28E-02	4,26E-01	1,00E+00	1,00E+00
Meta-clone 99	3,35E-02	3,95E-01	2,99E-02	4,26E-01	1,50E-01	1,00E+00
Meta-clone 468	3,55E-02	3,95E-01	3,55E-02	4,26E-01	1,00E+00	1,00E+00
Meta-clone 887	3,68E-02	3,95E-01	3,68E-02	4,26E-01	1,00E+00	1,00E+00
Meta-clone 421	3,77E-02	3,95E-01	3,77E-02	4,26E-01	1,00E+00	1,00E+00
Meta-clone 409	3,94E-02	3,95E-01	3,94E-02	4,26E-01	1,00E+00	1,00E+00
Meta-clone 16	4,16E-02	3,95E-01	1,38E-02	4,26E-01	5,85E-01	1,00E+00
Meta-clone 338	4,23E-02	3,95E-01	4,23E-02	4,26E-01	1,00E+00	1,00E+00
Meta-clone 81	4,31E-02	3,95E-01	1,14E-01	5,40E-01	5,14E-02	1,00E+00
Meta-clone 198	4,34E-02	3,95E-01	4,34E-02	4,26E-01	1,00E+00	1,00E+00
Meta-clone 799	4,37E-02	3,95E-01	4,37E-02	4,26E-01	1,00E+00	1,00E+00
Meta-clone 504	4,59E-02	3,95E-01	4,59E-02	4,26E-01	1,00E+00	1,00E+00
Meta-clone 78	4,68E-02	3,95E-01	1,90E-01	7,11E-01	3,57E-02	1,00E+00
Meta-clone 357	4,76E-02	3,95E-01	4,76E-02	4,26E-01	1,00E+00	1,00E+00
Meta-clone 280	4,78E-02	3,95E-01	4,78E-02	4,26E-01	1,00E+00	1,00E+00
Meta-clone 550	4,85E-02	3,95E-01	4,85E-02	4,26E-01	1,00E+00	1,00E+00
Meta-clone 279	5,09E-02	3,95E-01	5,28E-01	8,67E-01	1,84E-02	1,00E+00
Meta-clone 698	5,37E-02	3,95E-01	5,37E-02	4,26E-01	1,00E+00	1,00E+00
Meta-clone 525	5,38E-02	3,95E-01	5,38E-02	4,26E-01	1,00E+00	1,00E+00
Meta-clone 682	5,42E-02	3,95E-01	5,42E-02	4,26E-01	1,00E+00	1,00E+00
Meta-clone 654	5,43E-02	3,95E-01	5,43E-02	4,26E-01	1,00E+00	1,00E+00
Meta-clone 41	5,47E-02	3,95E-01	2,49E-01	8,47E-01	3,42E-02	1,00E+00
Meta-clone 720	5,48E-02	3,95E-01	5,48E-02	4,26E-01	1,00E+00	1,00E+00
Meta-clone 29	5,51E-02	3,95E-01	5,14E-02	4,26E-01	1,57E-01	1,00E+00
Meta-clone 833	5,54E-02	3,95E-01	5,54E-02	4,26E-01	1,00E+00	1,00E+00
Meta-clone 1030	5,58E-02	3,95E-01	5,58E-02	4,26E-01	1,00E+00	1,00E+00
Meta-clone 500	5,59E-02	3,95E-01	5,59E-02	4,26E-01	1,00E+00	1,00E+00
Meta-clone 711	5,60E-02	3,95E-01	5,60E-02	4,26E-01	1,00E+00	1,00E+00
Meta-clone 213	5,61E-02	3,95E-01	5,61E-02	4,26E-01	1,00E+00	1,00E+00
Meta-clone 723	5,69E-02	3,95E-01	5,69E-02	4,26E-01	1,00E+00	1,00E+00
Meta-clone 200	5,73E-02	3,95E-01	5,73E-02	4,26E-01	1,00E+00	1,00E+00
Meta-clone 365	5,74E-02	3,95E-01	5,74E-02	4,26E-01	1,00E+00	1,00E+00
Meta-clone 822	5,85E-02	3,95E-01	5,85E-02	4,26E-01	1,00E+00	1,00E+00
Meta-clone 598	5,86E-02	3,95E-01	5,86E-02	4,26E-01	1,00E+00	1,00E+00
Meta-clone 108	5,94E-02	3,95E-01	5,94E-02	4,26E-01	1,00E+00	1,00E+00
Meta-clone 301	6,02E-02	3,95E-01	6,02E-02	4,26E-01	1,00E+00	1,00E+00
Meta-clone 389	6,05E-02	3,95E-01	6,05E-02	4,26E-01	1,00E+00	1,00E+00
Meta-clone 178	6,16E-02	3,95E-01	6,16E-02	4,26E-01	1,00E+00	1,00E+00
Meta-clone 561	6,30E-02	3,95E-01	6,30E-02	4,26E-01	1,00E+00	1,00E+00
Meta-clone 1137	6,32E-02	3,95E-01	6,32E-02	4,26E-01	1,00E+00	1,00E+00
Meta-clone 18	6,33E-02	3,95E-01	3,84E-02	4,26E-01	2,67E-01	1,00E+00
Meta-clone 928	6,34E-02	3,95E-01	6,34E-02	4,26E-01	1,00E+00	1,00E+00
Meta-clone 523	6,39E-02	3,95E-01	6,39E-02	4,26E-01	1,00E+00	1,00E+00
Meta-clone 730	6,49E-02	3,95E-01	6,49E-02	4,26E-01	1,00E+00	1,00E+00
Meta-clone 195	6,55E-02	3,95E-01	6,55E-02	4,26E-01	1,00E+00	1,00E+00
Meta-clone 55	6,71E-02	3,95E-01	3,38E-01	8,67E-01	3,42E-02	1,00E+00
Meta-clone 726	6,85E-02	3,95E-01	6,85E-02	4,26E-01	1,00E+00	1,00E+00
Meta-clone 372	6,94E-02	3,95E-01	6,94E-02	4,26E-01	1,00E+00	1,00E+00
Meta-clone 44	7,00E-02	3,95E-01	6,23E-01	8,67E-01	2,43E-02	1,00E+00
Meta-clone 83	7,03E-02	3,95E-01	6,54E-02	4,26E-01	1,66E-01	1,00E+00
Meta-clone 74	7,04E-02	3,95E-01	7,04E-02	4,26E-01	1,00E+00	1,00E+00
Meta-clone 929	7,09E-02	3,95E-01	7,09E-02	4,26E-01	1,00E+00	1,00E+00
Meta-clone 223	7,14E-02	3,95E-01	7,14E-02	4,26E-01	1,00E+00	1,00E+00
Meta-clone 126	7,36E-02	3,95E-01	7,36E-02	4,26E-01	1,00E+00	1,00E+00
Meta-clone 671	7,37E-02	3,95E-01	7,37E-02	4,26E-01	1,00E+00	1,00E+00
Meta-clone 122	7,39E-02	3,95E-01	7,39E-02	4,26E-01	1,00E+00	1,00E+00
Meta-clone 412	7,50E-02	3,95E-01	7,50E-02	4,26E-01	1,00E+00	1,00E+00
Meta-clone 148	7,61E-02	3,95E-01	7,61E-02	4,26E-01	1,00E+00	1,00E+00
Meta-clone 408	7,61E-02	3,95E-01	7,61E-02	4,26E-01	1,00E+00	1,00E+00
Meta-clone 531	7,63E-02	3,95E-01	7,63E-02	4,26E-01	1,00E+00	1,00E+00
Meta-clone 488	7,64E-02	3,95E-01	7,64E-02	4,26E-01	1,00E+00	1,00E+00
Meta-clone 2853	7,78E-02	3,95E-01	7,78E-02	4,26E-01	1,00E+00	1,00E+00
Meta-clone 436	7,80E-02	3,95E-01	7,80E-02	4,26E-01	1,00E+00	1,00E+00
Meta-clone 709	7,99E-02	4,00E-01	7,99E-02	4,31E-01	1,00E+00	1,00E+00
Meta-clone 167	8,43E-02	4,17E-01	8,43E-02	4,49E-01	1,00E+00	1,00E+00
Meta-clone 417	8,58E-02	4,19E-01	8,58E-02	4,51E-01	1,00E+00	1,00E+00
Meta-clone 105	8,87E-02	4,23E-01	8,23E-01	9,44E-01	2,85E-02	1,00E+00
Meta-clone 2752	8,94E-02	4,23E-01	8,94E-02	4,56E-01	1,00E+00	1,00E+00
Meta-clone 909	8,96E-02	4,23E-01	8,96E-02	4,56E-01	1,00E+00	1,00E+00
Meta-clone 600	9,20E-02	4,26E-01	9,20E-02	4,56E-01	1,00E+00	1,00E+00
Meta-clone 448	9,24E-02	4,26E-01	9,24E-02	4,56E-01	1,00E+00	1,00E+00
Meta-clone 12	9,80E-02	4,47E-01	4,22E-01	8,67E-01	4,55E-02	1,00E+00
Meta-clone 50	1,00E-01	4,52E-01	1,00E-01	4,89E-01	1,00E+00	1,00E+00
Meta-clone 505	1,03E-01	4,59E-01	1,03E-01	4,96E-01	1,00E+00	1,00E+00
Meta-clone 331	1,06E-01	4,69E-01	1,06E-01	5,07E-01	1,00E+00	1,00E+00
Meta-clone 59	1,12E-01	4,88E-01	4,16E-02	4,26E-01	6,31E-01	1,00E+00
Meta-clone 46	1,13E-01	4,88E-01	5,38E-01	8,67E-01	4,60E-02	1,00E+00
Meta-clone 324	1,20E-01	5,15E-01	1,20E-01	5,49E-01	1,00E+00	1,00E+00
Meta-clone 768	1,28E-01	5,44E-01	1,28E-01	5,79E-01	1,00E+00	1,00E+00
Meta-clone 227	1,36E-01	5,58E-01	1,36E-01	5,86E-01	1,00E+00	1,00E+00
Meta-clone 2004	1,36E-01	5,58E-01	1,36E-01	5,86E-01	1,00E+00	1,00E+00
Meta-clone 160	1,37E-01	5,58E-01	1,37E-01	5,86E-01	1,00E+00	1,00E+00
Meta-clone 351	1,37E-01	5,58E-01	1,37E-01	5,86E-01	1,00E+00	1,00E+00
Meta-clone 278	1,39E-01	5,60E-01	1,39E-01	5,88E-01	1,00E+00	1,00E+00
Meta-clone 104	1,40E-01	5,60E-01	1,40E-01	5,88E-01	1,00E+00	1,00E+00
Meta-clone 56	1,42E-01	5,61E-01	9,02E-02	4,56E-01	3,09E-01	1,00E+00
Meta-clone 299	1,51E-01	5,91E-01	1,51E-01	6,20E-01	1,00E+00	1,00E+00
Meta-clone 263	1,56E-01	6,03E-01	1,56E-01	6,32E-01	1,00E+00	1,00E+00
Meta-clone 103	1,57E-01	6,03E-01	1,57E-01	6,32E-01	1,00E+00	1,00E+00
Meta-clone 88	1,61E-01	6,06E-01	1,61E-01	6,44E-01	1,00E+00	1,00E+00
Meta-clone 7	1,62E-01	6,06E-01	7,24E-01	8,89E-01	6,08E-02	1,00E+00
Meta-clone 49	1,62E-01	6,06E-01	7,16E-02	4,26E-01	5,30E-01	1,00E+00
Meta-clone 1	1,72E-01	6,36E-01	1,00E+00	1,00E+00	6,04E-02	1,00E+00
Meta-clone 10	1,74E-01	6,39E-01	1,18E-01	5,42E-01	3,06E-01	1,00E+00
Meta-clone 543	1,75E-01	6,39E-01	1,75E-01	6,71E-01	1,00E+00	1,00E+00
Meta-clone 19	1,78E-01	6,40E-01	9,18E-01	9,99E-01	6,36E-02	1,00E+00
Meta-clone 214	1,80E-01	6,40E-01	7,88E-01	9,19E-01	6,70E-02	1,00E+00
Meta-clone 43	1,80E-01	6,40E-01	7,12E-01	8,87E-01	6,98E-02	1,00E+00
Meta-clone 174	1,83E-01	6,43E-01	1,83E-01	6,90E-01	1,00E+00	1,00E+00
Meta-clone 767	1,93E-01	6,68E-01	1,93E-01	7,14E-01	1,00E+00	1,00E+00
Meta-clone 60	1,93E-01	6,68E-01	3,32E-01	8,67E-01	1,25E-01	1,00E+00
Meta-clone 187	2,00E-01	6,86E-01	2,00E-01	7,28E-01	1,00E+00	1,00E+00
Meta-clone 26	2,09E-01	7,13E-01	7,71E-02	4,26E-01	9,87E-01	1,00E+00
Meta-clone 157	2,15E-01	7,25E-01	2,15E-01	7,76E-01	1,00E+00	1,00E+00
Meta-clone 102	2,20E-01	7,34E-01	2,20E-01	7,79E-01	1,00E+00	1,00E+00
Meta-clone 191	2,21E-01	7,34E-01	5,25E-01	8,67E-01	1,06E-01	1,00E+00
Meta-clone 153	2,39E-01	7,84E-01	2,39E-01	8,29E-01	1,00E+00	1,00E+00
Meta-clone 139	2,40E-01	7,84E-01	2,40E-01	8,29E-01	1,00E+00	1,00E+00
Meta-clone 118	2,42E-01	7,84E-01	2,42E-01	8,29E-01	1,00E+00	1,00E+00
Meta-clone 247	2,55E-01	8,14E-01	2,55E-01	8,48E-01	1,00E+00	1,00E+00
Meta-clone 241	2,56E-01	8,14E-01	2,56E-01	8,48E-01	1,00E+00	1,00E+00
Meta-clone 162	2,59E-01	8,14E-01	2,59E-01	8,48E-01	1,00E+00	1,00E+00
Meta-clone 107	2,59E-01	8,14E-01	2,59E-01	8,48E-01	1,00E+00	1,00E+00
Meta-clone 63	2,61E-01	8,14E-01	4,07E-01	8,67E-01	1,57E-01	1,00E+00
Meta-clone 305	2,74E-01	8,48E-01	2,74E-01	8,67E-01	1,00E+00	1,00E+00
Meta-clone 17	2,81E-01	8,56E-01	1,31E-01	5,86E-01	6,12E-01	1,00E+00
Meta-clone 14	2,83E-01	8,56E-01	1,16E-01	5,41E-01	8,15E-01	1,00E+00
Meta-clone 222	2,89E-01	8,56E-01	2,89E-01	8,67E-01	1,00E+00	1,00E+00
Meta-clone 86	2,91E-01	8,56E-01	2,91E-01	8,67E-01	1,00E+00	1,00E+00
Meta-clone 611	2,95E-01	8,56E-01	2,95E-01	8,67E-01	1,00E+00	1,00E+00
Meta-clone 20	2,99E-01	8,56E-01	1,46E-01	6,05E-01	5,84E-01	1,00E+00
Meta-clone 117	3,04E-01	8,56E-01	3,04E-01	8,67E-01	1,00E+00	1,00E+00
Meta-clone 25	3,05E-01	8,56E-01	1,66E-01	6,53E-01	4,97E-01	1,00E+00
Meta-clone 653	3,11E-01	8,56E-01	3,11E-01	8,67E-01	1,00E+00	1,00E+00
Meta-clone 159	3,13E-01	8,56E-01	3,13E-01	8,67E-01	1,00E+00	1,00E+00
Meta-clone 71	3,14E-01	8,56E-01	2,17E-01	7,78E-01	3,72E-01	1,00E+00
Meta-clone 480	3,14E-01	8,56E-01	3,14E-01	8,67E-01	1,00E+00	1,00E+00
Meta-clone 37	3,14E-01	8,56E-01	6,65E-01	8,67E-01	1,45E-01	1,00E+00
Meta-clone 151	3,16E-01	8,56E-01	3,16E-01	8,67E-01	1,00E+00	1,00E+00
Meta-clone 27	3,27E-01	8,56E-01	8,84E-01	9,83E-01	1,37E-01	1,00E+00
Meta-clone 61	3,30E-01	8,56E-01	3,30E-01	8,67E-01	1,00E+00	1,00E+00
Meta-clone 440	3,44E-01	8,56E-01	4,65E-01	8,67E-01	2,06E-01	1,00E+00
Meta-clone 414	3,46E-01	8,56E-01	3,46E-01	8,67E-01	1,00E+00	1,00E+00
Meta-clone 31	3,46E-01	8,56E-01	2,76E-01	8,67E-01	3,34E-01	1,00E+00
Meta-clone 95	3,47E-01	8,56E-01	3,47E-01	8,67E-01	1,00E+00	1,00E+00
Meta-clone 230	3,49E-01	8,56E-01	3,49E-01	8,67E-01	1,00E+00	1,00E+00
Meta-clone 508	3,60E-01	8,56E-01	3,60E-01	8,67E-01	1,00E+00	1,00E+00
Meta-clone 90	3,71E-01	8,56E-01	3,71E-01	8,67E-01	1,00E+00	1,00E+00
Meta-clone 501	3,73E-01	8,56E-01	3,73E-01	8,67E-01	1,00E+00	1,00E+00
Meta-clone 177	3,78E-01	8,56E-01	3,78E-01	8,67E-01	1,00E+00	1,00E+00
Meta-clone 910	3,86E-01	8,56E-01	3,86E-01	8,67E-01	1,00E+00	1,00E+00
Meta-clone 316	3,86E-01	8,56E-01	1,68E-01	6,53E-01	9,99E-01	1,00E+00
Meta-clone 84	3,87E-01	8,56E-01	1,68E-01	6,53E-01	9,67E-01	1,00E+00
Meta-clone 664	3,94E-01	8,56E-01	3,94E-01	8,67E-01	1,00E+00	1,00E+00
Meta-clone 164	3,97E-01	8,56E-01	3,97E-01	8,67E-01	1,00E+00	1,00E+00
Meta-clone 33	3,98E-01	8,56E-01	3,98E-01	8,67E-01	1,00E+00	1,00E+00
Meta-clone 39	4,00E-01	8,56E-01	1,76E-01	6,71E-01	9,44E-01	1,00E+00
Meta-clone 173	4,03E-01	8,56E-01	4,03E-01	8,67E-01	1,00E+00	1,00E+00
Meta-clone 4	4,05E-01	8,56E-01	1,00E+00	1,00E+00	1,79E-01	1,00E+00
Meta-clone 194	4,05E-01	8,56E-01	4,05E-01	8,67E-01	1,00E+00	1,00E+00
Meta-clone 199	4,10E-01	8,56E-01	4,10E-01	8,67E-01	1,00E+00	1,00E+00
Meta-clone 585	4,11E-01	8,56E-01	4,11E-01	8,67E-01	1,00E+00	1,00E+00
Meta-clone 878	4,12E-01	8,56E-01	4,12E-01	8,67E-01	1,00E+00	1,00E+00
Meta-clone 603	4,13E-01	8,56E-01	4,13E-01	8,67E-01	1,00E+00	1,00E+00
Meta-clone 121	4,13E-01	8,56E-01	4,13E-01	8,67E-01	1,00E+00	1,00E+00
Meta-clone 378	4,15E-01	8,56E-01	4,15E-01	8,67E-01	1,00E+00	1,00E+00
Meta-clone 615	4,16E-01	8,56E-01	4,16E-01	8,67E-01	1,00E+00	1,00E+00
Meta-clone 161	4,18E-01	8,56E-01	4,18E-01	8,67E-01	1,00E+00	1,00E+00
Meta-clone 496	4,22E-01	8,56E-01	4,22E-01	8,67E-01	1,00E+00	1,00E+00
Meta-clone 469	4,23E-01	8,56E-01	4,23E-01	8,67E-01	1,00E+00	1,00E+00
Meta-clone 69	4,28E-01	8,56E-01	4,28E-01	8,67E-01	1,00E+00	1,00E+00
Meta-clone 329	4,29E-01	8,56E-01	4,29E-01	8,67E-01	1,00E+00	1,00E+00
Meta-clone 544	4,29E-01	8,56E-01	4,29E-01	8,67E-01	1,00E+00	1,00E+00
Meta-clone 306	4,31E-01	8,56E-01	4,31E-01	8,67E-01	1,00E+00	1,00E+00
Meta-clone 683	4,32E-01	8,56E-01	4,32E-01	8,67E-01	1,00E+00	1,00E+00
Meta-clone 287	4,35E-01	8,56E-01	1,98E-01	7,25E-01	9,47E-01	1,00E+00
Meta-clone 870	4,36E-01	8,56E-01	4,36E-01	8,67E-01	1,00E+00	1,00E+00
Meta-clone 87	4,39E-01	8,56E-01	4,39E-01	8,67E-01	1,00E+00	1,00E+00
Meta-clone 189	4,41E-01	8,56E-01	4,41E-01	8,67E-01	1,00E+00	1,00E+00
Meta-clone 48	4,41E-01	8,56E-01	5,31E-01	8,67E-01	2,65E-01	1,00E+00
Meta-clone 522	4,43E-01	8,56E-01	4,43E-01	8,67E-01	1,00E+00	1,00E+00
Meta-clone 612	4,47E-01	8,56E-01	4,47E-01	8,67E-01	1,00E+00	1,00E+00
Meta-clone 225	4,48E-01	8,56E-01	4,48E-01	8,67E-01	1,00E+00	1,00E+00
Meta-clone 155	4,49E-01	8,56E-01	4,49E-01	8,67E-01	1,00E+00	1,00E+00
Meta-clone 266	4,54E-01	8,56E-01	4,54E-01	8,67E-01	1,00E+00	1,00E+00
Meta-clone 179	4,63E-01	8,56E-01	4,63E-01	8,67E-01	1,00E+00	1,00E+00
Meta-clone 244	4,63E-01	8,56E-01	4,63E-01	8,67E-01	1,00E+00	1,00E+00
Meta-clone 392	4,65E-01	8,56E-01	4,65E-01	8,67E-01	1,00E+00	1,00E+00
Meta-clone 6	4,67E-01	8,56E-01	2,29E-01	8,07E-01	7,78E-01	1,00E+00
Meta-clone 154	4,69E-01	8,56E-01	4,69E-01	8,67E-01	1,00E+00	1,00E+00
Meta-clone 702	4,78E-01	8,56E-01	4,78E-01	8,67E-01	1,00E+00	1,00E+00
Meta-clone 11	4,82E-01	8,56E-01	3,01E-01	8,67E-01	5,31E-01	1,00E+00
Meta-clone 2166	4,84E-01	8,56E-01	4,84E-01	8,67E-01	1,00E+00	1,00E+00
Meta-clone 311	4,85E-01	8,56E-01	4,85E-01	8,67E-01	1,00E+00	1,00E+00
Meta-clone 342	4,86E-01	8,56E-01	4,86E-01	8,67E-01	1,00E+00	1,00E+00
Meta-clone 304	4,89E-01	8,56E-01	4,89E-01	8,67E-01	1,00E+00	1,00E+00
Meta-clone 684	4,91E-01	8,56E-01	4,91E-01	8,67E-01	1,00E+00	1,00E+00
Meta-clone 584	4,94E-01	8,56E-01	4,94E-01	8,67E-01	1,00E+00	1,00E+00
Meta-clone 135	5,05E-01	8,56E-01	5,05E-01	8,67E-01	1,00E+00	1,00E+00
Meta-clone 482	5,06E-01	8,56E-01	5,06E-01	8,67E-01	1,00E+00	1,00E+00
Meta-clone 185	5,07E-01	8,56E-01	5,07E-01	8,67E-01	1,00E+00	1,00E+00
Meta-clone 22	5,07E-01	8,56E-01	5,54E-01	8,67E-01	3,16E-01	1,00E+00
Meta-clone 308	5,11E-01	8,56E-01	5,11E-01	8,67E-01	1,00E+00	1,00E+00
Meta-clone 13	5,12E-01	8,56E-01	7,85E-01	9,19E-01	2,61E-01	1,00E+00
Meta-clone 349	5,13E-01	8,56E-01	5,13E-01	8,67E-01	1,00E+00	1,00E+00
Meta-clone 124	5,16E-01	8,56E-01	5,16E-01	8,67E-01	1,00E+00	1,00E+00
Meta-clone 476	5,16E-01	8,56E-01	5,16E-01	8,67E-01	1,00E+00	1,00E+00
Meta-clone 626	5,17E-01	8,56E-01	5,17E-01	8,67E-01	1,00E+00	1,00E+00
Meta-clone 493	5,17E-01	8,56E-01	5,17E-01	8,67E-01	1,00E+00	1,00E+00
Meta-clone 24	5,20E-01	8,56E-01	2,54E-01	8,48E-01	9,36E-01	1,00E+00
Meta-clone 202	5,20E-01	8,56E-01	5,20E-01	8,67E-01	1,00E+00	1,00E+00
Meta-clone 276	5,20E-01	8,56E-01	5,20E-01	8,67E-01	1,00E+00	1,00E+00
Meta-clone 862	5,21E-01	8,56E-01	5,21E-01	8,67E-01	1,00E+00	1,00E+00
Meta-clone 253	5,22E-01	8,56E-01	5,22E-01	8,67E-01	1,00E+00	1,00E+00
Meta-clone 62	5,22E-01	8,56E-01	5,22E-01	8,67E-01	1,00E+00	1,00E+00
Meta-clone 52	5,23E-01	8,56E-01	6,78E-01	8,71E-01	2,89E-01	1,00E+00
Meta-clone 453	5,23E-01	8,56E-01	5,23E-01	8,67E-01	1,00E+00	1,00E+00
Meta-clone 34	5,24E-01	8,56E-01	5,24E-01	8,67E-01	1,00E+00	1,00E+00
Meta-clone 115	5,28E-01	8,56E-01	5,28E-01	8,67E-01	1,00E+00	1,00E+00
Meta-clone 296	5,28E-01	8,56E-01	5,28E-01	8,67E-01	1,00E+00	1,00E+00
Meta-clone 786	5,34E-01	8,56E-01	5,34E-01	8,67E-01	1,00E+00	1,00E+00
Meta-clone 452	5,37E-01	8,56E-01	5,37E-01	8,67E-01	1,00E+00	1,00E+00
Meta-clone 736	5,38E-01	8,56E-01	5,38E-01	8,67E-01	1,00E+00	1,00E+00
Meta-clone 240	5,38E-01	8,56E-01	5,38E-01	8,67E-01	1,00E+00	1,00E+00
Meta-clone 537	5,38E-01	8,56E-01	5,38E-01	8,67E-01	1,00E+00	1,00E+00
Meta-clone 112	5,38E-01	8,56E-01	5,38E-01	8,67E-01	1,00E+00	1,00E+00
Meta-clone 40	5,38E-01	8,56E-01	3,13E-01	8,67E-01	6,40E-01	1,00E+00
Meta-clone 339	5,39E-01	8,56E-01	5,39E-01	8,67E-01	1,00E+00	1,00E+00
Meta-clone 778	5,40E-01	8,56E-01	5,40E-01	8,67E-01	1,00E+00	1,00E+00
Meta-clone 354	5,43E-01	8,56E-01	5,43E-01	8,67E-01	1,00E+00	1,00E+00
Meta-clone 319	5,44E-01	8,56E-01	5,44E-01	8,67E-01	1,00E+00	1,00E+00
Meta-clone 486	5,45E-01	8,56E-01	5,45E-01	8,67E-01	1,00E+00	1,00E+00
Meta-clone 757	5,45E-01	8,56E-01	5,45E-01	8,67E-01	1,00E+00	1,00E+00
Meta-clone 97	5,46E-01	8,56E-01	5,46E-01	8,67E-01	1,00E+00	1,00E+00
Meta-clone 899	5,46E-01	8,56E-01	5,46E-01	8,67E-01	1,00E+00	1,00E+00
Meta-clone 518	5,46E-01	8,56E-01	5,46E-01	8,67E-01	1,00E+00	1,00E+00
Meta-clone 407	5,47E-01	8,56E-01	5,47E-01	8,67E-01	1,00E+00	1,00E+00
Meta-clone 559	5,48E-01	8,56E-01	5,48E-01	8,67E-01	1,00E+00	1,00E+00
Meta-clone 458	5,51E-01	8,56E-01	5,51E-01	8,67E-01	1,00E+00	1,00E+00
Meta-clone 890	5,51E-01	8,56E-01	5,51E-01	8,67E-01	1,00E+00	1,00E+00
Meta-clone 908	5,55E-01	8,56E-01	5,55E-01	8,67E-01	1,00E+00	1,00E+00
Meta-clone 444	5,58E-01	8,56E-01	5,58E-01	8,67E-01	1,00E+00	1,00E+00
Meta-clone 144	5,59E-01	8,56E-01	5,59E-01	8,67E-01	1,00E+00	1,00E+00
Meta-clone 443	5,60E-01	8,56E-01	5,60E-01	8,67E-01	1,00E+00	1,00E+00
Meta-clone 210	5,63E-01	8,56E-01	5,63E-01	8,67E-01	1,00E+00	1,00E+00
Meta-clone 140	5,64E-01	8,56E-01	5,64E-01	8,67E-01	1,00E+00	1,00E+00
Meta-clone 91	5,64E-01	8,56E-01	3,06E-01	8,67E-01	7,59E-01	1,00E+00
Meta-clone 254	5,69E-01	8,56E-01	5,69E-01	8,67E-01	1,00E+00	1,00E+00
Meta-clone 1148	5,69E-01	8,56E-01	5,69E-01	8,67E-01	1,00E+00	1,00E+00
Meta-clone 721	5,69E-01	8,56E-01	5,69E-01	8,67E-01	1,00E+00	1,00E+00
Meta-clone 515	5,71E-01	8,56E-01	5,71E-01	8,67E-01	1,00E+00	1,00E+00
Meta-clone 727	5,72E-01	8,56E-01	5,72E-01	8,67E-01	1,00E+00	1,00E+00
Meta-clone 138	5,72E-01	8,56E-01	5,72E-01	8,67E-01	1,00E+00	1,00E+00
Meta-clone 340	5,72E-01	8,56E-01	5,72E-01	8,67E-01	1,00E+00	1,00E+00
Meta-clone 75	5,73E-01	8,56E-01	5,73E-01	8,67E-01	1,00E+00	1,00E+00
Meta-clone 502	5,74E-01	8,56E-01	5,74E-01	8,67E-01	1,00E+00	1,00E+00
Meta-clone 617	5,74E-01	8,56E-01	5,74E-01	8,67E-01	1,00E+00	1,00E+00
Meta-clone 846	5,75E-01	8,56E-01	5,75E-01	8,67E-01	1,00E+00	1,00E+00
Meta-clone 133	5,76E-01	8,56E-01	5,76E-01	8,67E-01	1,00E+00	1,00E+00
Meta-clone 101	5,77E-01	8,56E-01	3,29E-01	8,67E-01	7,02E-01	1,00E+00
Meta-clone 92	5,80E-01	8,56E-01	5,80E-01	8,67E-01	1,00E+00	1,00E+00
Meta-clone 706	5,81E-01	8,56E-01	5,81E-01	8,67E-01	1,00E+00	1,00E+00
Meta-clone 442	5,82E-01	8,56E-01	5,82E-01	8,67E-01	1,00E+00	1,00E+00
Meta-clone 158	5,84E-01	8,56E-01	5,84E-01	8,67E-01	1,00E+00	1,00E+00
Meta-clone 628	5,87E-01	8,56E-01	5,87E-01	8,67E-01	1,00E+00	1,00E+00
Meta-clone 864	5,91E-01	8,56E-01	5,91E-01	8,67E-01	1,00E+00	1,00E+00
Meta-clone 238	5,93E-01	8,56E-01	5,93E-01	8,67E-01	1,00E+00	1,00E+00
Meta-clone 309	5,95E-01	8,56E-01	5,95E-01	8,67E-01	1,00E+00	1,00E+00
Meta-clone 539	5,96E-01	8,56E-01	5,96E-01	8,67E-01	1,00E+00	1,00E+00
Meta-clone 467	5,97E-01	8,56E-01	5,97E-01	8,67E-01	1,00E+00	1,00E+00
Meta-clone 201	5,98E-01	8,56E-01	5,98E-01	8,67E-01	1,00E+00	1,00E+00
Meta-clone 895	5,99E-01	8,56E-01	5,99E-01	8,67E-01	1,00E+00	1,00E+00
Meta-clone 344	5,99E-01	8,56E-01	5,99E-01	8,67E-01	1,00E+00	1,00E+00
Meta-clone 366	6,00E-01	8,56E-01	6,00E-01	8,67E-01	1,00E+00	1,00E+00
Meta-clone 119	6,01E-01	8,56E-01	6,01E-01	8,67E-01	1,00E+00	1,00E+00
Meta-clone 461	6,04E-01	8,56E-01	6,04E-01	8,67E-01	1,00E+00	1,00E+00
Meta-clone 312	6,05E-01	8,56E-01	6,05E-01	8,67E-01	1,00E+00	1,00E+00
Meta-clone 2003	6,05E-01	8,56E-01	6,05E-01	8,67E-01	1,00E+00	1,00E+00
Meta-clone 336	6,05E-01	8,56E-01	6,05E-01	8,67E-01	1,00E+00	1,00E+00
Meta-clone 465	6,06E-01	8,56E-01	6,06E-01	8,67E-01	1,00E+00	1,00E+00
Meta-clone 186	6,10E-01	8,56E-01	6,10E-01	8,67E-01	1,00E+00	1,00E+00
Meta-clone 165	6,12E-01	8,56E-01	6,12E-01	8,67E-01	1,00E+00	1,00E+00
Meta-clone 820	6,12E-01	8,56E-01	6,12E-01	8,67E-01	1,00E+00	1,00E+00
Meta-clone 310	6,14E-01	8,56E-01	6,14E-01	8,67E-01	1,00E+00	1,00E+00
Meta-clone 652	6,17E-01	8,56E-01	6,17E-01	8,67E-01	1,00E+00	1,00E+00
Meta-clone 773	6,25E-01	8,56E-01	6,25E-01	8,67E-01	1,00E+00	1,00E+00
Meta-clone 374	6,29E-01	8,56E-01	6,29E-01	8,67E-01	1,00E+00	1,00E+00
Meta-clone 21	6,33E-01	8,56E-01	3,45E-01	8,67E-01	8,75E-01	1,00E+00
Meta-clone 45	6,34E-01	8,56E-01	4,46E-01	8,67E-01	5,65E-01	1,00E+00
Meta-clone 326	6,34E-01	8,56E-01	6,34E-01	8,67E-01	1,00E+00	1,00E+00
Meta-clone 233	6,37E-01	8,56E-01	6,37E-01	8,67E-01	1,00E+00	1,00E+00
Meta-clone 1844	6,38E-01	8,56E-01	6,38E-01	8,67E-01	1,00E+00	1,00E+00
Meta-clone 355	6,38E-01	8,56E-01	6,38E-01	8,67E-01	1,00E+00	1,00E+00
Meta-clone 779	6,38E-01	8,56E-01	6,38E-01	8,67E-01	1,00E+00	1,00E+00
Meta-clone 562	6,43E-01	8,56E-01	6,43E-01	8,67E-01	1,00E+00	1,00E+00
Meta-clone 77	6,43E-01	8,56E-01	6,43E-01	8,67E-01	1,00E+00	1,00E+00
Meta-clone 422	6,46E-01	8,56E-01	6,46E-01	8,67E-01	1,00E+00	1,00E+00
Meta-clone 787	6,47E-01	8,56E-01	6,47E-01	8,67E-01	1,00E+00	1,00E+00
Meta-clone 625	6,49E-01	8,56E-01	6,49E-01	8,67E-01	1,00E+00	1,00E+00
Meta-clone 688	6,51E-01	8,56E-01	6,51E-01	8,67E-01	1,00E+00	1,00E+00
Meta-clone 281	6,52E-01	8,56E-01	6,52E-01	8,67E-01	1,00E+00	1,00E+00
Meta-clone 932	6,53E-01	8,56E-01	6,53E-01	8,67E-01	1,00E+00	1,00E+00
Meta-clone 456	6,58E-01	8,56E-01	6,58E-01	8,67E-01	1,00E+00	1,00E+00
Meta-clone 82	6,60E-01	8,56E-01	6,60E-01	8,67E-01	1,00E+00	1,00E+00
Meta-clone 705	6,61E-01	8,56E-01	6,61E-01	8,67E-01	1,00E+00	1,00E+00
Meta-clone 132	6,63E-01	8,56E-01	3,80E-01	8,67E-01	8,18E-01	1,00E+00
Meta-clone 128	6,66E-01	8,56E-01	6,66E-01	8,67E-01	1,00E+00	1,00E+00
Meta-clone 208	6,68E-01	8,56E-01	6,68E-01	8,67E-01	1,00E+00	1,00E+00
Meta-clone 320	6,68E-01	8,56E-01	6,68E-01	8,67E-01	1,00E+00	1,00E+00
Meta-clone 821	6,69E-01	8,56E-01	6,69E-01	8,67E-01	1,00E+00	1,00E+00
Meta-clone 314	6,69E-01	8,56E-01	6,69E-01	8,67E-01	1,00E+00	1,00E+00
Meta-clone 659	6,70E-01	8,56E-01	6,70E-01	8,67E-01	1,00E+00	1,00E+00
Meta-clone 38	6,71E-01	8,56E-01	3,85E-01	8,67E-01	8,31E-01	1,00E+00
Meta-clone 152	6,71E-01	8,56E-01	4,01E-01	8,67E-01	7,61E-01	1,00E+00
Meta-clone 175	6,71E-01	8,56E-01	6,71E-01	8,67E-01	1,00E+00	1,00E+00
Meta-clone 68	6,76E-01	8,56E-01	6,76E-01	8,71E-01	1,00E+00	1,00E+00
Meta-clone 79	6,80E-01	8,56E-01	5,96E-01	8,67E-01	4,84E-01	1,00E+00
Meta-clone 250	6,80E-01	8,56E-01	6,80E-01	8,71E-01	1,00E+00	1,00E+00
Meta-clone 64	6,80E-01	8,56E-01	4,11E-01	8,67E-01	7,57E-01	1,00E+00
Meta-clone 113	6,84E-01	8,56E-01	6,84E-01	8,71E-01	1,00E+00	1,00E+00
Meta-clone 206	6,85E-01	8,56E-01	6,85E-01	8,71E-01	1,00E+00	1,00E+00
Meta-clone 30	6,86E-01	8,56E-01	4,66E-01	8,67E-01	6,36E-01	1,00E+00
Meta-clone 566	6,88E-01	8,56E-01	6,88E-01	8,71E-01	1,00E+00	1,00E+00
Meta-clone 2749	6,89E-01	8,56E-01	6,89E-01	8,71E-01	1,00E+00	1,00E+00
Meta-clone 289	6,94E-01	8,60E-01	6,94E-01	8,76E-01	1,00E+00	1,00E+00
Meta-clone 229	7,01E-01	8,65E-01	7,01E-01	8,81E-01	1,00E+00	1,00E+00
Meta-clone 490	7,03E-01	8,65E-01	7,03E-01	8,81E-01	1,00E+00	1,00E+00
Meta-clone 545	7,08E-01	8,69E-01	7,08E-01	8,85E-01	1,00E+00	1,00E+00
Meta-clone 42	7,09E-01	8,69E-01	6,41E-01	8,67E-01	4,93E-01	1,00E+00
Meta-clone 23	7,15E-01	8,73E-01	4,36E-01	8,67E-01	8,01E-01	1,00E+00
Meta-clone 403	7,20E-01	8,74E-01	7,20E-01	8,89E-01	1,00E+00	1,00E+00
Meta-clone 57	7,20E-01	8,74E-01	4,66E-01	8,67E-01	7,23E-01	1,00E+00
Meta-clone 352	7,23E-01	8,75E-01	7,23E-01	8,89E-01	1,00E+00	1,00E+00
Meta-clone 93	7,29E-01	8,80E-01	7,29E-01	8,93E-01	1,00E+00	1,00E+00
Meta-clone 5	7,33E-01	8,80E-01	1,00E+00	1,00E+00	4,30E-01	1,00E+00
Meta-clone 804	7,34E-01	8,80E-01	7,34E-01	8,95E-01	1,00E+00	1,00E+00
Meta-clone 471	7,38E-01	8,80E-01	7,38E-01	8,95E-01	1,00E+00	1,00E+00
Meta-clone 284	7,38E-01	8,80E-01	7,38E-01	8,95E-01	1,00E+00	1,00E+00
Meta-clone 492	7,42E-01	8,82E-01	7,42E-01	8,98E-01	1,00E+00	1,00E+00
Meta-clone 136	7,44E-01	8,82E-01	7,44E-01	8,98E-01	1,00E+00	1,00E+00
Meta-clone 267	7,48E-01	8,85E-01	7,48E-01	9,00E-01	1,00E+00	1,00E+00
Meta-clone 228	7,57E-01	8,91E-01	7,57E-01	9,06E-01	1,00E+00	1,00E+00
Meta-clone 145	7,59E-01	8,91E-01	7,59E-01	9,06E-01	1,00E+00	1,00E+00
Meta-clone 85	7,60E-01	8,91E-01	7,60E-01	9,06E-01	1,00E+00	1,00E+00
Meta-clone 47	7,63E-01	8,92E-01	7,63E-01	9,08E-01	1,00E+00	1,00E+00
Meta-clone 120	7,69E-01	8,96E-01	7,69E-01	9,11E-01	1,00E+00	1,00E+00
Meta-clone 731	7,72E-01	8,98E-01	7,72E-01	9,13E-01	1,00E+00	1,00E+00
Meta-clone 73	7,76E-01	9,00E-01	7,76E-01	9,15E-01	1,00E+00	1,00E+00
Meta-clone 257	7,80E-01	9,02E-01	7,80E-01	9,17E-01	1,00E+00	1,00E+00
Meta-clone 295	7,86E-01	9,06E-01	7,86E-01	9,19E-01	1,00E+00	1,00E+00
Meta-clone 35	7,95E-01	9,14E-01	7,18E-01	8,89E-01	5,66E-01	1,00E+00
Meta-clone 1565	8,04E-01	9,22E-01	8,04E-01	9,32E-01	1,00E+00	1,00E+00
Meta-clone 98	8,11E-01	9,27E-01	8,11E-01	9,38E-01	1,00E+00	1,00E+00
Meta-clone 216	8,17E-01	9,29E-01	6,31E-01	8,67E-01	6,76E-01	1,00E+00
Meta-clone 300	8,17E-01	9,29E-01	8,17E-01	9,42E-01	1,00E+00	1,00E+00
Meta-clone 32	8,27E-01	9,37E-01	5,97E-01	8,67E-01	7,50E-01	1,00E+00
Meta-clone 89	8,37E-01	9,44E-01	8,37E-01	9,56E-01	1,00E+00	1,00E+00
Meta-clone 116	8,38E-01	9,44E-01	8,38E-01	9,56E-01	1,00E+00	1,00E+00
Meta-clone 565	8,42E-01	9,44E-01	8,42E-01	9,57E-01	1,00E+00	1,00E+00
Meta-clone 96	8,45E-01	9,44E-01	9,00E-01	9,88E-01	5,71E-01	1,00E+00
Meta-clone 172	8,46E-01	9,44E-01	8,46E-01	9,57E-01	1,00E+00	1,00E+00
Meta-clone 188	8,48E-01	9,44E-01	8,48E-01	9,57E-01	1,00E+00	1,00E+00
Meta-clone 197	8,49E-01	9,44E-01	8,49E-01	9,57E-01	1,00E+00	1,00E+00
Meta-clone 232	8,54E-01	9,48E-01	8,54E-01	9,61E-01	1,00E+00	1,00E+00
Meta-clone 404	8,60E-01	9,50E-01	8,60E-01	9,64E-01	1,00E+00	1,00E+00
Meta-clone 219	8,62E-01	9,50E-01	8,62E-01	9,64E-01	1,00E+00	1,00E+00
Meta-clone 560	8,64E-01	9,50E-01	8,64E-01	9,64E-01	1,00E+00	1,00E+00
Meta-clone 36	8,66E-01	9,50E-01	9,91E-01	1,00E+00	5,91E-01	1,00E+00
Meta-clone 72	8,88E-01	9,67E-01	8,88E-01	9,83E-01	1,00E+00	1,00E+00
Meta-clone 579	8,89E-01	9,67E-01	8,89E-01	9,83E-01	1,00E+00	1,00E+00
Meta-clone 270	8,93E-01	9,67E-01	8,93E-01	9,85E-01	1,00E+00	1,00E+00
Meta-clone 58	8,94E-01	9,67E-01	6,37E-01	8,67E-01	9,60E-01	1,00E+00
Meta-clone 134	8,94E-01	9,67E-01	8,24E-01	9,44E-01	6,76E-01	1,00E+00
Meta-clone 176	8,95E-01	9,67E-01	8,95E-01	9,85E-01	1,00E+00	1,00E+00
Meta-clone 260	9,06E-01	9,77E-01	9,06E-01	9,92E-01	1,00E+00	1,00E+00
Meta-clone 163	9,12E-01	9,80E-01	9,12E-01	9,96E-01	1,00E+00	1,00E+00
Meta-clone 212	9,14E-01	9,80E-01	7,19E-01	8,89E-01	8,23E-01	1,00E+00
Meta-clone 239	9,34E-01	9,99E-01	9,34E-01	1,00E+00	1,00E+00	1,00E+00
Meta-clone 226	9,38E-01	1,00E+00	9,38E-01	1,00E+00	1,00E+00	1,00E+00
Meta-clone 8	9,42E-01	1,00E+00	1,00E+00	1,00E+00	7,29E-01	1,00E+00
Meta-clone 183	9,44E-01	1,00E+00	9,44E-01	1,00E+00	1,00E+00	1,00E+00
Meta-clone 534	9,46E-01	1,00E+00	9,46E-01	1,00E+00	1,00E+00	1,00E+00
Meta-clone 237	9,57E-01	1,00E+00	9,57E-01	1,00E+00	1,00E+00	1,00E+00
Meta-clone 248	9,58E-01	1,00E+00	9,58E-01	1,00E+00	1,00E+00	1,00E+00
Meta-clone 323	9,71E-01	1,00E+00	9,71E-01	1,00E+00	1,00E+00	1,00E+00
Meta-clone 516	9,72E-01	1,00E+00	9,72E-01	1,00E+00	1,00E+00	1,00E+00
Meta-clone 337	9,77E-01	1,00E+00	9,77E-01	1,00E+00	1,00E+00	1,00E+00
Meta-clone 676	9,80E-01	1,00E+00	9,80E-01	1,00E+00	1,00E+00	1,00E+00
Meta-clone 221	9,88E-01	1,00E+00	9,88E-01	1,00E+00	1,00E+00	1,00E+00
Meta-clone 169	9,89E-01	1,00E+00	9,89E-01	1,00E+00	1,00E+00	1,00E+00
Meta-clone 258	9,90E-01	1,00E+00	9,90E-01	1,00E+00	1,00E+00	1,00E+00
Meta-clone 114	9,90E-01	1,00E+00	9,90E-01	1,00E+00	1,00E+00	1,00E+00
Meta-clone 51	9,92E-01	1,00E+00	9,36E-01	1,00E+00	9,20E-01	1,00E+00
Meta-clone 434	9,93E-01	1,00E+00	9,93E-01	1,00E+00	1,00E+00	1,00E+00
Meta-clone 143	1,00E+00	1,00E+00	1,00E+00	1,00E+00	1,00E+00	1,00E+00
Meta-clone 180	1,00E+00	1,00E+00	1,00E+00	1,00E+00	1,00E+00	1,00E+00
Meta-clone 224	1,00E+00	1,00E+00	1,00E+00	1,00E+00	1,00E+00	1,00E+00
Meta-clone 286	1,00E+00	1,00E+00	1,00E+00	1,00E+00	1,00E+00	1,00E+00
Meta-clone 317	1,00E+00	1,00E+00	1,00E+00	1,00E+00	1,00E+00	1,00E+00
Meta-clone 334	1,00E+00	1,00E+00	1,00E+00	1,00E+00	1,00E+00	1,00E+00
Meta-clone 400	1,00E+00	1,00E+00	1,00E+00	1,00E+00	1,00E+00	1,00E+00
Meta-clone 435	1,00E+00	1,00E+00	1,00E+00	1,00E+00	1,00E+00	1,00E+00
Meta-clone 517	1,00E+00	1,00E+00	1,00E+00	1,00E+00	1,00E+00	1,00E+00
Meta-clone 527	1,00E+00	1,00E+00	1,00E+00	1,00E+00	1,00E+00	1,00E+00
Meta-clone 54	1,00E+00	1,00E+00	1,00E+00	1,00E+00	1,00E+00	1,00E+00

## Sheet: IGL
Meta-clone	Pval.hurdle	FDR.hurdle	Pval.disc	FDR.disc	Pval.cont	FDR.cont
Meta-clone 4	3,23E-11	1,37E-08	1,00E+00	1,00E+00	3,63E-12	1,54E-09
Meta-clone 11	9,80E-06	2,07E-03	5,44E-03	4,25E-01	8,99E-05	1,90E-02
Meta-clone 16	1,21E-04	1,70E-02	4,35E-05	1,84E-02	2,49E-01	1,00E+00
Meta-clone 641	8,69E-03	4,13E-01	8,69E-03	4,25E-01	1,00E+00	1,00E+00
Meta-clone 262	9,83E-03	4,13E-01	9,83E-03	4,25E-01	1,00E+00	1,00E+00
Meta-clone 597	1,42E-02	4,13E-01	1,42E-02	4,25E-01	1,00E+00	1,00E+00
Meta-clone 318	1,54E-02	4,13E-01	8,35E-03	4,25E-01	2,38E-01	1,00E+00
Meta-clone 186	1,74E-02	4,13E-01	1,74E-02	4,25E-01	1,00E+00	1,00E+00
Meta-clone 125	1,89E-02	4,13E-01	1,89E-02	4,25E-01	1,00E+00	1,00E+00
Meta-clone 213	2,18E-02	4,13E-01	2,18E-02	4,25E-01	1,00E+00	1,00E+00
Meta-clone 564	2,29E-02	4,13E-01	2,29E-02	4,25E-01	1,00E+00	1,00E+00
Meta-clone 184	2,58E-02	4,13E-01	1,37E-01	6,09E-01	2,40E-02	1,00E+00
Meta-clone 64	2,70E-02	4,13E-01	2,70E-02	4,25E-01	1,00E+00	1,00E+00
Meta-clone 1241	2,76E-02	4,13E-01	2,76E-02	4,25E-01	1,00E+00	1,00E+00
Meta-clone 457	2,82E-02	4,13E-01	2,82E-02	4,25E-01	1,00E+00	1,00E+00
Meta-clone 30	3,06E-02	4,13E-01	3,06E-02	4,25E-01	1,00E+00	1,00E+00
Meta-clone 538	3,22E-02	4,13E-01	3,22E-02	4,25E-01	1,00E+00	1,00E+00
Meta-clone 732	3,45E-02	4,13E-01	3,45E-02	4,25E-01	1,00E+00	1,00E+00
Meta-clone 450	3,45E-02	4,13E-01	3,45E-02	4,25E-01	1,00E+00	1,00E+00
Meta-clone 651	3,53E-02	4,13E-01	3,53E-02	4,25E-01	1,00E+00	1,00E+00
Meta-clone 85	3,57E-02	4,13E-01	3,57E-02	4,25E-01	1,00E+00	1,00E+00
Meta-clone 5	3,57E-02	4,13E-01	1,00E+00	1,00E+00	9,83E-03	1,00E+00
Meta-clone 153	3,59E-02	4,13E-01	3,59E-02	4,25E-01	1,00E+00	1,00E+00
Meta-clone 122	3,73E-02	4,13E-01	3,73E-02	4,25E-01	1,00E+00	1,00E+00
Meta-clone 347	3,92E-02	4,13E-01	3,92E-02	4,25E-01	1,00E+00	1,00E+00
Meta-clone 265	4,00E-02	4,13E-01	4,00E-02	4,25E-01	1,00E+00	1,00E+00
Meta-clone 1257	4,01E-02	4,13E-01	4,01E-02	4,25E-01	1,00E+00	1,00E+00
Meta-clone 277	4,04E-02	4,13E-01	4,04E-02	4,25E-01	1,00E+00	1,00E+00
Meta-clone 28	4,10E-02	4,13E-01	7,58E-01	8,78E-01	1,21E-02	1,00E+00
Meta-clone 31	4,14E-02	4,13E-01	1,19E-02	4,25E-01	8,44E-01	1,00E+00
Meta-clone 1056	4,14E-02	4,13E-01	4,14E-02	4,25E-01	1,00E+00	1,00E+00
Meta-clone 139	4,20E-02	4,13E-01	4,20E-02	4,25E-01	1,00E+00	1,00E+00
Meta-clone 936	4,21E-02	4,13E-01	4,21E-02	4,25E-01	1,00E+00	1,00E+00
Meta-clone 389	4,38E-02	4,13E-01	4,38E-02	4,25E-01	1,00E+00	1,00E+00
Meta-clone 661	4,41E-02	4,13E-01	4,41E-02	4,25E-01	1,00E+00	1,00E+00
Meta-clone 468	4,52E-02	4,13E-01	4,52E-02	4,25E-01	1,00E+00	1,00E+00
Meta-clone 973	4,53E-02	4,13E-01	4,53E-02	4,25E-01	1,00E+00	1,00E+00
Meta-clone 178	4,54E-02	4,13E-01	4,54E-02	4,25E-01	1,00E+00	1,00E+00
Meta-clone 208	4,62E-02	4,13E-01	4,62E-02	4,25E-01	1,00E+00	1,00E+00
Meta-clone 380	4,74E-02	4,13E-01	4,74E-02	4,25E-01	1,00E+00	1,00E+00
Meta-clone 1124	4,80E-02	4,13E-01	4,80E-02	4,25E-01	1,00E+00	1,00E+00
Meta-clone 4483	4,99E-02	4,13E-01	4,99E-02	4,25E-01	1,00E+00	1,00E+00
Meta-clone 918	5,12E-02	4,13E-01	5,12E-02	4,25E-01	1,00E+00	1,00E+00
Meta-clone 408	5,13E-02	4,13E-01	5,13E-02	4,25E-01	1,00E+00	1,00E+00
Meta-clone 636	5,44E-02	4,13E-01	5,44E-02	4,25E-01	1,00E+00	1,00E+00
Meta-clone 527	5,45E-02	4,13E-01	5,45E-02	4,25E-01	1,00E+00	1,00E+00
Meta-clone 506	5,51E-02	4,13E-01	5,51E-02	4,25E-01	1,00E+00	1,00E+00
Meta-clone 1023	5,53E-02	4,13E-01	5,53E-02	4,25E-01	1,00E+00	1,00E+00
Meta-clone 350	5,54E-02	4,13E-01	5,54E-02	4,25E-01	1,00E+00	1,00E+00
Meta-clone 669	5,60E-02	4,13E-01	5,60E-02	4,25E-01	1,00E+00	1,00E+00
Meta-clone 24	5,62E-02	4,13E-01	3,77E-02	4,25E-01	2,30E-01	1,00E+00
Meta-clone 744	5,67E-02	4,13E-01	5,67E-02	4,25E-01	1,00E+00	1,00E+00
Meta-clone 1403	5,71E-02	4,13E-01	5,71E-02	4,25E-01	1,00E+00	1,00E+00
Meta-clone 559	5,74E-02	4,13E-01	5,74E-02	4,25E-01	1,00E+00	1,00E+00
Meta-clone 1	5,75E-02	4,13E-01	1,00E+00	1,00E+00	1,69E-02	1,00E+00
Meta-clone 947	5,83E-02	4,13E-01	5,83E-02	4,25E-01	1,00E+00	1,00E+00
Meta-clone 687	5,91E-02	4,13E-01	5,91E-02	4,25E-01	1,00E+00	1,00E+00
Meta-clone 1027	5,96E-02	4,13E-01	5,96E-02	4,25E-01	1,00E+00	1,00E+00
Meta-clone 841	5,99E-02	4,13E-01	5,99E-02	4,25E-01	1,00E+00	1,00E+00
Meta-clone 502	6,01E-02	4,13E-01	6,01E-02	4,25E-01	1,00E+00	1,00E+00
Meta-clone 1062	6,07E-02	4,13E-01	6,07E-02	4,25E-01	1,00E+00	1,00E+00
Meta-clone 851	6,14E-02	4,13E-01	6,14E-02	4,25E-01	1,00E+00	1,00E+00
Meta-clone 1346	6,28E-02	4,13E-01	6,28E-02	4,25E-01	1,00E+00	1,00E+00
Meta-clone 1313	6,34E-02	4,13E-01	6,34E-02	4,25E-01	1,00E+00	1,00E+00
Meta-clone 3777	6,49E-02	4,13E-01	6,49E-02	4,25E-01	1,00E+00	1,00E+00
Meta-clone 516	6,53E-02	4,13E-01	6,53E-02	4,25E-01	1,00E+00	1,00E+00
Meta-clone 290	6,54E-02	4,13E-01	6,54E-02	4,25E-01	1,00E+00	1,00E+00
Meta-clone 1043	7,03E-02	4,31E-01	7,03E-02	4,44E-01	1,00E+00	1,00E+00
Meta-clone 523	7,04E-02	4,31E-01	7,04E-02	4,44E-01	1,00E+00	1,00E+00
Meta-clone 1126	7,31E-02	4,37E-01	7,31E-02	4,44E-01	1,00E+00	1,00E+00
Meta-clone 321	7,36E-02	4,37E-01	7,36E-02	4,44E-01	1,00E+00	1,00E+00
Meta-clone 34	7,50E-02	4,37E-01	2,80E-02	4,25E-01	5,53E-01	1,00E+00
Meta-clone 881	7,54E-02	4,37E-01	7,54E-02	4,44E-01	1,00E+00	1,00E+00
Meta-clone 293	7,96E-02	4,39E-01	7,96E-02	4,44E-01	1,00E+00	1,00E+00
Meta-clone 3946	8,11E-02	4,39E-01	8,11E-02	4,44E-01	1,00E+00	1,00E+00
Meta-clone 768	8,14E-02	4,39E-01	8,14E-02	4,44E-01	1,00E+00	1,00E+00
Meta-clone 489	8,16E-02	4,39E-01	8,16E-02	4,44E-01	1,00E+00	1,00E+00
Meta-clone 1338	8,25E-02	4,39E-01	8,25E-02	4,44E-01	1,00E+00	1,00E+00
Meta-clone 428	8,30E-02	4,39E-01	8,30E-02	4,44E-01	1,00E+00	1,00E+00
Meta-clone 912	8,36E-02	4,39E-01	8,36E-02	4,44E-01	1,00E+00	1,00E+00
Meta-clone 645	8,49E-02	4,39E-01	8,49E-02	4,44E-01	1,00E+00	1,00E+00
Meta-clone 525	8,51E-02	4,39E-01	8,51E-02	4,44E-01	1,00E+00	1,00E+00
Meta-clone 1246	8,80E-02	4,43E-01	8,80E-02	4,49E-01	1,00E+00	1,00E+00
Meta-clone 1356	8,80E-02	4,43E-01	8,80E-02	4,49E-01	1,00E+00	1,00E+00
Meta-clone 3906	9,11E-02	4,51E-01	9,11E-02	4,56E-01	1,00E+00	1,00E+00
Meta-clone 478	9,17E-02	4,51E-01	9,17E-02	4,56E-01	1,00E+00	1,00E+00
Meta-clone 1181	9,60E-02	4,59E-01	9,60E-02	4,64E-01	1,00E+00	1,00E+00
Meta-clone 1058	9,65E-02	4,59E-01	9,65E-02	4,64E-01	1,00E+00	1,00E+00
Meta-clone 960	9,66E-02	4,59E-01	9,66E-02	4,64E-01	1,00E+00	1,00E+00
Meta-clone 211	9,99E-02	4,70E-01	9,99E-02	4,75E-01	1,00E+00	1,00E+00
Meta-clone 1270	1,04E-01	4,83E-01	1,04E-01	4,88E-01	1,00E+00	1,00E+00
Meta-clone 572	1,06E-01	4,85E-01	1,06E-01	4,91E-01	1,00E+00	1,00E+00
Meta-clone 73	1,11E-01	5,03E-01	3,79E-02	4,25E-01	7,62E-01	1,00E+00
Meta-clone 104	1,20E-01	5,35E-01	1,20E-01	5,52E-01	1,00E+00	1,00E+00
Meta-clone 108	1,20E-01	5,35E-01	5,49E-02	4,25E-01	4,56E-01	1,00E+00
Meta-clone 160	1,29E-01	5,68E-01	1,29E-01	5,87E-01	1,00E+00	1,00E+00
Meta-clone 128	1,41E-01	6,15E-01	1,41E-01	6,21E-01	1,00E+00	1,00E+00
Meta-clone 861	1,45E-01	6,21E-01	1,45E-01	6,27E-01	1,00E+00	1,00E+00
Meta-clone 301	1,45E-01	6,21E-01	1,45E-01	6,27E-01	1,00E+00	1,00E+00
Meta-clone 196	1,58E-01	6,68E-01	1,58E-01	6,75E-01	1,00E+00	1,00E+00
Meta-clone 39	1,66E-01	6,93E-01	4,82E-01	8,75E-01	7,85E-02	1,00E+00
Meta-clone 66	1,67E-01	6,93E-01	1,67E-01	7,07E-01	1,00E+00	1,00E+00
Meta-clone 289	1,76E-01	7,23E-01	1,76E-01	7,37E-01	1,00E+00	1,00E+00
Meta-clone 146	1,80E-01	7,31E-01	1,80E-01	7,46E-01	1,00E+00	1,00E+00
Meta-clone 271	1,83E-01	7,39E-01	1,83E-01	7,53E-01	1,00E+00	1,00E+00
Meta-clone 394	1,95E-01	7,64E-01	1,95E-01	7,90E-01	1,00E+00	1,00E+00
Meta-clone 182	1,97E-01	7,64E-01	7,21E-02	4,44E-01	9,00E-01	1,00E+00
Meta-clone 287	1,99E-01	7,64E-01	1,99E-01	7,90E-01	1,00E+00	1,00E+00
[truncated: 312 more rows]
