# Supplementary material for: Seven-chain adaptive immune receptor repertoire analysis in rheumatoid arthritis reveals novel features associated with disease and clinically relevant phenotypes
Source: Genome Biol. 2024 Mar 11;25:68. doi: 10.1186/s13059-024-03210-0 (PMC10926600; doi:10.1186/s13059-024-03210-0)
Supplement: Supplementary file 23 — Additional file 23: Table S19. Summary statistics of the meta-clone association analysis with clinical phenotypes in rheumatoid arthritis. The statistical significance of the association between each meta-clone and response to TNFi therapy, disease activity, RF and ACPA phenotypes is shown at the chain level. For each meta-clone, the statistical significance determined by the Hurdle, continuous and discrete models is provided. Abbreviations: FDR, false discovery rate. [file 13059_2024_3210_MOESM23_ESM.ods]

## Sheet: Legend
Table S19. Summary statistics of the meta-clone association analysis with clinical phenotypes in rheumatoid arthritis.
The statistical significance of the association between each meta-clone and response to TNFi therapy, disease activity, RF and ACPA phenotypes is shown at the chain level. For each meta-clone, the statistical significance determined by the Hurdle, continuous and discrete models is provided.
Abbreviations: FDR, false discovery rate.

## Sheet: RespTNFi-TRA
Meta-Clone	Pval.hurdle	FDR.hurdle	Pval.disc	FDR.disc	Pval.cont	FDR.cont
Meta-clone 216	1,15E-03	7,33E-01	1,15E-03	7,35E-01	1,00E+00	1,00E+00
Meta-clone 327	2,97E-03	7,33E-01	2,97E-03	7,35E-01	1,00E+00	1,00E+00
Meta-clone 374	4,33E-03	7,33E-01	4,33E-03	7,35E-01	1,00E+00	1,00E+00
Meta-clone 107	5,58E-03	7,33E-01	5,58E-03	7,35E-01	1,00E+00	1,00E+00
Meta-clone 459	6,68E-03	7,33E-01	6,68E-03	7,35E-01	1,00E+00	1,00E+00
Meta-clone 1135	1,10E-02	7,33E-01	1,10E-02	7,35E-01	1,00E+00	1,00E+00
Meta-clone 167	1,11E-02	7,33E-01	1,11E-02	7,35E-01	1,00E+00	1,00E+00
Meta-clone 1720	1,34E-02	7,33E-01	1,34E-02	7,35E-01	1,00E+00	1,00E+00
Meta-clone 2944	1,42E-02	7,33E-01	1,42E-02	7,35E-01	1,00E+00	1,00E+00
Meta-clone 3019	1,42E-02	7,33E-01	1,42E-02	7,35E-01	1,00E+00	1,00E+00
Meta-clone 762	1,42E-02	7,33E-01	1,42E-02	7,35E-01	1,00E+00	1,00E+00
Meta-clone 1272	1,48E-02	7,33E-01	1,48E-02	7,35E-01	1,00E+00	1,00E+00
Meta-clone 2611	1,52E-02	7,33E-01	1,52E-02	7,35E-01	1,00E+00	1,00E+00
Meta-clone 376	1,55E-02	7,33E-01	1,55E-02	7,35E-01	1,00E+00	1,00E+00
Meta-clone 2153	1,60E-02	7,33E-01	1,60E-02	7,35E-01	1,00E+00	1,00E+00
Meta-clone 1533	1,71E-02	7,33E-01	1,71E-02	7,35E-01	1,00E+00	1,00E+00
Meta-clone 2991	1,73E-02	7,33E-01	1,73E-02	7,35E-01	1,00E+00	1,00E+00
Meta-clone 1071	1,85E-02	7,33E-01	1,85E-02	7,35E-01	1,00E+00	1,00E+00
Meta-clone 1302	1,85E-02	7,33E-01	1,85E-02	7,35E-01	1,00E+00	1,00E+00
Meta-clone 3038	1,85E-02	7,33E-01	1,85E-02	7,35E-01	1,00E+00	1,00E+00
Meta-clone 1486	1,86E-02	7,33E-01	1,86E-02	7,35E-01	1,00E+00	1,00E+00
Meta-clone 1940	1,86E-02	7,33E-01	1,86E-02	7,35E-01	1,00E+00	1,00E+00
Meta-clone 2609	1,86E-02	7,33E-01	1,86E-02	7,35E-01	1,00E+00	1,00E+00
Meta-clone 2538	1,89E-02	7,33E-01	1,89E-02	7,35E-01	1,00E+00	1,00E+00
Meta-clone 1269	1,92E-02	7,33E-01	1,92E-02	7,35E-01	1,00E+00	1,00E+00
Meta-clone 2961	1,92E-02	7,33E-01	1,92E-02	7,35E-01	1,00E+00	1,00E+00
Meta-clone 968	1,99E-02	7,33E-01	1,99E-02	7,35E-01	1,00E+00	1,00E+00
Meta-clone 178	2,01E-02	7,33E-01	2,01E-02	7,35E-01	1,00E+00	1,00E+00
Meta-clone 2268	2,04E-02	7,33E-01	2,04E-02	7,35E-01	1,00E+00	1,00E+00
Meta-clone 2168	2,04E-02	7,33E-01	2,04E-02	7,35E-01	1,00E+00	1,00E+00
Meta-clone 2419	2,07E-02	7,33E-01	2,07E-02	7,35E-01	1,00E+00	1,00E+00
Meta-clone 2679	2,07E-02	7,33E-01	2,07E-02	7,35E-01	1,00E+00	1,00E+00
Meta-clone 650	2,07E-02	7,33E-01	2,07E-02	7,35E-01	1,00E+00	1,00E+00
Meta-clone 2701	2,11E-02	7,33E-01	2,11E-02	7,35E-01	1,00E+00	1,00E+00
Meta-clone 1305	2,11E-02	7,33E-01	2,11E-02	7,35E-01	1,00E+00	1,00E+00
Meta-clone 1656	2,11E-02	7,33E-01	2,11E-02	7,35E-01	1,00E+00	1,00E+00
Meta-clone 1529	2,16E-02	7,33E-01	2,16E-02	7,35E-01	1,00E+00	1,00E+00
Meta-clone 569	2,16E-02	7,33E-01	2,16E-02	7,35E-01	1,00E+00	1,00E+00
Meta-clone 2305	2,21E-02	7,33E-01	2,21E-02	7,35E-01	1,00E+00	1,00E+00
Meta-clone 1645	2,22E-02	7,33E-01	2,22E-02	7,35E-01	1,00E+00	1,00E+00
Meta-clone 2005	2,22E-02	7,33E-01	2,22E-02	7,35E-01	1,00E+00	1,00E+00
Meta-clone 2409	2,22E-02	7,33E-01	2,22E-02	7,35E-01	1,00E+00	1,00E+00
Meta-clone 1451	2,25E-02	7,33E-01	2,25E-02	7,35E-01	1,00E+00	1,00E+00
Meta-clone 1869	2,25E-02	7,33E-01	2,25E-02	7,35E-01	1,00E+00	1,00E+00
Meta-clone 1800	2,30E-02	7,33E-01	2,30E-02	7,35E-01	1,00E+00	1,00E+00
Meta-clone 2111	2,30E-02	7,33E-01	2,30E-02	7,35E-01	1,00E+00	1,00E+00
Meta-clone 3119	2,33E-02	7,33E-01	2,33E-02	7,35E-01	1,00E+00	1,00E+00
Meta-clone 1051	2,33E-02	7,33E-01	2,33E-02	7,35E-01	1,00E+00	1,00E+00
Meta-clone 2743	2,37E-02	7,33E-01	2,37E-02	7,35E-01	1,00E+00	1,00E+00
Meta-clone 2320	2,47E-02	7,33E-01	2,47E-02	7,35E-01	1,00E+00	1,00E+00
Meta-clone 651	2,47E-02	7,33E-01	2,47E-02	7,35E-01	1,00E+00	1,00E+00
Meta-clone 1266	2,47E-02	7,33E-01	2,47E-02	7,35E-01	1,00E+00	1,00E+00
Meta-clone 957	2,50E-02	7,33E-01	2,50E-02	7,35E-01	1,00E+00	1,00E+00
Meta-clone 580	2,53E-02	7,33E-01	2,53E-02	7,35E-01	1,00E+00	1,00E+00
Meta-clone 256	2,55E-02	7,33E-01	2,55E-02	7,35E-01	1,00E+00	1,00E+00
Meta-clone 2964	2,55E-02	7,33E-01	2,55E-02	7,35E-01	1,00E+00	1,00E+00
Meta-clone 1674	2,80E-02	7,33E-01	2,80E-02	7,35E-01	1,00E+00	1,00E+00
Meta-clone 1868	2,94E-02	7,33E-01	2,94E-02	7,35E-01	1,00E+00	1,00E+00
Meta-clone 653	2,94E-02	7,33E-01	2,94E-02	7,35E-01	1,00E+00	1,00E+00
Meta-clone 791	2,94E-02	7,33E-01	2,94E-02	7,35E-01	1,00E+00	1,00E+00
Meta-clone 1921	3,00E-02	7,33E-01	3,00E-02	7,35E-01	1,00E+00	1,00E+00
Meta-clone 2406	3,00E-02	7,33E-01	3,00E-02	7,35E-01	1,00E+00	1,00E+00
Meta-clone 1359	3,03E-02	7,33E-01	3,03E-02	7,35E-01	1,00E+00	1,00E+00
Meta-clone 2008	3,07E-02	7,33E-01	3,07E-02	7,35E-01	1,00E+00	1,00E+00
Meta-clone 1408	3,11E-02	7,33E-01	3,11E-02	7,35E-01	1,00E+00	1,00E+00
Meta-clone 974	3,19E-02	7,33E-01	3,19E-02	7,35E-01	1,00E+00	1,00E+00
Meta-clone 2869	3,23E-02	7,33E-01	3,23E-02	7,35E-01	1,00E+00	1,00E+00
Meta-clone 514	3,24E-02	7,33E-01	3,24E-02	7,35E-01	1,00E+00	1,00E+00
Meta-clone 694	3,42E-02	7,33E-01	3,42E-02	7,35E-01	1,00E+00	1,00E+00
Meta-clone 1559	3,44E-02	7,33E-01	3,44E-02	7,35E-01	1,00E+00	1,00E+00
Meta-clone 3016	3,44E-02	7,33E-01	3,44E-02	7,35E-01	1,00E+00	1,00E+00
Meta-clone 104	3,45E-02	7,33E-01	9,66E-03	7,35E-01	8,42E-01	1,00E+00
Meta-clone 2239	3,77E-02	7,33E-01	3,77E-02	7,35E-01	1,00E+00	1,00E+00
Meta-clone 281	3,82E-02	7,33E-01	3,82E-02	7,35E-01	1,00E+00	1,00E+00
Meta-clone 223	3,93E-02	7,33E-01	3,93E-02	7,35E-01	1,00E+00	1,00E+00
Meta-clone 1555	4,14E-02	7,33E-01	4,14E-02	7,35E-01	1,00E+00	1,00E+00
Meta-clone 669	4,14E-02	7,33E-01	4,14E-02	7,35E-01	1,00E+00	1,00E+00
Meta-clone 2942	4,22E-02	7,33E-01	4,22E-02	7,35E-01	1,00E+00	1,00E+00
Meta-clone 365	4,31E-02	7,33E-01	4,31E-02	7,35E-01	1,00E+00	1,00E+00
Meta-clone 35	4,74E-02	7,33E-01	8,77E-01	9,05E-01	1,37E-02	1,00E+00
Meta-clone 75	4,85E-02	7,33E-01	4,85E-02	7,35E-01	1,00E+00	1,00E+00
Meta-clone 102	5,03E-02	7,33E-01	5,03E-02	7,35E-01	1,00E+00	1,00E+00
Meta-clone 2665	5,06E-02	7,33E-01	5,06E-02	7,35E-01	1,00E+00	1,00E+00
Meta-clone 379	5,10E-02	7,33E-01	5,10E-02	7,35E-01	1,00E+00	1,00E+00
Meta-clone 1752	5,16E-02	7,33E-01	5,16E-02	7,35E-01	1,00E+00	1,00E+00
Meta-clone 963	5,16E-02	7,33E-01	5,16E-02	7,35E-01	1,00E+00	1,00E+00
Meta-clone 415	5,63E-02	7,33E-01	5,63E-02	7,35E-01	1,00E+00	1,00E+00
Meta-clone 40	5,98E-02	7,33E-01	5,98E-02	7,35E-01	1,00E+00	1,00E+00
Meta-clone 133	6,36E-02	7,33E-01	6,36E-02	7,35E-01	1,00E+00	1,00E+00
Meta-clone 307	6,63E-02	7,33E-01	6,63E-02	7,35E-01	1,00E+00	1,00E+00
Meta-clone 92	6,66E-02	7,33E-01	6,66E-02	7,35E-01	1,00E+00	1,00E+00
Meta-clone 1114	6,73E-02	7,33E-01	6,73E-02	7,35E-01	1,00E+00	1,00E+00
Meta-clone 411	6,81E-02	7,33E-01	6,81E-02	7,35E-01	1,00E+00	1,00E+00
Meta-clone 1286	7,87E-02	7,33E-01	7,87E-02	7,35E-01	1,00E+00	1,00E+00
Meta-clone 1416	7,87E-02	7,33E-01	7,87E-02	7,35E-01	1,00E+00	1,00E+00
Meta-clone 1448	7,87E-02	7,33E-01	7,87E-02	7,35E-01	1,00E+00	1,00E+00
Meta-clone 1556	7,87E-02	7,33E-01	7,87E-02	7,35E-01	1,00E+00	1,00E+00
Meta-clone 1939	7,87E-02	7,33E-01	7,87E-02	7,35E-01	1,00E+00	1,00E+00
Meta-clone 2422	7,87E-02	7,33E-01	7,87E-02	7,35E-01	1,00E+00	1,00E+00
Meta-clone 188	7,97E-02	7,33E-01	7,97E-02	7,35E-01	1,00E+00	1,00E+00
Meta-clone 325	8,07E-02	7,33E-01	8,07E-02	7,35E-01	1,00E+00	1,00E+00
Meta-clone 41	8,15E-02	7,33E-01	8,15E-02	7,35E-01	1,00E+00	1,00E+00
Meta-clone 1672	8,30E-02	7,33E-01	8,30E-02	7,35E-01	1,00E+00	1,00E+00
Meta-clone 886	8,30E-02	7,33E-01	8,30E-02	7,35E-01	1,00E+00	1,00E+00
Meta-clone 377	8,30E-02	7,33E-01	8,30E-02	7,35E-01	1,00E+00	1,00E+00
Meta-clone 87	8,31E-02	7,33E-01	8,31E-02	7,35E-01	1,00E+00	1,00E+00
Meta-clone 1203	8,33E-02	7,33E-01	8,33E-02	7,35E-01	1,00E+00	1,00E+00
Meta-clone 1340	8,33E-02	7,33E-01	8,33E-02	7,35E-01	1,00E+00	1,00E+00
Meta-clone 451	8,35E-02	7,33E-01	8,35E-02	7,35E-01	1,00E+00	1,00E+00
Meta-clone 147	8,50E-02	7,33E-01	8,50E-02	7,35E-01	1,00E+00	1,00E+00
Meta-clone 1632	8,62E-02	7,33E-01	8,62E-02	7,35E-01	1,00E+00	1,00E+00
Meta-clone 2213	8,62E-02	7,33E-01	8,62E-02	7,35E-01	1,00E+00	1,00E+00
Meta-clone 2315	8,62E-02	7,33E-01	8,62E-02	7,35E-01	1,00E+00	1,00E+00
Meta-clone 2363	8,62E-02	7,33E-01	8,62E-02	7,35E-01	1,00E+00	1,00E+00
Meta-clone 2768	8,62E-02	7,33E-01	8,62E-02	7,35E-01	1,00E+00	1,00E+00
Meta-clone 2882	8,62E-02	7,33E-01	8,62E-02	7,35E-01	1,00E+00	1,00E+00
Meta-clone 967	8,62E-02	7,33E-01	8,62E-02	7,35E-01	1,00E+00	1,00E+00
Meta-clone 1467	8,68E-02	7,33E-01	8,68E-02	7,35E-01	1,00E+00	1,00E+00
Meta-clone 2036	8,68E-02	7,33E-01	8,68E-02	7,35E-01	1,00E+00	1,00E+00
Meta-clone 224	8,68E-02	7,33E-01	8,68E-02	7,35E-01	1,00E+00	1,00E+00
Meta-clone 2970	8,68E-02	7,33E-01	8,68E-02	7,35E-01	1,00E+00	1,00E+00
Meta-clone 2122	8,69E-02	7,33E-01	8,69E-02	7,35E-01	1,00E+00	1,00E+00
Meta-clone 62	8,83E-02	7,33E-01	8,83E-02	7,35E-01	1,00E+00	1,00E+00
Meta-clone 314	9,12E-02	7,33E-01	9,12E-02	7,35E-01	1,00E+00	1,00E+00
Meta-clone 1815	9,19E-02	7,33E-01	9,19E-02	7,35E-01	1,00E+00	1,00E+00
Meta-clone 1946	9,19E-02	7,33E-01	9,19E-02	7,35E-01	1,00E+00	1,00E+00
Meta-clone 1346	9,26E-02	7,33E-01	9,26E-02	7,35E-01	1,00E+00	1,00E+00
Meta-clone 2057	9,26E-02	7,33E-01	9,26E-02	7,35E-01	1,00E+00	1,00E+00
Meta-clone 2749	9,26E-02	7,33E-01	9,26E-02	7,35E-01	1,00E+00	1,00E+00
Meta-clone 693	9,26E-02	7,33E-01	9,26E-02	7,35E-01	1,00E+00	1,00E+00
Meta-clone 931	9,26E-02	7,33E-01	9,26E-02	7,35E-01	1,00E+00	1,00E+00
Meta-clone 1154	1,00E-01	7,33E-01	1,00E-01	7,35E-01	1,00E+00	1,00E+00
Meta-clone 1762	1,01E-01	7,33E-01	1,01E-01	7,35E-01	1,00E+00	1,00E+00
Meta-clone 908	1,01E-01	7,33E-01	1,01E-01	7,35E-01	1,00E+00	1,00E+00
Meta-clone 1591	1,01E-01	7,33E-01	1,01E-01	7,35E-01	1,00E+00	1,00E+00
Meta-clone 2537	1,01E-01	7,33E-01	1,01E-01	7,35E-01	1,00E+00	1,00E+00
Meta-clone 2831	1,01E-01	7,33E-01	1,01E-01	7,35E-01	1,00E+00	1,00E+00
Meta-clone 3135	1,01E-01	7,33E-01	1,01E-01	7,35E-01	1,00E+00	1,00E+00
Meta-clone 3153	1,01E-01	7,33E-01	1,01E-01	7,35E-01	1,00E+00	1,00E+00
Meta-clone 100	1,02E-01	7,33E-01	1,02E-01	7,35E-01	1,00E+00	1,00E+00
Meta-clone 2839	1,03E-01	7,33E-01	1,03E-01	7,35E-01	1,00E+00	1,00E+00
Meta-clone 1565	1,06E-01	7,33E-01	1,06E-01	7,35E-01	1,00E+00	1,00E+00
Meta-clone 2098	1,06E-01	7,33E-01	1,06E-01	7,35E-01	1,00E+00	1,00E+00
Meta-clone 3025	1,06E-01	7,33E-01	1,06E-01	7,35E-01	1,00E+00	1,00E+00
Meta-clone 792	1,06E-01	7,33E-01	1,06E-01	7,35E-01	1,00E+00	1,00E+00
Meta-clone 286	1,08E-01	7,33E-01	1,08E-01	7,35E-01	1,00E+00	1,00E+00
Meta-clone 176	1,08E-01	7,33E-01	1,08E-01	7,35E-01	1,00E+00	1,00E+00
Meta-clone 1441	1,11E-01	7,33E-01	1,11E-01	7,35E-01	1,00E+00	1,00E+00
Meta-clone 1472	1,11E-01	7,33E-01	1,11E-01	7,35E-01	1,00E+00	1,00E+00
Meta-clone 233	1,11E-01	7,33E-01	1,11E-01	7,35E-01	1,00E+00	1,00E+00
Meta-clone 78	1,11E-01	7,33E-01	1,11E-01	7,35E-01	1,00E+00	1,00E+00
Meta-clone 199	1,12E-01	7,33E-01	1,12E-01	7,35E-01	1,00E+00	1,00E+00
Meta-clone 338	1,14E-01	7,33E-01	1,14E-01	7,35E-01	1,00E+00	1,00E+00
Meta-clone 703	1,15E-01	7,33E-01	1,15E-01	7,35E-01	1,00E+00	1,00E+00
Meta-clone 67	1,17E-01	7,33E-01	1,17E-01	7,35E-01	1,00E+00	1,00E+00
Meta-clone 2933	1,18E-01	7,33E-01	1,18E-01	7,35E-01	1,00E+00	1,00E+00
Meta-clone 664	1,18E-01	7,33E-01	1,18E-01	7,35E-01	1,00E+00	1,00E+00
Meta-clone 202	1,19E-01	7,33E-01	1,19E-01	7,35E-01	1,00E+00	1,00E+00
Meta-clone 1393	1,19E-01	7,33E-01	1,19E-01	7,35E-01	1,00E+00	1,00E+00
Meta-clone 1760	1,19E-01	7,33E-01	1,19E-01	7,35E-01	1,00E+00	1,00E+00
Meta-clone 1484	1,19E-01	7,33E-01	1,19E-01	7,35E-01	1,00E+00	1,00E+00
Meta-clone 2429	1,24E-01	7,33E-01	1,24E-01	7,35E-01	1,00E+00	1,00E+00
Meta-clone 1778	1,25E-01	7,33E-01	1,25E-01	7,35E-01	1,00E+00	1,00E+00
Meta-clone 2999	1,25E-01	7,33E-01	1,25E-01	7,35E-01	1,00E+00	1,00E+00
Meta-clone 1965	1,26E-01	7,33E-01	1,26E-01	7,35E-01	1,00E+00	1,00E+00
Meta-clone 885	1,26E-01	7,33E-01	1,26E-01	7,35E-01	1,00E+00	1,00E+00
Meta-clone 76	1,26E-01	7,33E-01	1,26E-01	7,35E-01	1,00E+00	1,00E+00
Meta-clone 85	1,26E-01	7,33E-01	1,26E-01	7,35E-01	1,00E+00	1,00E+00
Meta-clone 229	1,26E-01	7,33E-01	1,26E-01	7,35E-01	1,00E+00	1,00E+00
Meta-clone 428	1,28E-01	7,33E-01	1,28E-01	7,35E-01	1,00E+00	1,00E+00
Meta-clone 3087	1,28E-01	7,33E-01	1,28E-01	7,35E-01	1,00E+00	1,00E+00
Meta-clone 1874	1,31E-01	7,33E-01	1,31E-01	7,35E-01	1,00E+00	1,00E+00
Meta-clone 1244	1,32E-01	7,33E-01	1,32E-01	7,35E-01	1,00E+00	1,00E+00
Meta-clone 2314	1,32E-01	7,33E-01	1,32E-01	7,35E-01	1,00E+00	1,00E+00
Meta-clone 10	1,33E-01	7,33E-01	1,00E+00	1,00E+00	4,45E-02	1,00E+00
Meta-clone 32	1,41E-01	7,33E-01	1,00E+00	1,00E+00	4,79E-02	1,00E+00
Meta-clone 257	1,44E-01	7,33E-01	1,44E-01	7,35E-01	1,00E+00	1,00E+00
Meta-clone 2123	1,51E-01	7,33E-01	1,51E-01	7,35E-01	1,00E+00	1,00E+00
Meta-clone 71	1,53E-01	7,33E-01	1,53E-01	7,35E-01	1,00E+00	1,00E+00
Meta-clone 103	1,53E-01	7,33E-01	1,53E-01	7,35E-01	1,00E+00	1,00E+00
Meta-clone 1627	1,54E-01	7,33E-01	1,54E-01	7,35E-01	1,00E+00	1,00E+00
Meta-clone 2007	1,54E-01	7,33E-01	1,54E-01	7,35E-01	1,00E+00	1,00E+00
Meta-clone 2639	1,54E-01	7,33E-01	1,54E-01	7,35E-01	1,00E+00	1,00E+00
Meta-clone 507	1,57E-01	7,33E-01	1,57E-01	7,35E-01	1,00E+00	1,00E+00
Meta-clone 404	1,64E-01	7,33E-01	1,64E-01	7,35E-01	1,00E+00	1,00E+00
Meta-clone 1988	1,65E-01	7,33E-01	1,65E-01	7,35E-01	1,00E+00	1,00E+00
Meta-clone 2002	1,65E-01	7,33E-01	1,65E-01	7,35E-01	1,00E+00	1,00E+00
Meta-clone 2207	1,65E-01	7,33E-01	1,65E-01	7,35E-01	1,00E+00	1,00E+00
Meta-clone 812	1,65E-01	7,33E-01	1,65E-01	7,35E-01	1,00E+00	1,00E+00
Meta-clone 1390	1,66E-01	7,33E-01	1,66E-01	7,35E-01	1,00E+00	1,00E+00
Meta-clone 1474	1,66E-01	7,33E-01	1,66E-01	7,35E-01	1,00E+00	1,00E+00
Meta-clone 1709	1,66E-01	7,33E-01	1,66E-01	7,35E-01	1,00E+00	1,00E+00
Meta-clone 2321	1,66E-01	7,33E-01	1,66E-01	7,35E-01	1,00E+00	1,00E+00
Meta-clone 2560	1,66E-01	7,33E-01	1,66E-01	7,35E-01	1,00E+00	1,00E+00
Meta-clone 578	1,66E-01	7,33E-01	1,66E-01	7,35E-01	1,00E+00	1,00E+00
Meta-clone 3083	1,67E-01	7,33E-01	1,67E-01	7,35E-01	1,00E+00	1,00E+00
Meta-clone 258	1,67E-01	7,33E-01	1,67E-01	7,35E-01	1,00E+00	1,00E+00
Meta-clone 2323	1,68E-01	7,33E-01	1,68E-01	7,35E-01	1,00E+00	1,00E+00
Meta-clone 2746	1,68E-01	7,33E-01	1,68E-01	7,35E-01	1,00E+00	1,00E+00
Meta-clone 2288	1,72E-01	7,33E-01	1,72E-01	7,35E-01	1,00E+00	1,00E+00
Meta-clone 2306	1,72E-01	7,33E-01	1,72E-01	7,35E-01	1,00E+00	1,00E+00
Meta-clone 172	1,73E-01	7,33E-01	1,73E-01	7,35E-01	1,00E+00	1,00E+00
Meta-clone 94	1,73E-01	7,33E-01	1,73E-01	7,35E-01	1,00E+00	1,00E+00
Meta-clone 1090	1,74E-01	7,33E-01	1,74E-01	7,35E-01	1,00E+00	1,00E+00
Meta-clone 1663	1,74E-01	7,33E-01	1,74E-01	7,35E-01	1,00E+00	1,00E+00
Meta-clone 536	1,74E-01	7,33E-01	1,74E-01	7,35E-01	1,00E+00	1,00E+00
Meta-clone 585	1,74E-01	7,33E-01	1,74E-01	7,35E-01	1,00E+00	1,00E+00
Meta-clone 1055	1,78E-01	7,33E-01	1,78E-01	7,35E-01	1,00E+00	1,00E+00
Meta-clone 2528	1,78E-01	7,33E-01	1,78E-01	7,35E-01	1,00E+00	1,00E+00
Meta-clone 2855	1,78E-01	7,33E-01	1,78E-01	7,35E-01	1,00E+00	1,00E+00
Meta-clone 712	1,78E-01	7,33E-01	1,78E-01	7,35E-01	1,00E+00	1,00E+00
Meta-clone 516	1,79E-01	7,33E-01	1,79E-01	7,35E-01	1,00E+00	1,00E+00
Meta-clone 140	1,80E-01	7,33E-01	1,80E-01	7,35E-01	1,00E+00	1,00E+00
Meta-clone 345	1,81E-01	7,33E-01	1,81E-01	7,35E-01	1,00E+00	1,00E+00
Meta-clone 231	1,83E-01	7,33E-01	1,83E-01	7,35E-01	1,00E+00	1,00E+00
Meta-clone 228	1,83E-01	7,33E-01	1,83E-01	7,35E-01	1,00E+00	1,00E+00
Meta-clone 2026	1,84E-01	7,33E-01	1,84E-01	7,35E-01	1,00E+00	1,00E+00
Meta-clone 2745	1,84E-01	7,33E-01	1,84E-01	7,35E-01	1,00E+00	1,00E+00
Meta-clone 830	1,84E-01	7,33E-01	1,84E-01	7,35E-01	1,00E+00	1,00E+00
Meta-clone 3009	1,85E-01	7,33E-01	1,85E-01	7,35E-01	1,00E+00	1,00E+00
Meta-clone 513	1,86E-01	7,33E-01	1,86E-01	7,35E-01	1,00E+00	1,00E+00
Meta-clone 182	1,91E-01	7,33E-01	1,91E-01	7,35E-01	1,00E+00	1,00E+00
Meta-clone 160	1,92E-01	7,33E-01	1,92E-01	7,35E-01	1,00E+00	1,00E+00
Meta-clone 1612	1,92E-01	7,33E-01	1,92E-01	7,35E-01	1,00E+00	1,00E+00
Meta-clone 2157	1,93E-01	7,33E-01	1,93E-01	7,35E-01	1,00E+00	1,00E+00
Meta-clone 2407	1,93E-01	7,33E-01	1,93E-01	7,35E-01	1,00E+00	1,00E+00
Meta-clone 2559	1,93E-01	7,33E-01	1,93E-01	7,35E-01	1,00E+00	1,00E+00
Meta-clone 530	1,93E-01	7,33E-01	1,93E-01	7,35E-01	1,00E+00	1,00E+00
Meta-clone 852	1,93E-01	7,33E-01	1,93E-01	7,35E-01	1,00E+00	1,00E+00
Meta-clone 328	2,01E-01	7,33E-01	2,01E-01	7,35E-01	1,00E+00	1,00E+00
Meta-clone 175	2,02E-01	7,33E-01	2,02E-01	7,35E-01	1,00E+00	1,00E+00
Meta-clone 153	2,03E-01	7,33E-01	2,03E-01	7,35E-01	1,00E+00	1,00E+00
Meta-clone 138	2,05E-01	7,33E-01	2,05E-01	7,35E-01	1,00E+00	1,00E+00
Meta-clone 49	2,05E-01	7,33E-01	1,32E-01	7,35E-01	3,43E-01	1,00E+00
Meta-clone 142	2,06E-01	7,33E-01	2,06E-01	7,35E-01	1,00E+00	1,00E+00
Meta-clone 161	2,07E-01	7,33E-01	2,07E-01	7,35E-01	1,00E+00	1,00E+00
Meta-clone 2526	2,09E-01	7,33E-01	2,09E-01	7,35E-01	1,00E+00	1,00E+00
Meta-clone 3137	2,09E-01	7,33E-01	2,09E-01	7,35E-01	1,00E+00	1,00E+00
Meta-clone 1437	2,10E-01	7,33E-01	2,10E-01	7,35E-01	1,00E+00	1,00E+00
Meta-clone 725	2,10E-01	7,33E-01	2,10E-01	7,35E-01	1,00E+00	1,00E+00
Meta-clone 2423	2,11E-01	7,33E-01	2,11E-01	7,35E-01	1,00E+00	1,00E+00
Meta-clone 74	2,17E-01	7,33E-01	2,17E-01	7,35E-01	1,00E+00	1,00E+00
Meta-clone 1737	2,18E-01	7,33E-01	2,18E-01	7,35E-01	1,00E+00	1,00E+00
Meta-clone 157	2,19E-01	7,33E-01	2,19E-01	7,35E-01	1,00E+00	1,00E+00
Meta-clone 1142	2,20E-01	7,33E-01	2,20E-01	7,35E-01	1,00E+00	1,00E+00
Meta-clone 247	2,21E-01	7,33E-01	2,21E-01	7,35E-01	1,00E+00	1,00E+00
Meta-clone 299	2,21E-01	7,33E-01	2,21E-01	7,35E-01	1,00E+00	1,00E+00
Meta-clone 2884	2,22E-01	7,33E-01	2,22E-01	7,35E-01	1,00E+00	1,00E+00
Meta-clone 1575	2,24E-01	7,33E-01	2,24E-01	7,35E-01	1,00E+00	1,00E+00
Meta-clone 9	2,25E-01	7,33E-01	1,00E+00	1,00E+00	8,40E-02	1,00E+00
Meta-clone 80	2,26E-01	7,33E-01	2,26E-01	7,35E-01	1,00E+00	1,00E+00
Meta-clone 1731	2,29E-01	7,33E-01	2,29E-01	7,35E-01	1,00E+00	1,00E+00
Meta-clone 169	2,30E-01	7,33E-01	2,30E-01	7,35E-01	1,00E+00	1,00E+00
Meta-clone 146	2,30E-01	7,33E-01	2,30E-01	7,35E-01	1,00E+00	1,00E+00
Meta-clone 2670	2,31E-01	7,33E-01	2,31E-01	7,35E-01	1,00E+00	1,00E+00
Meta-clone 1511	2,31E-01	7,33E-01	2,31E-01	7,35E-01	1,00E+00	1,00E+00
Meta-clone 1513	2,31E-01	7,33E-01	2,31E-01	7,35E-01	1,00E+00	1,00E+00
Meta-clone 1763	2,31E-01	7,33E-01	2,31E-01	7,35E-01	1,00E+00	1,00E+00
Meta-clone 211	2,32E-01	7,33E-01	2,32E-01	7,35E-01	1,00E+00	1,00E+00
Meta-clone 144	2,32E-01	7,33E-01	2,32E-01	7,35E-01	1,00E+00	1,00E+00
Meta-clone 88	2,32E-01	7,33E-01	2,32E-01	7,35E-01	1,00E+00	1,00E+00
Meta-clone 260	2,34E-01	7,33E-01	2,34E-01	7,35E-01	1,00E+00	1,00E+00
Meta-clone 1409	2,35E-01	7,33E-01	2,35E-01	7,35E-01	1,00E+00	1,00E+00
Meta-clone 819	2,35E-01	7,33E-01	2,35E-01	7,35E-01	1,00E+00	1,00E+00
Meta-clone 1889	2,35E-01	7,33E-01	2,35E-01	7,35E-01	1,00E+00	1,00E+00
Meta-clone 368	2,37E-01	7,33E-01	2,37E-01	7,35E-01	1,00E+00	1,00E+00
Meta-clone 357	2,38E-01	7,33E-01	2,38E-01	7,35E-01	1,00E+00	1,00E+00
Meta-clone 158	2,39E-01	7,33E-01	2,39E-01	7,35E-01	1,00E+00	1,00E+00
Meta-clone 2857	2,39E-01	7,33E-01	2,39E-01	7,35E-01	1,00E+00	1,00E+00
Meta-clone 1996	2,40E-01	7,33E-01	2,40E-01	7,35E-01	1,00E+00	1,00E+00
Meta-clone 1184	2,40E-01	7,33E-01	2,40E-01	7,35E-01	1,00E+00	1,00E+00
Meta-clone 1660	2,40E-01	7,33E-01	2,40E-01	7,35E-01	1,00E+00	1,00E+00
Meta-clone 2395	2,40E-01	7,33E-01	2,40E-01	7,35E-01	1,00E+00	1,00E+00
Meta-clone 2646	2,40E-01	7,33E-01	2,40E-01	7,35E-01	1,00E+00	1,00E+00
Meta-clone 210	2,41E-01	7,33E-01	2,41E-01	7,35E-01	1,00E+00	1,00E+00
Meta-clone 130	2,41E-01	7,33E-01	2,41E-01	7,35E-01	1,00E+00	1,00E+00
Meta-clone 2255	2,41E-01	7,33E-01	2,41E-01	7,35E-01	1,00E+00	1,00E+00
Meta-clone 173	2,42E-01	7,33E-01	2,42E-01	7,35E-01	1,00E+00	1,00E+00
Meta-clone 61	2,42E-01	7,33E-01	2,42E-01	7,35E-01	1,00E+00	1,00E+00
Meta-clone 1577	2,42E-01	7,33E-01	2,42E-01	7,35E-01	1,00E+00	1,00E+00
Meta-clone 128	2,44E-01	7,33E-01	2,44E-01	7,35E-01	1,00E+00	1,00E+00
Meta-clone 2009	2,46E-01	7,33E-01	2,46E-01	7,35E-01	1,00E+00	1,00E+00
Meta-clone 12	2,48E-01	7,33E-01	1,00E+00	1,00E+00	9,50E-02	1,00E+00
Meta-clone 1746	2,48E-01	7,33E-01	2,48E-01	7,35E-01	1,00E+00	1,00E+00
Meta-clone 2137	2,48E-01	7,33E-01	2,48E-01	7,35E-01	1,00E+00	1,00E+00
Meta-clone 151	2,48E-01	7,33E-01	2,48E-01	7,35E-01	1,00E+00	1,00E+00
Meta-clone 2787	2,48E-01	7,33E-01	2,48E-01	7,35E-01	1,00E+00	1,00E+00
Meta-clone 3134	2,48E-01	7,33E-01	2,48E-01	7,35E-01	1,00E+00	1,00E+00
Meta-clone 1057	2,49E-01	7,33E-01	2,49E-01	7,35E-01	1,00E+00	1,00E+00
Meta-clone 1151	2,49E-01	7,33E-01	2,49E-01	7,35E-01	1,00E+00	1,00E+00
Meta-clone 1201	2,49E-01	7,33E-01	2,49E-01	7,35E-01	1,00E+00	1,00E+00
Meta-clone 1743	2,49E-01	7,33E-01	2,49E-01	7,35E-01	1,00E+00	1,00E+00
Meta-clone 784	2,49E-01	7,33E-01	2,49E-01	7,35E-01	1,00E+00	1,00E+00
Meta-clone 470	2,50E-01	7,33E-01	2,50E-01	7,35E-01	1,00E+00	1,00E+00
Meta-clone 183	2,50E-01	7,33E-01	2,50E-01	7,35E-01	1,00E+00	1,00E+00
Meta-clone 301	2,50E-01	7,33E-01	2,50E-01	7,35E-01	1,00E+00	1,00E+00
Meta-clone 1742	2,51E-01	7,33E-01	2,51E-01	7,35E-01	1,00E+00	1,00E+00
Meta-clone 2145	2,51E-01	7,33E-01	2,51E-01	7,35E-01	1,00E+00	1,00E+00
Meta-clone 2879	2,51E-01	7,33E-01	2,51E-01	7,35E-01	1,00E+00	1,00E+00
Meta-clone 1324	2,51E-01	7,33E-01	2,51E-01	7,35E-01	1,00E+00	1,00E+00
Meta-clone 679	2,51E-01	7,33E-01	2,51E-01	7,35E-01	1,00E+00	1,00E+00
Meta-clone 184	2,52E-01	7,33E-01	2,52E-01	7,35E-01	1,00E+00	1,00E+00
Meta-clone 3074	2,52E-01	7,33E-01	2,52E-01	7,35E-01	1,00E+00	1,00E+00
Meta-clone 640	2,52E-01	7,33E-01	2,52E-01	7,35E-01	1,00E+00	1,00E+00
Meta-clone 1977	2,52E-01	7,33E-01	2,52E-01	7,35E-01	1,00E+00	1,00E+00
Meta-clone 947	2,52E-01	7,33E-01	2,52E-01	7,35E-01	1,00E+00	1,00E+00
Meta-clone 1864	2,54E-01	7,33E-01	2,54E-01	7,35E-01	1,00E+00	1,00E+00
Meta-clone 2420	2,54E-01	7,33E-01	2,54E-01	7,35E-01	1,00E+00	1,00E+00
Meta-clone 899	2,54E-01	7,33E-01	2,54E-01	7,35E-01	1,00E+00	1,00E+00
Meta-clone 159	2,54E-01	7,33E-01	2,54E-01	7,35E-01	1,00E+00	1,00E+00
Meta-clone 471	2,54E-01	7,33E-01	2,54E-01	7,35E-01	1,00E+00	1,00E+00
Meta-clone 1073	2,55E-01	7,33E-01	2,55E-01	7,35E-01	1,00E+00	1,00E+00
Meta-clone 2477	2,55E-01	7,33E-01	2,55E-01	7,35E-01	1,00E+00	1,00E+00
Meta-clone 171	2,56E-01	7,33E-01	2,56E-01	7,35E-01	1,00E+00	1,00E+00
Meta-clone 2078	2,56E-01	7,33E-01	2,56E-01	7,35E-01	1,00E+00	1,00E+00
Meta-clone 352	2,56E-01	7,33E-01	2,56E-01	7,35E-01	1,00E+00	1,00E+00
Meta-clone 321	2,56E-01	7,33E-01	2,56E-01	7,35E-01	1,00E+00	1,00E+00
Meta-clone 2097	2,57E-01	7,33E-01	2,57E-01	7,35E-01	1,00E+00	1,00E+00
Meta-clone 1019	2,57E-01	7,33E-01	2,57E-01	7,35E-01	1,00E+00	1,00E+00
Meta-clone 1156	2,57E-01	7,33E-01	2,57E-01	7,35E-01	1,00E+00	1,00E+00
Meta-clone 2653	2,57E-01	7,33E-01	2,57E-01	7,35E-01	1,00E+00	1,00E+00
Meta-clone 742	2,57E-01	7,33E-01	2,57E-01	7,35E-01	1,00E+00	1,00E+00
Meta-clone 2014	2,58E-01	7,33E-01	2,58E-01	7,35E-01	1,00E+00	1,00E+00
Meta-clone 2125	2,58E-01	7,33E-01	2,58E-01	7,35E-01	1,00E+00	1,00E+00
Meta-clone 2757	2,58E-01	7,33E-01	2,58E-01	7,35E-01	1,00E+00	1,00E+00
Meta-clone 2819	2,58E-01	7,33E-01	2,58E-01	7,35E-01	1,00E+00	1,00E+00
Meta-clone 187	2,58E-01	7,33E-01	2,58E-01	7,35E-01	1,00E+00	1,00E+00
Meta-clone 1413	2,58E-01	7,33E-01	2,58E-01	7,35E-01	1,00E+00	1,00E+00
Meta-clone 568	2,58E-01	7,33E-01	2,58E-01	7,35E-01	1,00E+00	1,00E+00
Meta-clone 964	2,59E-01	7,33E-01	2,59E-01	7,35E-01	1,00E+00	1,00E+00
Meta-clone 1527	2,59E-01	7,33E-01	2,59E-01	7,35E-01	1,00E+00	1,00E+00
Meta-clone 123	2,59E-01	7,33E-01	2,59E-01	7,35E-01	1,00E+00	1,00E+00
Meta-clone 1420	2,60E-01	7,33E-01	2,60E-01	7,35E-01	1,00E+00	1,00E+00
Meta-clone 460	2,60E-01	7,33E-01	2,60E-01	7,35E-01	1,00E+00	1,00E+00
Meta-clone 864	2,61E-01	7,33E-01	2,61E-01	7,35E-01	1,00E+00	1,00E+00
Meta-clone 353	2,61E-01	7,33E-01	2,61E-01	7,35E-01	1,00E+00	1,00E+00
Meta-clone 467	2,61E-01	7,33E-01	2,61E-01	7,35E-01	1,00E+00	1,00E+00
Meta-clone 635	2,62E-01	7,33E-01	2,62E-01	7,35E-01	1,00E+00	1,00E+00
Meta-clone 42	2,62E-01	7,33E-01	8,60E-01	8,88E-01	1,04E-01	1,00E+00
Meta-clone 150	2,63E-01	7,33E-01	2,63E-01	7,35E-01	1,00E+00	1,00E+00
Meta-clone 2073	2,64E-01	7,33E-01	2,64E-01	7,35E-01	1,00E+00	1,00E+00
Meta-clone 1130	2,64E-01	7,33E-01	2,64E-01	7,35E-01	1,00E+00	1,00E+00
Meta-clone 2761	2,64E-01	7,33E-01	2,64E-01	7,35E-01	1,00E+00	1,00E+00
Meta-clone 2776	2,64E-01	7,33E-01	2,64E-01	7,35E-01	1,00E+00	1,00E+00
Meta-clone 298	2,65E-01	7,33E-01	2,65E-01	7,35E-01	1,00E+00	1,00E+00
Meta-clone 1545	2,65E-01	7,33E-01	2,65E-01	7,35E-01	1,00E+00	1,00E+00
Meta-clone 2128	2,65E-01	7,33E-01	2,65E-01	7,35E-01	1,00E+00	1,00E+00
Meta-clone 3140	2,65E-01	7,33E-01	2,65E-01	7,35E-01	1,00E+00	1,00E+00
Meta-clone 940	2,65E-01	7,33E-01	2,65E-01	7,35E-01	1,00E+00	1,00E+00
Meta-clone 2878	2,67E-01	7,33E-01	2,67E-01	7,35E-01	1,00E+00	1,00E+00
Meta-clone 266	2,67E-01	7,33E-01	2,67E-01	7,35E-01	1,00E+00	1,00E+00
Meta-clone 434	2,67E-01	7,33E-01	2,67E-01	7,35E-01	1,00E+00	1,00E+00
Meta-clone 454	2,68E-01	7,33E-01	2,68E-01	7,35E-01	1,00E+00	1,00E+00
Meta-clone 619	2,69E-01	7,33E-01	2,69E-01	7,35E-01	1,00E+00	1,00E+00
Meta-clone 730	2,69E-01	7,33E-01	2,69E-01	7,35E-01	1,00E+00	1,00E+00
Meta-clone 2704	2,69E-01	7,33E-01	2,69E-01	7,35E-01	1,00E+00	1,00E+00
Meta-clone 139	2,70E-01	7,33E-01	2,70E-01	7,35E-01	1,00E+00	1,00E+00
Meta-clone 2828	2,71E-01	7,33E-01	2,71E-01	7,35E-01	1,00E+00	1,00E+00
Meta-clone 2985	2,71E-01	7,33E-01	2,71E-01	7,35E-01	1,00E+00	1,00E+00
Meta-clone 1300	2,71E-01	7,33E-01	2,71E-01	7,35E-01	1,00E+00	1,00E+00
Meta-clone 406	2,71E-01	7,33E-01	2,71E-01	7,35E-01	1,00E+00	1,00E+00
Meta-clone 3068	2,72E-01	7,33E-01	2,72E-01	7,35E-01	1,00E+00	1,00E+00
Meta-clone 127	2,72E-01	7,33E-01	2,72E-01	7,35E-01	1,00E+00	1,00E+00
Meta-clone 2367	2,73E-01	7,33E-01	2,73E-01	7,35E-01	1,00E+00	1,00E+00
Meta-clone 2914	2,73E-01	7,33E-01	2,73E-01	7,35E-01	1,00E+00	1,00E+00
Meta-clone 2433	2,73E-01	7,33E-01	2,73E-01	7,35E-01	1,00E+00	1,00E+00
Meta-clone 1140	2,74E-01	7,33E-01	2,74E-01	7,35E-01	1,00E+00	1,00E+00
Meta-clone 2735	2,74E-01	7,33E-01	2,74E-01	7,35E-01	1,00E+00	1,00E+00
Meta-clone 526	2,74E-01	7,33E-01	2,74E-01	7,35E-01	1,00E+00	1,00E+00
Meta-clone 2233	2,74E-01	7,33E-01	2,74E-01	7,35E-01	1,00E+00	1,00E+00
Meta-clone 2850	2,74E-01	7,33E-01	2,74E-01	7,35E-01	1,00E+00	1,00E+00
Meta-clone 1018	2,76E-01	7,33E-01	2,76E-01	7,35E-01	1,00E+00	1,00E+00
Meta-clone 446	2,76E-01	7,33E-01	2,76E-01	7,35E-01	1,00E+00	1,00E+00
Meta-clone 226	2,76E-01	7,33E-01	2,76E-01	7,35E-01	1,00E+00	1,00E+00
Meta-clone 2711	2,77E-01	7,33E-01	2,77E-01	7,35E-01	1,00E+00	1,00E+00
Meta-clone 6	2,77E-01	7,33E-01	1,00E+00	1,00E+00	1,09E-01	1,00E+00
Meta-clone 267	2,78E-01	7,33E-01	2,78E-01	7,35E-01	1,00E+00	1,00E+00
Meta-clone 407	2,78E-01	7,33E-01	2,78E-01	7,35E-01	1,00E+00	1,00E+00
Meta-clone 616	2,79E-01	7,33E-01	2,79E-01	7,35E-01	1,00E+00	1,00E+00
Meta-clone 389	2,79E-01	7,33E-01	2,79E-01	7,35E-01	1,00E+00	1,00E+00
Meta-clone 1461	2,79E-01	7,33E-01	2,79E-01	7,35E-01	1,00E+00	1,00E+00
Meta-clone 3117	2,79E-01	7,33E-01	2,79E-01	7,35E-01	1,00E+00	1,00E+00
Meta-clone 1396	2,80E-01	7,33E-01	2,80E-01	7,35E-01	1,00E+00	1,00E+00
Meta-clone 1087	2,80E-01	7,33E-01	2,80E-01	7,35E-01	1,00E+00	1,00E+00
Meta-clone 3014	2,80E-01	7,33E-01	2,80E-01	7,35E-01	1,00E+00	1,00E+00
Meta-clone 2764	2,80E-01	7,33E-01	2,80E-01	7,35E-01	1,00E+00	1,00E+00
Meta-clone 498	2,81E-01	7,33E-01	2,81E-01	7,35E-01	1,00E+00	1,00E+00
Meta-clone 326	2,82E-01	7,33E-01	2,82E-01	7,35E-01	1,00E+00	1,00E+00
Meta-clone 2567	2,83E-01	7,33E-01	2,83E-01	7,35E-01	1,00E+00	1,00E+00
Meta-clone 3058	2,83E-01	7,33E-01	2,83E-01	7,35E-01	1,00E+00	1,00E+00
Meta-clone 303	2,83E-01	7,33E-01	2,83E-01	7,35E-01	1,00E+00	1,00E+00
Meta-clone 164	2,83E-01	7,33E-01	2,83E-01	7,35E-01	1,00E+00	1,00E+00
Meta-clone 1299	2,83E-01	7,33E-01	2,83E-01	7,35E-01	1,00E+00	1,00E+00
Meta-clone 1144	2,83E-01	7,33E-01	2,83E-01	7,35E-01	1,00E+00	1,00E+00
Meta-clone 82	2,83E-01	7,33E-01	2,83E-01	7,35E-01	1,00E+00	1,00E+00
Meta-clone 2382	2,83E-01	7,33E-01	2,83E-01	7,35E-01	1,00E+00	1,00E+00
Meta-clone 614	2,84E-01	7,33E-01	2,84E-01	7,35E-01	1,00E+00	1,00E+00
Meta-clone 285	2,84E-01	7,33E-01	2,84E-01	7,35E-01	1,00E+00	1,00E+00
Meta-clone 250	2,85E-01	7,33E-01	2,85E-01	7,35E-01	1,00E+00	1,00E+00
Meta-clone 458	2,85E-01	7,33E-01	2,85E-01	7,35E-01	1,00E+00	1,00E+00
Meta-clone 174	2,86E-01	7,33E-01	2,86E-01	7,35E-01	1,00E+00	1,00E+00
Meta-clone 1311	2,86E-01	7,33E-01	2,86E-01	7,35E-01	1,00E+00	1,00E+00
Meta-clone 2264	2,86E-01	7,33E-01	2,86E-01	7,35E-01	1,00E+00	1,00E+00
Meta-clone 220	2,86E-01	7,33E-01	2,86E-01	7,35E-01	1,00E+00	1,00E+00
Meta-clone 2645	2,87E-01	7,33E-01	2,87E-01	7,35E-01	1,00E+00	1,00E+00
Meta-clone 2830	2,87E-01	7,33E-01	2,87E-01	7,35E-01	1,00E+00	1,00E+00
Meta-clone 735	2,87E-01	7,33E-01	2,87E-01	7,35E-01	1,00E+00	1,00E+00
Meta-clone 2659	2,89E-01	7,33E-01	2,89E-01	7,35E-01	1,00E+00	1,00E+00
Meta-clone 371	2,89E-01	7,33E-01	2,89E-01	7,35E-01	1,00E+00	1,00E+00
Meta-clone 496	2,90E-01	7,33E-01	2,90E-01	7,35E-01	1,00E+00	1,00E+00
Meta-clone 58	2,90E-01	7,33E-01	2,90E-01	7,35E-01	1,00E+00	1,00E+00
Meta-clone 2715	2,91E-01	7,33E-01	2,91E-01	7,35E-01	1,00E+00	1,00E+00
Meta-clone 3027	2,91E-01	7,33E-01	2,91E-01	7,35E-01	1,00E+00	1,00E+00
Meta-clone 149	2,91E-01	7,33E-01	2,91E-01	7,35E-01	1,00E+00	1,00E+00
Meta-clone 311	2,91E-01	7,33E-01	2,91E-01	7,35E-01	1,00E+00	1,00E+00
Meta-clone 1546	2,92E-01	7,33E-01	2,92E-01	7,35E-01	1,00E+00	1,00E+00
Meta-clone 701	2,92E-01	7,33E-01	2,92E-01	7,35E-01	1,00E+00	1,00E+00
Meta-clone 1255	2,93E-01	7,33E-01	2,93E-01	7,35E-01	1,00E+00	1,00E+00
Meta-clone 2897	2,93E-01	7,33E-01	2,93E-01	7,35E-01	1,00E+00	1,00E+00
Meta-clone 441	2,93E-01	7,33E-01	2,93E-01	7,35E-01	1,00E+00	1,00E+00
Meta-clone 783	2,93E-01	7,33E-01	2,93E-01	7,35E-01	1,00E+00	1,00E+00
Meta-clone 375	2,94E-01	7,33E-01	2,94E-01	7,35E-01	1,00E+00	1,00E+00
Meta-clone 959	2,94E-01	7,33E-01	2,94E-01	7,35E-01	1,00E+00	1,00E+00
Meta-clone 333	2,94E-01	7,33E-01	2,94E-01	7,35E-01	1,00E+00	1,00E+00
Meta-clone 1035	2,95E-01	7,33E-01	2,95E-01	7,35E-01	1,00E+00	1,00E+00
Meta-clone 91	2,96E-01	7,33E-01	2,96E-01	7,35E-01	1,00E+00	1,00E+00
Meta-clone 1595	2,96E-01	7,33E-01	2,96E-01	7,35E-01	1,00E+00	1,00E+00
Meta-clone 1510	2,96E-01	7,33E-01	2,96E-01	7,35E-01	1,00E+00	1,00E+00
Meta-clone 1820	2,96E-01	7,33E-01	2,96E-01	7,35E-01	1,00E+00	1,00E+00
Meta-clone 1303	2,96E-01	7,33E-01	2,96E-01	7,35E-01	1,00E+00	1,00E+00
Meta-clone 2293	2,96E-01	7,33E-01	2,96E-01	7,35E-01	1,00E+00	1,00E+00
Meta-clone 1223	2,96E-01	7,33E-01	2,96E-01	7,35E-01	1,00E+00	1,00E+00
Meta-clone 2444	2,96E-01	7,33E-01	2,96E-01	7,35E-01	1,00E+00	1,00E+00
Meta-clone 2515	2,97E-01	7,33E-01	2,97E-01	7,35E-01	1,00E+00	1,00E+00
Meta-clone 2842	2,97E-01	7,33E-01	2,97E-01	7,35E-01	1,00E+00	1,00E+00
Meta-clone 2435	2,98E-01	7,33E-01	2,98E-01	7,35E-01	1,00E+00	1,00E+00
Meta-clone 366	2,98E-01	7,33E-01	2,98E-01	7,35E-01	1,00E+00	1,00E+00
Meta-clone 1482	2,98E-01	7,33E-01	2,98E-01	7,35E-01	1,00E+00	1,00E+00
Meta-clone 476	2,98E-01	7,33E-01	2,98E-01	7,35E-01	1,00E+00	1,00E+00
Meta-clone 2253	2,98E-01	7,33E-01	2,98E-01	7,35E-01	1,00E+00	1,00E+00
Meta-clone 2766	2,98E-01	7,33E-01	2,98E-01	7,35E-01	1,00E+00	1,00E+00
Meta-clone 2173	2,99E-01	7,33E-01	2,99E-01	7,35E-01	1,00E+00	1,00E+00
Meta-clone 2755	2,99E-01	7,33E-01	2,99E-01	7,35E-01	1,00E+00	1,00E+00
Meta-clone 543	2,99E-01	7,33E-01	2,99E-01	7,35E-01	1,00E+00	1,00E+00
Meta-clone 1821	3,01E-01	7,33E-01	3,01E-01	7,35E-01	1,00E+00	1,00E+00
Meta-clone 786	3,01E-01	7,33E-01	3,01E-01	7,35E-01	1,00E+00	1,00E+00
Meta-clone 3084	3,01E-01	7,33E-01	3,01E-01	7,35E-01	1,00E+00	1,00E+00
Meta-clone 966	3,01E-01	7,33E-01	3,01E-01	7,35E-01	1,00E+00	1,00E+00
Meta-clone 517	3,01E-01	7,33E-01	3,01E-01	7,35E-01	1,00E+00	1,00E+00
Meta-clone 68	3,02E-01	7,33E-01	3,02E-01	7,35E-01	1,00E+00	1,00E+00
Meta-clone 2984	3,02E-01	7,33E-01	3,02E-01	7,35E-01	1,00E+00	1,00E+00
Meta-clone 1139	3,02E-01	7,33E-01	3,02E-01	7,35E-01	1,00E+00	1,00E+00
Meta-clone 273	3,03E-01	7,33E-01	3,03E-01	7,35E-01	1,00E+00	1,00E+00
Meta-clone 2590	3,03E-01	7,33E-01	3,03E-01	7,35E-01	1,00E+00	1,00E+00
Meta-clone 2247	3,03E-01	7,33E-01	3,03E-01	7,35E-01	1,00E+00	1,00E+00
Meta-clone 1287	3,03E-01	7,33E-01	3,03E-01	7,35E-01	1,00E+00	1,00E+00
Meta-clone 844	3,03E-01	7,33E-01	3,03E-01	7,35E-01	1,00E+00	1,00E+00
Meta-clone 3053	3,04E-01	7,33E-01	3,04E-01	7,35E-01	1,00E+00	1,00E+00
Meta-clone 1644	3,04E-01	7,33E-01	3,04E-01	7,35E-01	1,00E+00	1,00E+00
Meta-clone 760	3,04E-01	7,33E-01	3,04E-01	7,35E-01	1,00E+00	1,00E+00
Meta-clone 3088	3,04E-01	7,33E-01	3,04E-01	7,35E-01	1,00E+00	1,00E+00
Meta-clone 2532	3,04E-01	7,33E-01	3,04E-01	7,35E-01	1,00E+00	1,00E+00
Meta-clone 2191	3,04E-01	7,33E-01	3,04E-01	7,35E-01	1,00E+00	1,00E+00
Meta-clone 1342	3,04E-01	7,33E-01	3,04E-01	7,35E-01	1,00E+00	1,00E+00
Meta-clone 391	3,04E-01	7,33E-01	3,04E-01	7,35E-01	1,00E+00	1,00E+00
Meta-clone 480	3,05E-01	7,33E-01	3,05E-01	7,35E-01	1,00E+00	1,00E+00
Meta-clone 2236	3,06E-01	7,33E-01	3,06E-01	7,35E-01	1,00E+00	1,00E+00
Meta-clone 729	3,06E-01	7,33E-01	3,06E-01	7,35E-01	1,00E+00	1,00E+00
Meta-clone 925	3,06E-01	7,33E-01	3,06E-01	7,35E-01	1,00E+00	1,00E+00
Meta-clone 2754	3,06E-01	7,33E-01	3,06E-01	7,35E-01	1,00E+00	1,00E+00
Meta-clone 398	3,07E-01	7,33E-01	3,07E-01	7,35E-01	1,00E+00	1,00E+00
Meta-clone 1056	3,07E-01	7,33E-01	3,07E-01	7,35E-01	1,00E+00	1,00E+00
Meta-clone 2066	3,07E-01	7,33E-01	3,07E-01	7,35E-01	1,00E+00	1,00E+00
Meta-clone 707	3,07E-01	7,33E-01	3,07E-01	7,35E-01	1,00E+00	1,00E+00
Meta-clone 2281	3,08E-01	7,33E-01	3,08E-01	7,35E-01	1,00E+00	1,00E+00
Meta-clone 97	3,08E-01	7,33E-01	3,08E-01	7,35E-01	1,00E+00	1,00E+00
Meta-clone 564	3,08E-01	7,33E-01	3,08E-01	7,35E-01	1,00E+00	1,00E+00
Meta-clone 1929	3,08E-01	7,33E-01	3,08E-01	7,35E-01	1,00E+00	1,00E+00
Meta-clone 1477	3,09E-01	7,33E-01	3,09E-01	7,35E-01	1,00E+00	1,00E+00
Meta-clone 93	3,10E-01	7,33E-01	3,10E-01	7,35E-01	1,00E+00	1,00E+00
Meta-clone 1038	3,10E-01	7,33E-01	3,10E-01	7,35E-01	1,00E+00	1,00E+00
Meta-clone 1330	3,10E-01	7,33E-01	3,10E-01	7,35E-01	1,00E+00	1,00E+00
Meta-clone 2738	3,10E-01	7,33E-01	3,10E-01	7,35E-01	1,00E+00	1,00E+00
Meta-clone 1217	3,10E-01	7,33E-01	3,10E-01	7,35E-01	1,00E+00	1,00E+00
Meta-clone 2545	3,10E-01	7,33E-01	3,10E-01	7,35E-01	1,00E+00	1,00E+00
Meta-clone 265	3,10E-01	7,33E-01	3,10E-01	7,35E-01	1,00E+00	1,00E+00
Meta-clone 242	3,11E-01	7,33E-01	3,11E-01	7,35E-01	1,00E+00	1,00E+00
Meta-clone 466	3,11E-01	7,33E-01	3,11E-01	7,35E-01	1,00E+00	1,00E+00
Meta-clone 129	3,11E-01	7,33E-01	3,11E-01	7,35E-01	1,00E+00	1,00E+00
Meta-clone 323	3,11E-01	7,33E-01	3,11E-01	7,35E-01	1,00E+00	1,00E+00
Meta-clone 509	3,11E-01	7,33E-01	3,11E-01	7,35E-01	1,00E+00	1,00E+00
Meta-clone 214	3,12E-01	7,33E-01	3,12E-01	7,35E-01	1,00E+00	1,00E+00
Meta-clone 504	3,12E-01	7,33E-01	3,12E-01	7,35E-01	1,00E+00	1,00E+00
Meta-clone 310	3,14E-01	7,33E-01	3,14E-01	7,35E-01	1,00E+00	1,00E+00
Meta-clone 1825	3,15E-01	7,33E-01	3,15E-01	7,35E-01	1,00E+00	1,00E+00
Meta-clone 422	3,15E-01	7,33E-01	3,15E-01	7,35E-01	1,00E+00	1,00E+00
Meta-clone 1316	3,15E-01	7,33E-01	3,15E-01	7,35E-01	1,00E+00	1,00E+00
Meta-clone 2393	3,15E-01	7,33E-01	3,15E-01	7,35E-01	1,00E+00	1,00E+00
Meta-clone 820	3,15E-01	7,33E-01	3,15E-01	7,35E-01	1,00E+00	1,00E+00
Meta-clone 2080	3,16E-01	7,33E-01	3,16E-01	7,35E-01	1,00E+00	1,00E+00
Meta-clone 329	3,16E-01	7,33E-01	3,16E-01	7,35E-01	1,00E+00	1,00E+00
Meta-clone 241	3,16E-01	7,33E-01	3,16E-01	7,35E-01	1,00E+00	1,00E+00
Meta-clone 440	3,16E-01	7,33E-01	3,16E-01	7,35E-01	1,00E+00	1,00E+00
Meta-clone 186	3,16E-01	7,33E-01	3,16E-01	7,35E-01	1,00E+00	1,00E+00
Meta-clone 2705	3,17E-01	7,33E-01	3,17E-01	7,35E-01	1,00E+00	1,00E+00
Meta-clone 655	3,17E-01	7,33E-01	3,17E-01	7,35E-01	1,00E+00	1,00E+00
Meta-clone 645	3,18E-01	7,33E-01	3,18E-01	7,35E-01	1,00E+00	1,00E+00
Meta-clone 1676	3,19E-01	7,33E-01	3,19E-01	7,35E-01	1,00E+00	1,00E+00
Meta-clone 1933	3,19E-01	7,33E-01	3,19E-01	7,35E-01	1,00E+00	1,00E+00
Meta-clone 1822	3,20E-01	7,33E-01	3,20E-01	7,35E-01	1,00E+00	1,00E+00
Meta-clone 1101	3,20E-01	7,33E-01	3,20E-01	7,35E-01	1,00E+00	1,00E+00
Meta-clone 598	3,20E-01	7,33E-01	3,20E-01	7,35E-01	1,00E+00	1,00E+00
Meta-clone 2106	3,21E-01	7,33E-01	3,21E-01	7,35E-01	1,00E+00	1,00E+00
Meta-clone 2397	3,22E-01	7,33E-01	3,22E-01	7,35E-01	1,00E+00	1,00E+00
Meta-clone 48	3,22E-01	7,33E-01	3,22E-01	7,35E-01	1,00E+00	1,00E+00
Meta-clone 1358	3,22E-01	7,33E-01	3,22E-01	7,35E-01	1,00E+00	1,00E+00
Meta-clone 1053	3,22E-01	7,33E-01	3,22E-01	7,35E-01	1,00E+00	1,00E+00
Meta-clone 363	3,22E-01	7,33E-01	3,22E-01	7,35E-01	1,00E+00	1,00E+00
Meta-clone 2489	3,22E-01	7,33E-01	3,22E-01	7,35E-01	1,00E+00	1,00E+00
Meta-clone 2046	3,23E-01	7,33E-01	3,23E-01	7,35E-01	1,00E+00	1,00E+00
Meta-clone 385	3,23E-01	7,33E-01	3,23E-01	7,35E-01	1,00E+00	1,00E+00
Meta-clone 134	3,23E-01	7,33E-01	3,23E-01	7,35E-01	1,00E+00	1,00E+00
Meta-clone 464	3,24E-01	7,33E-01	3,24E-01	7,35E-01	1,00E+00	1,00E+00
Meta-clone 388	3,24E-01	7,33E-01	3,24E-01	7,35E-01	1,00E+00	1,00E+00
Meta-clone 396	3,24E-01	7,33E-01	3,24E-01	7,35E-01	1,00E+00	1,00E+00
Meta-clone 1635	3,24E-01	7,33E-01	3,24E-01	7,35E-01	1,00E+00	1,00E+00
Meta-clone 3065	3,24E-01	7,33E-01	3,24E-01	7,35E-01	1,00E+00	1,00E+00
Meta-clone 512	3,25E-01	7,33E-01	3,25E-01	7,35E-01	1,00E+00	1,00E+00
Meta-clone 2613	3,25E-01	7,33E-01	3,25E-01	7,35E-01	1,00E+00	1,00E+00
Meta-clone 347	3,25E-01	7,33E-01	3,25E-01	7,35E-01	1,00E+00	1,00E+00
Meta-clone 1957	3,26E-01	7,33E-01	3,26E-01	7,35E-01	1,00E+00	1,00E+00
Meta-clone 1814	3,26E-01	7,33E-01	3,26E-01	7,35E-01	1,00E+00	1,00E+00
Meta-clone 2731	3,26E-01	7,33E-01	3,26E-01	7,35E-01	1,00E+00	1,00E+00
Meta-clone 3055	3,26E-01	7,33E-01	3,26E-01	7,35E-01	1,00E+00	1,00E+00
Meta-clone 1751	3,27E-01	7,33E-01	3,27E-01	7,35E-01	1,00E+00	1,00E+00
Meta-clone 2498	3,27E-01	7,33E-01	3,27E-01	7,35E-01	1,00E+00	1,00E+00
Meta-clone 3157	3,27E-01	7,33E-01	3,27E-01	7,35E-01	1,00E+00	1,00E+00
Meta-clone 1764	3,27E-01	7,33E-01	3,27E-01	7,35E-01	1,00E+00	1,00E+00
Meta-clone 2016	3,27E-01	7,33E-01	3,27E-01	7,35E-01	1,00E+00	1,00E+00
Meta-clone 1522	3,27E-01	7,33E-01	3,27E-01	7,35E-01	1,00E+00	1,00E+00
Meta-clone 1169	3,27E-01	7,33E-01	3,27E-01	7,35E-01	1,00E+00	1,00E+00
Meta-clone 1661	3,27E-01	7,33E-01	3,27E-01	7,35E-01	1,00E+00	1,00E+00
Meta-clone 1993	3,27E-01	7,33E-01	3,27E-01	7,35E-01	1,00E+00	1,00E+00
Meta-clone 789	3,27E-01	7,33E-01	3,27E-01	7,35E-01	1,00E+00	1,00E+00
Meta-clone 448	3,28E-01	7,33E-01	3,28E-01	7,35E-01	1,00E+00	1,00E+00
Meta-clone 137	3,28E-01	7,33E-01	3,28E-01	7,35E-01	1,00E+00	1,00E+00
Meta-clone 958	3,29E-01	7,33E-01	3,29E-01	7,35E-01	1,00E+00	1,00E+00
Meta-clone 1680	3,29E-01	7,33E-01	3,29E-01	7,35E-01	1,00E+00	1,00E+00
Meta-clone 2549	3,29E-01	7,33E-01	3,29E-01	7,35E-01	1,00E+00	1,00E+00
Meta-clone 468	3,29E-01	7,33E-01	3,29E-01	7,35E-01	1,00E+00	1,00E+00
Meta-clone 1683	3,30E-01	7,33E-01	3,30E-01	7,35E-01	1,00E+00	1,00E+00
Meta-clone 772	3,30E-01	7,33E-01	3,30E-01	7,35E-01	1,00E+00	1,00E+00
Meta-clone 232	3,32E-01	7,33E-01	3,32E-01	7,35E-01	1,00E+00	1,00E+00
Meta-clone 2911	3,32E-01	7,33E-01	3,32E-01	7,35E-01	1,00E+00	1,00E+00
Meta-clone 2978	3,32E-01	7,33E-01	3,32E-01	7,35E-01	1,00E+00	1,00E+00
Meta-clone 767	3,32E-01	7,33E-01	3,32E-01	7,35E-01	1,00E+00	1,00E+00
Meta-clone 1196	3,33E-01	7,33E-01	3,33E-01	7,35E-01	1,00E+00	1,00E+00
Meta-clone 2018	3,33E-01	7,33E-01	3,33E-01	7,35E-01	1,00E+00	1,00E+00
Meta-clone 2995	3,33E-01	7,33E-01	3,33E-01	7,35E-01	1,00E+00	1,00E+00
Meta-clone 853	3,33E-01	7,33E-01	3,33E-01	7,35E-01	1,00E+00	1,00E+00
Meta-clone 1471	3,33E-01	7,33E-01	3,33E-01	7,35E-01	1,00E+00	1,00E+00
Meta-clone 1790	3,33E-01	7,33E-01	3,33E-01	7,35E-01	1,00E+00	1,00E+00
Meta-clone 1371	3,33E-01	7,33E-01	3,33E-01	7,35E-01	1,00E+00	1,00E+00
Meta-clone 2494	3,33E-01	7,33E-01	3,33E-01	7,35E-01	1,00E+00	1,00E+00
Meta-clone 3078	3,33E-01	7,33E-01	3,33E-01	7,35E-01	1,00E+00	1,00E+00
Meta-clone 3103	3,33E-01	7,33E-01	3,33E-01	7,35E-01	1,00E+00	1,00E+00
Meta-clone 708	3,33E-01	7,33E-01	3,33E-01	7,35E-01	1,00E+00	1,00E+00
Meta-clone 2155	3,33E-01	7,33E-01	3,33E-01	7,35E-01	1,00E+00	1,00E+00
Meta-clone 1535	3,33E-01	7,33E-01	3,33E-01	7,35E-01	1,00E+00	1,00E+00
Meta-clone 1075	3,34E-01	7,33E-01	3,34E-01	7,35E-01	1,00E+00	1,00E+00
Meta-clone 2599	3,34E-01	7,33E-01	3,34E-01	7,35E-01	1,00E+00	1,00E+00
Meta-clone 1544	3,34E-01	7,33E-01	3,34E-01	7,35E-01	1,00E+00	1,00E+00
Meta-clone 952	3,34E-01	7,33E-01	3,34E-01	7,35E-01	1,00E+00	1,00E+00
Meta-clone 2285	3,35E-01	7,33E-01	3,35E-01	7,35E-01	1,00E+00	1,00E+00
Meta-clone 96	3,35E-01	7,33E-01	3,35E-01	7,35E-01	1,00E+00	1,00E+00
Meta-clone 1896	3,35E-01	7,33E-01	3,35E-01	7,35E-01	1,00E+00	1,00E+00
Meta-clone 557	3,35E-01	7,33E-01	3,35E-01	7,35E-01	1,00E+00	1,00E+00
Meta-clone 1301	3,36E-01	7,33E-01	3,36E-01	7,35E-01	1,00E+00	1,00E+00
Meta-clone 1572	3,36E-01	7,33E-01	3,36E-01	7,35E-01	1,00E+00	1,00E+00
Meta-clone 2714	3,36E-01	7,33E-01	3,36E-01	7,35E-01	1,00E+00	1,00E+00
Meta-clone 2892	3,36E-01	7,33E-01	3,36E-01	7,35E-01	1,00E+00	1,00E+00
Meta-clone 503	3,36E-01	7,33E-01	3,36E-01	7,35E-01	1,00E+00	1,00E+00
Meta-clone 2087	3,36E-01	7,33E-01	3,36E-01	7,35E-01	1,00E+00	1,00E+00
Meta-clone 1684	3,36E-01	7,33E-01	3,36E-01	7,35E-01	1,00E+00	1,00E+00
Meta-clone 2103	3,36E-01	7,33E-01	3,36E-01	7,35E-01	1,00E+00	1,00E+00
Meta-clone 2165	3,36E-01	7,33E-01	3,36E-01	7,35E-01	1,00E+00	1,00E+00
Meta-clone 462	3,37E-01	7,33E-01	3,37E-01	7,35E-01	1,00E+00	1,00E+00
Meta-clone 2807	3,37E-01	7,33E-01	3,37E-01	7,35E-01	1,00E+00	1,00E+00
Meta-clone 1792	3,37E-01	7,33E-01	3,37E-01	7,35E-01	1,00E+00	1,00E+00
Meta-clone 2924	3,37E-01	7,33E-01	3,37E-01	7,35E-01	1,00E+00	1,00E+00
Meta-clone 604	3,37E-01	7,33E-01	3,37E-01	7,35E-01	1,00E+00	1,00E+00
Meta-clone 1059	3,37E-01	7,33E-01	3,37E-01	7,35E-01	1,00E+00	1,00E+00
Meta-clone 1468	3,38E-01	7,33E-01	3,38E-01	7,35E-01	1,00E+00	1,00E+00
Meta-clone 2411	3,38E-01	7,33E-01	3,38E-01	7,35E-01	1,00E+00	1,00E+00
Meta-clone 2703	3,38E-01	7,33E-01	3,38E-01	7,35E-01	1,00E+00	1,00E+00
Meta-clone 356	3,38E-01	7,33E-01	3,38E-01	7,35E-01	1,00E+00	1,00E+00
Meta-clone 337	3,39E-01	7,33E-01	3,39E-01	7,35E-01	1,00E+00	1,00E+00
Meta-clone 393	3,39E-01	7,33E-01	3,39E-01	7,35E-01	1,00E+00	1,00E+00
Meta-clone 1364	3,39E-01	7,33E-01	3,39E-01	7,35E-01	1,00E+00	1,00E+00
Meta-clone 2232	3,39E-01	7,33E-01	3,39E-01	7,35E-01	1,00E+00	1,00E+00
Meta-clone 531	3,39E-01	7,33E-01	3,39E-01	7,35E-01	1,00E+00	1,00E+00
Meta-clone 359	3,39E-01	7,33E-01	3,39E-01	7,35E-01	1,00E+00	1,00E+00
Meta-clone 395	3,39E-01	7,33E-01	3,39E-01	7,35E-01	1,00E+00	1,00E+00
Meta-clone 486	3,39E-01	7,33E-01	3,39E-01	7,35E-01	1,00E+00	1,00E+00
Meta-clone 290	3,39E-01	7,33E-01	3,39E-01	7,35E-01	1,00E+00	1,00E+00
Meta-clone 354	3,40E-01	7,33E-01	3,40E-01	7,35E-01	1,00E+00	1,00E+00
Meta-clone 1138	3,40E-01	7,33E-01	3,40E-01	7,35E-01	1,00E+00	1,00E+00
Meta-clone 2187	3,40E-01	7,33E-01	3,40E-01	7,35E-01	1,00E+00	1,00E+00
Meta-clone 2979	3,40E-01	7,33E-01	3,40E-01	7,35E-01	1,00E+00	1,00E+00
Meta-clone 2347	3,40E-01	7,33E-01	3,40E-01	7,35E-01	1,00E+00	1,00E+00
Meta-clone 1925	3,40E-01	7,33E-01	3,40E-01	7,35E-01	1,00E+00	1,00E+00
Meta-clone 1994	3,40E-01	7,33E-01	3,40E-01	7,35E-01	1,00E+00	1,00E+00
Meta-clone 1103	3,40E-01	7,33E-01	3,40E-01	7,35E-01	1,00E+00	1,00E+00
Meta-clone 2229	3,41E-01	7,33E-01	3,41E-01	7,35E-01	1,00E+00	1,00E+00
Meta-clone 2632	3,41E-01	7,33E-01	3,41E-01	7,35E-01	1,00E+00	1,00E+00
Meta-clone 1628	3,42E-01	7,33E-01	3,42E-01	7,35E-01	1,00E+00	1,00E+00
Meta-clone 1124	3,42E-01	7,33E-01	3,42E-01	7,35E-01	1,00E+00	1,00E+00
Meta-clone 1573	3,42E-01	7,33E-01	3,42E-01	7,35E-01	1,00E+00	1,00E+00
Meta-clone 2794	3,42E-01	7,33E-01	3,42E-01	7,35E-01	1,00E+00	1,00E+00
Meta-clone 2501	3,42E-01	7,33E-01	3,42E-01	7,35E-01	1,00E+00	1,00E+00
Meta-clone 155	3,42E-01	7,33E-01	3,42E-01	7,35E-01	1,00E+00	1,00E+00
Meta-clone 194	3,43E-01	7,33E-01	3,43E-01	7,35E-01	1,00E+00	1,00E+00
Meta-clone 461	3,43E-01	7,33E-01	3,43E-01	7,35E-01	1,00E+00	1,00E+00
Meta-clone 293	3,43E-01	7,33E-01	3,43E-01	7,35E-01	1,00E+00	1,00E+00
Meta-clone 367	3,44E-01	7,33E-01	3,44E-01	7,35E-01	1,00E+00	1,00E+00
Meta-clone 1389	3,44E-01	7,33E-01	3,44E-01	7,35E-01	1,00E+00	1,00E+00
Meta-clone 1740	3,44E-01	7,33E-01	3,44E-01	7,35E-01	1,00E+00	1,00E+00
Meta-clone 2860	3,44E-01	7,33E-01	3,44E-01	7,35E-01	1,00E+00	1,00E+00
Meta-clone 2740	3,44E-01	7,33E-01	3,44E-01	7,35E-01	1,00E+00	1,00E+00
Meta-clone 3133	3,44E-01	7,33E-01	3,44E-01	7,35E-01	1,00E+00	1,00E+00
Meta-clone 1068	3,45E-01	7,33E-01	3,45E-01	7,35E-01	1,00E+00	1,00E+00
Meta-clone 2028	3,45E-01	7,33E-01	3,45E-01	7,35E-01	1,00E+00	1,00E+00
Meta-clone 99	3,45E-01	7,33E-01	3,45E-01	7,35E-01	1,00E+00	1,00E+00
Meta-clone 1379	3,45E-01	7,33E-01	3,45E-01	7,35E-01	1,00E+00	1,00E+00
Meta-clone 2004	3,45E-01	7,33E-01	3,45E-01	7,35E-01	1,00E+00	1,00E+00
Meta-clone 1735	3,45E-01	7,33E-01	3,45E-01	7,35E-01	1,00E+00	1,00E+00
Meta-clone 644	3,45E-01	7,33E-01	3,45E-01	7,35E-01	1,00E+00	1,00E+00
Meta-clone 876	3,46E-01	7,33E-01	3,46E-01	7,35E-01	1,00E+00	1,00E+00
Meta-clone 1136	3,46E-01	7,33E-01	3,46E-01	7,35E-01	1,00E+00	1,00E+00
Meta-clone 2398	3,46E-01	7,33E-01	3,46E-01	7,35E-01	1,00E+00	1,00E+00
Meta-clone 1329	3,46E-01	7,33E-01	3,46E-01	7,35E-01	1,00E+00	1,00E+00
Meta-clone 1350	3,46E-01	7,33E-01	3,46E-01	7,35E-01	1,00E+00	1,00E+00
Meta-clone 1786	3,46E-01	7,33E-01	3,46E-01	7,35E-01	1,00E+00	1,00E+00
Meta-clone 1391	3,47E-01	7,33E-01	3,47E-01	7,35E-01	1,00E+00	1,00E+00
Meta-clone 1495	3,47E-01	7,33E-01	3,47E-01	7,35E-01	1,00E+00	1,00E+00
Meta-clone 60	3,47E-01	7,33E-01	1,61E-01	7,35E-01	6,93E-01	1,00E+00
Meta-clone 213	3,47E-01	7,33E-01	3,47E-01	7,35E-01	1,00E+00	1,00E+00
Meta-clone 306	3,47E-01	7,33E-01	3,47E-01	7,35E-01	1,00E+00	1,00E+00
Meta-clone 2769	3,48E-01	7,33E-01	3,48E-01	7,35E-01	1,00E+00	1,00E+00
Meta-clone 998	3,48E-01	7,33E-01	3,48E-01	7,35E-01	1,00E+00	1,00E+00
Meta-clone 253	3,49E-01	7,33E-01	3,49E-01	7,35E-01	1,00E+00	1,00E+00
Meta-clone 457	3,49E-01	7,33E-01	3,49E-01	7,35E-01	1,00E+00	1,00E+00
Meta-clone 2478	3,49E-01	7,33E-01	3,49E-01	7,35E-01	1,00E+00	1,00E+00
Meta-clone 3136	3,49E-01	7,33E-01	3,49E-01	7,35E-01	1,00E+00	1,00E+00
Meta-clone 1323	3,49E-01	7,33E-01	3,49E-01	7,35E-01	1,00E+00	1,00E+00
Meta-clone 1615	3,49E-01	7,33E-01	3,49E-01	7,35E-01	1,00E+00	1,00E+00
Meta-clone 2196	3,50E-01	7,33E-01	3,50E-01	7,35E-01	1,00E+00	1,00E+00
Meta-clone 475	3,50E-01	7,33E-01	3,50E-01	7,35E-01	1,00E+00	1,00E+00
Meta-clone 991	3,50E-01	7,33E-01	3,50E-01	7,35E-01	1,00E+00	1,00E+00
Meta-clone 1492	3,50E-01	7,33E-01	3,50E-01	7,35E-01	1,00E+00	1,00E+00
Meta-clone 2626	3,50E-01	7,33E-01	3,50E-01	7,35E-01	1,00E+00	1,00E+00
Meta-clone 719	3,50E-01	7,33E-01	3,50E-01	7,35E-01	1,00E+00	1,00E+00
Meta-clone 1606	3,50E-01	7,33E-01	3,50E-01	7,35E-01	1,00E+00	1,00E+00
Meta-clone 2813	3,50E-01	7,33E-01	3,50E-01	7,35E-01	1,00E+00	1,00E+00
Meta-clone 1235	3,50E-01	7,33E-01	3,50E-01	7,35E-01	1,00E+00	1,00E+00
Meta-clone 873	3,50E-01	7,33E-01	3,50E-01	7,35E-01	1,00E+00	1,00E+00
Meta-clone 1008	3,51E-01	7,33E-01	3,51E-01	7,35E-01	1,00E+00	1,00E+00
Meta-clone 2308	3,51E-01	7,33E-01	3,51E-01	7,35E-01	1,00E+00	1,00E+00
Meta-clone 1524	3,51E-01	7,33E-01	3,51E-01	7,35E-01	1,00E+00	1,00E+00
Meta-clone 2950	3,51E-01	7,33E-01	3,51E-01	7,35E-01	1,00E+00	1,00E+00
Meta-clone 239	3,51E-01	7,33E-01	3,51E-01	7,35E-01	1,00E+00	1,00E+00
Meta-clone 1934	3,51E-01	7,33E-01	3,51E-01	7,35E-01	1,00E+00	1,00E+00
Meta-clone 641	3,51E-01	7,33E-01	3,51E-01	7,35E-01	1,00E+00	1,00E+00
Meta-clone 2535	3,51E-01	7,33E-01	3,51E-01	7,35E-01	1,00E+00	1,00E+00
Meta-clone 775	3,51E-01	7,33E-01	3,51E-01	7,35E-01	1,00E+00	1,00E+00
Meta-clone 918	3,51E-01	7,33E-01	3,51E-01	7,35E-01	1,00E+00	1,00E+00
Meta-clone 1213	3,52E-01	7,33E-01	3,52E-01	7,35E-01	1,00E+00	1,00E+00
Meta-clone 1516	3,52E-01	7,33E-01	3,52E-01	7,35E-01	1,00E+00	1,00E+00
Meta-clone 2629	3,52E-01	7,33E-01	3,52E-01	7,35E-01	1,00E+00	1,00E+00
Meta-clone 225	3,52E-01	7,33E-01	3,52E-01	7,35E-01	1,00E+00	1,00E+00
Meta-clone 2638	3,52E-01	7,33E-01	3,52E-01	7,35E-01	1,00E+00	1,00E+00
Meta-clone 1748	3,52E-01	7,33E-01	3,52E-01	7,35E-01	1,00E+00	1,00E+00
Meta-clone 1049	3,53E-01	7,33E-01	3,53E-01	7,35E-01	1,00E+00	1,00E+00
Meta-clone 1521	3,53E-01	7,33E-01	3,53E-01	7,35E-01	1,00E+00	1,00E+00
Meta-clone 2956	3,53E-01	7,33E-01	3,53E-01	7,35E-01	1,00E+00	1,00E+00
Meta-clone 402	3,53E-01	7,33E-01	3,53E-01	7,35E-01	1,00E+00	1,00E+00
Meta-clone 1354	3,54E-01	7,33E-01	3,54E-01	7,35E-01	1,00E+00	1,00E+00
Meta-clone 1648	3,54E-01	7,33E-01	3,54E-01	7,35E-01	1,00E+00	1,00E+00
Meta-clone 1483	3,54E-01	7,33E-01	3,54E-01	7,35E-01	1,00E+00	1,00E+00
Meta-clone 501	3,54E-01	7,33E-01	3,54E-01	7,35E-01	1,00E+00	1,00E+00
Meta-clone 192	3,54E-01	7,33E-01	3,54E-01	7,35E-01	1,00E+00	1,00E+00
Meta-clone 915	3,54E-01	7,33E-01	3,54E-01	7,35E-01	1,00E+00	1,00E+00
Meta-clone 1276	3,54E-01	7,33E-01	3,54E-01	7,35E-01	1,00E+00	1,00E+00
Meta-clone 1395	3,54E-01	7,33E-01	3,54E-01	7,35E-01	1,00E+00	1,00E+00
Meta-clone 485	3,55E-01	7,33E-01	3,55E-01	7,35E-01	1,00E+00	1,00E+00
Meta-clone 1846	3,55E-01	7,33E-01	3,55E-01	7,35E-01	1,00E+00	1,00E+00
Meta-clone 1273	3,56E-01	7,33E-01	3,56E-01	7,35E-01	1,00E+00	1,00E+00
Meta-clone 463	3,56E-01	7,33E-01	3,56E-01	7,35E-01	1,00E+00	1,00E+00
Meta-clone 474	3,56E-01	7,33E-01	3,56E-01	7,35E-01	1,00E+00	1,00E+00
Meta-clone 339	3,56E-01	7,33E-01	3,56E-01	7,35E-01	1,00E+00	1,00E+00
Meta-clone 2065	3,56E-01	7,33E-01	3,56E-01	7,35E-01	1,00E+00	1,00E+00
Meta-clone 843	3,56E-01	7,33E-01	3,56E-01	7,35E-01	1,00E+00	1,00E+00
Meta-clone 1064	3,56E-01	7,33E-01	3,56E-01	7,35E-01	1,00E+00	1,00E+00
Meta-clone 125	3,57E-01	7,33E-01	3,57E-01	7,35E-01	1,00E+00	1,00E+00
Meta-clone 312	3,57E-01	7,33E-01	3,57E-01	7,35E-01	1,00E+00	1,00E+00
Meta-clone 759	3,57E-01	7,33E-01	3,57E-01	7,35E-01	1,00E+00	1,00E+00
Meta-clone 2998	3,57E-01	7,33E-01	3,57E-01	7,35E-01	1,00E+00	1,00E+00
Meta-clone 1031	3,58E-01	7,33E-01	3,58E-01	7,35E-01	1,00E+00	1,00E+00
Meta-clone 22	3,58E-01	7,33E-01	1,00E+00	1,00E+00	1,52E-01	1,00E+00
Meta-clone 716	3,58E-01	7,33E-01	3,58E-01	7,35E-01	1,00E+00	1,00E+00
Meta-clone 3018	3,59E-01	7,33E-01	3,59E-01	7,35E-01	1,00E+00	1,00E+00
Meta-clone 1789	3,59E-01	7,33E-01	3,59E-01	7,35E-01	1,00E+00	1,00E+00
Meta-clone 1436	3,59E-01	7,33E-01	3,59E-01	7,35E-01	1,00E+00	1,00E+00
Meta-clone 2131	3,59E-01	7,33E-01	3,59E-01	7,35E-01	1,00E+00	1,00E+00
Meta-clone 1146	3,59E-01	7,33E-01	3,59E-01	7,35E-01	1,00E+00	1,00E+00
Meta-clone 2468	3,59E-01	7,33E-01	3,59E-01	7,35E-01	1,00E+00	1,00E+00
Meta-clone 1197	3,59E-01	7,33E-01	3,59E-01	7,35E-01	1,00E+00	1,00E+00
Meta-clone 1024	3,60E-01	7,33E-01	3,60E-01	7,35E-01	1,00E+00	1,00E+00
Meta-clone 1745	3,60E-01	7,33E-01	3,60E-01	7,35E-01	1,00E+00	1,00E+00
Meta-clone 2742	3,60E-01	7,33E-01	3,60E-01	7,35E-01	1,00E+00	1,00E+00
Meta-clone 891	3,60E-01	7,33E-01	3,60E-01	7,35E-01	1,00E+00	1,00E+00
Meta-clone 807	3,60E-01	7,33E-01	3,60E-01	7,35E-01	1,00E+00	1,00E+00
Meta-clone 121	3,60E-01	7,33E-01	3,60E-01	7,35E-01	1,00E+00	1,00E+00
Meta-clone 769	3,60E-01	7,33E-01	3,60E-01	7,35E-01	1,00E+00	1,00E+00
Meta-clone 2576	3,60E-01	7,33E-01	3,60E-01	7,35E-01	1,00E+00	1,00E+00
Meta-clone 218	3,61E-01	7,33E-01	3,61E-01	7,35E-01	1,00E+00	1,00E+00
Meta-clone 2366	3,61E-01	7,33E-01	3,61E-01	7,35E-01	1,00E+00	1,00E+00
Meta-clone 3028	3,61E-01	7,33E-01	3,61E-01	7,35E-01	1,00E+00	1,00E+00
Meta-clone 865	3,61E-01	7,33E-01	3,61E-01	7,35E-01	1,00E+00	1,00E+00
Meta-clone 2481	3,61E-01	7,33E-01	3,61E-01	7,35E-01	1,00E+00	1,00E+00
Meta-clone 351	3,61E-01	7,33E-01	3,61E-01	7,35E-01	1,00E+00	1,00E+00
Meta-clone 1837	3,62E-01	7,33E-01	3,62E-01	7,35E-01	1,00E+00	1,00E+00
Meta-clone 672	3,62E-01	7,33E-01	3,62E-01	7,35E-01	1,00E+00	1,00E+00
Meta-clone 676	3,62E-01	7,33E-01	3,62E-01	7,35E-01	1,00E+00	1,00E+00
Meta-clone 888	3,63E-01	7,33E-01	3,63E-01	7,35E-01	1,00E+00	1,00E+00
Meta-clone 875	3,63E-01	7,33E-01	3,63E-01	7,35E-01	1,00E+00	1,00E+00
Meta-clone 790	3,63E-01	7,33E-01	3,63E-01	7,35E-01	1,00E+00	1,00E+00
Meta-clone 1589	3,63E-01	7,33E-01	3,63E-01	7,35E-01	1,00E+00	1,00E+00
Meta-clone 1703	3,63E-01	7,33E-01	3,63E-01	7,35E-01	1,00E+00	1,00E+00
Meta-clone 2952	3,63E-01	7,33E-01	3,63E-01	7,35E-01	1,00E+00	1,00E+00
Meta-clone 1229	3,63E-01	7,33E-01	3,63E-01	7,35E-01	1,00E+00	1,00E+00
Meta-clone 1860	3,64E-01	7,33E-01	3,64E-01	7,35E-01	1,00E+00	1,00E+00
Meta-clone 2130	3,64E-01	7,33E-01	3,64E-01	7,35E-01	1,00E+00	1,00E+00
Meta-clone 3022	3,64E-01	7,33E-01	3,64E-01	7,35E-01	1,00E+00	1,00E+00
Meta-clone 551	3,65E-01	7,33E-01	3,65E-01	7,35E-01	1,00E+00	1,00E+00
Meta-clone 2195	3,65E-01	7,33E-01	3,65E-01	7,35E-01	1,00E+00	1,00E+00
Meta-clone 2651	3,65E-01	7,33E-01	3,65E-01	7,35E-01	1,00E+00	1,00E+00
Meta-clone 1622	3,66E-01	7,33E-01	3,66E-01	7,35E-01	1,00E+00	1,00E+00
Meta-clone 1711	3,66E-01	7,33E-01	3,66E-01	7,35E-01	1,00E+00	1,00E+00
Meta-clone 2510	3,66E-01	7,33E-01	3,66E-01	7,35E-01	1,00E+00	1,00E+00
Meta-clone 1520	3,67E-01	7,33E-01	3,67E-01	7,35E-01	1,00E+00	1,00E+00
Meta-clone 400	3,67E-01	7,33E-01	3,67E-01	7,35E-01	1,00E+00	1,00E+00
Meta-clone 1623	3,67E-01	7,33E-01	3,67E-01	7,35E-01	1,00E+00	1,00E+00
Meta-clone 1878	3,67E-01	7,33E-01	3,67E-01	7,35E-01	1,00E+00	1,00E+00
Meta-clone 73	3,67E-01	7,33E-01	3,67E-01	7,35E-01	1,00E+00	1,00E+00
Meta-clone 3122	3,69E-01	7,33E-01	3,69E-01	7,35E-01	1,00E+00	1,00E+00
Meta-clone 331	3,69E-01	7,33E-01	3,69E-01	7,35E-01	1,00E+00	1,00E+00
Meta-clone 2712	3,69E-01	7,33E-01	3,69E-01	7,35E-01	1,00E+00	1,00E+00
Meta-clone 2269	3,69E-01	7,33E-01	3,69E-01	7,35E-01	1,00E+00	1,00E+00
Meta-clone 1928	3,70E-01	7,33E-01	3,70E-01	7,35E-01	1,00E+00	1,00E+00
Meta-clone 2152	3,70E-01	7,33E-01	3,70E-01	7,35E-01	1,00E+00	1,00E+00
Meta-clone 746	3,70E-01	7,33E-01	3,70E-01	7,35E-01	1,00E+00	1,00E+00
Meta-clone 2303	3,70E-01	7,33E-01	3,70E-01	7,35E-01	1,00E+00	1,00E+00
Meta-clone 217	3,70E-01	7,33E-01	3,70E-01	7,35E-01	1,00E+00	1,00E+00
Meta-clone 2045	3,72E-01	7,33E-01	3,72E-01	7,35E-01	1,00E+00	1,00E+00
Meta-clone 131	3,72E-01	7,33E-01	3,72E-01	7,35E-01	1,00E+00	1,00E+00
Meta-clone 2750	3,72E-01	7,33E-01	3,72E-01	7,35E-01	1,00E+00	1,00E+00
Meta-clone 2982	3,72E-01	7,33E-01	3,72E-01	7,35E-01	1,00E+00	1,00E+00
Meta-clone 86	3,72E-01	7,33E-01	3,72E-01	7,35E-01	1,00E+00	1,00E+00
Meta-clone 560	3,72E-01	7,33E-01	3,72E-01	7,35E-01	1,00E+00	1,00E+00
Meta-clone 575	3,72E-01	7,33E-01	3,72E-01	7,35E-01	1,00E+00	1,00E+00
Meta-clone 2020	3,73E-01	7,33E-01	3,73E-01	7,35E-01	1,00E+00	1,00E+00
Meta-clone 2141	3,73E-01	7,33E-01	3,73E-01	7,35E-01	1,00E+00	1,00E+00
Meta-clone 3030	3,73E-01	7,33E-01	3,73E-01	7,35E-01	1,00E+00	1,00E+00
Meta-clone 1282	3,73E-01	7,33E-01	3,73E-01	7,35E-01	1,00E+00	1,00E+00
Meta-clone 1780	3,74E-01	7,33E-01	3,74E-01	7,35E-01	1,00E+00	1,00E+00
Meta-clone 2977	3,74E-01	7,33E-01	3,74E-01	7,35E-01	1,00E+00	1,00E+00
Meta-clone 420	3,74E-01	7,33E-01	3,74E-01	7,35E-01	1,00E+00	1,00E+00
Meta-clone 1538	3,74E-01	7,33E-01	3,74E-01	7,35E-01	1,00E+00	1,00E+00
Meta-clone 1309	3,75E-01	7,33E-01	3,75E-01	7,35E-01	1,00E+00	1,00E+00
Meta-clone 344	3,75E-01	7,33E-01	3,75E-01	7,35E-01	1,00E+00	1,00E+00
Meta-clone 2453	3,75E-01	7,33E-01	3,75E-01	7,35E-01	1,00E+00	1,00E+00
Meta-clone 1924	3,75E-01	7,33E-01	3,75E-01	7,35E-01	1,00E+00	1,00E+00
Meta-clone 1214	3,75E-01	7,33E-01	3,75E-01	7,35E-01	1,00E+00	1,00E+00
Meta-clone 1230	3,75E-01	7,33E-01	3,75E-01	7,35E-01	1,00E+00	1,00E+00
Meta-clone 1432	3,75E-01	7,33E-01	3,75E-01	7,35E-01	1,00E+00	1,00E+00
Meta-clone 2496	3,76E-01	7,33E-01	3,76E-01	7,35E-01	1,00E+00	1,00E+00
Meta-clone 1898	3,76E-01	7,33E-01	3,76E-01	7,35E-01	1,00E+00	1,00E+00
Meta-clone 953	3,76E-01	7,33E-01	3,76E-01	7,35E-01	1,00E+00	1,00E+00
Meta-clone 846	3,76E-01	7,33E-01	3,76E-01	7,35E-01	1,00E+00	1,00E+00
Meta-clone 380	3,77E-01	7,33E-01	3,77E-01	7,35E-01	1,00E+00	1,00E+00
Meta-clone 1571	3,77E-01	7,33E-01	3,77E-01	7,35E-01	1,00E+00	1,00E+00
Meta-clone 2107	3,77E-01	7,33E-01	3,77E-01	7,35E-01	1,00E+00	1,00E+00
Meta-clone 2090	3,77E-01	7,33E-01	3,77E-01	7,35E-01	1,00E+00	1,00E+00
Meta-clone 2657	3,77E-01	7,33E-01	3,77E-01	7,35E-01	1,00E+00	1,00E+00
Meta-clone 2495	3,77E-01	7,33E-01	3,77E-01	7,35E-01	1,00E+00	1,00E+00
Meta-clone 2199	3,77E-01	7,33E-01	3,77E-01	7,35E-01	1,00E+00	1,00E+00
Meta-clone 1912	3,77E-01	7,33E-01	3,77E-01	7,35E-01	1,00E+00	1,00E+00
Meta-clone 1807	3,78E-01	7,33E-01	3,78E-01	7,35E-01	1,00E+00	1,00E+00
Meta-clone 2144	3,78E-01	7,33E-01	3,78E-01	7,35E-01	1,00E+00	1,00E+00
Meta-clone 758	3,78E-01	7,33E-01	3,78E-01	7,35E-01	1,00E+00	1,00E+00
Meta-clone 1721	3,78E-01	7,33E-01	3,78E-01	7,35E-01	1,00E+00	1,00E+00
Meta-clone 921	3,78E-01	7,33E-01	3,78E-01	7,35E-01	1,00E+00	1,00E+00
Meta-clone 1419	3,78E-01	7,33E-01	3,78E-01	7,35E-01	1,00E+00	1,00E+00
Meta-clone 3020	3,78E-01	7,33E-01	3,78E-01	7,35E-01	1,00E+00	1,00E+00
Meta-clone 962	3,79E-01	7,33E-01	3,79E-01	7,35E-01	1,00E+00	1,00E+00
Meta-clone 309	3,79E-01	7,33E-01	3,79E-01	7,35E-01	1,00E+00	1,00E+00
Meta-clone 3076	3,79E-01	7,33E-01	3,79E-01	7,35E-01	1,00E+00	1,00E+00
Meta-clone 2996	3,79E-01	7,33E-01	3,79E-01	7,35E-01	1,00E+00	1,00E+00
Meta-clone 291	3,79E-01	7,33E-01	3,79E-01	7,35E-01	1,00E+00	1,00E+00
Meta-clone 1528	3,79E-01	7,33E-01	3,79E-01	7,35E-01	1,00E+00	1,00E+00
Meta-clone 713	3,79E-01	7,33E-01	3,79E-01	7,35E-01	1,00E+00	1,00E+00
Meta-clone 2466	3,79E-01	7,33E-01	3,79E-01	7,35E-01	1,00E+00	1,00E+00
Meta-clone 1581	3,79E-01	7,33E-01	3,79E-01	7,35E-01	1,00E+00	1,00E+00
Meta-clone 2608	3,79E-01	7,33E-01	3,79E-01	7,35E-01	1,00E+00	1,00E+00
Meta-clone 3143	3,79E-01	7,33E-01	3,79E-01	7,35E-01	1,00E+00	1,00E+00
Meta-clone 1339	3,80E-01	7,33E-01	3,80E-01	7,35E-01	1,00E+00	1,00E+00
Meta-clone 1192	3,80E-01	7,33E-01	3,80E-01	7,35E-01	1,00E+00	1,00E+00
Meta-clone 1195	3,80E-01	7,33E-01	3,80E-01	7,35E-01	1,00E+00	1,00E+00
Meta-clone 1347	3,80E-01	7,33E-01	3,80E-01	7,35E-01	1,00E+00	1,00E+00
Meta-clone 906	3,80E-01	7,33E-01	3,80E-01	7,35E-01	1,00E+00	1,00E+00
Meta-clone 200	3,80E-01	7,33E-01	3,80E-01	7,35E-01	1,00E+00	1,00E+00
Meta-clone 442	3,80E-01	7,33E-01	3,80E-01	7,35E-01	1,00E+00	1,00E+00
Meta-clone 2667	3,81E-01	7,33E-01	3,81E-01	7,35E-01	1,00E+00	1,00E+00
Meta-clone 2821	3,81E-01	7,33E-01	3,81E-01	7,35E-01	1,00E+00	1,00E+00
Meta-clone 1172	3,81E-01	7,33E-01	3,81E-01	7,35E-01	1,00E+00	1,00E+00
Meta-clone 492	3,81E-01	7,33E-01	3,81E-01	7,35E-01	1,00E+00	1,00E+00
Meta-clone 1410	3,81E-01	7,33E-01	3,81E-01	7,35E-01	1,00E+00	1,00E+00
Meta-clone 2802	3,81E-01	7,33E-01	3,81E-01	7,35E-01	1,00E+00	1,00E+00
Meta-clone 2270	3,81E-01	7,33E-01	3,81E-01	7,35E-01	1,00E+00	1,00E+00
Meta-clone 787	3,81E-01	7,33E-01	3,81E-01	7,35E-01	1,00E+00	1,00E+00
Meta-clone 1061	3,81E-01	7,33E-01	3,81E-01	7,35E-01	1,00E+00	1,00E+00
Meta-clone 348	3,82E-01	7,33E-01	3,82E-01	7,35E-01	1,00E+00	1,00E+00
Meta-clone 714	3,82E-01	7,33E-01	3,82E-01	7,35E-01	1,00E+00	1,00E+00
Meta-clone 2812	3,82E-01	7,33E-01	3,82E-01	7,35E-01	1,00E+00	1,00E+00
Meta-clone 1082	3,82E-01	7,33E-01	3,82E-01	7,35E-01	1,00E+00	1,00E+00
Meta-clone 205	3,82E-01	7,33E-01	3,82E-01	7,35E-01	1,00E+00	1,00E+00
Meta-clone 1828	3,83E-01	7,33E-01	3,83E-01	7,35E-01	1,00E+00	1,00E+00
Meta-clone 2244	3,83E-01	7,33E-01	3,83E-01	7,35E-01	1,00E+00	1,00E+00
Meta-clone 2282	3,83E-01	7,33E-01	3,83E-01	7,35E-01	1,00E+00	1,00E+00
Meta-clone 2620	3,83E-01	7,33E-01	3,83E-01	7,35E-01	1,00E+00	1,00E+00
Meta-clone 2693	3,83E-01	7,33E-01	3,83E-01	7,35E-01	1,00E+00	1,00E+00
Meta-clone 2177	3,83E-01	7,33E-01	3,83E-01	7,35E-01	1,00E+00	1,00E+00
Meta-clone 687	3,83E-01	7,33E-01	3,83E-01	7,35E-01	1,00E+00	1,00E+00
Meta-clone 896	3,83E-01	7,33E-01	3,83E-01	7,35E-01	1,00E+00	1,00E+00
Meta-clone 1756	3,83E-01	7,33E-01	3,83E-01	7,35E-01	1,00E+00	1,00E+00
Meta-clone 3059	3,84E-01	7,33E-01	3,84E-01	7,35E-01	1,00E+00	1,00E+00
Meta-clone 1406	3,84E-01	7,33E-01	3,84E-01	7,35E-01	1,00E+00	1,00E+00
Meta-clone 112	3,84E-01	7,33E-01	3,84E-01	7,35E-01	1,00E+00	1,00E+00
Meta-clone 1022	3,84E-01	7,33E-01	3,84E-01	7,35E-01	1,00E+00	1,00E+00
Meta-clone 3101	3,84E-01	7,33E-01	3,84E-01	7,35E-01	1,00E+00	1,00E+00
Meta-clone 605	3,84E-01	7,33E-01	3,84E-01	7,35E-01	1,00E+00	1,00E+00
Meta-clone 439	3,84E-01	7,33E-01	3,84E-01	7,35E-01	1,00E+00	1,00E+00
Meta-clone 1542	3,85E-01	7,33E-01	3,85E-01	7,35E-01	1,00E+00	1,00E+00
Meta-clone 2823	3,85E-01	7,33E-01	3,85E-01	7,35E-01	1,00E+00	1,00E+00
Meta-clone 275	3,85E-01	7,33E-01	3,85E-01	7,35E-01	1,00E+00	1,00E+00
Meta-clone 423	3,85E-01	7,33E-01	3,85E-01	7,35E-01	1,00E+00	1,00E+00
Meta-clone 2047	3,86E-01	7,33E-01	3,86E-01	7,35E-01	1,00E+00	1,00E+00
Meta-clone 2644	3,86E-01	7,33E-01	3,86E-01	7,35E-01	1,00E+00	1,00E+00
Meta-clone 1062	3,86E-01	7,33E-01	3,86E-01	7,35E-01	1,00E+00	1,00E+00
Meta-clone 1394	3,86E-01	7,33E-01	3,86E-01	7,35E-01	1,00E+00	1,00E+00
Meta-clone 1907	3,86E-01	7,33E-01	3,86E-01	7,35E-01	1,00E+00	1,00E+00
Meta-clone 1938	3,86E-01	7,33E-01	3,86E-01	7,35E-01	1,00E+00	1,00E+00
Meta-clone 2299	3,86E-01	7,33E-01	3,86E-01	7,35E-01	1,00E+00	1,00E+00
Meta-clone 2902	3,86E-01	7,33E-01	3,86E-01	7,35E-01	1,00E+00	1,00E+00
Meta-clone 586	3,86E-01	7,33E-01	3,86E-01	7,35E-01	1,00E+00	1,00E+00
Meta-clone 2694	3,86E-01	7,33E-01	3,86E-01	7,35E-01	1,00E+00	1,00E+00
Meta-clone 3021	3,86E-01	7,33E-01	3,86E-01	7,35E-01	1,00E+00	1,00E+00
Meta-clone 3092	3,86E-01	7,33E-01	3,86E-01	7,35E-01	1,00E+00	1,00E+00
Meta-clone 2052	3,87E-01	7,33E-01	3,87E-01	7,35E-01	1,00E+00	1,00E+00
Meta-clone 1388	3,87E-01	7,33E-01	3,87E-01	7,35E-01	1,00E+00	1,00E+00
Meta-clone 2826	3,87E-01	7,33E-01	3,87E-01	7,35E-01	1,00E+00	1,00E+00
Meta-clone 2692	3,88E-01	7,33E-01	3,88E-01	7,35E-01	1,00E+00	1,00E+00
Meta-clone 2325	3,88E-01	7,33E-01	3,88E-01	7,35E-01	1,00E+00	1,00E+00
Meta-clone 106	3,88E-01	7,33E-01	3,88E-01	7,35E-01	1,00E+00	1,00E+00
Meta-clone 436	3,88E-01	7,33E-01	3,88E-01	7,35E-01	1,00E+00	1,00E+00
Meta-clone 2349	3,88E-01	7,33E-01	3,88E-01	7,35E-01	1,00E+00	1,00E+00
Meta-clone 2677	3,88E-01	7,33E-01	3,88E-01	7,35E-01	1,00E+00	1,00E+00
Meta-clone 243	3,88E-01	7,33E-01	3,88E-01	7,35E-01	1,00E+00	1,00E+00
Meta-clone 1960	3,88E-01	7,33E-01	3,88E-01	7,35E-01	1,00E+00	1,00E+00
Meta-clone 270	3,88E-01	7,33E-01	3,88E-01	7,35E-01	1,00E+00	1,00E+00
Meta-clone 2756	3,88E-01	7,33E-01	3,88E-01	7,35E-01	1,00E+00	1,00E+00
Meta-clone 341	3,88E-01	7,33E-01	3,88E-01	7,35E-01	1,00E+00	1,00E+00
Meta-clone 781	3,88E-01	7,33E-01	3,88E-01	7,35E-01	1,00E+00	1,00E+00
Meta-clone 2333	3,88E-01	7,33E-01	3,88E-01	7,35E-01	1,00E+00	1,00E+00
Meta-clone 3046	3,89E-01	7,33E-01	3,89E-01	7,35E-01	1,00E+00	1,00E+00
Meta-clone 559	3,89E-01	7,33E-01	3,89E-01	7,35E-01	1,00E+00	1,00E+00
Meta-clone 2775	3,89E-01	7,33E-01	3,89E-01	7,35E-01	1,00E+00	1,00E+00
Meta-clone 2877	3,89E-01	7,33E-01	3,89E-01	7,35E-01	1,00E+00	1,00E+00
Meta-clone 541	3,89E-01	7,33E-01	3,89E-01	7,35E-01	1,00E+00	1,00E+00
Meta-clone 1799	3,89E-01	7,33E-01	3,89E-01	7,35E-01	1,00E+00	1,00E+00
Meta-clone 2116	3,90E-01	7,33E-01	3,90E-01	7,35E-01	1,00E+00	1,00E+00
Meta-clone 1540	3,90E-01	7,33E-01	3,90E-01	7,35E-01	1,00E+00	1,00E+00
Meta-clone 2488	3,90E-01	7,33E-01	3,90E-01	7,35E-01	1,00E+00	1,00E+00
Meta-clone 23	3,90E-01	7,33E-01	1,00E+00	1,00E+00	1,70E-01	1,00E+00
Meta-clone 282	3,90E-01	7,33E-01	3,90E-01	7,35E-01	1,00E+00	1,00E+00
Meta-clone 1288	3,90E-01	7,33E-01	3,90E-01	7,35E-01	1,00E+00	1,00E+00
Meta-clone 2702	3,90E-01	7,33E-01	3,90E-01	7,35E-01	1,00E+00	1,00E+00
Meta-clone 2431	3,91E-01	7,33E-01	3,91E-01	7,35E-01	1,00E+00	1,00E+00
Meta-clone 1465	3,91E-01	7,33E-01	3,91E-01	7,35E-01	1,00E+00	1,00E+00
Meta-clone 292	3,91E-01	7,33E-01	3,91E-01	7,35E-01	1,00E+00	1,00E+00
Meta-clone 1642	3,91E-01	7,33E-01	3,91E-01	7,35E-01	1,00E+00	1,00E+00
Meta-clone 1849	3,91E-01	7,33E-01	3,91E-01	7,35E-01	1,00E+00	1,00E+00
Meta-clone 1918	3,91E-01	7,33E-01	3,91E-01	7,35E-01	1,00E+00	1,00E+00
Meta-clone 1913	3,91E-01	7,33E-01	3,91E-01	7,35E-01	1,00E+00	1,00E+00
Meta-clone 70	3,92E-01	7,33E-01	3,92E-01	7,35E-01	1,00E+00	1,00E+00
Meta-clone 2811	3,92E-01	7,33E-01	3,92E-01	7,35E-01	1,00E+00	1,00E+00
Meta-clone 2968	3,92E-01	7,33E-01	3,92E-01	7,35E-01	1,00E+00	1,00E+00
Meta-clone 1076	3,92E-01	7,33E-01	3,92E-01	7,35E-01	1,00E+00	1,00E+00
Meta-clone 2527	3,92E-01	7,33E-01	3,92E-01	7,35E-01	1,00E+00	1,00E+00
Meta-clone 2383	3,93E-01	7,33E-01	3,93E-01	7,35E-01	1,00E+00	1,00E+00
Meta-clone 2948	3,93E-01	7,33E-01	3,93E-01	7,35E-01	1,00E+00	1,00E+00
Meta-clone 2937	3,93E-01	7,33E-01	3,93E-01	7,35E-01	1,00E+00	1,00E+00
Meta-clone 2209	3,93E-01	7,33E-01	3,93E-01	7,35E-01	1,00E+00	1,00E+00
Meta-clone 336	3,93E-01	7,33E-01	3,93E-01	7,35E-01	1,00E+00	1,00E+00
Meta-clone 1611	3,93E-01	7,33E-01	3,93E-01	7,35E-01	1,00E+00	1,00E+00
Meta-clone 2156	3,93E-01	7,33E-01	3,93E-01	7,35E-01	1,00E+00	1,00E+00
Meta-clone 2863	3,94E-01	7,33E-01	3,94E-01	7,35E-01	1,00E+00	1,00E+00
Meta-clone 2691	3,94E-01	7,33E-01	3,94E-01	7,35E-01	1,00E+00	1,00E+00
Meta-clone 263	3,94E-01	7,33E-01	3,94E-01	7,35E-01	1,00E+00	1,00E+00
Meta-clone 1054	3,94E-01	7,33E-01	3,94E-01	7,35E-01	1,00E+00	1,00E+00
Meta-clone 2472	3,94E-01	7,33E-01	3,94E-01	7,35E-01	1,00E+00	1,00E+00
Meta-clone 770	3,94E-01	7,33E-01	3,94E-01	7,35E-01	1,00E+00	1,00E+00
Meta-clone 1708	3,94E-01	7,33E-01	3,94E-01	7,35E-01	1,00E+00	1,00E+00
Meta-clone 408	3,94E-01	7,33E-01	3,94E-01	7,35E-01	1,00E+00	1,00E+00
Meta-clone 261	3,94E-01	7,33E-01	3,94E-01	7,35E-01	1,00E+00	1,00E+00
Meta-clone 3062	3,95E-01	7,33E-01	3,95E-01	7,35E-01	1,00E+00	1,00E+00
Meta-clone 2188	3,95E-01	7,33E-01	3,95E-01	7,35E-01	1,00E+00	1,00E+00
Meta-clone 1013	3,95E-01	7,33E-01	3,95E-01	7,35E-01	1,00E+00	1,00E+00
Meta-clone 2017	3,95E-01	7,33E-01	3,95E-01	7,35E-01	1,00E+00	1,00E+00
Meta-clone 2266	3,95E-01	7,33E-01	3,95E-01	7,35E-01	1,00E+00	1,00E+00
Meta-clone 1518	3,95E-01	7,33E-01	3,95E-01	7,35E-01	1,00E+00	1,00E+00
Meta-clone 1250	3,95E-01	7,33E-01	3,95E-01	7,35E-01	1,00E+00	1,00E+00
Meta-clone 1563	3,96E-01	7,33E-01	3,96E-01	7,35E-01	1,00E+00	1,00E+00
Meta-clone 1719	3,96E-01	7,33E-01	3,96E-01	7,35E-01	1,00E+00	1,00E+00
Meta-clone 1795	3,96E-01	7,33E-01	3,96E-01	7,35E-01	1,00E+00	1,00E+00
Meta-clone 917	3,96E-01	7,33E-01	3,96E-01	7,35E-01	1,00E+00	1,00E+00
Meta-clone 1099	3,96E-01	7,33E-01	3,96E-01	7,35E-01	1,00E+00	1,00E+00
Meta-clone 1312	3,96E-01	7,33E-01	3,96E-01	7,35E-01	1,00E+00	1,00E+00
Meta-clone 692	3,96E-01	7,33E-01	3,96E-01	7,35E-01	1,00E+00	1,00E+00
Meta-clone 2044	3,96E-01	7,33E-01	3,96E-01	7,35E-01	1,00E+00	1,00E+00
Meta-clone 1641	3,97E-01	7,33E-01	3,97E-01	7,35E-01	1,00E+00	1,00E+00
Meta-clone 3109	3,97E-01	7,33E-01	3,97E-01	7,35E-01	1,00E+00	1,00E+00
Meta-clone 1365	3,97E-01	7,33E-01	3,97E-01	7,35E-01	1,00E+00	1,00E+00
Meta-clone 2618	3,97E-01	7,33E-01	3,97E-01	7,35E-01	1,00E+00	1,00E+00
Meta-clone 2341	3,97E-01	7,33E-01	3,97E-01	7,35E-01	1,00E+00	1,00E+00
Meta-clone 2332	3,97E-01	7,33E-01	3,97E-01	7,35E-01	1,00E+00	1,00E+00
Meta-clone 2627	3,97E-01	7,33E-01	3,97E-01	7,35E-01	1,00E+00	1,00E+00
Meta-clone 2486	3,97E-01	7,33E-01	3,97E-01	7,35E-01	1,00E+00	1,00E+00
Meta-clone 699	3,97E-01	7,33E-01	3,97E-01	7,35E-01	1,00E+00	1,00E+00
Meta-clone 2434	3,97E-01	7,33E-01	3,97E-01	7,35E-01	1,00E+00	1,00E+00
Meta-clone 3093	3,97E-01	7,33E-01	3,97E-01	7,35E-01	1,00E+00	1,00E+00
Meta-clone 2372	3,97E-01	7,33E-01	3,97E-01	7,35E-01	1,00E+00	1,00E+00
Meta-clone 2531	3,97E-01	7,33E-01	3,97E-01	7,35E-01	1,00E+00	1,00E+00
Meta-clone 1335	3,97E-01	7,33E-01	3,97E-01	7,35E-01	1,00E+00	1,00E+00
Meta-clone 2228	3,97E-01	7,33E-01	3,97E-01	7,35E-01	1,00E+00	1,00E+00
Meta-clone 1119	3,98E-01	7,33E-01	3,98E-01	7,35E-01	1,00E+00	1,00E+00
Meta-clone 1239	3,98E-01	7,33E-01	3,98E-01	7,35E-01	1,00E+00	1,00E+00
Meta-clone 1212	3,98E-01	7,33E-01	3,98E-01	7,35E-01	1,00E+00	1,00E+00
Meta-clone 831	3,98E-01	7,33E-01	3,98E-01	7,35E-01	1,00E+00	1,00E+00
Meta-clone 2955	3,98E-01	7,33E-01	3,98E-01	7,35E-01	1,00E+00	1,00E+00
Meta-clone 1718	3,98E-01	7,33E-01	3,98E-01	7,35E-01	1,00E+00	1,00E+00
Meta-clone 1882	3,98E-01	7,33E-01	3,98E-01	7,35E-01	1,00E+00	1,00E+00
Meta-clone 417	3,99E-01	7,33E-01	3,99E-01	7,35E-01	1,00E+00	1,00E+00
Meta-clone 3043	3,99E-01	7,33E-01	3,99E-01	7,35E-01	1,00E+00	1,00E+00
Meta-clone 1134	3,99E-01	7,33E-01	3,99E-01	7,35E-01	1,00E+00	1,00E+00
Meta-clone 1609	3,99E-01	7,33E-01	3,99E-01	7,35E-01	1,00E+00	1,00E+00
Meta-clone 997	3,99E-01	7,33E-01	3,99E-01	7,35E-01	1,00E+00	1,00E+00
Meta-clone 1030	3,99E-01	7,33E-01	3,99E-01	7,35E-01	1,00E+00	1,00E+00
Meta-clone 1374	3,99E-01	7,33E-01	3,99E-01	7,35E-01	1,00E+00	1,00E+00
Meta-clone 1689	3,99E-01	7,33E-01	3,99E-01	7,35E-01	1,00E+00	1,00E+00
Meta-clone 2445	3,99E-01	7,33E-01	3,99E-01	7,35E-01	1,00E+00	1,00E+00
Meta-clone 841	3,99E-01	7,33E-01	3,99E-01	7,35E-01	1,00E+00	1,00E+00
Meta-clone 1744	3,99E-01	7,33E-01	3,99E-01	7,35E-01	1,00E+00	1,00E+00
Meta-clone 1870	3,99E-01	7,33E-01	3,99E-01	7,35E-01	1,00E+00	1,00E+00
Meta-clone 2456	3,99E-01	7,33E-01	3,99E-01	7,35E-01	1,00E+00	1,00E+00
Meta-clone 2779	4,00E-01	7,33E-01	4,00E-01	7,35E-01	1,00E+00	1,00E+00
Meta-clone 2112	4,00E-01	7,33E-01	4,00E-01	7,35E-01	1,00E+00	1,00E+00
Meta-clone 2551	4,00E-01	7,33E-01	4,00E-01	7,35E-01	1,00E+00	1,00E+00
Meta-clone 2584	4,00E-01	7,33E-01	4,00E-01	7,35E-01	1,00E+00	1,00E+00
Meta-clone 1209	4,00E-01	7,33E-01	4,00E-01	7,35E-01	1,00E+00	1,00E+00
Meta-clone 871	4,00E-01	7,33E-01	4,00E-01	7,35E-01	1,00E+00	1,00E+00
Meta-clone 3098	4,00E-01	7,33E-01	4,00E-01	7,35E-01	1,00E+00	1,00E+00
Meta-clone 994	4,00E-01	7,33E-01	4,00E-01	7,35E-01	1,00E+00	1,00E+00
Meta-clone 1463	4,00E-01	7,33E-01	4,00E-01	7,35E-01	1,00E+00	1,00E+00
Meta-clone 1669	4,00E-01	7,33E-01	4,00E-01	7,35E-01	1,00E+00	1,00E+00
Meta-clone 1107	4,01E-01	7,33E-01	4,01E-01	7,35E-01	1,00E+00	1,00E+00
Meta-clone 910	4,01E-01	7,33E-01	4,01E-01	7,35E-01	1,00E+00	1,00E+00
Meta-clone 2254	4,01E-01	7,33E-01	4,01E-01	7,35E-01	1,00E+00	1,00E+00
Meta-clone 1137	4,01E-01	7,33E-01	4,01E-01	7,35E-01	1,00E+00	1,00E+00
Meta-clone 313	4,01E-01	7,33E-01	4,01E-01	7,35E-01	1,00E+00	1,00E+00
Meta-clone 421	4,01E-01	7,33E-01	4,01E-01	7,35E-01	1,00E+00	1,00E+00
Meta-clone 584	4,01E-01	7,33E-01	4,01E-01	7,35E-01	1,00E+00	1,00E+00
Meta-clone 1400	4,01E-01	7,33E-01	4,01E-01	7,35E-01	1,00E+00	1,00E+00
Meta-clone 2109	4,02E-01	7,33E-01	4,02E-01	7,35E-01	1,00E+00	1,00E+00
Meta-clone 2432	4,02E-01	7,33E-01	4,02E-01	7,35E-01	1,00E+00	1,00E+00
Meta-clone 2912	4,02E-01	7,33E-01	4,02E-01	7,35E-01	1,00E+00	1,00E+00
Meta-clone 872	4,02E-01	7,33E-01	4,02E-01	7,35E-01	1,00E+00	1,00E+00
Meta-clone 2509	4,02E-01	7,33E-01	4,02E-01	7,35E-01	1,00E+00	1,00E+00
Meta-clone 1730	4,02E-01	7,33E-01	4,02E-01	7,35E-01	1,00E+00	1,00E+00
Meta-clone 2442	4,02E-01	7,33E-01	4,02E-01	7,35E-01	1,00E+00	1,00E+00
Meta-clone 1682	4,02E-01	7,33E-01	4,02E-01	7,35E-01	1,00E+00	1,00E+00
Meta-clone 548	4,02E-01	7,33E-01	4,02E-01	7,35E-01	1,00E+00	1,00E+00
Meta-clone 788	4,02E-01	7,33E-01	4,02E-01	7,35E-01	1,00E+00	1,00E+00
Meta-clone 1915	4,02E-01	7,33E-01	4,02E-01	7,35E-01	1,00E+00	1,00E+00
Meta-clone 2450	4,02E-01	7,33E-01	4,02E-01	7,35E-01	1,00E+00	1,00E+00
Meta-clone 1536	4,02E-01	7,33E-01	4,02E-01	7,35E-01	1,00E+00	1,00E+00
Meta-clone 1698	4,02E-01	7,33E-01	4,02E-01	7,35E-01	1,00E+00	1,00E+00
Meta-clone 2473	4,03E-01	7,33E-01	4,03E-01	7,35E-01	1,00E+00	1,00E+00
Meta-clone 1259	4,03E-01	7,33E-01	4,03E-01	7,35E-01	1,00E+00	1,00E+00
Meta-clone 1943	4,03E-01	7,33E-01	4,03E-01	7,35E-01	1,00E+00	1,00E+00
Meta-clone 2166	4,03E-01	7,33E-01	4,03E-01	7,35E-01	1,00E+00	1,00E+00
Meta-clone 2529	4,03E-01	7,33E-01	4,03E-01	7,35E-01	1,00E+00	1,00E+00
Meta-clone 675	4,03E-01	7,33E-01	4,03E-01	7,35E-01	1,00E+00	1,00E+00
Meta-clone 2447	4,03E-01	7,33E-01	4,03E-01	7,35E-01	1,00E+00	1,00E+00
Meta-clone 3105	4,03E-01	7,33E-01	4,03E-01	7,35E-01	1,00E+00	1,00E+00
Meta-clone 627	4,03E-01	7,33E-01	4,03E-01	7,35E-01	1,00E+00	1,00E+00
Meta-clone 1785	4,03E-01	7,33E-01	4,03E-01	7,35E-01	1,00E+00	1,00E+00
Meta-clone 657	4,03E-01	7,33E-01	4,03E-01	7,35E-01	1,00E+00	1,00E+00
Meta-clone 1902	4,03E-01	7,33E-01	4,03E-01	7,35E-01	1,00E+00	1,00E+00
Meta-clone 2338	4,03E-01	7,33E-01	4,03E-01	7,35E-01	1,00E+00	1,00E+00
Meta-clone 805	4,03E-01	7,33E-01	4,03E-01	7,35E-01	1,00E+00	1,00E+00
Meta-clone 2134	4,03E-01	7,33E-01	4,03E-01	7,35E-01	1,00E+00	1,00E+00
Meta-clone 1847	4,03E-01	7,33E-01	4,03E-01	7,35E-01	1,00E+00	1,00E+00
Meta-clone 1909	4,03E-01	7,33E-01	4,03E-01	7,35E-01	1,00E+00	1,00E+00
Meta-clone 478	4,03E-01	7,33E-01	4,03E-01	7,35E-01	1,00E+00	1,00E+00
Meta-clone 2662	4,04E-01	7,33E-01	4,04E-01	7,35E-01	1,00E+00	1,00E+00
Meta-clone 777	4,04E-01	7,33E-01	4,04E-01	7,35E-01	1,00E+00	1,00E+00
Meta-clone 1982	4,04E-01	7,33E-01	4,04E-01	7,35E-01	1,00E+00	1,00E+00
Meta-clone 1715	4,04E-01	7,33E-01	4,04E-01	7,35E-01	1,00E+00	1,00E+00
Meta-clone 2388	4,04E-01	7,33E-01	4,04E-01	7,35E-01	1,00E+00	1,00E+00
Meta-clone 1320	4,05E-01	7,33E-01	4,05E-01	7,35E-01	1,00E+00	1,00E+00
Meta-clone 1478	4,05E-01	7,33E-01	4,05E-01	7,35E-01	1,00E+00	1,00E+00
Meta-clone 1843	4,05E-01	7,33E-01	4,05E-01	7,35E-01	1,00E+00	1,00E+00
Meta-clone 905	4,05E-01	7,33E-01	4,05E-01	7,35E-01	1,00E+00	1,00E+00
Meta-clone 2596	4,05E-01	7,33E-01	4,05E-01	7,35E-01	1,00E+00	1,00E+00
Meta-clone 2557	4,05E-01	7,33E-01	4,05E-01	7,35E-01	1,00E+00	1,00E+00
Meta-clone 2318	4,05E-01	7,33E-01	4,05E-01	7,35E-01	1,00E+00	1,00E+00
Meta-clone 405	4,05E-01	7,33E-01	4,05E-01	7,35E-01	1,00E+00	1,00E+00
Meta-clone 280	4,05E-01	7,33E-01	4,05E-01	7,35E-01	1,00E+00	1,00E+00
Meta-clone 2167	4,06E-01	7,33E-01	4,06E-01	7,35E-01	1,00E+00	1,00E+00
Meta-clone 944	4,06E-01	7,33E-01	4,06E-01	7,35E-01	1,00E+00	1,00E+00
Meta-clone 523	4,06E-01	7,33E-01	4,06E-01	7,35E-01	1,00E+00	1,00E+00
Meta-clone 2446	4,06E-01	7,33E-01	4,06E-01	7,35E-01	1,00E+00	1,00E+00
Meta-clone 934	4,06E-01	7,33E-01	4,06E-01	7,35E-01	1,00E+00	1,00E+00
Meta-clone 246	4,06E-01	7,33E-01	4,06E-01	7,35E-01	1,00E+00	1,00E+00
Meta-clone 1640	4,06E-01	7,33E-01	4,06E-01	7,35E-01	1,00E+00	1,00E+00
Meta-clone 1211	4,06E-01	7,33E-01	4,06E-01	7,35E-01	1,00E+00	1,00E+00
Meta-clone 1504	4,07E-01	7,33E-01	4,07E-01	7,35E-01	1,00E+00	1,00E+00
Meta-clone 2439	4,07E-01	7,33E-01	4,07E-01	7,35E-01	1,00E+00	1,00E+00
Meta-clone 1710	4,07E-01	7,33E-01	4,07E-01	7,35E-01	1,00E+00	1,00E+00
Meta-clone 1981	4,07E-01	7,33E-01	4,07E-01	7,35E-01	1,00E+00	1,00E+00
Meta-clone 2414	4,07E-01	7,33E-01	4,07E-01	7,35E-01	1,00E+00	1,00E+00
Meta-clone 987	4,07E-01	7,33E-01	4,07E-01	7,35E-01	1,00E+00	1,00E+00
Meta-clone 2512	4,07E-01	7,33E-01	4,07E-01	7,35E-01	1,00E+00	1,00E+00
Meta-clone 3085	4,07E-01	7,33E-01	4,07E-01	7,35E-01	1,00E+00	1,00E+00
Meta-clone 2362	4,07E-01	7,33E-01	4,07E-01	7,35E-01	1,00E+00	1,00E+00
Meta-clone 750	4,07E-01	7,33E-01	4,07E-01	7,35E-01	1,00E+00	1,00E+00
Meta-clone 2427	4,07E-01	7,33E-01	4,07E-01	7,35E-01	1,00E+00	1,00E+00
Meta-clone 1935	4,08E-01	7,33E-01	4,08E-01	7,35E-01	1,00E+00	1,00E+00
Meta-clone 2252	4,08E-01	7,33E-01	4,08E-01	7,35E-01	1,00E+00	1,00E+00
Meta-clone 2464	4,08E-01	7,33E-01	4,08E-01	7,35E-01	1,00E+00	1,00E+00
Meta-clone 1558	4,08E-01	7,33E-01	4,08E-01	7,35E-01	1,00E+00	1,00E+00
Meta-clone 724	4,08E-01	7,33E-01	4,08E-01	7,35E-01	1,00E+00	1,00E+00
Meta-clone 2773	4,08E-01	7,33E-01	4,08E-01	7,35E-01	1,00E+00	1,00E+00
Meta-clone 1360	4,08E-01	7,33E-01	4,08E-01	7,35E-01	1,00E+00	1,00E+00
Meta-clone 2351	4,08E-01	7,33E-01	4,08E-01	7,35E-01	1,00E+00	1,00E+00
Meta-clone 976	4,08E-01	7,33E-01	4,08E-01	7,35E-01	1,00E+00	1,00E+00
Meta-clone 1384	4,08E-01	7,33E-01	4,08E-01	7,35E-01	1,00E+00	1,00E+00
Meta-clone 1702	4,08E-01	7,33E-01	4,08E-01	7,35E-01	1,00E+00	1,00E+00
Meta-clone 1835	4,08E-01	7,33E-01	4,08E-01	7,35E-01	1,00E+00	1,00E+00
Meta-clone 2658	4,08E-01	7,33E-01	4,08E-01	7,35E-01	1,00E+00	1,00E+00
Meta-clone 2458	4,08E-01	7,33E-01	4,08E-01	7,35E-01	1,00E+00	1,00E+00
Meta-clone 511	4,08E-01	7,33E-01	4,08E-01	7,35E-01	1,00E+00	1,00E+00
Meta-clone 1046	4,08E-01	7,33E-01	4,08E-01	7,35E-01	1,00E+00	1,00E+00
Meta-clone 1023	4,08E-01	7,33E-01	4,08E-01	7,35E-01	1,00E+00	1,00E+00
Meta-clone 2799	4,08E-01	7,33E-01	4,08E-01	7,35E-01	1,00E+00	1,00E+00
Meta-clone 3094	4,08E-01	7,33E-01	4,08E-01	7,35E-01	1,00E+00	1,00E+00
Meta-clone 561	4,08E-01	7,33E-01	4,08E-01	7,35E-01	1,00E+00	1,00E+00
Meta-clone 774	4,08E-01	7,33E-01	4,08E-01	7,35E-01	1,00E+00	1,00E+00
Meta-clone 1601	4,08E-01	7,33E-01	4,08E-01	7,35E-01	1,00E+00	1,00E+00
Meta-clone 1430	4,08E-01	7,33E-01	4,08E-01	7,35E-01	1,00E+00	1,00E+00
Meta-clone 1560	4,08E-01	7,33E-01	4,08E-01	7,35E-01	1,00E+00	1,00E+00
Meta-clone 2587	4,09E-01	7,33E-01	4,09E-01	7,35E-01	1,00E+00	1,00E+00
Meta-clone 571	4,09E-01	7,33E-01	4,09E-01	7,35E-01	1,00E+00	1,00E+00
Meta-clone 1381	4,09E-01	7,33E-01	4,09E-01	7,35E-01	1,00E+00	1,00E+00
Meta-clone 1447	4,09E-01	7,33E-01	4,09E-01	7,35E-01	1,00E+00	1,00E+00
Meta-clone 2591	4,09E-01	7,33E-01	4,09E-01	7,35E-01	1,00E+00	1,00E+00
Meta-clone 287	4,09E-01	7,33E-01	4,09E-01	7,35E-01	1,00E+00	1,00E+00
Meta-clone 2788	4,10E-01	7,33E-01	4,10E-01	7,35E-01	1,00E+00	1,00E+00
Meta-clone 394	4,10E-01	7,33E-01	4,10E-01	7,35E-01	1,00E+00	1,00E+00
Meta-clone 424	4,10E-01	7,33E-01	4,10E-01	7,35E-01	1,00E+00	1,00E+00
Meta-clone 922	4,10E-01	7,33E-01	4,10E-01	7,35E-01	1,00E+00	1,00E+00
Meta-clone 98	4,10E-01	7,33E-01	4,10E-01	7,35E-01	1,00E+00	1,00E+00
Meta-clone 1830	4,10E-01	7,33E-01	4,10E-01	7,35E-01	1,00E+00	1,00E+00
Meta-clone 2210	4,10E-01	7,33E-01	4,10E-01	7,35E-01	1,00E+00	1,00E+00
Meta-clone 1132	4,10E-01	7,33E-01	4,10E-01	7,35E-01	1,00E+00	1,00E+00
Meta-clone 3130	4,10E-01	7,33E-01	4,10E-01	7,35E-01	1,00E+00	1,00E+00
Meta-clone 2138	4,10E-01	7,33E-01	4,10E-01	7,35E-01	1,00E+00	1,00E+00
Meta-clone 2272	4,11E-01	7,33E-01	4,11E-01	7,35E-01	1,00E+00	1,00E+00
Meta-clone 1094	4,11E-01	7,33E-01	4,11E-01	7,35E-01	1,00E+00	1,00E+00
Meta-clone 704	4,11E-01	7,33E-01	4,11E-01	7,35E-01	1,00E+00	1,00E+00
Meta-clone 1550	4,11E-01	7,33E-01	4,11E-01	7,35E-01	1,00E+00	1,00E+00
Meta-clone 1236	4,11E-01	7,33E-01	4,11E-01	7,35E-01	1,00E+00	1,00E+00
Meta-clone 1701	4,11E-01	7,33E-01	4,11E-01	7,35E-01	1,00E+00	1,00E+00
Meta-clone 745	4,11E-01	7,33E-01	4,11E-01	7,35E-01	1,00E+00	1,00E+00
Meta-clone 1793	4,11E-01	7,33E-01	4,11E-01	7,35E-01	1,00E+00	1,00E+00
Meta-clone 903	4,11E-01	7,33E-01	4,11E-01	7,35E-01	1,00E+00	1,00E+00
Meta-clone 508	4,11E-01	7,33E-01	4,11E-01	7,35E-01	1,00E+00	1,00E+00
Meta-clone 856	4,12E-01	7,33E-01	4,12E-01	7,35E-01	1,00E+00	1,00E+00
Meta-clone 1005	4,12E-01	7,33E-01	4,12E-01	7,35E-01	1,00E+00	1,00E+00
Meta-clone 1629	4,12E-01	7,33E-01	4,12E-01	7,35E-01	1,00E+00	1,00E+00
Meta-clone 2482	4,12E-01	7,33E-01	4,12E-01	7,35E-01	1,00E+00	1,00E+00
Meta-clone 1568	4,12E-01	7,33E-01	4,12E-01	7,35E-01	1,00E+00	1,00E+00
Meta-clone 2215	4,12E-01	7,33E-01	4,12E-01	7,35E-01	1,00E+00	1,00E+00
Meta-clone 3145	4,12E-01	7,33E-01	4,12E-01	7,35E-01	1,00E+00	1,00E+00
Meta-clone 595	4,12E-01	7,33E-01	4,12E-01	7,35E-01	1,00E+00	1,00E+00
Meta-clone 525	4,12E-01	7,33E-01	4,12E-01	7,35E-01	1,00E+00	1,00E+00
Meta-clone 936	4,12E-01	7,33E-01	4,12E-01	7,35E-01	1,00E+00	1,00E+00
Meta-clone 2359	4,12E-01	7,33E-01	4,12E-01	7,35E-01	1,00E+00	1,00E+00
Meta-clone 591	4,12E-01	7,33E-01	4,12E-01	7,35E-01	1,00E+00	1,00E+00
Meta-clone 317	4,12E-01	7,33E-01	4,12E-01	7,35E-01	1,00E+00	1,00E+00
Meta-clone 2729	4,12E-01	7,33E-01	4,12E-01	7,35E-01	1,00E+00	1,00E+00
Meta-clone 880	4,12E-01	7,33E-01	4,12E-01	7,35E-01	1,00E+00	1,00E+00
Meta-clone 2394	4,13E-01	7,33E-01	4,13E-01	7,35E-01	1,00E+00	1,00E+00
Meta-clone 1852	4,13E-01	7,33E-01	4,13E-01	7,35E-01	1,00E+00	1,00E+00
Meta-clone 717	4,13E-01	7,33E-01	4,13E-01	7,35E-01	1,00E+00	1,00E+00
Meta-clone 1118	4,13E-01	7,33E-01	4,13E-01	7,35E-01	1,00E+00	1,00E+00
Meta-clone 3047	4,13E-01	7,33E-01	4,13E-01	7,35E-01	1,00E+00	1,00E+00
Meta-clone 828	4,13E-01	7,33E-01	4,13E-01	7,35E-01	1,00E+00	1,00E+00
Meta-clone 1805	4,13E-01	7,33E-01	4,13E-01	7,35E-01	1,00E+00	1,00E+00
Meta-clone 1265	4,13E-01	7,33E-01	4,13E-01	7,35E-01	1,00E+00	1,00E+00
Meta-clone 1260	4,13E-01	7,33E-01	4,13E-01	7,35E-01	1,00E+00	1,00E+00
Meta-clone 2499	4,13E-01	7,33E-01	4,13E-01	7,35E-01	1,00E+00	1,00E+00
Meta-clone 2782	4,13E-01	7,33E-01	4,13E-01	7,35E-01	1,00E+00	1,00E+00
Meta-clone 2197	4,13E-01	7,33E-01	4,13E-01	7,35E-01	1,00E+00	1,00E+00
Meta-clone 948	4,13E-01	7,33E-01	4,13E-01	7,35E-01	1,00E+00	1,00E+00
Meta-clone 2329	4,13E-01	7,33E-01	4,13E-01	7,35E-01	1,00E+00	1,00E+00
Meta-clone 426	4,14E-01	7,33E-01	4,14E-01	7,35E-01	1,00E+00	1,00E+00
Meta-clone 540	4,14E-01	7,33E-01	4,14E-01	7,35E-01	1,00E+00	1,00E+00
Meta-clone 2568	4,14E-01	7,33E-01	4,14E-01	7,35E-01	1,00E+00	1,00E+00
Meta-clone 1126	4,14E-01	7,33E-01	4,14E-01	7,35E-01	1,00E+00	1,00E+00
Meta-clone 810	4,14E-01	7,33E-01	4,14E-01	7,35E-01	1,00E+00	1,00E+00
Meta-clone 1205	4,14E-01	7,33E-01	4,14E-01	7,35E-01	1,00E+00	1,00E+00
Meta-clone 2678	4,14E-01	7,33E-01	4,14E-01	7,35E-01	1,00E+00	1,00E+00
Meta-clone 732	4,14E-01	7,33E-01	4,14E-01	7,35E-01	1,00E+00	1,00E+00
Meta-clone 1295	4,14E-01	7,33E-01	4,14E-01	7,35E-01	1,00E+00	1,00E+00
Meta-clone 2158	4,15E-01	7,33E-01	4,15E-01	7,35E-01	1,00E+00	1,00E+00
Meta-clone 2342	4,15E-01	7,33E-01	4,15E-01	7,35E-01	1,00E+00	1,00E+00
Meta-clone 806	4,15E-01	7,33E-01	4,15E-01	7,35E-01	1,00E+00	1,00E+00
Meta-clone 238	4,15E-01	7,33E-01	4,15E-01	7,35E-01	1,00E+00	1,00E+00
Meta-clone 2280	4,15E-01	7,33E-01	4,15E-01	7,35E-01	1,00E+00	1,00E+00
Meta-clone 2643	4,15E-01	7,33E-01	4,15E-01	7,35E-01	1,00E+00	1,00E+00
Meta-clone 2570	4,15E-01	7,33E-01	4,15E-01	7,35E-01	1,00E+00	1,00E+00
Meta-clone 1127	4,15E-01	7,33E-01	4,15E-01	7,35E-01	1,00E+00	1,00E+00
Meta-clone 2604	4,15E-01	7,33E-01	4,15E-01	7,35E-01	1,00E+00	1,00E+00
Meta-clone 2940	4,15E-01	7,33E-01	4,15E-01	7,35E-01	1,00E+00	1,00E+00
Meta-clone 2353	4,15E-01	7,33E-01	4,15E-01	7,35E-01	1,00E+00	1,00E+00
Meta-clone 870	4,15E-01	7,33E-01	4,15E-01	7,35E-01	1,00E+00	1,00E+00
Meta-clone 528	4,16E-01	7,33E-01	4,16E-01	7,35E-01	1,00E+00	1,00E+00
Meta-clone 1292	4,16E-01	7,33E-01	4,16E-01	7,35E-01	1,00E+00	1,00E+00
Meta-clone 2182	4,16E-01	7,33E-01	4,16E-01	7,35E-01	1,00E+00	1,00E+00
Meta-clone 2256	4,16E-01	7,33E-01	4,16E-01	7,35E-01	1,00E+00	1,00E+00
Meta-clone 2816	4,16E-01	7,33E-01	4,16E-01	7,35E-01	1,00E+00	1,00E+00
Meta-clone 1888	4,16E-01	7,33E-01	4,16E-01	7,35E-01	1,00E+00	1,00E+00
Meta-clone 668	4,16E-01	7,33E-01	4,16E-01	7,35E-01	1,00E+00	1,00E+00
Meta-clone 2565	4,16E-01	7,33E-01	4,16E-01	7,35E-01	1,00E+00	1,00E+00
Meta-clone 624	4,16E-01	7,33E-01	4,16E-01	7,35E-01	1,00E+00	1,00E+00
Meta-clone 930	4,16E-01	7,33E-01	4,16E-01	7,35E-01	1,00E+00	1,00E+00
Meta-clone 1586	4,16E-01	7,33E-01	4,16E-01	7,35E-01	1,00E+00	1,00E+00
Meta-clone 1257	4,16E-01	7,33E-01	4,16E-01	7,35E-01	1,00E+00	1,00E+00
Meta-clone 2178	4,17E-01	7,33E-01	4,17E-01	7,35E-01	1,00E+00	1,00E+00
Meta-clone 1961	4,17E-01	7,33E-01	4,17E-01	7,35E-01	1,00E+00	1,00E+00
Meta-clone 2049	4,17E-01	7,33E-01	4,17E-01	7,35E-01	1,00E+00	1,00E+00
Meta-clone 3063	4,17E-01	7,33E-01	4,17E-01	7,35E-01	1,00E+00	1,00E+00
Meta-clone 956	4,17E-01	7,33E-01	4,17E-01	7,35E-01	1,00E+00	1,00E+00
Meta-clone 1605	4,17E-01	7,33E-01	4,17E-01	7,35E-01	1,00E+00	1,00E+00
Meta-clone 2142	4,17E-01	7,33E-01	4,17E-01	7,35E-01	1,00E+00	1,00E+00
Meta-clone 2953	4,17E-01	7,33E-01	4,17E-01	7,35E-01	1,00E+00	1,00E+00
Meta-clone 2257	4,17E-01	7,33E-01	4,17E-01	7,35E-01	1,00E+00	1,00E+00
Meta-clone 2533	4,17E-01	7,33E-01	4,17E-01	7,35E-01	1,00E+00	1,00E+00
Meta-clone 1562	4,17E-01	7,33E-01	4,17E-01	7,35E-01	1,00E+00	1,00E+00
Meta-clone 646	4,17E-01	7,33E-01	4,17E-01	7,35E-01	1,00E+00	1,00E+00
Meta-clone 361	4,17E-01	7,33E-01	4,17E-01	7,35E-01	1,00E+00	1,00E+00
Meta-clone 2805	4,17E-01	7,33E-01	4,17E-01	7,35E-01	1,00E+00	1,00E+00
Meta-clone 262	4,17E-01	7,33E-01	4,17E-01	7,35E-01	1,00E+00	1,00E+00
Meta-clone 3079	4,17E-01	7,33E-01	4,17E-01	7,35E-01	1,00E+00	1,00E+00
Meta-clone 1897	4,17E-01	7,33E-01	4,17E-01	7,35E-01	1,00E+00	1,00E+00
Meta-clone 2992	4,17E-01	7,33E-01	4,17E-01	7,35E-01	1,00E+00	1,00E+00
Meta-clone 950	4,17E-01	7,33E-01	4,17E-01	7,35E-01	1,00E+00	1,00E+00
Meta-clone 2399	4,17E-01	7,33E-01	4,17E-01	7,35E-01	1,00E+00	1,00E+00
Meta-clone 897	4,17E-01	7,33E-01	4,17E-01	7,35E-01	1,00E+00	1,00E+00
Meta-clone 970	4,17E-01	7,33E-01	4,17E-01	7,35E-01	1,00E+00	1,00E+00
Meta-clone 1041	4,18E-01	7,33E-01	4,18E-01	7,35E-01	1,00E+00	1,00E+00
Meta-clone 2971	4,18E-01	7,33E-01	4,18E-01	7,35E-01	1,00E+00	1,00E+00
Meta-clone 2668	4,18E-01	7,33E-01	4,18E-01	7,35E-01	1,00E+00	1,00E+00
Meta-clone 2700	4,18E-01	7,33E-01	4,18E-01	7,35E-01	1,00E+00	1,00E+00
Meta-clone 1791	4,18E-01	7,33E-01	4,18E-01	7,35E-01	1,00E+00	1,00E+00
Meta-clone 2050	4,18E-01	7,33E-01	4,18E-01	7,35E-01	1,00E+00	1,00E+00
Meta-clone 2371	4,18E-01	7,33E-01	4,18E-01	7,35E-01	1,00E+00	1,00E+00
Meta-clone 2598	4,18E-01	7,33E-01	4,18E-01	7,35E-01	1,00E+00	1,00E+00
Meta-clone 1253	4,18E-01	7,33E-01	4,18E-01	7,35E-01	1,00E+00	1,00E+00
Meta-clone 1911	4,18E-01	7,33E-01	4,18E-01	7,35E-01	1,00E+00	1,00E+00
Meta-clone 1733	4,18E-01	7,33E-01	4,18E-01	7,35E-01	1,00E+00	1,00E+00
Meta-clone 2392	4,18E-01	7,33E-01	4,18E-01	7,35E-01	1,00E+00	1,00E+00
Meta-clone 537	4,18E-01	7,33E-01	4,18E-01	7,35E-01	1,00E+00	1,00E+00
Meta-clone 249	4,18E-01	7,33E-01	4,18E-01	7,35E-01	1,00E+00	1,00E+00
Meta-clone 589	4,19E-01	7,33E-01	4,19E-01	7,35E-01	1,00E+00	1,00E+00
Meta-clone 834	4,19E-01	7,33E-01	4,19E-01	7,35E-01	1,00E+00	1,00E+00
Meta-clone 1033	4,19E-01	7,33E-01	4,19E-01	7,35E-01	1,00E+00	1,00E+00
Meta-clone 1267	4,19E-01	7,33E-01	4,19E-01	7,35E-01	1,00E+00	1,00E+00
Meta-clone 1191	4,19E-01	7,33E-01	4,19E-01	7,35E-01	1,00E+00	1,00E+00
Meta-clone 1332	4,19E-01	7,33E-01	4,19E-01	7,35E-01	1,00E+00	1,00E+00
Meta-clone 1761	4,19E-01	7,33E-01	4,19E-01	7,35E-01	1,00E+00	1,00E+00
Meta-clone 1883	4,19E-01	7,33E-01	4,19E-01	7,35E-01	1,00E+00	1,00E+00
Meta-clone 3075	4,19E-01	7,33E-01	4,19E-01	7,35E-01	1,00E+00	1,00E+00
Meta-clone 1670	4,19E-01	7,33E-01	4,19E-01	7,35E-01	1,00E+00	1,00E+00
Meta-clone 1261	4,20E-01	7,33E-01	4,20E-01	7,35E-01	1,00E+00	1,00E+00
Meta-clone 990	4,20E-01	7,33E-01	4,20E-01	7,35E-01	1,00E+00	1,00E+00
Meta-clone 1475	4,20E-01	7,33E-01	4,20E-01	7,35E-01	1,00E+00	1,00E+00
Meta-clone 1758	4,20E-01	7,33E-01	4,20E-01	7,35E-01	1,00E+00	1,00E+00
Meta-clone 2485	4,20E-01	7,33E-01	4,20E-01	7,35E-01	1,00E+00	1,00E+00
Meta-clone 1999	4,20E-01	7,33E-01	4,20E-01	7,35E-01	1,00E+00	1,00E+00
Meta-clone 2114	4,20E-01	7,33E-01	4,20E-01	7,35E-01	1,00E+00	1,00E+00
Meta-clone 2993	4,20E-01	7,33E-01	4,20E-01	7,35E-01	1,00E+00	1,00E+00
Meta-clone 1597	4,20E-01	7,33E-01	4,20E-01	7,35E-01	1,00E+00	1,00E+00
Meta-clone 2192	4,20E-01	7,33E-01	4,20E-01	7,35E-01	1,00E+00	1,00E+00
Meta-clone 1716	4,20E-01	7,33E-01	4,20E-01	7,35E-01	1,00E+00	1,00E+00
Meta-clone 2474	4,20E-01	7,33E-01	4,20E-01	7,35E-01	1,00E+00	1,00E+00
Meta-clone 2086	4,21E-01	7,33E-01	4,21E-01	7,35E-01	1,00E+00	1,00E+00
Meta-clone 2706	4,21E-01	7,33E-01	4,21E-01	7,35E-01	1,00E+00	1,00E+00
Meta-clone 1453	4,21E-01	7,33E-01	4,21E-01	7,35E-01	1,00E+00	1,00E+00
Meta-clone 2198	4,21E-01	7,33E-01	4,21E-01	7,35E-01	1,00E+00	1,00E+00
Meta-clone 902	4,21E-01	7,33E-01	4,21E-01	7,35E-01	1,00E+00	1,00E+00
Meta-clone 601	4,21E-01	7,33E-01	4,21E-01	7,35E-01	1,00E+00	1,00E+00
Meta-clone 3011	4,21E-01	7,33E-01	4,21E-01	7,35E-01	1,00E+00	1,00E+00
Meta-clone 1842	4,21E-01	7,33E-01	4,21E-01	7,35E-01	1,00E+00	1,00E+00
Meta-clone 524	4,21E-01	7,33E-01	4,21E-01	7,35E-01	1,00E+00	1,00E+00
Meta-clone 576	4,22E-01	7,33E-01	4,22E-01	7,35E-01	1,00E+00	1,00E+00
Meta-clone 3123	4,22E-01	7,33E-01	4,22E-01	7,35E-01	1,00E+00	1,00E+00
Meta-clone 680	4,22E-01	7,33E-01	4,22E-01	7,35E-01	1,00E+00	1,00E+00
Meta-clone 1404	4,22E-01	7,33E-01	4,22E-01	7,35E-01	1,00E+00	1,00E+00
Meta-clone 2973	4,22E-01	7,33E-01	4,22E-01	7,35E-01	1,00E+00	1,00E+00
Meta-clone 763	4,22E-01	7,33E-01	4,22E-01	7,35E-01	1,00E+00	1,00E+00
Meta-clone 938	4,22E-01	7,33E-01	4,22E-01	7,35E-01	1,00E+00	1,00E+00
Meta-clone 1848	4,22E-01	7,33E-01	4,22E-01	7,35E-01	1,00E+00	1,00E+00
Meta-clone 1901	4,22E-01	7,33E-01	4,22E-01	7,35E-01	1,00E+00	1,00E+00
Meta-clone 2851	4,22E-01	7,33E-01	4,22E-01	7,35E-01	1,00E+00	1,00E+00
Meta-clone 833	4,22E-01	7,33E-01	4,22E-01	7,35E-01	1,00E+00	1,00E+00
Meta-clone 1281	4,22E-01	7,33E-01	4,22E-01	7,35E-01	1,00E+00	1,00E+00
Meta-clone 2298	4,22E-01	7,33E-01	4,22E-01	7,35E-01	1,00E+00	1,00E+00
Meta-clone 1183	4,22E-01	7,33E-01	4,22E-01	7,35E-01	1,00E+00	1,00E+00
Meta-clone 1072	4,22E-01	7,33E-01	4,22E-01	7,35E-01	1,00E+00	1,00E+00
Meta-clone 2798	4,23E-01	7,33E-01	4,23E-01	7,35E-01	1,00E+00	1,00E+00
Meta-clone 1537	4,23E-01	7,33E-01	4,23E-01	7,35E-01	1,00E+00	1,00E+00
Meta-clone 1278	4,23E-01	7,33E-01	4,23E-01	7,35E-01	1,00E+00	1,00E+00
Meta-clone 1243	4,23E-01	7,33E-01	4,23E-01	7,35E-01	1,00E+00	1,00E+00
Meta-clone 1861	4,23E-01	7,33E-01	4,23E-01	7,35E-01	1,00E+00	1,00E+00
Meta-clone 1263	4,23E-01	7,33E-01	4,23E-01	7,35E-01	1,00E+00	1,00E+00
Meta-clone 1966	4,23E-01	7,33E-01	4,23E-01	7,35E-01	1,00E+00	1,00E+00
Meta-clone 438	4,24E-01	7,33E-01	4,24E-01	7,35E-01	1,00E+00	1,00E+00
Meta-clone 795	4,24E-01	7,33E-01	4,24E-01	7,35E-01	1,00E+00	1,00E+00
Meta-clone 919	4,24E-01	7,33E-01	4,24E-01	7,35E-01	1,00E+00	1,00E+00
Meta-clone 519	4,24E-01	7,33E-01	4,24E-01	7,35E-01	1,00E+00	1,00E+00
Meta-clone 2003	4,24E-01	7,33E-01	4,24E-01	7,35E-01	1,00E+00	1,00E+00
Meta-clone 618	4,24E-01	7,33E-01	4,24E-01	7,35E-01	1,00E+00	1,00E+00
Meta-clone 2275	4,24E-01	7,33E-01	4,24E-01	7,35E-01	1,00E+00	1,00E+00
Meta-clone 1914	4,24E-01	7,33E-01	4,24E-01	7,35E-01	1,00E+00	1,00E+00
Meta-clone 1969	4,24E-01	7,33E-01	4,24E-01	7,35E-01	1,00E+00	1,00E+00
Meta-clone 2334	4,24E-01	7,33E-01	4,24E-01	7,35E-01	1,00E+00	1,00E+00
Meta-clone 1487	4,24E-01	7,33E-01	4,24E-01	7,35E-01	1,00E+00	1,00E+00
Meta-clone 1427	4,24E-01	7,33E-01	4,24E-01	7,35E-01	1,00E+00	1,00E+00
Meta-clone 2500	4,25E-01	7,33E-01	4,25E-01	7,35E-01	1,00E+00	1,00E+00
Meta-clone 596	4,25E-01	7,33E-01	4,25E-01	7,35E-01	1,00E+00	1,00E+00
Meta-clone 1199	4,25E-01	7,33E-01	4,25E-01	7,35E-01	1,00E+00	1,00E+00
Meta-clone 1469	4,25E-01	7,33E-01	4,25E-01	7,35E-01	1,00E+00	1,00E+00
Meta-clone 1818	4,25E-01	7,33E-01	4,25E-01	7,35E-01	1,00E+00	1,00E+00
Meta-clone 3081	4,25E-01	7,33E-01	4,25E-01	7,35E-01	1,00E+00	1,00E+00
Meta-clone 1783	4,25E-01	7,33E-01	4,25E-01	7,35E-01	1,00E+00	1,00E+00
Meta-clone 2688	4,25E-01	7,33E-01	4,25E-01	7,35E-01	1,00E+00	1,00E+00
Meta-clone 583	4,25E-01	7,33E-01	4,25E-01	7,35E-01	1,00E+00	1,00E+00
Meta-clone 793	4,25E-01	7,33E-01	4,25E-01	7,35E-01	1,00E+00	1,00E+00
Meta-clone 2721	4,25E-01	7,33E-01	4,25E-01	7,35E-01	1,00E+00	1,00E+00
Meta-clone 2748	4,25E-01	7,33E-01	4,25E-01	7,35E-01	1,00E+00	1,00E+00
Meta-clone 2292	4,25E-01	7,33E-01	4,25E-01	7,35E-01	1,00E+00	1,00E+00
Meta-clone 854	4,26E-01	7,33E-01	4,26E-01	7,35E-01	1,00E+00	1,00E+00
Meta-clone 3013	4,26E-01	7,33E-01	4,26E-01	7,35E-01	1,00E+00	1,00E+00
Meta-clone 1804	4,26E-01	7,33E-01	4,26E-01	7,35E-01	1,00E+00	1,00E+00
Meta-clone 2310	4,26E-01	7,33E-01	4,26E-01	7,35E-01	1,00E+00	1,00E+00
Meta-clone 2249	4,26E-01	7,33E-01	4,26E-01	7,35E-01	1,00E+00	1,00E+00
Meta-clone 1159	4,26E-01	7,33E-01	4,26E-01	7,35E-01	1,00E+00	1,00E+00
Meta-clone 2873	4,26E-01	7,33E-01	4,26E-01	7,35E-01	1,00E+00	1,00E+00
Meta-clone 2566	4,27E-01	7,33E-01	4,27E-01	7,35E-01	1,00E+00	1,00E+00
Meta-clone 2681	4,27E-01	7,33E-01	4,27E-01	7,35E-01	1,00E+00	1,00E+00
Meta-clone 782	4,27E-01	7,33E-01	4,27E-01	7,35E-01	1,00E+00	1,00E+00
Meta-clone 937	4,27E-01	7,33E-01	4,27E-01	7,35E-01	1,00E+00	1,00E+00
Meta-clone 1426	4,27E-01	7,33E-01	4,27E-01	7,35E-01	1,00E+00	1,00E+00
Meta-clone 472	4,27E-01	7,33E-01	4,27E-01	7,35E-01	1,00E+00	1,00E+00
Meta-clone 2965	4,27E-01	7,33E-01	4,27E-01	7,35E-01	1,00E+00	1,00E+00
Meta-clone 1886	4,27E-01	7,33E-01	4,27E-01	7,35E-01	1,00E+00	1,00E+00
Meta-clone 1102	4,27E-01	7,33E-01	4,27E-01	7,35E-01	1,00E+00	1,00E+00
Meta-clone 2074	4,27E-01	7,33E-01	4,27E-01	7,35E-01	1,00E+00	1,00E+00
Meta-clone 2279	4,28E-01	7,33E-01	4,28E-01	7,35E-01	1,00E+00	1,00E+00
Meta-clone 3142	4,28E-01	7,33E-01	4,28E-01	7,35E-01	1,00E+00	1,00E+00
Meta-clone 2588	4,28E-01	7,33E-01	4,28E-01	7,35E-01	1,00E+00	1,00E+00
Meta-clone 506	4,28E-01	7,33E-01	4,28E-01	7,35E-01	1,00E+00	1,00E+00
Meta-clone 3032	4,28E-01	7,33E-01	4,28E-01	7,35E-01	1,00E+00	1,00E+00
Meta-clone 1363	4,28E-01	7,33E-01	4,28E-01	7,35E-01	1,00E+00	1,00E+00
Meta-clone 2062	4,28E-01	7,33E-01	4,28E-01	7,35E-01	1,00E+00	1,00E+00
Meta-clone 2095	4,28E-01	7,33E-01	4,28E-01	7,35E-01	1,00E+00	1,00E+00
Meta-clone 2457	4,28E-01	7,33E-01	4,28E-01	7,35E-01	1,00E+00	1,00E+00
Meta-clone 1125	4,28E-01	7,33E-01	4,28E-01	7,35E-01	1,00E+00	1,00E+00
Meta-clone 1880	4,28E-01	7,33E-01	4,28E-01	7,35E-01	1,00E+00	1,00E+00
Meta-clone 904	4,28E-01	7,33E-01	4,28E-01	7,35E-01	1,00E+00	1,00E+00
Meta-clone 3096	4,28E-01	7,33E-01	4,28E-01	7,35E-01	1,00E+00	1,00E+00
Meta-clone 1029	4,29E-01	7,33E-01	4,29E-01	7,35E-01	1,00E+00	1,00E+00
Meta-clone 1658	4,29E-01	7,33E-01	4,29E-01	7,35E-01	1,00E+00	1,00E+00
Meta-clone 2203	4,29E-01	7,33E-01	4,29E-01	7,35E-01	1,00E+00	1,00E+00
Meta-clone 2455	4,29E-01	7,33E-01	4,29E-01	7,35E-01	1,00E+00	1,00E+00
Meta-clone 2543	4,29E-01	7,33E-01	4,29E-01	7,35E-01	1,00E+00	1,00E+00
Meta-clone 734	4,29E-01	7,33E-01	4,29E-01	7,35E-01	1,00E+00	1,00E+00
Meta-clone 1160	4,29E-01	7,33E-01	4,29E-01	7,35E-01	1,00E+00	1,00E+00
Meta-clone 1729	4,29E-01	7,33E-01	4,29E-01	7,35E-01	1,00E+00	1,00E+00
Meta-clone 1811	4,29E-01	7,33E-01	4,29E-01	7,35E-01	1,00E+00	1,00E+00
Meta-clone 2656	4,29E-01	7,33E-01	4,29E-01	7,35E-01	1,00E+00	1,00E+00
Meta-clone 2926	4,29E-01	7,33E-01	4,29E-01	7,35E-01	1,00E+00	1,00E+00
Meta-clone 1284	4,29E-01	7,33E-01	4,29E-01	7,35E-01	1,00E+00	1,00E+00
Meta-clone 2283	4,29E-01	7,33E-01	4,29E-01	7,35E-01	1,00E+00	1,00E+00
Meta-clone 1231	4,29E-01	7,33E-01	4,29E-01	7,35E-01	1,00E+00	1,00E+00
Meta-clone 1872	4,30E-01	7,33E-01	4,30E-01	7,35E-01	1,00E+00	1,00E+00
Meta-clone 1769	4,30E-01	7,33E-01	4,30E-01	7,35E-01	1,00E+00	1,00E+00
Meta-clone 2661	4,30E-01	7,33E-01	4,30E-01	7,35E-01	1,00E+00	1,00E+00
Meta-clone 673	4,30E-01	7,33E-01	4,30E-01	7,35E-01	1,00E+00	1,00E+00
Meta-clone 1285	4,30E-01	7,33E-01	4,30E-01	7,35E-01	1,00E+00	1,00E+00
Meta-clone 1411	4,30E-01	7,33E-01	4,30E-01	7,35E-01	1,00E+00	1,00E+00
Meta-clone 2906	4,30E-01	7,33E-01	4,30E-01	7,35E-01	1,00E+00	1,00E+00
Meta-clone 1541	4,31E-01	7,33E-01	4,31E-01	7,35E-01	1,00E+00	1,00E+00
Meta-clone 1254	4,31E-01	7,33E-01	4,31E-01	7,35E-01	1,00E+00	1,00E+00
Meta-clone 1444	4,31E-01	7,33E-01	4,31E-01	7,35E-01	1,00E+00	1,00E+00
Meta-clone 1012	4,31E-01	7,33E-01	4,31E-01	7,35E-01	1,00E+00	1,00E+00
Meta-clone 1283	4,31E-01	7,33E-01	4,31E-01	7,35E-01	1,00E+00	1,00E+00
Meta-clone 1650	4,31E-01	7,33E-01	4,31E-01	7,35E-01	1,00E+00	1,00E+00
Meta-clone 1585	4,31E-01	7,33E-01	4,31E-01	7,35E-01	1,00E+00	1,00E+00
Meta-clone 842	4,31E-01	7,33E-01	4,31E-01	7,35E-01	1,00E+00	1,00E+00
Meta-clone 207	4,31E-01	7,33E-01	4,31E-01	7,35E-01	1,00E+00	1,00E+00
Meta-clone 1995	4,31E-01	7,33E-01	4,31E-01	7,35E-01	1,00E+00	1,00E+00
Meta-clone 2849	4,32E-01	7,33E-01	4,32E-01	7,35E-01	1,00E+00	1,00E+00
Meta-clone 951	4,32E-01	7,33E-01	4,32E-01	7,35E-01	1,00E+00	1,00E+00
Meta-clone 2190	4,32E-01	7,33E-01	4,32E-01	7,35E-01	1,00E+00	1,00E+00
Meta-clone 499	4,32E-01	7,33E-01	4,32E-01	7,35E-01	1,00E+00	1,00E+00
Meta-clone 546	4,32E-01	7,33E-01	4,32E-01	7,35E-01	1,00E+00	1,00E+00
Meta-clone 1165	4,32E-01	7,33E-01	4,32E-01	7,35E-01	1,00E+00	1,00E+00
Meta-clone 1337	4,32E-01	7,33E-01	4,32E-01	7,35E-01	1,00E+00	1,00E+00
Meta-clone 2928	4,32E-01	7,33E-01	4,32E-01	7,35E-01	1,00E+00	1,00E+00
Meta-clone 1026	4,33E-01	7,33E-01	4,33E-01	7,35E-01	1,00E+00	1,00E+00
Meta-clone 2536	4,33E-01	7,33E-01	4,33E-01	7,35E-01	1,00E+00	1,00E+00
Meta-clone 1895	4,33E-01	7,33E-01	4,33E-01	7,35E-01	1,00E+00	1,00E+00
Meta-clone 869	4,33E-01	7,33E-01	4,33E-01	7,35E-01	1,00E+00	1,00E+00
Meta-clone 2622	4,33E-01	7,33E-01	4,33E-01	7,35E-01	1,00E+00	1,00E+00
Meta-clone 2685	4,33E-01	7,33E-01	4,33E-01	7,35E-01	1,00E+00	1,00E+00
Meta-clone 1500	4,33E-01	7,33E-01	4,33E-01	7,35E-01	1,00E+00	1,00E+00
Meta-clone 2077	4,33E-01	7,33E-01	4,33E-01	7,35E-01	1,00E+00	1,00E+00
Meta-clone 631	4,33E-01	7,33E-01	4,33E-01	7,35E-01	1,00E+00	1,00E+00
Meta-clone 821	4,33E-01	7,33E-01	4,33E-01	7,35E-01	1,00E+00	1,00E+00
Meta-clone 3007	4,33E-01	7,33E-01	4,33E-01	7,35E-01	1,00E+00	1,00E+00
Meta-clone 2932	4,33E-01	7,33E-01	4,33E-01	7,35E-01	1,00E+00	1,00E+00
Meta-clone 811	4,33E-01	7,33E-01	4,33E-01	7,35E-01	1,00E+00	1,00E+00
Meta-clone 2941	4,33E-01	7,33E-01	4,33E-01	7,35E-01	1,00E+00	1,00E+00
Meta-clone 2326	4,34E-01	7,33E-01	4,34E-01	7,35E-01	1,00E+00	1,00E+00
Meta-clone 1145	4,34E-01	7,33E-01	4,34E-01	7,35E-01	1,00E+00	1,00E+00
Meta-clone 883	4,34E-01	7,33E-01	4,34E-01	7,35E-01	1,00E+00	1,00E+00
Meta-clone 1548	4,34E-01	7,33E-01	4,34E-01	7,35E-01	1,00E+00	1,00E+00
Meta-clone 3086	4,34E-01	7,33E-01	4,34E-01	7,35E-01	1,00E+00	1,00E+00
Meta-clone 3113	4,34E-01	7,33E-01	4,34E-01	7,35E-01	1,00E+00	1,00E+00
Meta-clone 2143	4,34E-01	7,33E-01	4,34E-01	7,35E-01	1,00E+00	1,00E+00
Meta-clone 1246	4,34E-01	7,33E-01	4,34E-01	7,35E-01	1,00E+00	1,00E+00
Meta-clone 648	4,35E-01	7,33E-01	4,35E-01	7,35E-01	1,00E+00	1,00E+00
Meta-clone 177	4,35E-01	7,33E-01	4,35E-01	7,35E-01	1,00E+00	1,00E+00
Meta-clone 1831	4,35E-01	7,33E-01	4,35E-01	7,35E-01	1,00E+00	1,00E+00
Meta-clone 1603	4,35E-01	7,33E-01	4,35E-01	7,35E-01	1,00E+00	1,00E+00
Meta-clone 3042	4,35E-01	7,33E-01	4,35E-01	7,35E-01	1,00E+00	1,00E+00
Meta-clone 2193	4,35E-01	7,33E-01	4,35E-01	7,35E-01	1,00E+00	1,00E+00
Meta-clone 2242	4,35E-01	7,33E-01	4,35E-01	7,35E-01	1,00E+00	1,00E+00
Meta-clone 2108	4,35E-01	7,33E-01	4,35E-01	7,35E-01	1,00E+00	1,00E+00
Meta-clone 2519	4,36E-01	7,33E-01	4,36E-01	7,35E-01	1,00E+00	1,00E+00
Meta-clone 705	4,36E-01	7,33E-01	4,36E-01	7,35E-01	1,00E+00	1,00E+00
Meta-clone 1942	4,36E-01	7,33E-01	4,36E-01	7,35E-01	1,00E+00	1,00E+00
Meta-clone 2136	4,36E-01	7,33E-01	4,36E-01	7,35E-01	1,00E+00	1,00E+00
Meta-clone 2781	4,36E-01	7,33E-01	4,36E-01	7,35E-01	1,00E+00	1,00E+00
Meta-clone 1750	4,36E-01	7,33E-01	4,36E-01	7,35E-01	1,00E+00	1,00E+00
Meta-clone 276	4,36E-01	7,33E-01	4,36E-01	7,35E-01	1,00E+00	1,00E+00
Meta-clone 2848	4,36E-01	7,33E-01	4,36E-01	7,35E-01	1,00E+00	1,00E+00
Meta-clone 822	4,36E-01	7,33E-01	4,36E-01	7,35E-01	1,00E+00	1,00E+00
Meta-clone 909	4,36E-01	7,33E-01	4,36E-01	7,35E-01	1,00E+00	1,00E+00
Meta-clone 2216	4,37E-01	7,33E-01	4,37E-01	7,35E-01	1,00E+00	1,00E+00
Meta-clone 1583	4,37E-01	7,33E-01	4,37E-01	7,35E-01	1,00E+00	1,00E+00
Meta-clone 1747	4,37E-01	7,33E-01	4,37E-01	7,35E-01	1,00E+00	1,00E+00
Meta-clone 1824	4,37E-01	7,33E-01	4,37E-01	7,35E-01	1,00E+00	1,00E+00
Meta-clone 1801	4,37E-01	7,33E-01	4,37E-01	7,35E-01	1,00E+00	1,00E+00
Meta-clone 912	4,37E-01	7,33E-01	4,37E-01	7,35E-01	1,00E+00	1,00E+00
Meta-clone 1198	4,37E-01	7,33E-01	4,37E-01	7,35E-01	1,00E+00	1,00E+00
Meta-clone 1653	4,37E-01	7,33E-01	4,37E-01	7,35E-01	1,00E+00	1,00E+00
Meta-clone 2843	4,37E-01	7,33E-01	4,37E-01	7,35E-01	1,00E+00	1,00E+00
Meta-clone 661	4,37E-01	7,33E-01	4,37E-01	7,35E-01	1,00E+00	1,00E+00
Meta-clone 1543	4,37E-01	7,33E-01	4,37E-01	7,35E-01	1,00E+00	1,00E+00
Meta-clone 2818	4,37E-01	7,33E-01	4,37E-01	7,35E-01	1,00E+00	1,00E+00
Meta-clone 2923	4,37E-01	7,33E-01	4,37E-01	7,35E-01	1,00E+00	1,00E+00
Meta-clone 565	4,38E-01	7,33E-01	4,38E-01	7,35E-01	1,00E+00	1,00E+00
Meta-clone 711	4,38E-01	7,33E-01	4,38E-01	7,35E-01	1,00E+00	1,00E+00
Meta-clone 2194	4,39E-01	7,33E-01	4,39E-01	7,35E-01	1,00E+00	1,00E+00
Meta-clone 845	4,39E-01	7,33E-01	4,39E-01	7,35E-01	1,00E+00	1,00E+00
Meta-clone 2364	4,39E-01	7,33E-01	4,39E-01	7,35E-01	1,00E+00	1,00E+00
Meta-clone 1953	4,39E-01	7,33E-01	4,39E-01	7,35E-01	1,00E+00	1,00E+00
Meta-clone 2894	4,39E-01	7,33E-01	4,39E-01	7,35E-01	1,00E+00	1,00E+00
Meta-clone 1074	4,39E-01	7,33E-01	4,39E-01	7,35E-01	1,00E+00	1,00E+00
Meta-clone 2589	4,39E-01	7,33E-01	4,39E-01	7,35E-01	1,00E+00	1,00E+00
Meta-clone 881	4,39E-01	7,33E-01	4,39E-01	7,35E-01	1,00E+00	1,00E+00
Meta-clone 1707	4,39E-01	7,33E-01	4,39E-01	7,35E-01	1,00E+00	1,00E+00
Meta-clone 2331	4,39E-01	7,33E-01	4,39E-01	7,35E-01	1,00E+00	1,00E+00
Meta-clone 2603	4,39E-01	7,33E-01	4,39E-01	7,35E-01	1,00E+00	1,00E+00
Meta-clone 3052	4,39E-01	7,33E-01	4,39E-01	7,35E-01	1,00E+00	1,00E+00
Meta-clone 162	4,39E-01	7,33E-01	4,39E-01	7,35E-01	1,00E+00	1,00E+00
Meta-clone 1097	4,40E-01	7,33E-01	4,40E-01	7,35E-01	1,00E+00	1,00E+00
Meta-clone 1445	4,40E-01	7,33E-01	4,40E-01	7,35E-01	1,00E+00	1,00E+00
Meta-clone 984	4,40E-01	7,33E-01	4,40E-01	7,35E-01	1,00E+00	1,00E+00
Meta-clone 1685	4,40E-01	7,33E-01	4,40E-01	7,35E-01	1,00E+00	1,00E+00
Meta-clone 1840	4,40E-01	7,33E-01	4,40E-01	7,35E-01	1,00E+00	1,00E+00
Meta-clone 1858	4,40E-01	7,33E-01	4,40E-01	7,35E-01	1,00E+00	1,00E+00
Meta-clone 221	4,40E-01	7,33E-01	4,40E-01	7,35E-01	1,00E+00	1,00E+00
Meta-clone 1505	4,40E-01	7,33E-01	4,40E-01	7,35E-01	1,00E+00	1,00E+00
Meta-clone 1313	4,40E-01	7,33E-01	4,40E-01	7,35E-01	1,00E+00	1,00E+00
Meta-clone 2751	4,40E-01	7,33E-01	4,40E-01	7,35E-01	1,00E+00	1,00E+00
Meta-clone 633	4,40E-01	7,33E-01	4,40E-01	7,35E-01	1,00E+00	1,00E+00
Meta-clone 1908	4,41E-01	7,33E-01	4,41E-01	7,35E-01	1,00E+00	1,00E+00
Meta-clone 2951	4,41E-01	7,33E-01	4,41E-01	7,35E-01	1,00E+00	1,00E+00
Meta-clone 678	4,41E-01	7,33E-01	4,41E-01	7,35E-01	1,00E+00	1,00E+00
Meta-clone 1759	4,41E-01	7,33E-01	4,41E-01	7,35E-01	1,00E+00	1,00E+00
Meta-clone 2324	4,41E-01	7,33E-01	4,41E-01	7,35E-01	1,00E+00	1,00E+00
Meta-clone 681	4,41E-01	7,33E-01	4,41E-01	7,35E-01	1,00E+00	1,00E+00
Meta-clone 1189	4,41E-01	7,33E-01	4,41E-01	7,35E-01	1,00E+00	1,00E+00
Meta-clone 2586	4,41E-01	7,33E-01	4,41E-01	7,35E-01	1,00E+00	1,00E+00
Meta-clone 2238	4,41E-01	7,33E-01	4,41E-01	7,35E-01	1,00E+00	1,00E+00
Meta-clone 152	4,41E-01	7,33E-01	4,41E-01	7,35E-01	1,00E+00	1,00E+00
Meta-clone 2929	4,41E-01	7,33E-01	4,41E-01	7,35E-01	1,00E+00	1,00E+00
Meta-clone 914	4,42E-01	7,33E-01	4,42E-01	7,35E-01	1,00E+00	1,00E+00
Meta-clone 410	4,42E-01	7,33E-01	4,42E-01	7,35E-01	1,00E+00	1,00E+00
Meta-clone 477	4,42E-01	7,33E-01	4,42E-01	7,35E-01	1,00E+00	1,00E+00
Meta-clone 1297	4,43E-01	7,33E-01	4,43E-01	7,35E-01	1,00E+00	1,00E+00
Meta-clone 1675	4,43E-01	7,33E-01	4,43E-01	7,35E-01	1,00E+00	1,00E+00
Meta-clone 1678	4,43E-01	7,33E-01	4,43E-01	7,35E-01	1,00E+00	1,00E+00
Meta-clone 2680	4,43E-01	7,33E-01	4,43E-01	7,35E-01	1,00E+00	1,00E+00
Meta-clone 1643	4,43E-01	7,33E-01	4,43E-01	7,35E-01	1,00E+00	1,00E+00
Meta-clone 1866	4,43E-01	7,33E-01	4,43E-01	7,35E-01	1,00E+00	1,00E+00
Meta-clone 3116	4,43E-01	7,33E-01	4,43E-01	7,35E-01	1,00E+00	1,00E+00
Meta-clone 696	4,43E-01	7,33E-01	4,43E-01	7,35E-01	1,00E+00	1,00E+00
Meta-clone 2936	4,44E-01	7,33E-01	4,44E-01	7,35E-01	1,00E+00	1,00E+00
Meta-clone 1002	4,44E-01	7,33E-01	4,44E-01	7,35E-01	1,00E+00	1,00E+00
Meta-clone 1794	4,44E-01	7,33E-01	4,44E-01	7,35E-01	1,00E+00	1,00E+00
Meta-clone 2345	4,44E-01	7,33E-01	4,44E-01	7,35E-01	1,00E+00	1,00E+00
Meta-clone 180	4,44E-01	7,33E-01	4,44E-01	7,35E-01	1,00E+00	1,00E+00
Meta-clone 346	4,44E-01	7,33E-01	4,44E-01	7,35E-01	1,00E+00	1,00E+00
Meta-clone 484	4,44E-01	7,33E-01	4,44E-01	7,35E-01	1,00E+00	1,00E+00
Meta-clone 1262	4,44E-01	7,33E-01	4,44E-01	7,35E-01	1,00E+00	1,00E+00
Meta-clone 489	4,44E-01	7,33E-01	4,44E-01	7,35E-01	1,00E+00	1,00E+00
Meta-clone 3128	4,44E-01	7,33E-01	4,44E-01	7,35E-01	1,00E+00	1,00E+00
Meta-clone 1298	4,44E-01	7,33E-01	4,44E-01	7,35E-01	1,00E+00	1,00E+00
Meta-clone 610	4,44E-01	7,33E-01	4,44E-01	7,35E-01	1,00E+00	1,00E+00
Meta-clone 1633	4,45E-01	7,33E-01	4,45E-01	7,35E-01	1,00E+00	1,00E+00
Meta-clone 1210	4,45E-01	7,33E-01	4,45E-01	7,35E-01	1,00E+00	1,00E+00
Meta-clone 1881	4,45E-01	7,33E-01	4,45E-01	7,35E-01	1,00E+00	1,00E+00
Meta-clone 2373	4,45E-01	7,33E-01	4,45E-01	7,35E-01	1,00E+00	1,00E+00
Meta-clone 1187	4,45E-01	7,33E-01	4,45E-01	7,35E-01	1,00E+00	1,00E+00
Meta-clone 2340	4,45E-01	7,33E-01	4,45E-01	7,35E-01	1,00E+00	1,00E+00
Meta-clone 2385	4,45E-01	7,33E-01	4,45E-01	7,35E-01	1,00E+00	1,00E+00
Meta-clone 2931	4,45E-01	7,33E-01	4,45E-01	7,35E-01	1,00E+00	1,00E+00
Meta-clone 297	4,45E-01	7,33E-01	4,45E-01	7,35E-01	1,00E+00	1,00E+00
Meta-clone 2304	4,45E-01	7,33E-01	4,45E-01	7,35E-01	1,00E+00	1,00E+00
Meta-clone 1232	4,45E-01	7,33E-01	4,45E-01	7,35E-01	1,00E+00	1,00E+00
Meta-clone 2024	4,45E-01	7,33E-01	4,45E-01	7,35E-01	1,00E+00	1,00E+00
Meta-clone 1666	4,45E-01	7,33E-01	4,45E-01	7,35E-01	1,00E+00	1,00E+00
Meta-clone 542	4,45E-01	7,33E-01	4,45E-01	7,35E-01	1,00E+00	1,00E+00
Meta-clone 2234	4,45E-01	7,33E-01	4,45E-01	7,35E-01	1,00E+00	1,00E+00
Meta-clone 2771	4,45E-01	7,33E-01	4,45E-01	7,35E-01	1,00E+00	1,00E+00
Meta-clone 3090	4,45E-01	7,33E-01	4,45E-01	7,35E-01	1,00E+00	1,00E+00
Meta-clone 804	4,45E-01	7,33E-01	4,45E-01	7,35E-01	1,00E+00	1,00E+00
Meta-clone 2504	4,45E-01	7,33E-01	4,45E-01	7,35E-01	1,00E+00	1,00E+00
Meta-clone 296	4,46E-01	7,33E-01	4,46E-01	7,35E-01	1,00E+00	1,00E+00
Meta-clone 227	4,46E-01	7,33E-01	4,46E-01	7,35E-01	1,00E+00	1,00E+00
Meta-clone 455	4,46E-01	7,33E-01	4,46E-01	7,35E-01	1,00E+00	1,00E+00
Meta-clone 305	4,46E-01	7,33E-01	4,46E-01	7,35E-01	1,00E+00	1,00E+00
Meta-clone 2969	4,47E-01	7,33E-01	4,47E-01	7,35E-01	1,00E+00	1,00E+00
Meta-clone 483	4,47E-01	7,33E-01	4,47E-01	7,35E-01	1,00E+00	1,00E+00
Meta-clone 3029	4,47E-01	7,33E-01	4,47E-01	7,35E-01	1,00E+00	1,00E+00
Meta-clone 2874	4,47E-01	7,33E-01	4,47E-01	7,35E-01	1,00E+00	1,00E+00
Meta-clone 1378	4,47E-01	7,33E-01	4,47E-01	7,35E-01	1,00E+00	1,00E+00
Meta-clone 638	4,48E-01	7,33E-01	4,48E-01	7,35E-01	1,00E+00	1,00E+00
Meta-clone 1458	4,48E-01	7,33E-01	4,48E-01	7,35E-01	1,00E+00	1,00E+00
Meta-clone 154	4,48E-01	7,33E-01	4,48E-01	7,35E-01	1,00E+00	1,00E+00
Meta-clone 1200	4,48E-01	7,33E-01	4,48E-01	7,35E-01	1,00E+00	1,00E+00
Meta-clone 1722	4,49E-01	7,33E-01	4,49E-01	7,35E-01	1,00E+00	1,00E+00
Meta-clone 2859	4,49E-01	7,33E-01	4,49E-01	7,35E-01	1,00E+00	1,00E+00
Meta-clone 2223	4,49E-01	7,33E-01	4,49E-01	7,35E-01	1,00E+00	1,00E+00
Meta-clone 2484	4,49E-01	7,33E-01	4,49E-01	7,35E-01	1,00E+00	1,00E+00
Meta-clone 1699	4,49E-01	7,33E-01	4,49E-01	7,35E-01	1,00E+00	1,00E+00
Meta-clone 1449	4,50E-01	7,33E-01	4,50E-01	7,35E-01	1,00E+00	1,00E+00
Meta-clone 2572	4,50E-01	7,33E-01	4,50E-01	7,35E-01	1,00E+00	1,00E+00
Meta-clone 3049	4,50E-01	7,33E-01	4,50E-01	7,35E-01	1,00E+00	1,00E+00
Meta-clone 399	4,50E-01	7,33E-01	4,50E-01	7,35E-01	1,00E+00	1,00E+00
Meta-clone 1607	4,50E-01	7,33E-01	4,50E-01	7,35E-01	1,00E+00	1,00E+00
Meta-clone 2378	4,50E-01	7,33E-01	4,50E-01	7,35E-01	1,00E+00	1,00E+00
Meta-clone 981	4,51E-01	7,33E-01	4,51E-01	7,35E-01	1,00E+00	1,00E+00
Meta-clone 1249	4,51E-01	7,33E-01	4,51E-01	7,35E-01	1,00E+00	1,00E+00
Meta-clone 3131	4,51E-01	7,33E-01	4,51E-01	7,35E-01	1,00E+00	1,00E+00
Meta-clone 2072	4,51E-01	7,33E-01	4,51E-01	7,35E-01	1,00E+00	1,00E+00
Meta-clone 1697	4,51E-01	7,33E-01	4,51E-01	7,35E-01	1,00E+00	1,00E+00
Meta-clone 2789	4,51E-01	7,33E-01	4,51E-01	7,35E-01	1,00E+00	1,00E+00
Meta-clone 2379	4,51E-01	7,33E-01	4,51E-01	7,35E-01	1,00E+00	1,00E+00
Meta-clone 797	4,51E-01	7,33E-01	4,51E-01	7,35E-01	1,00E+00	1,00E+00
Meta-clone 977	4,51E-01	7,33E-01	4,51E-01	7,35E-01	1,00E+00	1,00E+00
Meta-clone 2778	4,51E-01	7,33E-01	4,51E-01	7,35E-01	1,00E+00	1,00E+00
Meta-clone 1554	4,52E-01	7,33E-01	4,52E-01	7,35E-01	1,00E+00	1,00E+00
Meta-clone 2556	4,52E-01	7,33E-01	4,52E-01	7,35E-01	1,00E+00	1,00E+00
Meta-clone 2380	4,52E-01	7,33E-01	4,52E-01	7,35E-01	1,00E+00	1,00E+00
Meta-clone 1274	4,52E-01	7,33E-01	4,52E-01	7,35E-01	1,00E+00	1,00E+00
Meta-clone 3041	4,52E-01	7,33E-01	4,52E-01	7,35E-01	1,00E+00	1,00E+00
Meta-clone 2022	4,52E-01	7,33E-01	4,52E-01	7,35E-01	1,00E+00	1,00E+00
Meta-clone 2514	4,52E-01	7,33E-01	4,52E-01	7,35E-01	1,00E+00	1,00E+00
Meta-clone 2975	4,53E-01	7,33E-01	4,53E-01	7,35E-01	1,00E+00	1,00E+00
Meta-clone 2619	4,53E-01	7,33E-01	4,53E-01	7,35E-01	1,00E+00	1,00E+00
Meta-clone 320	4,53E-01	7,33E-01	4,53E-01	7,35E-01	1,00E+00	1,00E+00
Meta-clone 1128	4,53E-01	7,33E-01	4,53E-01	7,35E-01	1,00E+00	1,00E+00
Meta-clone 1368	4,53E-01	7,33E-01	4,53E-01	7,35E-01	1,00E+00	1,00E+00
Meta-clone 1788	4,53E-01	7,33E-01	4,53E-01	7,35E-01	1,00E+00	1,00E+00
Meta-clone 2523	4,53E-01	7,33E-01	4,53E-01	7,35E-01	1,00E+00	1,00E+00
Meta-clone 1927	4,53E-01	7,33E-01	4,53E-01	7,35E-01	1,00E+00	1,00E+00
Meta-clone 2758	4,53E-01	7,33E-01	4,53E-01	7,35E-01	1,00E+00	1,00E+00
Meta-clone 817	4,53E-01	7,33E-01	4,53E-01	7,35E-01	1,00E+00	1,00E+00
Meta-clone 2922	4,54E-01	7,33E-01	4,54E-01	7,35E-01	1,00E+00	1,00E+00
Meta-clone 979	4,54E-01	7,33E-01	4,54E-01	7,35E-01	1,00E+00	1,00E+00
Meta-clone 1496	4,54E-01	7,33E-01	4,54E-01	7,35E-01	1,00E+00	1,00E+00
Meta-clone 2910	4,54E-01	7,33E-01	4,54E-01	7,35E-01	1,00E+00	1,00E+00
Meta-clone 1871	4,54E-01	7,33E-01	4,54E-01	7,35E-01	1,00E+00	1,00E+00
Meta-clone 2976	4,54E-01	7,33E-01	4,54E-01	7,35E-01	1,00E+00	1,00E+00
Meta-clone 1418	4,54E-01	7,33E-01	4,54E-01	7,35E-01	1,00E+00	1,00E+00
Meta-clone 1904	4,54E-01	7,33E-01	4,54E-01	7,35E-01	1,00E+00	1,00E+00
Meta-clone 2101	4,54E-01	7,33E-01	4,54E-01	7,35E-01	1,00E+00	1,00E+00
Meta-clone 2436	4,54E-01	7,33E-01	4,54E-01	7,35E-01	1,00E+00	1,00E+00
Meta-clone 1506	4,54E-01	7,33E-01	4,54E-01	7,35E-01	1,00E+00	1,00E+00
Meta-clone 215	4,54E-01	7,33E-01	4,54E-01	7,35E-01	1,00E+00	1,00E+00
Meta-clone 2438	4,55E-01	7,33E-01	4,55E-01	7,35E-01	1,00E+00	1,00E+00
Meta-clone 621	4,55E-01	7,33E-01	4,55E-01	7,35E-01	1,00E+00	1,00E+00
Meta-clone 1954	4,55E-01	7,33E-01	4,55E-01	7,35E-01	1,00E+00	1,00E+00
Meta-clone 2059	4,55E-01	7,33E-01	4,55E-01	7,35E-01	1,00E+00	1,00E+00
Meta-clone 1855	4,55E-01	7,33E-01	4,55E-01	7,35E-01	1,00E+00	1,00E+00
Meta-clone 198	4,55E-01	7,33E-01	4,55E-01	7,35E-01	1,00E+00	1,00E+00
Meta-clone 2467	4,56E-01	7,33E-01	4,56E-01	7,35E-01	1,00E+00	1,00E+00
Meta-clone 1826	4,56E-01	7,33E-01	4,56E-01	7,35E-01	1,00E+00	1,00E+00
Meta-clone 2770	4,56E-01	7,33E-01	4,56E-01	7,35E-01	1,00E+00	1,00E+00
Meta-clone 2278	4,56E-01	7,33E-01	4,56E-01	7,35E-01	1,00E+00	1,00E+00
Meta-clone 378	4,56E-01	7,33E-01	4,56E-01	7,35E-01	1,00E+00	1,00E+00
Meta-clone 2405	4,56E-01	7,33E-01	4,56E-01	7,35E-01	1,00E+00	1,00E+00
Meta-clone 861	4,57E-01	7,33E-01	4,57E-01	7,35E-01	1,00E+00	1,00E+00
Meta-clone 1576	4,57E-01	7,33E-01	4,57E-01	7,35E-01	1,00E+00	1,00E+00
Meta-clone 437	4,57E-01	7,33E-01	4,57E-01	7,35E-01	1,00E+00	1,00E+00
Meta-clone 1476	4,57E-01	7,33E-01	4,57E-01	7,35E-01	1,00E+00	1,00E+00
Meta-clone 2621	4,57E-01	7,33E-01	4,57E-01	7,35E-01	1,00E+00	1,00E+00
Meta-clone 1066	4,57E-01	7,33E-01	4,57E-01	7,35E-01	1,00E+00	1,00E+00
Meta-clone 1664	4,57E-01	7,33E-01	4,57E-01	7,35E-01	1,00E+00	1,00E+00
Meta-clone 2248	4,57E-01	7,33E-01	4,57E-01	7,35E-01	1,00E+00	1,00E+00
Meta-clone 2126	4,57E-01	7,33E-01	4,57E-01	7,35E-01	1,00E+00	1,00E+00
Meta-clone 765	4,57E-01	7,33E-01	4,57E-01	7,35E-01	1,00E+00	1,00E+00
Meta-clone 1275	4,57E-01	7,33E-01	4,57E-01	7,35E-01	1,00E+00	1,00E+00
Meta-clone 1532	4,57E-01	7,33E-01	4,57E-01	7,35E-01	1,00E+00	1,00E+00
Meta-clone 1971	4,57E-01	7,33E-01	4,57E-01	7,35E-01	1,00E+00	1,00E+00
Meta-clone 2647	4,57E-01	7,33E-01	4,57E-01	7,35E-01	1,00E+00	1,00E+00
Meta-clone 1892	4,57E-01	7,33E-01	4,57E-01	7,35E-01	1,00E+00	1,00E+00
Meta-clone 927	4,57E-01	7,33E-01	4,57E-01	7,35E-01	1,00E+00	1,00E+00
Meta-clone 2343	4,57E-01	7,33E-01	4,57E-01	7,35E-01	1,00E+00	1,00E+00
Meta-clone 889	4,57E-01	7,33E-01	4,57E-01	7,35E-01	1,00E+00	1,00E+00
Meta-clone 749	4,58E-01	7,33E-01	4,58E-01	7,35E-01	1,00E+00	1,00E+00
Meta-clone 1992	4,58E-01	7,33E-01	4,58E-01	7,35E-01	1,00E+00	1,00E+00
Meta-clone 66	4,58E-01	7,33E-01	3,30E-01	7,35E-01	4,34E-01	1,00E+00
Meta-clone 802	4,58E-01	7,33E-01	4,58E-01	7,35E-01	1,00E+00	1,00E+00
Meta-clone 1356	4,58E-01	7,33E-01	4,58E-01	7,35E-01	1,00E+00	1,00E+00
Meta-clone 1784	4,58E-01	7,33E-01	4,58E-01	7,35E-01	1,00E+00	1,00E+00
Meta-clone 2089	4,58E-01	7,33E-01	4,58E-01	7,35E-01	1,00E+00	1,00E+00
Meta-clone 2316	4,58E-01	7,33E-01	4,58E-01	7,35E-01	1,00E+00	1,00E+00
Meta-clone 3077	4,59E-01	7,33E-01	4,59E-01	7,35E-01	1,00E+00	1,00E+00
Meta-clone 2837	4,59E-01	7,33E-01	4,59E-01	7,35E-01	1,00E+00	1,00E+00
Meta-clone 3026	4,59E-01	7,33E-01	4,59E-01	7,35E-01	1,00E+00	1,00E+00
Meta-clone 1319	4,59E-01	7,33E-01	4,59E-01	7,35E-01	1,00E+00	1,00E+00
Meta-clone 2733	4,59E-01	7,33E-01	4,59E-01	7,35E-01	1,00E+00	1,00E+00
Meta-clone 1123	4,59E-01	7,33E-01	4,59E-01	7,35E-01	1,00E+00	1,00E+00
Meta-clone 372	4,60E-01	7,33E-01	4,60E-01	7,35E-01	1,00E+00	1,00E+00
Meta-clone 900	4,60E-01	7,33E-01	4,60E-01	7,35E-01	1,00E+00	1,00E+00
Meta-clone 1958	4,60E-01	7,33E-01	4,60E-01	7,35E-01	1,00E+00	1,00E+00
Meta-clone 691	4,60E-01	7,33E-01	4,60E-01	7,35E-01	1,00E+00	1,00E+00
Meta-clone 264	4,61E-01	7,33E-01	4,61E-01	7,35E-01	1,00E+00	1,00E+00
Meta-clone 1415	4,61E-01	7,33E-01	4,61E-01	7,35E-01	1,00E+00	1,00E+00
Meta-clone 670	4,61E-01	7,33E-01	4,61E-01	7,35E-01	1,00E+00	1,00E+00
Meta-clone 1176	4,61E-01	7,33E-01	4,61E-01	7,35E-01	1,00E+00	1,00E+00
Meta-clone 1808	4,61E-01	7,33E-01	4,61E-01	7,35E-01	1,00E+00	1,00E+00
Meta-clone 2401	4,61E-01	7,33E-01	4,61E-01	7,35E-01	1,00E+00	1,00E+00
Meta-clone 3060	4,61E-01	7,33E-01	4,61E-01	7,35E-01	1,00E+00	1,00E+00
Meta-clone 1951	4,61E-01	7,33E-01	4,61E-01	7,35E-01	1,00E+00	1,00E+00
Meta-clone 764	4,61E-01	7,33E-01	4,61E-01	7,35E-01	1,00E+00	1,00E+00
Meta-clone 3151	4,61E-01	7,33E-01	4,61E-01	7,35E-01	1,00E+00	1,00E+00
Meta-clone 1932	4,61E-01	7,33E-01	4,61E-01	7,35E-01	1,00E+00	1,00E+00
Meta-clone 2174	4,61E-01	7,33E-01	4,61E-01	7,35E-01	1,00E+00	1,00E+00
Meta-clone 1435	4,62E-01	7,33E-01	4,62E-01	7,35E-01	1,00E+00	1,00E+00
Meta-clone 1480	4,62E-01	7,33E-01	4,62E-01	7,35E-01	1,00E+00	1,00E+00
Meta-clone 425	4,62E-01	7,33E-01	4,62E-01	7,35E-01	1,00E+00	1,00E+00
Meta-clone 728	4,62E-01	7,33E-01	4,62E-01	7,35E-01	1,00E+00	1,00E+00
Meta-clone 756	4,62E-01	7,33E-01	4,62E-01	7,35E-01	1,00E+00	1,00E+00
Meta-clone 126	4,62E-01	7,33E-01	4,62E-01	7,35E-01	1,00E+00	1,00E+00
Meta-clone 2032	4,63E-01	7,33E-01	4,63E-01	7,35E-01	1,00E+00	1,00E+00
Meta-clone 308	4,63E-01	7,33E-01	4,63E-01	7,35E-01	1,00E+00	1,00E+00
Meta-clone 677	4,63E-01	7,33E-01	4,63E-01	7,35E-01	1,00E+00	1,00E+00
Meta-clone 259	4,64E-01	7,33E-01	4,64E-01	7,35E-01	1,00E+00	1,00E+00
Meta-clone 1401	4,64E-01	7,33E-01	4,64E-01	7,35E-01	1,00E+00	1,00E+00
Meta-clone 2548	4,64E-01	7,33E-01	4,64E-01	7,35E-01	1,00E+00	1,00E+00
Meta-clone 2723	4,64E-01	7,33E-01	4,64E-01	7,35E-01	1,00E+00	1,00E+00
Meta-clone 2958	4,64E-01	7,33E-01	4,64E-01	7,35E-01	1,00E+00	1,00E+00
Meta-clone 237	4,64E-01	7,33E-01	4,64E-01	7,35E-01	1,00E+00	1,00E+00
Meta-clone 1452	4,64E-01	7,33E-01	4,64E-01	7,35E-01	1,00E+00	1,00E+00
Meta-clone 2110	4,64E-01	7,33E-01	4,64E-01	7,35E-01	1,00E+00	1,00E+00
Meta-clone 1015	4,64E-01	7,33E-01	4,64E-01	7,35E-01	1,00E+00	1,00E+00
Meta-clone 1551	4,64E-01	7,33E-01	4,64E-01	7,35E-01	1,00E+00	1,00E+00
Meta-clone 1621	4,64E-01	7,33E-01	4,64E-01	7,35E-01	1,00E+00	1,00E+00
Meta-clone 2614	4,64E-01	7,33E-01	4,64E-01	7,35E-01	1,00E+00	1,00E+00
Meta-clone 780	4,64E-01	7,33E-01	4,64E-01	7,35E-01	1,00E+00	1,00E+00
Meta-clone 609	4,64E-01	7,33E-01	4,64E-01	7,35E-01	1,00E+00	1,00E+00
Meta-clone 2625	4,64E-01	7,33E-01	4,64E-01	7,35E-01	1,00E+00	1,00E+00
Meta-clone 1181	4,65E-01	7,33E-01	4,65E-01	7,35E-01	1,00E+00	1,00E+00
Meta-clone 1481	4,65E-01	7,33E-01	4,65E-01	7,35E-01	1,00E+00	1,00E+00
Meta-clone 34	4,65E-01	7,33E-01	7,25E-01	7,81E-01	2,35E-01	1,00E+00
Meta-clone 1433	4,65E-01	7,33E-01	4,65E-01	7,35E-01	1,00E+00	1,00E+00
Meta-clone 2624	4,65E-01	7,33E-01	4,65E-01	7,35E-01	1,00E+00	1,00E+00
Meta-clone 3129	4,65E-01	7,33E-01	4,65E-01	7,35E-01	1,00E+00	1,00E+00
Meta-clone 824	4,65E-01	7,33E-01	4,65E-01	7,35E-01	1,00E+00	1,00E+00
Meta-clone 2642	4,65E-01	7,33E-01	4,65E-01	7,35E-01	1,00E+00	1,00E+00
Meta-clone 2132	4,65E-01	7,33E-01	4,65E-01	7,35E-01	1,00E+00	1,00E+00
Meta-clone 2511	4,65E-01	7,33E-01	4,65E-01	7,35E-01	1,00E+00	1,00E+00
Meta-clone 1351	4,66E-01	7,33E-01	4,66E-01	7,35E-01	1,00E+00	1,00E+00
Meta-clone 874	4,66E-01	7,33E-01	4,66E-01	7,35E-01	1,00E+00	1,00E+00
Meta-clone 1105	4,66E-01	7,33E-01	4,66E-01	7,35E-01	1,00E+00	1,00E+00
Meta-clone 2836	4,66E-01	7,33E-01	4,66E-01	7,35E-01	1,00E+00	1,00E+00
Meta-clone 1488	4,66E-01	7,33E-01	4,66E-01	7,35E-01	1,00E+00	1,00E+00
Meta-clone 3005	4,66E-01	7,33E-01	4,66E-01	7,35E-01	1,00E+00	1,00E+00
Meta-clone 2574	4,66E-01	7,33E-01	4,66E-01	7,35E-01	1,00E+00	1,00E+00
Meta-clone 2516	4,66E-01	7,33E-01	4,66E-01	7,35E-01	1,00E+00	1,00E+00
Meta-clone 2387	4,66E-01	7,33E-01	4,66E-01	7,35E-01	1,00E+00	1,00E+00
Meta-clone 689	4,66E-01	7,33E-01	4,66E-01	7,35E-01	1,00E+00	1,00E+00
Meta-clone 191	4,66E-01	7,33E-01	4,66E-01	7,35E-01	1,00E+00	1,00E+00
Meta-clone 1067	4,67E-01	7,33E-01	4,67E-01	7,35E-01	1,00E+00	1,00E+00
Meta-clone 2939	4,67E-01	7,33E-01	4,67E-01	7,35E-01	1,00E+00	1,00E+00
Meta-clone 1594	4,67E-01	7,33E-01	4,67E-01	7,35E-01	1,00E+00	1,00E+00
Meta-clone 2507	4,67E-01	7,33E-01	4,67E-01	7,35E-01	1,00E+00	1,00E+00
Meta-clone 1614	4,67E-01	7,33E-01	4,67E-01	7,35E-01	1,00E+00	1,00E+00
Meta-clone 2475	4,67E-01	7,33E-01	4,67E-01	7,35E-01	1,00E+00	1,00E+00
Meta-clone 1234	4,67E-01	7,33E-01	4,67E-01	7,35E-01	1,00E+00	1,00E+00
Meta-clone 733	4,67E-01	7,33E-01	4,67E-01	7,35E-01	1,00E+00	1,00E+00
Meta-clone 2058	4,68E-01	7,33E-01	4,68E-01	7,35E-01	1,00E+00	1,00E+00
Meta-clone 2260	4,68E-01	7,33E-01	4,68E-01	7,35E-01	1,00E+00	1,00E+00
Meta-clone 2762	4,68E-01	7,33E-01	4,68E-01	7,35E-01	1,00E+00	1,00E+00
Meta-clone 1599	4,68E-01	7,33E-01	4,68E-01	7,35E-01	1,00E+00	1,00E+00
Meta-clone 1070	4,68E-01	7,33E-01	4,68E-01	7,35E-01	1,00E+00	1,00E+00
Meta-clone 2890	4,68E-01	7,33E-01	4,68E-01	7,35E-01	1,00E+00	1,00E+00
Meta-clone 2076	4,68E-01	7,33E-01	4,68E-01	7,35E-01	1,00E+00	1,00E+00
Meta-clone 2010	4,68E-01	7,33E-01	4,68E-01	7,35E-01	1,00E+00	1,00E+00
Meta-clone 2476	4,68E-01	7,33E-01	4,68E-01	7,35E-01	1,00E+00	1,00E+00
Meta-clone 982	4,68E-01	7,33E-01	4,68E-01	7,35E-01	1,00E+00	1,00E+00
Meta-clone 450	4,68E-01	7,33E-01	4,68E-01	7,35E-01	1,00E+00	1,00E+00
Meta-clone 1325	4,68E-01	7,33E-01	4,68E-01	7,35E-01	1,00E+00	1,00E+00
Meta-clone 839	4,68E-01	7,33E-01	4,68E-01	7,35E-01	1,00E+00	1,00E+00
Meta-clone 2424	4,69E-01	7,33E-01	4,69E-01	7,35E-01	1,00E+00	1,00E+00
Meta-clone 2497	4,69E-01	7,33E-01	4,69E-01	7,35E-01	1,00E+00	1,00E+00
Meta-clone 961	4,69E-01	7,33E-01	4,69E-01	7,35E-01	1,00E+00	1,00E+00
Meta-clone 2786	4,69E-01	7,33E-01	4,69E-01	7,35E-01	1,00E+00	1,00E+00
Meta-clone 539	4,69E-01	7,33E-01	4,69E-01	7,35E-01	1,00E+00	1,00E+00
Meta-clone 1366	4,69E-01	7,33E-01	4,69E-01	7,35E-01	1,00E+00	1,00E+00
Meta-clone 2793	4,69E-01	7,33E-01	4,69E-01	7,35E-01	1,00E+00	1,00E+00
Meta-clone 1352	4,69E-01	7,33E-01	4,69E-01	7,35E-01	1,00E+00	1,00E+00
Meta-clone 2947	4,69E-01	7,33E-01	4,69E-01	7,35E-01	1,00E+00	1,00E+00
Meta-clone 2759	4,70E-01	7,33E-01	4,70E-01	7,35E-01	1,00E+00	1,00E+00
Meta-clone 3106	4,70E-01	7,33E-01	4,70E-01	7,35E-01	1,00E+00	1,00E+00
Meta-clone 1637	4,70E-01	7,33E-01	4,70E-01	7,35E-01	1,00E+00	1,00E+00
Meta-clone 1157	4,70E-01	7,33E-01	4,70E-01	7,35E-01	1,00E+00	1,00E+00
Meta-clone 1890	4,70E-01	7,33E-01	4,70E-01	7,35E-01	1,00E+00	1,00E+00
Meta-clone 1582	4,71E-01	7,33E-01	4,71E-01	7,35E-01	1,00E+00	1,00E+00
Meta-clone 2056	4,71E-01	7,33E-01	4,71E-01	7,35E-01	1,00E+00	1,00E+00
Meta-clone 1834	4,71E-01	7,33E-01	4,71E-01	7,35E-01	1,00E+00	1,00E+00
Meta-clone 709	4,71E-01	7,33E-01	4,71E-01	7,35E-01	1,00E+00	1,00E+00
Meta-clone 2697	4,71E-01	7,33E-01	4,71E-01	7,35E-01	1,00E+00	1,00E+00
Meta-clone 1647	4,71E-01	7,33E-01	4,71E-01	7,35E-01	1,00E+00	1,00E+00
Meta-clone 2630	4,71E-01	7,33E-01	4,71E-01	7,35E-01	1,00E+00	1,00E+00
Meta-clone 3121	4,71E-01	7,33E-01	4,71E-01	7,35E-01	1,00E+00	1,00E+00
Meta-clone 1227	4,72E-01	7,33E-01	4,72E-01	7,35E-01	1,00E+00	1,00E+00
Meta-clone 2440	4,72E-01	7,33E-01	4,72E-01	7,35E-01	1,00E+00	1,00E+00
Meta-clone 2864	4,72E-01	7,33E-01	4,72E-01	7,35E-01	1,00E+00	1,00E+00
Meta-clone 688	4,72E-01	7,33E-01	4,72E-01	7,35E-01	1,00E+00	1,00E+00
Meta-clone 2261	4,72E-01	7,33E-01	4,72E-01	7,35E-01	1,00E+00	1,00E+00
Meta-clone 1414	4,72E-01	7,33E-01	4,72E-01	7,35E-01	1,00E+00	1,00E+00
Meta-clone 502	4,73E-01	7,33E-01	4,73E-01	7,35E-01	1,00E+00	1,00E+00
Meta-clone 2493	4,73E-01	7,33E-01	4,73E-01	7,35E-01	1,00E+00	1,00E+00
Meta-clone 1208	4,73E-01	7,33E-01	4,73E-01	7,35E-01	1,00E+00	1,00E+00
Meta-clone 1383	4,73E-01	7,33E-01	4,73E-01	7,35E-01	1,00E+00	1,00E+00
Meta-clone 2490	4,73E-01	7,33E-01	4,73E-01	7,35E-01	1,00E+00	1,00E+00
Meta-clone 497	4,73E-01	7,33E-01	4,73E-01	7,35E-01	1,00E+00	1,00E+00
Meta-clone 1242	4,73E-01	7,33E-01	4,73E-01	7,35E-01	1,00E+00	1,00E+00
Meta-clone 2133	4,73E-01	7,33E-01	4,73E-01	7,35E-01	1,00E+00	1,00E+00
Meta-clone 340	4,73E-01	7,33E-01	4,73E-01	7,35E-01	1,00E+00	1,00E+00
Meta-clone 2037	4,74E-01	7,33E-01	4,74E-01	7,35E-01	1,00E+00	1,00E+00
Meta-clone 2676	4,74E-01	7,33E-01	4,74E-01	7,35E-01	1,00E+00	1,00E+00
Meta-clone 3104	4,74E-01	7,33E-01	4,74E-01	7,35E-01	1,00E+00	1,00E+00
Meta-clone 2284	4,74E-01	7,33E-01	4,74E-01	7,35E-01	1,00E+00	1,00E+00
Meta-clone 1704	4,74E-01	7,33E-01	4,74E-01	7,35E-01	1,00E+00	1,00E+00
Meta-clone 2019	4,74E-01	7,33E-01	4,74E-01	7,35E-01	1,00E+00	1,00E+00
Meta-clone 747	4,74E-01	7,33E-01	4,74E-01	7,35E-01	1,00E+00	1,00E+00
Meta-clone 2322	4,74E-01	7,33E-01	4,74E-01	7,35E-01	1,00E+00	1,00E+00
Meta-clone 1530	4,75E-01	7,33E-01	4,75E-01	7,35E-01	1,00E+00	1,00E+00
Meta-clone 2038	4,75E-01	7,33E-01	4,75E-01	7,35E-01	1,00E+00	1,00E+00
Meta-clone 3095	4,75E-01	7,33E-01	4,75E-01	7,35E-01	1,00E+00	1,00E+00
Meta-clone 736	4,75E-01	7,33E-01	4,75E-01	7,35E-01	1,00E+00	1,00E+00
Meta-clone 1106	4,75E-01	7,33E-01	4,75E-01	7,35E-01	1,00E+00	1,00E+00
Meta-clone 1222	4,75E-01	7,33E-01	4,75E-01	7,35E-01	1,00E+00	1,00E+00
Meta-clone 1806	4,75E-01	7,33E-01	4,75E-01	7,35E-01	1,00E+00	1,00E+00
Meta-clone 847	4,75E-01	7,33E-01	4,75E-01	7,35E-01	1,00E+00	1,00E+00
Meta-clone 926	4,75E-01	7,33E-01	4,75E-01	7,35E-01	1,00E+00	1,00E+00
Meta-clone 45	4,75E-01	7,33E-01	4,74E-01	7,35E-01	3,23E-01	1,00E+00
Meta-clone 2726	4,76E-01	7,33E-01	4,76E-01	7,35E-01	1,00E+00	1,00E+00
Meta-clone 3144	4,76E-01	7,33E-01	4,76E-01	7,35E-01	1,00E+00	1,00E+00
Meta-clone 739	4,76E-01	7,33E-01	4,76E-01	7,35E-01	1,00E+00	1,00E+00
Meta-clone 2226	4,76E-01	7,33E-01	4,76E-01	7,35E-01	1,00E+00	1,00E+00
Meta-clone 2006	4,76E-01	7,33E-01	4,76E-01	7,35E-01	1,00E+00	1,00E+00
Meta-clone 1268	4,77E-01	7,33E-01	4,77E-01	7,35E-01	1,00E+00	1,00E+00
Meta-clone 1754	4,77E-01	7,33E-01	4,77E-01	7,35E-01	1,00E+00	1,00E+00
Meta-clone 1910	4,77E-01	7,33E-01	4,77E-01	7,35E-01	1,00E+00	1,00E+00
Meta-clone 2552	4,77E-01	7,33E-01	4,77E-01	7,35E-01	1,00E+00	1,00E+00
Meta-clone 2636	4,77E-01	7,33E-01	4,77E-01	7,35E-01	1,00E+00	1,00E+00
Meta-clone 632	4,77E-01	7,33E-01	4,77E-01	7,35E-01	1,00E+00	1,00E+00
Meta-clone 1093	4,77E-01	7,33E-01	4,77E-01	7,35E-01	1,00E+00	1,00E+00
Meta-clone 1798	4,77E-01	7,33E-01	4,77E-01	7,35E-01	1,00E+00	1,00E+00
Meta-clone 1355	4,77E-01	7,33E-01	4,77E-01	7,35E-01	1,00E+00	1,00E+00
Meta-clone 2673	4,77E-01	7,33E-01	4,77E-01	7,35E-01	1,00E+00	1,00E+00
Meta-clone 3139	4,77E-01	7,33E-01	4,77E-01	7,35E-01	1,00E+00	1,00E+00
Meta-clone 823	4,77E-01	7,33E-01	4,77E-01	7,35E-01	1,00E+00	1,00E+00
Meta-clone 975	4,77E-01	7,33E-01	4,77E-01	7,35E-01	1,00E+00	1,00E+00
Meta-clone 3071	4,78E-01	7,33E-01	4,78E-01	7,35E-01	1,00E+00	1,00E+00
Meta-clone 1010	4,78E-01	7,33E-01	4,78E-01	7,35E-01	1,00E+00	1,00E+00
Meta-clone 887	4,78E-01	7,33E-01	4,78E-01	7,35E-01	1,00E+00	1,00E+00
Meta-clone 2747	4,78E-01	7,33E-01	4,78E-01	7,35E-01	1,00E+00	1,00E+00
Meta-clone 2847	4,79E-01	7,33E-01	4,79E-01	7,35E-01	1,00E+00	1,00E+00
Meta-clone 2075	4,79E-01	7,33E-01	4,79E-01	7,35E-01	1,00E+00	1,00E+00
Meta-clone 2096	4,79E-01	7,33E-01	4,79E-01	7,35E-01	1,00E+00	1,00E+00
Meta-clone 2525	4,79E-01	7,33E-01	4,79E-01	7,35E-01	1,00E+00	1,00E+00
Meta-clone 3073	4,79E-01	7,33E-01	4,79E-01	7,35E-01	1,00E+00	1,00E+00
Meta-clone 801	4,79E-01	7,33E-01	4,79E-01	7,35E-01	1,00E+00	1,00E+00
Meta-clone 1631	4,80E-01	7,33E-01	4,80E-01	7,35E-01	1,00E+00	1,00E+00
Meta-clone 980	4,80E-01	7,33E-01	4,80E-01	7,35E-01	1,00E+00	1,00E+00
Meta-clone 1479	4,80E-01	7,33E-01	4,80E-01	7,35E-01	1,00E+00	1,00E+00
Meta-clone 800	4,80E-01	7,33E-01	4,80E-01	7,35E-01	1,00E+00	1,00E+00
Meta-clone 600	4,80E-01	7,33E-01	4,80E-01	7,35E-01	1,00E+00	1,00E+00
Meta-clone 858	4,80E-01	7,33E-01	4,80E-01	7,35E-01	1,00E+00	1,00E+00
Meta-clone 1817	4,80E-01	7,33E-01	4,80E-01	7,35E-01	1,00E+00	1,00E+00
Meta-clone 362	4,81E-01	7,33E-01	4,81E-01	7,35E-01	1,00E+00	1,00E+00
Meta-clone 898	4,81E-01	7,33E-01	4,81E-01	7,35E-01	1,00E+00	1,00E+00
Meta-clone 2930	4,81E-01	7,33E-01	4,81E-01	7,35E-01	1,00E+00	1,00E+00
Meta-clone 606	4,81E-01	7,33E-01	4,81E-01	7,35E-01	1,00E+00	1,00E+00
Meta-clone 995	4,81E-01	7,33E-01	4,81E-01	7,35E-01	1,00E+00	1,00E+00
Meta-clone 2652	4,81E-01	7,33E-01	4,81E-01	7,35E-01	1,00E+00	1,00E+00
Meta-clone 2963	4,81E-01	7,33E-01	4,81E-01	7,35E-01	1,00E+00	1,00E+00
Meta-clone 2227	4,81E-01	7,33E-01	4,81E-01	7,35E-01	1,00E+00	1,00E+00
Meta-clone 1343	4,81E-01	7,33E-01	4,81E-01	7,35E-01	1,00E+00	1,00E+00
Meta-clone 2791	4,81E-01	7,33E-01	4,81E-01	7,35E-01	1,00E+00	1,00E+00
Meta-clone 2365	4,81E-01	7,33E-01	4,81E-01	7,35E-01	1,00E+00	1,00E+00
Meta-clone 2454	4,81E-01	7,33E-01	4,81E-01	7,35E-01	1,00E+00	1,00E+00
Meta-clone 837	4,81E-01	7,33E-01	4,81E-01	7,35E-01	1,00E+00	1,00E+00
Meta-clone 671	4,82E-01	7,33E-01	4,82E-01	7,35E-01	1,00E+00	1,00E+00
Meta-clone 1170	4,82E-01	7,33E-01	4,82E-01	7,35E-01	1,00E+00	1,00E+00
Meta-clone 1941	4,82E-01	7,33E-01	4,82E-01	7,35E-01	1,00E+00	1,00E+00
Meta-clone 1973	4,82E-01	7,33E-01	4,82E-01	7,35E-01	1,00E+00	1,00E+00
Meta-clone 2169	4,82E-01	7,33E-01	4,82E-01	7,35E-01	1,00E+00	1,00E+00
Meta-clone 2994	4,82E-01	7,33E-01	4,82E-01	7,35E-01	1,00E+00	1,00E+00
Meta-clone 652	4,82E-01	7,33E-01	4,82E-01	7,35E-01	1,00E+00	1,00E+00
Meta-clone 1402	4,82E-01	7,33E-01	4,82E-01	7,35E-01	1,00E+00	1,00E+00
Meta-clone 431	4,82E-01	7,33E-01	4,82E-01	7,35E-01	1,00E+00	1,00E+00
Meta-clone 111	4,82E-01	7,33E-01	4,82E-01	7,35E-01	1,00E+00	1,00E+00
Meta-clone 1178	4,83E-01	7,33E-01	4,83E-01	7,35E-01	1,00E+00	1,00E+00
Meta-clone 1215	4,83E-01	7,33E-01	4,83E-01	7,35E-01	1,00E+00	1,00E+00
Meta-clone 2391	4,83E-01	7,33E-01	4,83E-01	7,35E-01	1,00E+00	1,00E+00
Meta-clone 444	4,83E-01	7,33E-01	4,83E-01	7,35E-01	1,00E+00	1,00E+00
Meta-clone 1188	4,83E-01	7,33E-01	4,83E-01	7,35E-01	1,00E+00	1,00E+00
Meta-clone 1357	4,83E-01	7,33E-01	4,83E-01	7,35E-01	1,00E+00	1,00E+00
Meta-clone 2459	4,83E-01	7,33E-01	4,83E-01	7,35E-01	1,00E+00	1,00E+00
Meta-clone 1836	4,83E-01	7,33E-01	4,83E-01	7,35E-01	1,00E+00	1,00E+00
Meta-clone 2986	4,83E-01	7,33E-01	4,83E-01	7,35E-01	1,00E+00	1,00E+00
Meta-clone 114	4,84E-01	7,33E-01	4,84E-01	7,35E-01	1,00E+00	1,00E+00
Meta-clone 1714	4,84E-01	7,33E-01	4,84E-01	7,35E-01	1,00E+00	1,00E+00
Meta-clone 2881	4,84E-01	7,33E-01	4,84E-01	7,35E-01	1,00E+00	1,00E+00
Meta-clone 1258	4,85E-01	7,33E-01	4,85E-01	7,35E-01	1,00E+00	1,00E+00
Meta-clone 1509	4,85E-01	7,33E-01	4,85E-01	7,35E-01	1,00E+00	1,00E+00
Meta-clone 2517	4,85E-01	7,33E-01	4,85E-01	7,35E-01	1,00E+00	1,00E+00
Meta-clone 2870	4,85E-01	7,33E-01	4,85E-01	7,35E-01	1,00E+00	1,00E+00
Meta-clone 1131	4,85E-01	7,33E-01	4,85E-01	7,35E-01	1,00E+00	1,00E+00
Meta-clone 813	4,85E-01	7,33E-01	4,85E-01	7,35E-01	1,00E+00	1,00E+00
Meta-clone 1863	4,85E-01	7,33E-01	4,85E-01	7,35E-01	1,00E+00	1,00E+00
Meta-clone 2328	4,85E-01	7,33E-01	4,85E-01	7,35E-01	1,00E+00	1,00E+00
Meta-clone 2375	4,86E-01	7,33E-01	4,86E-01	7,35E-01	1,00E+00	1,00E+00
Meta-clone 3001	4,86E-01	7,33E-01	4,86E-01	7,35E-01	1,00E+00	1,00E+00
Meta-clone 2081	4,86E-01	7,33E-01	4,86E-01	7,35E-01	1,00E+00	1,00E+00
Meta-clone 2021	4,86E-01	7,33E-01	4,86E-01	7,35E-01	1,00E+00	1,00E+00
Meta-clone 566	4,86E-01	7,33E-01	4,86E-01	7,35E-01	1,00E+00	1,00E+00
Meta-clone 663	4,86E-01	7,33E-01	4,86E-01	7,35E-01	1,00E+00	1,00E+00
Meta-clone 965	4,86E-01	7,33E-01	4,86E-01	7,35E-01	1,00E+00	1,00E+00
Meta-clone 1990	4,86E-01	7,33E-01	4,86E-01	7,35E-01	1,00E+00	1,00E+00
Meta-clone 766	4,86E-01	7,33E-01	4,86E-01	7,35E-01	1,00E+00	1,00E+00
Meta-clone 1854	4,87E-01	7,33E-01	4,87E-01	7,35E-01	1,00E+00	1,00E+00
Meta-clone 1052	4,87E-01	7,33E-01	4,87E-01	7,35E-01	1,00E+00	1,00E+00
Meta-clone 741	4,87E-01	7,33E-01	4,87E-01	7,35E-01	1,00E+00	1,00E+00
Meta-clone 2600	4,88E-01	7,33E-01	4,88E-01	7,35E-01	1,00E+00	1,00E+00
Meta-clone 911	4,88E-01	7,33E-01	4,88E-01	7,35E-01	1,00E+00	1,00E+00
Meta-clone 1525	4,88E-01	7,33E-01	4,88E-01	7,35E-01	1,00E+00	1,00E+00
Meta-clone 1705	4,88E-01	7,33E-01	4,88E-01	7,35E-01	1,00E+00	1,00E+00
Meta-clone 2040	4,88E-01	7,33E-01	4,88E-01	7,35E-01	1,00E+00	1,00E+00
Meta-clone 2792	4,88E-01	7,33E-01	4,88E-01	7,35E-01	1,00E+00	1,00E+00
Meta-clone 720	4,88E-01	7,33E-01	4,88E-01	7,35E-01	1,00E+00	1,00E+00
Meta-clone 2846	4,89E-01	7,33E-01	4,89E-01	7,35E-01	1,00E+00	1,00E+00
Meta-clone 3023	4,89E-01	7,33E-01	4,89E-01	7,35E-01	1,00E+00	1,00E+00
Meta-clone 615	4,89E-01	7,33E-01	4,89E-01	7,35E-01	1,00E+00	1,00E+00
Meta-clone 208	4,89E-01	7,33E-01	4,89E-01	7,35E-01	1,00E+00	1,00E+00
Meta-clone 1129	4,89E-01	7,33E-01	4,89E-01	7,35E-01	1,00E+00	1,00E+00
Meta-clone 1775	4,89E-01	7,33E-01	4,89E-01	7,35E-01	1,00E+00	1,00E+00
Meta-clone 2710	4,89E-01	7,33E-01	4,89E-01	7,35E-01	1,00E+00	1,00E+00
Meta-clone 587	4,89E-01	7,33E-01	4,89E-01	7,35E-01	1,00E+00	1,00E+00
Meta-clone 1152	4,89E-01	7,33E-01	4,89E-01	7,35E-01	1,00E+00	1,00E+00
Meta-clone 2160	4,89E-01	7,33E-01	4,89E-01	7,35E-01	1,00E+00	1,00E+00
Meta-clone 248	4,89E-01	7,33E-01	4,89E-01	7,35E-01	1,00E+00	1,00E+00
Meta-clone 252	4,89E-01	7,33E-01	4,89E-01	7,35E-01	1,00E+00	1,00E+00
Meta-clone 1219	4,89E-01	7,33E-01	4,89E-01	7,35E-01	1,00E+00	1,00E+00
Meta-clone 794	4,89E-01	7,33E-01	4,89E-01	7,35E-01	1,00E+00	1,00E+00
Meta-clone 1296	4,90E-01	7,33E-01	4,90E-01	7,35E-01	1,00E+00	1,00E+00
Meta-clone 1604	4,90E-01	7,33E-01	4,90E-01	7,35E-01	1,00E+00	1,00E+00
Meta-clone 2935	4,90E-01	7,33E-01	4,90E-01	7,35E-01	1,00E+00	1,00E+00
Meta-clone 3089	4,90E-01	7,33E-01	4,90E-01	7,35E-01	1,00E+00	1,00E+00
Meta-clone 1662	4,90E-01	7,33E-01	4,90E-01	7,35E-01	1,00E+00	1,00E+00
Meta-clone 2544	4,90E-01	7,33E-01	4,90E-01	7,35E-01	1,00E+00	1,00E+00
Meta-clone 3048	4,90E-01	7,33E-01	4,90E-01	7,35E-01	1,00E+00	1,00E+00
Meta-clone 1706	4,90E-01	7,33E-01	4,90E-01	7,35E-01	1,00E+00	1,00E+00
Meta-clone 2219	4,91E-01	7,33E-01	4,91E-01	7,35E-01	1,00E+00	1,00E+00
Meta-clone 851	4,91E-01	7,33E-01	4,91E-01	7,35E-01	1,00E+00	1,00E+00
Meta-clone 1618	4,91E-01	7,33E-01	4,91E-01	7,35E-01	1,00E+00	1,00E+00
Meta-clone 2346	4,91E-01	7,33E-01	4,91E-01	7,35E-01	1,00E+00	1,00E+00
Meta-clone 1185	4,92E-01	7,33E-01	4,92E-01	7,35E-01	1,00E+00	1,00E+00
Meta-clone 1695	4,92E-01	7,33E-01	4,92E-01	7,35E-01	1,00E+00	1,00E+00
Meta-clone 1949	4,92E-01	7,33E-01	4,92E-01	7,35E-01	1,00E+00	1,00E+00
Meta-clone 2866	4,92E-01	7,33E-01	4,92E-01	7,35E-01	1,00E+00	1,00E+00
Meta-clone 726	4,92E-01	7,33E-01	4,92E-01	7,35E-01	1,00E+00	1,00E+00
Meta-clone 315	4,92E-01	7,33E-01	4,92E-01	7,35E-01	1,00E+00	1,00E+00
Meta-clone 1277	4,92E-01	7,33E-01	4,92E-01	7,35E-01	1,00E+00	1,00E+00
Meta-clone 2290	4,92E-01	7,33E-01	4,92E-01	7,35E-01	1,00E+00	1,00E+00
Meta-clone 2686	4,92E-01	7,33E-01	4,92E-01	7,35E-01	1,00E+00	1,00E+00
Meta-clone 2344	4,92E-01	7,33E-01	4,92E-01	7,35E-01	1,00E+00	1,00E+00
Meta-clone 1570	4,92E-01	7,33E-01	4,92E-01	7,35E-01	1,00E+00	1,00E+00
Meta-clone 2403	4,93E-01	7,33E-01	4,93E-01	7,35E-01	1,00E+00	1,00E+00
Meta-clone 1579	4,93E-01	7,33E-01	4,93E-01	7,35E-01	1,00E+00	1,00E+00
Meta-clone 2547	4,93E-01	7,33E-01	4,93E-01	7,35E-01	1,00E+00	1,00E+00
Meta-clone 776	4,93E-01	7,33E-01	4,93E-01	7,35E-01	1,00E+00	1,00E+00
Meta-clone 868	4,93E-01	7,33E-01	4,93E-01	7,35E-01	1,00E+00	1,00E+00
Meta-clone 1117	4,93E-01	7,33E-01	4,93E-01	7,35E-01	1,00E+00	1,00E+00
Meta-clone 1121	4,93E-01	7,33E-01	4,93E-01	7,35E-01	1,00E+00	1,00E+00
Meta-clone 1726	4,93E-01	7,33E-01	4,93E-01	7,35E-01	1,00E+00	1,00E+00
Meta-clone 2218	4,93E-01	7,33E-01	4,93E-01	7,35E-01	1,00E+00	1,00E+00
Meta-clone 2908	4,93E-01	7,33E-01	4,93E-01	7,35E-01	1,00E+00	1,00E+00
Meta-clone 1333	4,93E-01	7,33E-01	4,93E-01	7,35E-01	1,00E+00	1,00E+00
Meta-clone 1376	4,94E-01	7,33E-01	4,94E-01	7,35E-01	1,00E+00	1,00E+00
Meta-clone 1428	4,94E-01	7,33E-01	4,94E-01	7,35E-01	1,00E+00	1,00E+00
Meta-clone 1732	4,94E-01	7,33E-01	4,94E-01	7,35E-01	1,00E+00	1,00E+00
Meta-clone 588	4,94E-01	7,33E-01	4,94E-01	7,35E-01	1,00E+00	1,00E+00
Meta-clone 2718	4,94E-01	7,33E-01	4,94E-01	7,35E-01	1,00E+00	1,00E+00
Meta-clone 1328	4,94E-01	7,33E-01	4,94E-01	7,35E-01	1,00E+00	1,00E+00
Meta-clone 1380	4,94E-01	7,33E-01	4,94E-01	7,35E-01	1,00E+00	1,00E+00
Meta-clone 2989	4,94E-01	7,33E-01	4,94E-01	7,35E-01	1,00E+00	1,00E+00
Meta-clone 2164	4,94E-01	7,33E-01	4,94E-01	7,35E-01	1,00E+00	1,00E+00
Meta-clone 2736	4,94E-01	7,33E-01	4,94E-01	7,35E-01	1,00E+00	1,00E+00
Meta-clone 510	4,94E-01	7,33E-01	4,94E-01	7,35E-01	1,00E+00	1,00E+00
Meta-clone 2301	4,94E-01	7,33E-01	4,94E-01	7,35E-01	1,00E+00	1,00E+00
Meta-clone 2663	4,94E-01	7,33E-01	4,94E-01	7,35E-01	1,00E+00	1,00E+00
Meta-clone 2967	4,94E-01	7,33E-01	4,94E-01	7,35E-01	1,00E+00	1,00E+00
Meta-clone 1845	4,95E-01	7,33E-01	4,95E-01	7,35E-01	1,00E+00	1,00E+00
Meta-clone 1113	4,95E-01	7,33E-01	4,95E-01	7,35E-01	1,00E+00	1,00E+00
Meta-clone 2854	4,95E-01	7,33E-01	4,95E-01	7,35E-01	1,00E+00	1,00E+00
Meta-clone 3002	4,95E-01	7,33E-01	4,95E-01	7,35E-01	1,00E+00	1,00E+00
Meta-clone 490	4,95E-01	7,33E-01	4,95E-01	7,35E-01	1,00E+00	1,00E+00
Meta-clone 1885	4,96E-01	7,33E-01	4,96E-01	7,35E-01	1,00E+00	1,00E+00
Meta-clone 2170	4,96E-01	7,33E-01	4,96E-01	7,35E-01	1,00E+00	1,00E+00
Meta-clone 2539	4,96E-01	7,33E-01	4,96E-01	7,35E-01	1,00E+00	1,00E+00
Meta-clone 625	4,96E-01	7,33E-01	4,96E-01	7,35E-01	1,00E+00	1,00E+00
Meta-clone 1975	4,96E-01	7,33E-01	4,96E-01	7,35E-01	1,00E+00	1,00E+00
Meta-clone 1649	4,96E-01	7,33E-01	4,96E-01	7,35E-01	1,00E+00	1,00E+00
Meta-clone 2732	4,97E-01	7,33E-01	4,97E-01	7,35E-01	1,00E+00	1,00E+00
Meta-clone 2960	4,97E-01	7,33E-01	4,97E-01	7,35E-01	1,00E+00	1,00E+00
Meta-clone 3067	4,97E-01	7,33E-01	4,97E-01	7,35E-01	1,00E+00	1,00E+00
Meta-clone 2258	4,97E-01	7,33E-01	4,97E-01	7,35E-01	1,00E+00	1,00E+00
Meta-clone 1048	4,98E-01	7,33E-01	4,98E-01	7,35E-01	1,00E+00	1,00E+00
Meta-clone 2633	4,98E-01	7,33E-01	4,98E-01	7,35E-01	1,00E+00	1,00E+00
Meta-clone 2104	4,99E-01	7,33E-01	4,99E-01	7,35E-01	1,00E+00	1,00E+00
Meta-clone 1361	4,99E-01	7,33E-01	4,99E-01	7,35E-01	1,00E+00	1,00E+00
Meta-clone 2296	4,99E-01	7,33E-01	4,99E-01	7,35E-01	1,00E+00	1,00E+00
Meta-clone 706	4,99E-01	7,33E-01	4,99E-01	7,35E-01	1,00E+00	1,00E+00
Meta-clone 878	4,99E-01	7,33E-01	4,99E-01	7,35E-01	1,00E+00	1,00E+00
Meta-clone 2189	5,00E-01	7,33E-01	5,00E-01	7,35E-01	1,00E+00	1,00E+00
Meta-clone 949	5,00E-01	7,33E-01	5,00E-01	7,35E-01	1,00E+00	1,00E+00
Meta-clone 1248	5,01E-01	7,33E-01	5,01E-01	7,35E-01	1,00E+00	1,00E+00
Meta-clone 1307	5,01E-01	7,33E-01	5,01E-01	7,35E-01	1,00E+00	1,00E+00
Meta-clone 1970	5,01E-01	7,33E-01	5,01E-01	7,35E-01	1,00E+00	1,00E+00
Meta-clone 2430	5,01E-01	7,33E-01	5,01E-01	7,35E-01	1,00E+00	1,00E+00
Meta-clone 2872	5,01E-01	7,33E-01	5,01E-01	7,35E-01	1,00E+00	1,00E+00
Meta-clone 1092	5,01E-01	7,33E-01	5,01E-01	7,35E-01	1,00E+00	1,00E+00
Meta-clone 942	5,01E-01	7,33E-01	5,01E-01	7,35E-01	1,00E+00	1,00E+00
Meta-clone 1462	5,01E-01	7,33E-01	5,01E-01	7,35E-01	1,00E+00	1,00E+00
Meta-clone 2124	5,01E-01	7,33E-01	5,01E-01	7,35E-01	1,00E+00	1,00E+00
Meta-clone 941	5,01E-01	7,33E-01	5,01E-01	7,35E-01	1,00E+00	1,00E+00
Meta-clone 3100	5,01E-01	7,33E-01	5,01E-01	7,35E-01	1,00E+00	1,00E+00
Meta-clone 520	5,01E-01	7,33E-01	5,01E-01	7,35E-01	1,00E+00	1,00E+00
Meta-clone 1226	5,02E-01	7,33E-01	5,02E-01	7,35E-01	1,00E+00	1,00E+00
Meta-clone 2441	5,02E-01	7,33E-01	5,02E-01	7,35E-01	1,00E+00	1,00E+00
Meta-clone 2707	5,02E-01	7,33E-01	5,02E-01	7,35E-01	1,00E+00	1,00E+00
Meta-clone 1224	5,02E-01	7,33E-01	5,02E-01	7,35E-01	1,00E+00	1,00E+00
Meta-clone 332	5,02E-01	7,33E-01	5,02E-01	7,35E-01	1,00E+00	1,00E+00
Meta-clone 1827	5,02E-01	7,33E-01	5,02E-01	7,35E-01	1,00E+00	1,00E+00
Meta-clone 2452	5,02E-01	7,33E-01	5,02E-01	7,35E-01	1,00E+00	1,00E+00
Meta-clone 924	5,02E-01	7,33E-01	5,02E-01	7,35E-01	1,00E+00	1,00E+00
Meta-clone 2690	5,03E-01	7,33E-01	5,03E-01	7,35E-01	1,00E+00	1,00E+00
Meta-clone 2217	5,03E-01	7,33E-01	5,03E-01	7,35E-01	1,00E+00	1,00E+00
Meta-clone 1657	5,03E-01	7,33E-01	5,03E-01	7,35E-01	1,00E+00	1,00E+00
Meta-clone 2001	5,03E-01	7,33E-01	5,03E-01	7,35E-01	1,00E+00	1,00E+00
Meta-clone 1122	5,03E-01	7,33E-01	5,03E-01	7,35E-01	1,00E+00	1,00E+00
Meta-clone 2832	5,04E-01	7,33E-01	5,04E-01	7,35E-01	1,00E+00	1,00E+00
Meta-clone 386	5,04E-01	7,33E-01	5,04E-01	7,35E-01	1,00E+00	1,00E+00
Meta-clone 1193	5,04E-01	7,33E-01	5,04E-01	7,35E-01	1,00E+00	1,00E+00
Meta-clone 1638	5,04E-01	7,33E-01	5,04E-01	7,35E-01	1,00E+00	1,00E+00
Meta-clone 1809	5,04E-01	7,33E-01	5,04E-01	7,35E-01	1,00E+00	1,00E+00
Meta-clone 2896	5,05E-01	7,33E-01	5,05E-01	7,35E-01	1,00E+00	1,00E+00
Meta-clone 195	5,05E-01	7,33E-01	5,05E-01	7,35E-01	1,00E+00	1,00E+00
Meta-clone 1042	5,05E-01	7,33E-01	5,05E-01	7,35E-01	1,00E+00	1,00E+00
Meta-clone 2214	5,05E-01	7,33E-01	5,05E-01	7,35E-01	1,00E+00	1,00E+00
Meta-clone 2358	5,05E-01	7,33E-01	5,05E-01	7,35E-01	1,00E+00	1,00E+00
Meta-clone 2777	5,05E-01	7,33E-01	5,05E-01	7,35E-01	1,00E+00	1,00E+00
Meta-clone 649	5,05E-01	7,33E-01	5,05E-01	7,35E-01	1,00E+00	1,00E+00
Meta-clone 667	5,05E-01	7,33E-01	5,05E-01	7,35E-01	1,00E+00	1,00E+00
Meta-clone 658	5,06E-01	7,33E-01	5,06E-01	7,35E-01	1,00E+00	1,00E+00
Meta-clone 1027	5,06E-01	7,33E-01	5,06E-01	7,35E-01	1,00E+00	1,00E+00
Meta-clone 1767	5,07E-01	7,33E-01	5,07E-01	7,35E-01	1,00E+00	1,00E+00
Meta-clone 109	5,07E-01	7,33E-01	5,07E-01	7,35E-01	1,00E+00	1,00E+00
Meta-clone 2286	5,08E-01	7,33E-01	5,08E-01	7,35E-01	1,00E+00	1,00E+00
Meta-clone 2649	5,08E-01	7,33E-01	5,08E-01	7,35E-01	1,00E+00	1,00E+00
Meta-clone 1810	5,08E-01	7,33E-01	5,08E-01	7,35E-01	1,00E+00	1,00E+00
Meta-clone 1508	5,08E-01	7,33E-01	5,08E-01	7,35E-01	1,00E+00	1,00E+00
Meta-clone 893	5,08E-01	7,33E-01	5,08E-01	7,35E-01	1,00E+00	1,00E+00
Meta-clone 2801	5,08E-01	7,33E-01	5,08E-01	7,35E-01	1,00E+00	1,00E+00
Meta-clone 3127	5,08E-01	7,33E-01	5,08E-01	7,35E-01	1,00E+00	1,00E+00
Meta-clone 743	5,08E-01	7,33E-01	5,08E-01	7,35E-01	1,00E+00	1,00E+00
Meta-clone 2370	5,09E-01	7,33E-01	5,09E-01	7,35E-01	1,00E+00	1,00E+00
Meta-clone 316	5,09E-01	7,33E-01	5,09E-01	7,35E-01	1,00E+00	1,00E+00
Meta-clone 2048	5,09E-01	7,33E-01	5,09E-01	7,35E-01	1,00E+00	1,00E+00
Meta-clone 412	5,09E-01	7,33E-01	5,09E-01	7,35E-01	1,00E+00	1,00E+00
Meta-clone 1626	5,09E-01	7,33E-01	5,09E-01	7,35E-01	1,00E+00	1,00E+00
Meta-clone 1679	5,09E-01	7,33E-01	5,09E-01	7,35E-01	1,00E+00	1,00E+00
Meta-clone 1749	5,09E-01	7,33E-01	5,09E-01	7,35E-01	1,00E+00	1,00E+00
Meta-clone 2822	5,09E-01	7,33E-01	5,09E-01	7,35E-01	1,00E+00	1,00E+00
Meta-clone 1109	5,09E-01	7,33E-01	5,09E-01	7,35E-01	1,00E+00	1,00E+00
Meta-clone 3072	5,09E-01	7,33E-01	5,09E-01	7,35E-01	1,00E+00	1,00E+00
Meta-clone 1741	5,10E-01	7,33E-01	5,10E-01	7,35E-01	1,00E+00	1,00E+00
Meta-clone 3126	5,10E-01	7,33E-01	5,10E-01	7,35E-01	1,00E+00	1,00E+00
Meta-clone 268	5,10E-01	7,33E-01	5,10E-01	7,35E-01	1,00E+00	1,00E+00
Meta-clone 611	5,10E-01	7,33E-01	5,10E-01	7,35E-01	1,00E+00	1,00E+00
Meta-clone 1491	5,10E-01	7,33E-01	5,10E-01	7,35E-01	1,00E+00	1,00E+00
Meta-clone 855	5,10E-01	7,33E-01	5,10E-01	7,35E-01	1,00E+00	1,00E+00
Meta-clone 1206	5,10E-01	7,33E-01	5,10E-01	7,35E-01	1,00E+00	1,00E+00
Meta-clone 1370	5,10E-01	7,33E-01	5,10E-01	7,35E-01	1,00E+00	1,00E+00
Meta-clone 1862	5,10E-01	7,33E-01	5,10E-01	7,35E-01	1,00E+00	1,00E+00
Meta-clone 2287	5,10E-01	7,33E-01	5,10E-01	7,35E-01	1,00E+00	1,00E+00
Meta-clone 2780	5,11E-01	7,33E-01	5,11E-01	7,35E-01	1,00E+00	1,00E+00
Meta-clone 449	5,11E-01	7,33E-01	5,11E-01	7,35E-01	1,00E+00	1,00E+00
Meta-clone 2997	5,11E-01	7,33E-01	5,11E-01	7,35E-01	1,00E+00	1,00E+00
Meta-clone 1290	5,11E-01	7,33E-01	5,11E-01	7,35E-01	1,00E+00	1,00E+00
Meta-clone 1773	5,11E-01	7,33E-01	5,11E-01	7,35E-01	1,00E+00	1,00E+00
Meta-clone 2276	5,11E-01	7,33E-01	5,11E-01	7,35E-01	1,00E+00	1,00E+00
Meta-clone 2339	5,11E-01	7,33E-01	5,11E-01	7,35E-01	1,00E+00	1,00E+00
Meta-clone 2115	5,11E-01	7,33E-01	5,11E-01	7,35E-01	1,00E+00	1,00E+00
Meta-clone 2833	5,11E-01	7,33E-01	5,11E-01	7,35E-01	1,00E+00	1,00E+00
Meta-clone 1104	5,12E-01	7,33E-01	5,12E-01	7,35E-01	1,00E+00	1,00E+00
Meta-clone 825	5,12E-01	7,33E-01	5,12E-01	7,35E-01	1,00E+00	1,00E+00
Meta-clone 271	5,12E-01	7,33E-01	5,12E-01	7,35E-01	1,00E+00	1,00E+00
Meta-clone 1765	5,13E-01	7,33E-01	5,13E-01	7,35E-01	1,00E+00	1,00E+00
Meta-clone 2027	5,13E-01	7,33E-01	5,13E-01	7,35E-01	1,00E+00	1,00E+00
Meta-clone 235	5,13E-01	7,33E-01	5,13E-01	7,35E-01	1,00E+00	1,00E+00
Meta-clone 1069	5,13E-01	7,33E-01	5,13E-01	7,35E-01	1,00E+00	1,00E+00
[truncated: 969 more rows]

## Sheet: RespTNFi-TRB
Meta-Clone	Pval.hurdle	FDR.hurdle	Pval.disc	FDR.disc	Pval.cont	FDR.cont
Meta-clone 27	2,88E-04	7,32E-01	5,70E-05	7,31E-01	7,48E-01	1,00E+00
Meta-clone 21	7,27E-04	7,32E-01	7,27E-04	7,31E-01	1,00E+00	1,00E+00
Meta-clone 435	2,47E-03	7,32E-01	2,47E-03	7,31E-01	1,00E+00	1,00E+00
Meta-clone 2612	2,96E-03	7,32E-01	2,96E-03	7,31E-01	1,00E+00	1,00E+00
Meta-clone 1573	3,48E-03	7,32E-01	3,48E-03	7,31E-01	1,00E+00	1,00E+00
Meta-clone 1735	4,14E-03	7,32E-01	4,14E-03	7,31E-01	1,00E+00	1,00E+00
Meta-clone 1809	5,68E-03	7,32E-01	5,68E-03	7,31E-01	1,00E+00	1,00E+00
Meta-clone 30	5,78E-03	7,32E-01	5,78E-03	7,31E-01	1,00E+00	1,00E+00
Meta-clone 1612	6,94E-03	7,32E-01	6,94E-03	7,31E-01	1,00E+00	1,00E+00
Meta-clone 1484	7,29E-03	7,32E-01	7,29E-03	7,31E-01	1,00E+00	1,00E+00
Meta-clone 5772	7,60E-03	7,32E-01	7,60E-03	7,31E-01	1,00E+00	1,00E+00
Meta-clone 10596	8,39E-03	7,32E-01	8,39E-03	7,31E-01	1,00E+00	1,00E+00
Meta-clone 13333	8,39E-03	7,32E-01	8,39E-03	7,31E-01	1,00E+00	1,00E+00
Meta-clone 8188	8,39E-03	7,32E-01	8,39E-03	7,31E-01	1,00E+00	1,00E+00
Meta-clone 2320	9,17E-03	7,32E-01	9,17E-03	7,31E-01	1,00E+00	1,00E+00
Meta-clone 2754	9,30E-03	7,32E-01	9,30E-03	7,31E-01	1,00E+00	1,00E+00
Meta-clone 6445	9,30E-03	7,32E-01	9,30E-03	7,31E-01	1,00E+00	1,00E+00
Meta-clone 8035	9,30E-03	7,32E-01	9,30E-03	7,31E-01	1,00E+00	1,00E+00
Meta-clone 1977	9,68E-03	7,32E-01	9,68E-03	7,31E-01	1,00E+00	1,00E+00
Meta-clone 8166	1,03E-02	7,32E-01	1,03E-02	7,31E-01	1,00E+00	1,00E+00
Meta-clone 6791	1,05E-02	7,32E-01	1,05E-02	7,31E-01	1,00E+00	1,00E+00
Meta-clone 12873	1,11E-02	7,32E-01	1,11E-02	7,31E-01	1,00E+00	1,00E+00
Meta-clone 13242	1,11E-02	7,32E-01	1,11E-02	7,31E-01	1,00E+00	1,00E+00
Meta-clone 9665	1,11E-02	7,32E-01	1,11E-02	7,31E-01	1,00E+00	1,00E+00
Meta-clone 296	1,17E-02	7,32E-01	1,17E-02	7,31E-01	1,00E+00	1,00E+00
Meta-clone 12432	1,24E-02	7,32E-01	1,24E-02	7,31E-01	1,00E+00	1,00E+00
Meta-clone 14784	1,24E-02	7,32E-01	1,24E-02	7,31E-01	1,00E+00	1,00E+00
Meta-clone 4121	1,24E-02	7,32E-01	1,24E-02	7,31E-01	1,00E+00	1,00E+00
Meta-clone 10906	1,25E-02	7,32E-01	1,25E-02	7,31E-01	1,00E+00	1,00E+00
Meta-clone 10969	1,25E-02	7,32E-01	1,25E-02	7,31E-01	1,00E+00	1,00E+00
Meta-clone 12857	1,25E-02	7,32E-01	1,25E-02	7,31E-01	1,00E+00	1,00E+00
Meta-clone 14387	1,25E-02	7,32E-01	1,25E-02	7,31E-01	1,00E+00	1,00E+00
Meta-clone 4890	1,25E-02	7,32E-01	1,25E-02	7,31E-01	1,00E+00	1,00E+00
Meta-clone 6862	1,25E-02	7,32E-01	1,25E-02	7,31E-01	1,00E+00	1,00E+00
Meta-clone 2376	1,31E-02	7,32E-01	1,31E-02	7,31E-01	1,00E+00	1,00E+00
Meta-clone 1509	1,32E-02	7,32E-01	1,32E-02	7,31E-01	1,00E+00	1,00E+00
Meta-clone 12982	1,35E-02	7,32E-01	1,35E-02	7,31E-01	1,00E+00	1,00E+00
Meta-clone 13076	1,35E-02	7,32E-01	1,35E-02	7,31E-01	1,00E+00	1,00E+00
Meta-clone 14043	1,35E-02	7,32E-01	1,35E-02	7,31E-01	1,00E+00	1,00E+00
Meta-clone 3666	1,35E-02	7,32E-01	1,35E-02	7,31E-01	1,00E+00	1,00E+00
Meta-clone 4245	1,35E-02	7,32E-01	1,35E-02	7,31E-01	1,00E+00	1,00E+00
Meta-clone 4739	1,35E-02	7,32E-01	1,35E-02	7,31E-01	1,00E+00	1,00E+00
Meta-clone 5840	1,35E-02	7,32E-01	1,35E-02	7,31E-01	1,00E+00	1,00E+00
Meta-clone 8732	1,35E-02	7,32E-01	1,35E-02	7,31E-01	1,00E+00	1,00E+00
Meta-clone 1304	1,40E-02	7,32E-01	1,40E-02	7,31E-01	1,00E+00	1,00E+00
Meta-clone 11344	1,42E-02	7,32E-01	1,42E-02	7,31E-01	1,00E+00	1,00E+00
Meta-clone 3403	1,42E-02	7,32E-01	1,42E-02	7,31E-01	1,00E+00	1,00E+00
Meta-clone 10285	1,43E-02	7,32E-01	1,43E-02	7,31E-01	1,00E+00	1,00E+00
Meta-clone 11660	1,43E-02	7,32E-01	1,43E-02	7,31E-01	1,00E+00	1,00E+00
Meta-clone 12595	1,43E-02	7,32E-01	1,43E-02	7,31E-01	1,00E+00	1,00E+00
Meta-clone 12596	1,43E-02	7,32E-01	1,43E-02	7,31E-01	1,00E+00	1,00E+00
Meta-clone 14201	1,43E-02	7,32E-01	1,43E-02	7,31E-01	1,00E+00	1,00E+00
Meta-clone 15535	1,43E-02	7,32E-01	1,43E-02	7,31E-01	1,00E+00	1,00E+00
Meta-clone 5298	1,43E-02	7,32E-01	1,43E-02	7,31E-01	1,00E+00	1,00E+00
Meta-clone 5394	1,43E-02	7,32E-01	1,43E-02	7,31E-01	1,00E+00	1,00E+00
Meta-clone 8550	1,43E-02	7,32E-01	1,43E-02	7,31E-01	1,00E+00	1,00E+00
Meta-clone 9058	1,43E-02	7,32E-01	1,43E-02	7,31E-01	1,00E+00	1,00E+00
Meta-clone 9320	1,43E-02	7,32E-01	1,43E-02	7,31E-01	1,00E+00	1,00E+00
Meta-clone 12273	1,43E-02	7,32E-01	1,43E-02	7,31E-01	1,00E+00	1,00E+00
Meta-clone 2149	1,43E-02	7,32E-01	1,43E-02	7,31E-01	1,00E+00	1,00E+00
Meta-clone 2694	1,43E-02	7,32E-01	1,43E-02	7,31E-01	1,00E+00	1,00E+00
Meta-clone 3840	1,43E-02	7,32E-01	1,43E-02	7,31E-01	1,00E+00	1,00E+00
Meta-clone 4458	1,43E-02	7,32E-01	1,43E-02	7,31E-01	1,00E+00	1,00E+00
Meta-clone 6265	1,43E-02	7,32E-01	1,43E-02	7,31E-01	1,00E+00	1,00E+00
Meta-clone 6544	1,43E-02	7,32E-01	1,43E-02	7,31E-01	1,00E+00	1,00E+00
Meta-clone 6854	1,43E-02	7,32E-01	1,43E-02	7,31E-01	1,00E+00	1,00E+00
Meta-clone 7927	1,49E-02	7,32E-01	1,49E-02	7,31E-01	1,00E+00	1,00E+00
Meta-clone 12025	1,49E-02	7,32E-01	1,49E-02	7,31E-01	1,00E+00	1,00E+00
Meta-clone 14267	1,49E-02	7,32E-01	1,49E-02	7,31E-01	1,00E+00	1,00E+00
Meta-clone 4689	1,49E-02	7,32E-01	1,49E-02	7,31E-01	1,00E+00	1,00E+00
Meta-clone 6165	1,49E-02	7,32E-01	1,49E-02	7,31E-01	1,00E+00	1,00E+00
Meta-clone 9779	1,49E-02	7,32E-01	1,49E-02	7,31E-01	1,00E+00	1,00E+00
Meta-clone 2110	1,50E-02	7,32E-01	1,50E-02	7,31E-01	1,00E+00	1,00E+00
Meta-clone 1474	1,51E-02	7,32E-01	1,51E-02	7,31E-01	1,00E+00	1,00E+00
Meta-clone 12557	1,51E-02	7,32E-01	1,51E-02	7,31E-01	1,00E+00	1,00E+00
Meta-clone 13600	1,51E-02	7,32E-01	1,51E-02	7,31E-01	1,00E+00	1,00E+00
Meta-clone 14545	1,51E-02	7,32E-01	1,51E-02	7,31E-01	1,00E+00	1,00E+00
Meta-clone 4228	1,51E-02	7,32E-01	1,51E-02	7,31E-01	1,00E+00	1,00E+00
Meta-clone 6104	1,51E-02	7,32E-01	1,51E-02	7,31E-01	1,00E+00	1,00E+00
Meta-clone 6277	1,51E-02	7,32E-01	1,51E-02	7,31E-01	1,00E+00	1,00E+00
Meta-clone 7599	1,51E-02	7,32E-01	1,51E-02	7,31E-01	1,00E+00	1,00E+00
Meta-clone 8049	1,51E-02	7,32E-01	1,51E-02	7,31E-01	1,00E+00	1,00E+00
Meta-clone 653	1,59E-02	7,32E-01	1,59E-02	7,31E-01	1,00E+00	1,00E+00
Meta-clone 1570	1,60E-02	7,32E-01	1,60E-02	7,31E-01	1,00E+00	1,00E+00
Meta-clone 581	1,63E-02	7,32E-01	1,63E-02	7,31E-01	1,00E+00	1,00E+00
Meta-clone 14470	1,67E-02	7,32E-01	1,67E-02	7,31E-01	1,00E+00	1,00E+00
Meta-clone 14640	1,67E-02	7,32E-01	1,67E-02	7,31E-01	1,00E+00	1,00E+00
Meta-clone 3195	1,67E-02	7,32E-01	1,67E-02	7,31E-01	1,00E+00	1,00E+00
Meta-clone 5037	1,67E-02	7,32E-01	1,67E-02	7,31E-01	1,00E+00	1,00E+00
Meta-clone 8686	1,67E-02	7,32E-01	1,67E-02	7,31E-01	1,00E+00	1,00E+00
Meta-clone 12149	1,72E-02	7,32E-01	1,72E-02	7,31E-01	1,00E+00	1,00E+00
Meta-clone 2849	1,72E-02	7,32E-01	1,72E-02	7,31E-01	1,00E+00	1,00E+00
Meta-clone 4850	1,72E-02	7,32E-01	1,72E-02	7,31E-01	1,00E+00	1,00E+00
Meta-clone 5959	1,72E-02	7,32E-01	1,72E-02	7,31E-01	1,00E+00	1,00E+00
Meta-clone 6193	1,72E-02	7,32E-01	1,72E-02	7,31E-01	1,00E+00	1,00E+00
Meta-clone 8218	1,72E-02	7,32E-01	1,72E-02	7,31E-01	1,00E+00	1,00E+00
Meta-clone 8243	1,72E-02	7,32E-01	1,72E-02	7,31E-01	1,00E+00	1,00E+00
Meta-clone 4088	1,73E-02	7,32E-01	1,73E-02	7,31E-01	1,00E+00	1,00E+00
Meta-clone 4187	1,73E-02	7,32E-01	1,73E-02	7,31E-01	1,00E+00	1,00E+00
Meta-clone 12607	1,74E-02	7,32E-01	1,74E-02	7,31E-01	1,00E+00	1,00E+00
Meta-clone 14478	1,74E-02	7,32E-01	1,74E-02	7,31E-01	1,00E+00	1,00E+00
Meta-clone 1877	1,74E-02	7,32E-01	1,74E-02	7,31E-01	1,00E+00	1,00E+00
Meta-clone 3492	1,74E-02	7,32E-01	1,74E-02	7,31E-01	1,00E+00	1,00E+00
Meta-clone 5809	1,74E-02	7,32E-01	1,74E-02	7,31E-01	1,00E+00	1,00E+00
Meta-clone 6096	1,74E-02	7,32E-01	1,74E-02	7,31E-01	1,00E+00	1,00E+00
Meta-clone 6931	1,74E-02	7,32E-01	1,74E-02	7,31E-01	1,00E+00	1,00E+00
Meta-clone 888	1,74E-02	7,32E-01	1,74E-02	7,31E-01	1,00E+00	1,00E+00
Meta-clone 12940	1,75E-02	7,32E-01	1,75E-02	7,31E-01	1,00E+00	1,00E+00
Meta-clone 6231	1,75E-02	7,32E-01	1,75E-02	7,31E-01	1,00E+00	1,00E+00
Meta-clone 7596	1,75E-02	7,32E-01	1,75E-02	7,31E-01	1,00E+00	1,00E+00
Meta-clone 8803	1,75E-02	7,32E-01	1,75E-02	7,31E-01	1,00E+00	1,00E+00
Meta-clone 9427	1,75E-02	7,32E-01	1,75E-02	7,31E-01	1,00E+00	1,00E+00
Meta-clone 12440	1,78E-02	7,32E-01	1,78E-02	7,31E-01	1,00E+00	1,00E+00
Meta-clone 15095	1,78E-02	7,32E-01	1,78E-02	7,31E-01	1,00E+00	1,00E+00
Meta-clone 3274	1,78E-02	7,32E-01	1,78E-02	7,31E-01	1,00E+00	1,00E+00
Meta-clone 5344	1,78E-02	7,32E-01	1,78E-02	7,31E-01	1,00E+00	1,00E+00
Meta-clone 826	1,78E-02	7,32E-01	1,78E-02	7,31E-01	1,00E+00	1,00E+00
Meta-clone 8656	1,78E-02	7,32E-01	1,78E-02	7,31E-01	1,00E+00	1,00E+00
Meta-clone 9606	1,78E-02	7,32E-01	1,78E-02	7,31E-01	1,00E+00	1,00E+00
Meta-clone 8726	1,79E-02	7,32E-01	1,79E-02	7,31E-01	1,00E+00	1,00E+00
Meta-clone 929	1,79E-02	7,32E-01	1,79E-02	7,31E-01	1,00E+00	1,00E+00
Meta-clone 13942	1,84E-02	7,32E-01	1,84E-02	7,31E-01	1,00E+00	1,00E+00
Meta-clone 14272	1,84E-02	7,32E-01	1,84E-02	7,31E-01	1,00E+00	1,00E+00
Meta-clone 4904	1,84E-02	7,32E-01	1,84E-02	7,31E-01	1,00E+00	1,00E+00
Meta-clone 12482	1,88E-02	7,32E-01	1,88E-02	7,31E-01	1,00E+00	1,00E+00
Meta-clone 10759	1,89E-02	7,32E-01	1,89E-02	7,31E-01	1,00E+00	1,00E+00
Meta-clone 13602	1,89E-02	7,32E-01	1,89E-02	7,31E-01	1,00E+00	1,00E+00
Meta-clone 5829	1,89E-02	7,32E-01	1,89E-02	7,31E-01	1,00E+00	1,00E+00
Meta-clone 8612	1,89E-02	7,32E-01	1,89E-02	7,31E-01	1,00E+00	1,00E+00
Meta-clone 13896	1,90E-02	7,32E-01	1,90E-02	7,31E-01	1,00E+00	1,00E+00
Meta-clone 3891	1,90E-02	7,32E-01	1,90E-02	7,31E-01	1,00E+00	1,00E+00
Meta-clone 6786	1,90E-02	7,32E-01	1,90E-02	7,31E-01	1,00E+00	1,00E+00
Meta-clone 7832	1,90E-02	7,32E-01	1,90E-02	7,31E-01	1,00E+00	1,00E+00
Meta-clone 20	1,91E-02	7,32E-01	7,86E-03	7,31E-01	3,57E-01	1,00E+00
Meta-clone 231	1,92E-02	7,32E-01	1,92E-02	7,31E-01	1,00E+00	1,00E+00
Meta-clone 3388	1,93E-02	7,32E-01	1,93E-02	7,31E-01	1,00E+00	1,00E+00
Meta-clone 15187	1,93E-02	7,32E-01	1,93E-02	7,31E-01	1,00E+00	1,00E+00
Meta-clone 5777	1,93E-02	7,32E-01	1,93E-02	7,31E-01	1,00E+00	1,00E+00
Meta-clone 9492	1,93E-02	7,32E-01	1,93E-02	7,31E-01	1,00E+00	1,00E+00
Meta-clone 9976	1,93E-02	7,32E-01	1,93E-02	7,31E-01	1,00E+00	1,00E+00
Meta-clone 12278	1,96E-02	7,32E-01	1,96E-02	7,31E-01	1,00E+00	1,00E+00
Meta-clone 14252	1,96E-02	7,32E-01	1,96E-02	7,31E-01	1,00E+00	1,00E+00
Meta-clone 3649	1,96E-02	7,32E-01	1,96E-02	7,31E-01	1,00E+00	1,00E+00
Meta-clone 1002	1,97E-02	7,32E-01	1,97E-02	7,31E-01	1,00E+00	1,00E+00
Meta-clone 1104	1,97E-02	7,32E-01	1,97E-02	7,31E-01	1,00E+00	1,00E+00
Meta-clone 12239	2,02E-02	7,32E-01	2,02E-02	7,31E-01	1,00E+00	1,00E+00
Meta-clone 13668	2,02E-02	7,32E-01	2,02E-02	7,31E-01	1,00E+00	1,00E+00
Meta-clone 500	2,05E-02	7,32E-01	2,05E-02	7,31E-01	1,00E+00	1,00E+00
Meta-clone 4137	2,07E-02	7,32E-01	2,07E-02	7,31E-01	1,00E+00	1,00E+00
Meta-clone 2133	2,09E-02	7,32E-01	2,09E-02	7,31E-01	1,00E+00	1,00E+00
Meta-clone 12277	2,09E-02	7,32E-01	2,09E-02	7,31E-01	1,00E+00	1,00E+00
Meta-clone 13863	2,09E-02	7,32E-01	2,09E-02	7,31E-01	1,00E+00	1,00E+00
Meta-clone 9920	2,09E-02	7,32E-01	2,09E-02	7,31E-01	1,00E+00	1,00E+00
Meta-clone 13615	2,12E-02	7,32E-01	2,12E-02	7,31E-01	1,00E+00	1,00E+00
Meta-clone 14453	2,12E-02	7,32E-01	2,12E-02	7,31E-01	1,00E+00	1,00E+00
Meta-clone 14679	2,12E-02	7,32E-01	2,12E-02	7,31E-01	1,00E+00	1,00E+00
Meta-clone 4498	2,12E-02	7,32E-01	2,12E-02	7,31E-01	1,00E+00	1,00E+00
Meta-clone 3794	2,13E-02	7,32E-01	2,13E-02	7,31E-01	1,00E+00	1,00E+00
Meta-clone 10307	2,16E-02	7,32E-01	2,16E-02	7,31E-01	1,00E+00	1,00E+00
Meta-clone 14696	2,16E-02	7,32E-01	2,16E-02	7,31E-01	1,00E+00	1,00E+00
Meta-clone 5105	2,16E-02	7,32E-01	2,16E-02	7,31E-01	1,00E+00	1,00E+00
Meta-clone 5113	2,16E-02	7,32E-01	2,16E-02	7,31E-01	1,00E+00	1,00E+00
Meta-clone 6957	2,16E-02	7,32E-01	2,16E-02	7,31E-01	1,00E+00	1,00E+00
Meta-clone 9329	2,16E-02	7,32E-01	2,16E-02	7,31E-01	1,00E+00	1,00E+00
Meta-clone 14044	2,20E-02	7,32E-01	2,20E-02	7,31E-01	1,00E+00	1,00E+00
Meta-clone 2853	2,27E-02	7,32E-01	2,27E-02	7,31E-01	1,00E+00	1,00E+00
Meta-clone 13154	2,27E-02	7,32E-01	2,27E-02	7,31E-01	1,00E+00	1,00E+00
Meta-clone 13513	2,27E-02	7,32E-01	2,27E-02	7,31E-01	1,00E+00	1,00E+00
Meta-clone 7978	2,27E-02	7,32E-01	2,27E-02	7,31E-01	1,00E+00	1,00E+00
Meta-clone 8387	2,27E-02	7,32E-01	2,27E-02	7,31E-01	1,00E+00	1,00E+00
Meta-clone 11920	2,28E-02	7,32E-01	2,28E-02	7,31E-01	1,00E+00	1,00E+00
Meta-clone 12926	2,28E-02	7,32E-01	2,28E-02	7,31E-01	1,00E+00	1,00E+00
Meta-clone 8775	2,28E-02	7,32E-01	2,28E-02	7,31E-01	1,00E+00	1,00E+00
Meta-clone 14189	2,30E-02	7,32E-01	2,30E-02	7,31E-01	1,00E+00	1,00E+00
Meta-clone 4358	2,30E-02	7,32E-01	2,30E-02	7,31E-01	1,00E+00	1,00E+00
Meta-clone 7066	2,30E-02	7,32E-01	2,30E-02	7,31E-01	1,00E+00	1,00E+00
Meta-clone 10870	2,30E-02	7,32E-01	2,30E-02	7,31E-01	1,00E+00	1,00E+00
Meta-clone 5464	2,30E-02	7,32E-01	2,30E-02	7,31E-01	1,00E+00	1,00E+00
Meta-clone 5764	2,30E-02	7,32E-01	2,30E-02	7,31E-01	1,00E+00	1,00E+00
Meta-clone 9567	2,30E-02	7,32E-01	2,30E-02	7,31E-01	1,00E+00	1,00E+00
Meta-clone 10399	2,31E-02	7,32E-01	2,31E-02	7,31E-01	1,00E+00	1,00E+00
Meta-clone 3456	2,31E-02	7,32E-01	2,31E-02	7,31E-01	1,00E+00	1,00E+00
Meta-clone 1365	2,33E-02	7,32E-01	2,33E-02	7,31E-01	1,00E+00	1,00E+00
Meta-clone 11681	2,33E-02	7,32E-01	2,33E-02	7,31E-01	1,00E+00	1,00E+00
Meta-clone 3975	2,36E-02	7,32E-01	2,36E-02	7,31E-01	1,00E+00	1,00E+00
Meta-clone 5741	2,36E-02	7,32E-01	2,36E-02	7,31E-01	1,00E+00	1,00E+00
Meta-clone 6570	2,36E-02	7,32E-01	2,36E-02	7,31E-01	1,00E+00	1,00E+00
Meta-clone 12492	2,37E-02	7,32E-01	2,37E-02	7,31E-01	1,00E+00	1,00E+00
Meta-clone 6425	2,37E-02	7,32E-01	2,37E-02	7,31E-01	1,00E+00	1,00E+00
Meta-clone 11625	2,42E-02	7,32E-01	2,42E-02	7,31E-01	1,00E+00	1,00E+00
Meta-clone 1759	2,42E-02	7,32E-01	2,42E-02	7,31E-01	1,00E+00	1,00E+00
Meta-clone 5511	2,42E-02	7,32E-01	2,42E-02	7,31E-01	1,00E+00	1,00E+00
Meta-clone 7296	2,42E-02	7,32E-01	2,42E-02	7,31E-01	1,00E+00	1,00E+00
Meta-clone 3427	2,42E-02	7,32E-01	2,42E-02	7,31E-01	1,00E+00	1,00E+00
Meta-clone 7147	2,42E-02	7,32E-01	2,42E-02	7,31E-01	1,00E+00	1,00E+00
Meta-clone 11477	2,44E-02	7,32E-01	2,44E-02	7,31E-01	1,00E+00	1,00E+00
Meta-clone 11546	2,44E-02	7,32E-01	2,44E-02	7,31E-01	1,00E+00	1,00E+00
Meta-clone 15021	2,44E-02	7,32E-01	2,44E-02	7,31E-01	1,00E+00	1,00E+00
Meta-clone 9673	2,44E-02	7,32E-01	2,44E-02	7,31E-01	1,00E+00	1,00E+00
Meta-clone 10873	2,45E-02	7,32E-01	2,45E-02	7,31E-01	1,00E+00	1,00E+00
Meta-clone 13284	2,45E-02	7,32E-01	2,45E-02	7,31E-01	1,00E+00	1,00E+00
Meta-clone 13994	2,45E-02	7,32E-01	2,45E-02	7,31E-01	1,00E+00	1,00E+00
Meta-clone 2841	2,45E-02	7,32E-01	2,45E-02	7,31E-01	1,00E+00	1,00E+00
Meta-clone 7908	2,45E-02	7,32E-01	2,45E-02	7,31E-01	1,00E+00	1,00E+00
Meta-clone 7983	2,45E-02	7,32E-01	2,45E-02	7,31E-01	1,00E+00	1,00E+00
Meta-clone 8696	2,45E-02	7,32E-01	2,45E-02	7,31E-01	1,00E+00	1,00E+00
Meta-clone 8965	2,45E-02	7,32E-01	2,45E-02	7,31E-01	1,00E+00	1,00E+00
Meta-clone 10652	2,50E-02	7,32E-01	2,50E-02	7,31E-01	1,00E+00	1,00E+00
Meta-clone 13145	2,50E-02	7,32E-01	2,50E-02	7,31E-01	1,00E+00	1,00E+00
Meta-clone 6480	2,50E-02	7,32E-01	2,50E-02	7,31E-01	1,00E+00	1,00E+00
Meta-clone 14466	2,53E-02	7,32E-01	2,53E-02	7,31E-01	1,00E+00	1,00E+00
Meta-clone 2978	2,58E-02	7,32E-01	2,58E-02	7,31E-01	1,00E+00	1,00E+00
Meta-clone 13051	2,58E-02	7,32E-01	2,58E-02	7,31E-01	1,00E+00	1,00E+00
Meta-clone 13610	2,58E-02	7,32E-01	2,58E-02	7,31E-01	1,00E+00	1,00E+00
Meta-clone 5630	2,58E-02	7,32E-01	2,58E-02	7,31E-01	1,00E+00	1,00E+00
Meta-clone 570	2,59E-02	7,32E-01	2,59E-02	7,31E-01	1,00E+00	1,00E+00
Meta-clone 9105	2,60E-02	7,32E-01	2,60E-02	7,31E-01	1,00E+00	1,00E+00
Meta-clone 360	2,60E-02	7,32E-01	2,60E-02	7,31E-01	1,00E+00	1,00E+00
Meta-clone 5038	2,64E-02	7,32E-01	2,64E-02	7,31E-01	1,00E+00	1,00E+00
Meta-clone 6835	2,64E-02	7,32E-01	2,64E-02	7,31E-01	1,00E+00	1,00E+00
Meta-clone 7513	2,64E-02	7,32E-01	2,64E-02	7,31E-01	1,00E+00	1,00E+00
Meta-clone 9833	2,67E-02	7,32E-01	2,67E-02	7,31E-01	1,00E+00	1,00E+00
Meta-clone 590	2,70E-02	7,32E-01	2,70E-02	7,31E-01	1,00E+00	1,00E+00
Meta-clone 2035	2,71E-02	7,32E-01	2,71E-02	7,31E-01	1,00E+00	1,00E+00
Meta-clone 4794	2,71E-02	7,32E-01	2,71E-02	7,31E-01	1,00E+00	1,00E+00
Meta-clone 10028	2,71E-02	7,32E-01	2,71E-02	7,31E-01	1,00E+00	1,00E+00
Meta-clone 4558	2,71E-02	7,32E-01	2,71E-02	7,31E-01	1,00E+00	1,00E+00
Meta-clone 5828	2,71E-02	7,32E-01	2,71E-02	7,31E-01	1,00E+00	1,00E+00
Meta-clone 3368	2,72E-02	7,32E-01	2,72E-02	7,31E-01	1,00E+00	1,00E+00
Meta-clone 2895	2,73E-02	7,32E-01	2,73E-02	7,31E-01	1,00E+00	1,00E+00
Meta-clone 3011	2,75E-02	7,32E-01	2,75E-02	7,31E-01	1,00E+00	1,00E+00
Meta-clone 4248	2,75E-02	7,32E-01	2,75E-02	7,31E-01	1,00E+00	1,00E+00
Meta-clone 5084	2,75E-02	7,32E-01	2,75E-02	7,31E-01	1,00E+00	1,00E+00
Meta-clone 12630	2,77E-02	7,32E-01	2,77E-02	7,31E-01	1,00E+00	1,00E+00
Meta-clone 13894	2,78E-02	7,32E-01	2,78E-02	7,31E-01	1,00E+00	1,00E+00
Meta-clone 7040	2,78E-02	7,32E-01	2,78E-02	7,31E-01	1,00E+00	1,00E+00
Meta-clone 6621	2,79E-02	7,32E-01	2,79E-02	7,31E-01	1,00E+00	1,00E+00
Meta-clone 4257	2,83E-02	7,32E-01	2,83E-02	7,31E-01	1,00E+00	1,00E+00
Meta-clone 4288	2,83E-02	7,32E-01	2,83E-02	7,31E-01	1,00E+00	1,00E+00
Meta-clone 15330	2,86E-02	7,32E-01	2,86E-02	7,31E-01	1,00E+00	1,00E+00
Meta-clone 44	2,89E-02	7,32E-01	2,89E-02	7,31E-01	1,00E+00	1,00E+00
Meta-clone 9125	2,91E-02	7,32E-01	2,91E-02	7,31E-01	1,00E+00	1,00E+00
Meta-clone 268	2,94E-02	7,32E-01	2,94E-02	7,31E-01	1,00E+00	1,00E+00
Meta-clone 7789	2,94E-02	7,32E-01	2,94E-02	7,31E-01	1,00E+00	1,00E+00
Meta-clone 756	2,95E-02	7,32E-01	2,95E-02	7,31E-01	1,00E+00	1,00E+00
Meta-clone 11945	2,99E-02	7,32E-01	2,99E-02	7,31E-01	1,00E+00	1,00E+00
Meta-clone 6583	2,99E-02	7,32E-01	2,99E-02	7,31E-01	1,00E+00	1,00E+00
Meta-clone 846	3,02E-02	7,32E-01	3,02E-02	7,31E-01	1,00E+00	1,00E+00
Meta-clone 458	3,03E-02	7,32E-01	3,03E-02	7,31E-01	1,00E+00	1,00E+00
Meta-clone 8657	3,03E-02	7,32E-01	3,03E-02	7,31E-01	1,00E+00	1,00E+00
Meta-clone 14781	3,04E-02	7,32E-01	3,04E-02	7,31E-01	1,00E+00	1,00E+00
Meta-clone 4625	3,04E-02	7,32E-01	3,04E-02	7,31E-01	1,00E+00	1,00E+00
Meta-clone 9840	3,04E-02	7,32E-01	3,04E-02	7,31E-01	1,00E+00	1,00E+00
Meta-clone 10224	3,05E-02	7,32E-01	3,05E-02	7,31E-01	1,00E+00	1,00E+00
Meta-clone 12368	3,05E-02	7,32E-01	3,05E-02	7,31E-01	1,00E+00	1,00E+00
Meta-clone 2866	3,05E-02	7,32E-01	3,05E-02	7,31E-01	1,00E+00	1,00E+00
Meta-clone 3672	3,05E-02	7,32E-01	3,05E-02	7,31E-01	1,00E+00	1,00E+00
Meta-clone 2024	3,08E-02	7,32E-01	3,08E-02	7,31E-01	1,00E+00	1,00E+00
Meta-clone 10293	3,13E-02	7,32E-01	3,13E-02	7,31E-01	1,00E+00	1,00E+00
Meta-clone 4263	3,14E-02	7,32E-01	3,14E-02	7,31E-01	1,00E+00	1,00E+00
Meta-clone 7538	3,16E-02	7,32E-01	3,16E-02	7,31E-01	1,00E+00	1,00E+00
Meta-clone 6493	3,26E-02	7,32E-01	3,26E-02	7,31E-01	1,00E+00	1,00E+00
Meta-clone 7671	3,26E-02	7,32E-01	3,26E-02	7,31E-01	1,00E+00	1,00E+00
Meta-clone 11578	3,27E-02	7,32E-01	3,27E-02	7,31E-01	1,00E+00	1,00E+00
Meta-clone 4173	3,27E-02	7,32E-01	3,27E-02	7,31E-01	1,00E+00	1,00E+00
Meta-clone 10526	3,31E-02	7,32E-01	3,31E-02	7,31E-01	1,00E+00	1,00E+00
Meta-clone 13500	3,31E-02	7,32E-01	3,31E-02	7,31E-01	1,00E+00	1,00E+00
Meta-clone 13768	3,31E-02	7,32E-01	3,31E-02	7,31E-01	1,00E+00	1,00E+00
Meta-clone 5258	3,31E-02	7,32E-01	3,31E-02	7,31E-01	1,00E+00	1,00E+00
Meta-clone 339	3,38E-02	7,32E-01	3,38E-02	7,31E-01	1,00E+00	1,00E+00
Meta-clone 1273	3,39E-02	7,32E-01	3,39E-02	7,31E-01	1,00E+00	1,00E+00
Meta-clone 3280	3,41E-02	7,32E-01	3,41E-02	7,31E-01	1,00E+00	1,00E+00
Meta-clone 14364	3,48E-02	7,32E-01	3,48E-02	7,31E-01	1,00E+00	1,00E+00
Meta-clone 7413	3,58E-02	7,32E-01	3,58E-02	7,31E-01	1,00E+00	1,00E+00
Meta-clone 8127	3,58E-02	7,32E-01	3,58E-02	7,31E-01	1,00E+00	1,00E+00
Meta-clone 12060	3,76E-02	7,32E-01	3,76E-02	7,31E-01	1,00E+00	1,00E+00
Meta-clone 4394	3,76E-02	7,32E-01	3,76E-02	7,31E-01	1,00E+00	1,00E+00
Meta-clone 4761	3,76E-02	7,32E-01	3,76E-02	7,31E-01	1,00E+00	1,00E+00
Meta-clone 5359	3,81E-02	7,32E-01	3,81E-02	7,31E-01	1,00E+00	1,00E+00
Meta-clone 1814	3,84E-02	7,32E-01	3,84E-02	7,31E-01	1,00E+00	1,00E+00
Meta-clone 11833	3,88E-02	7,32E-01	3,88E-02	7,31E-01	1,00E+00	1,00E+00
Meta-clone 306	3,93E-02	7,32E-01	3,93E-02	7,31E-01	1,00E+00	1,00E+00
Meta-clone 54	3,94E-02	7,32E-01	3,94E-02	7,31E-01	1,00E+00	1,00E+00
Meta-clone 643	3,99E-02	7,32E-01	3,99E-02	7,31E-01	1,00E+00	1,00E+00
Meta-clone 4993	4,21E-02	7,32E-01	4,21E-02	7,31E-01	1,00E+00	1,00E+00
Meta-clone 12386	4,28E-02	7,32E-01	4,28E-02	7,31E-01	1,00E+00	1,00E+00
Meta-clone 13240	4,28E-02	7,32E-01	4,28E-02	7,31E-01	1,00E+00	1,00E+00
Meta-clone 15251	4,28E-02	7,32E-01	4,28E-02	7,31E-01	1,00E+00	1,00E+00
Meta-clone 7130	4,33E-02	7,32E-01	4,33E-02	7,31E-01	1,00E+00	1,00E+00
Meta-clone 844	4,44E-02	7,32E-01	4,44E-02	7,31E-01	1,00E+00	1,00E+00
Meta-clone 11018	4,45E-02	7,32E-01	4,45E-02	7,31E-01	1,00E+00	1,00E+00
Meta-clone 7662	4,45E-02	7,32E-01	4,45E-02	7,31E-01	1,00E+00	1,00E+00
Meta-clone 9012	4,45E-02	7,32E-01	4,45E-02	7,31E-01	1,00E+00	1,00E+00
Meta-clone 9759	4,45E-02	7,32E-01	4,45E-02	7,31E-01	1,00E+00	1,00E+00
Meta-clone 10114	4,49E-02	7,32E-01	4,49E-02	7,31E-01	1,00E+00	1,00E+00
Meta-clone 2490	4,50E-02	7,32E-01	4,50E-02	7,31E-01	1,00E+00	1,00E+00
Meta-clone 1169	4,51E-02	7,32E-01	4,51E-02	7,31E-01	1,00E+00	1,00E+00
Meta-clone 11005	4,54E-02	7,32E-01	4,54E-02	7,31E-01	1,00E+00	1,00E+00
Meta-clone 4769	4,54E-02	7,32E-01	4,54E-02	7,31E-01	1,00E+00	1,00E+00
Meta-clone 918	4,70E-02	7,32E-01	4,70E-02	7,31E-01	1,00E+00	1,00E+00
Meta-clone 1241	4,75E-02	7,32E-01	4,75E-02	7,31E-01	1,00E+00	1,00E+00
Meta-clone 338	4,82E-02	7,32E-01	4,82E-02	7,31E-01	1,00E+00	1,00E+00
Meta-clone 1934	4,89E-02	7,32E-01	4,89E-02	7,31E-01	1,00E+00	1,00E+00
Meta-clone 2134	4,89E-02	7,32E-01	4,89E-02	7,31E-01	1,00E+00	1,00E+00
Meta-clone 1375	4,94E-02	7,32E-01	4,94E-02	7,31E-01	1,00E+00	1,00E+00
Meta-clone 55	4,96E-02	7,32E-01	4,96E-02	7,31E-01	1,00E+00	1,00E+00
Meta-clone 1941	5,02E-02	7,32E-01	5,02E-02	7,31E-01	1,00E+00	1,00E+00
Meta-clone 440	5,02E-02	7,32E-01	5,02E-02	7,31E-01	1,00E+00	1,00E+00
Meta-clone 32	5,08E-02	7,32E-01	5,08E-02	7,31E-01	1,00E+00	1,00E+00
Meta-clone 1662	5,17E-02	7,32E-01	5,17E-02	7,31E-01	1,00E+00	1,00E+00
Meta-clone 1669	5,17E-02	7,32E-01	5,17E-02	7,31E-01	1,00E+00	1,00E+00
Meta-clone 10577	5,17E-02	7,32E-01	5,17E-02	7,31E-01	1,00E+00	1,00E+00
Meta-clone 12298	5,17E-02	7,32E-01	5,17E-02	7,31E-01	1,00E+00	1,00E+00
Meta-clone 12309	5,17E-02	7,32E-01	5,17E-02	7,31E-01	1,00E+00	1,00E+00
Meta-clone 14389	5,17E-02	7,32E-01	5,17E-02	7,31E-01	1,00E+00	1,00E+00
Meta-clone 3085	5,17E-02	7,32E-01	5,17E-02	7,31E-01	1,00E+00	1,00E+00
Meta-clone 3375	5,17E-02	7,32E-01	5,17E-02	7,31E-01	1,00E+00	1,00E+00
Meta-clone 4373	5,17E-02	7,32E-01	5,17E-02	7,31E-01	1,00E+00	1,00E+00
Meta-clone 6221	5,17E-02	7,32E-01	5,17E-02	7,31E-01	1,00E+00	1,00E+00
Meta-clone 7342	5,17E-02	7,32E-01	5,17E-02	7,31E-01	1,00E+00	1,00E+00
Meta-clone 447	5,25E-02	7,32E-01	5,25E-02	7,31E-01	1,00E+00	1,00E+00
Meta-clone 5021	5,30E-02	7,32E-01	5,30E-02	7,31E-01	1,00E+00	1,00E+00
Meta-clone 9011	5,30E-02	7,32E-01	5,30E-02	7,31E-01	1,00E+00	1,00E+00
Meta-clone 1702	5,32E-02	7,32E-01	5,32E-02	7,31E-01	1,00E+00	1,00E+00
Meta-clone 8801	5,34E-02	7,32E-01	5,34E-02	7,31E-01	1,00E+00	1,00E+00
Meta-clone 10920	5,38E-02	7,32E-01	5,38E-02	7,31E-01	1,00E+00	1,00E+00
Meta-clone 2178	5,54E-02	7,32E-01	5,54E-02	7,31E-01	1,00E+00	1,00E+00
Meta-clone 1596	5,56E-02	7,32E-01	5,56E-02	7,31E-01	1,00E+00	1,00E+00
Meta-clone 2400	5,57E-02	7,32E-01	5,57E-02	7,31E-01	1,00E+00	1,00E+00
Meta-clone 2303	5,59E-02	7,32E-01	5,59E-02	7,31E-01	1,00E+00	1,00E+00
Meta-clone 617	5,61E-02	7,32E-01	5,61E-02	7,31E-01	1,00E+00	1,00E+00
Meta-clone 1291	5,67E-02	7,32E-01	5,67E-02	7,31E-01	1,00E+00	1,00E+00
Meta-clone 1395	5,72E-02	7,32E-01	5,72E-02	7,31E-01	1,00E+00	1,00E+00
Meta-clone 17	5,83E-02	7,32E-01	4,21E-02	7,31E-01	2,13E-01	1,00E+00
Meta-clone 14922	5,88E-02	7,32E-01	5,88E-02	7,31E-01	1,00E+00	1,00E+00
Meta-clone 822	5,91E-02	7,32E-01	5,91E-02	7,31E-01	1,00E+00	1,00E+00
Meta-clone 2151	6,01E-02	7,32E-01	6,01E-02	7,31E-01	1,00E+00	1,00E+00
Meta-clone 2605	6,10E-02	7,32E-01	6,10E-02	7,31E-01	1,00E+00	1,00E+00
Meta-clone 900	6,19E-02	7,32E-01	6,19E-02	7,31E-01	1,00E+00	1,00E+00
Meta-clone 150	6,20E-02	7,32E-01	6,20E-02	7,31E-01	1,00E+00	1,00E+00
Meta-clone 1542	6,32E-02	7,32E-01	6,32E-02	7,31E-01	1,00E+00	1,00E+00
Meta-clone 107	6,37E-02	7,32E-01	6,37E-02	7,31E-01	1,00E+00	1,00E+00
Meta-clone 1951	6,38E-02	7,32E-01	6,38E-02	7,31E-01	1,00E+00	1,00E+00
Meta-clone 1001	6,41E-02	7,32E-01	6,41E-02	7,31E-01	1,00E+00	1,00E+00
Meta-clone 1329	6,41E-02	7,32E-01	6,41E-02	7,31E-01	1,00E+00	1,00E+00
Meta-clone 1952	6,43E-02	7,32E-01	6,43E-02	7,31E-01	1,00E+00	1,00E+00
Meta-clone 1343	6,44E-02	7,32E-01	6,44E-02	7,31E-01	1,00E+00	1,00E+00
Meta-clone 40	6,58E-02	7,32E-01	6,58E-02	7,31E-01	1,00E+00	1,00E+00
Meta-clone 497	6,58E-02	7,32E-01	6,58E-02	7,31E-01	1,00E+00	1,00E+00
Meta-clone 1336	6,61E-02	7,32E-01	6,61E-02	7,31E-01	1,00E+00	1,00E+00
Meta-clone 2552	6,66E-02	7,32E-01	6,66E-02	7,31E-01	1,00E+00	1,00E+00
Meta-clone 1275	6,67E-02	7,32E-01	6,67E-02	7,31E-01	1,00E+00	1,00E+00
Meta-clone 2082	6,72E-02	7,32E-01	6,72E-02	7,31E-01	1,00E+00	1,00E+00
Meta-clone 1722	6,75E-02	7,32E-01	6,75E-02	7,31E-01	1,00E+00	1,00E+00
Meta-clone 10717	6,76E-02	7,32E-01	6,76E-02	7,31E-01	1,00E+00	1,00E+00
Meta-clone 10976	6,76E-02	7,32E-01	6,76E-02	7,31E-01	1,00E+00	1,00E+00
Meta-clone 11055	6,76E-02	7,32E-01	6,76E-02	7,31E-01	1,00E+00	1,00E+00
Meta-clone 11489	6,76E-02	7,32E-01	6,76E-02	7,31E-01	1,00E+00	1,00E+00
Meta-clone 11843	6,76E-02	7,32E-01	6,76E-02	7,31E-01	1,00E+00	1,00E+00
Meta-clone 11966	6,76E-02	7,32E-01	6,76E-02	7,31E-01	1,00E+00	1,00E+00
Meta-clone 12058	6,76E-02	7,32E-01	6,76E-02	7,31E-01	1,00E+00	1,00E+00
Meta-clone 13622	6,76E-02	7,32E-01	6,76E-02	7,31E-01	1,00E+00	1,00E+00
Meta-clone 14420	6,76E-02	7,32E-01	6,76E-02	7,31E-01	1,00E+00	1,00E+00
Meta-clone 14460	6,76E-02	7,32E-01	6,76E-02	7,31E-01	1,00E+00	1,00E+00
Meta-clone 14741	6,76E-02	7,32E-01	6,76E-02	7,31E-01	1,00E+00	1,00E+00
Meta-clone 15556	6,76E-02	7,32E-01	6,76E-02	7,31E-01	1,00E+00	1,00E+00
Meta-clone 3611	6,76E-02	7,32E-01	6,76E-02	7,31E-01	1,00E+00	1,00E+00
Meta-clone 3698	6,76E-02	7,32E-01	6,76E-02	7,31E-01	1,00E+00	1,00E+00
Meta-clone 3779	6,76E-02	7,32E-01	6,76E-02	7,31E-01	1,00E+00	1,00E+00
Meta-clone 3901	6,76E-02	7,32E-01	6,76E-02	7,31E-01	1,00E+00	1,00E+00
Meta-clone 4858	6,76E-02	7,32E-01	6,76E-02	7,31E-01	1,00E+00	1,00E+00
Meta-clone 4986	6,76E-02	7,32E-01	6,76E-02	7,31E-01	1,00E+00	1,00E+00
Meta-clone 5259	6,76E-02	7,32E-01	6,76E-02	7,31E-01	1,00E+00	1,00E+00
Meta-clone 5897	6,76E-02	7,32E-01	6,76E-02	7,31E-01	1,00E+00	1,00E+00
Meta-clone 6072	6,76E-02	7,32E-01	6,76E-02	7,31E-01	1,00E+00	1,00E+00
Meta-clone 7109	6,76E-02	7,32E-01	6,76E-02	7,31E-01	1,00E+00	1,00E+00
Meta-clone 7630	6,76E-02	7,32E-01	6,76E-02	7,31E-01	1,00E+00	1,00E+00
Meta-clone 8014	6,76E-02	7,32E-01	6,76E-02	7,31E-01	1,00E+00	1,00E+00
Meta-clone 8148	6,76E-02	7,32E-01	6,76E-02	7,31E-01	1,00E+00	1,00E+00
Meta-clone 1599	6,94E-02	7,32E-01	6,94E-02	7,31E-01	1,00E+00	1,00E+00
Meta-clone 9508	6,95E-02	7,32E-01	6,95E-02	7,31E-01	1,00E+00	1,00E+00
Meta-clone 843	6,95E-02	7,32E-01	6,95E-02	7,31E-01	1,00E+00	1,00E+00
Meta-clone 1441	7,03E-02	7,32E-01	7,03E-02	7,31E-01	1,00E+00	1,00E+00
Meta-clone 18	7,03E-02	7,32E-01	6,52E-01	7,61E-01	2,38E-02	1,00E+00
Meta-clone 1967	7,04E-02	7,32E-01	7,04E-02	7,31E-01	1,00E+00	1,00E+00
Meta-clone 1831	7,10E-02	7,32E-01	7,10E-02	7,31E-01	1,00E+00	1,00E+00
Meta-clone 81	7,14E-02	7,32E-01	7,14E-02	7,31E-01	1,00E+00	1,00E+00
Meta-clone 8467	7,15E-02	7,32E-01	7,15E-02	7,31E-01	1,00E+00	1,00E+00
Meta-clone 1048	7,21E-02	7,32E-01	7,21E-02	7,31E-01	1,00E+00	1,00E+00
Meta-clone 723	7,24E-02	7,32E-01	7,24E-02	7,31E-01	1,00E+00	1,00E+00
Meta-clone 227	7,27E-02	7,32E-01	7,27E-02	7,31E-01	1,00E+00	1,00E+00
Meta-clone 11062	7,28E-02	7,32E-01	7,28E-02	7,31E-01	1,00E+00	1,00E+00
Meta-clone 1517	7,43E-02	7,32E-01	7,43E-02	7,31E-01	1,00E+00	1,00E+00
Meta-clone 1711	7,49E-02	7,32E-01	7,49E-02	7,31E-01	1,00E+00	1,00E+00
Meta-clone 111	7,51E-02	7,32E-01	7,51E-02	7,31E-01	1,00E+00	1,00E+00
Meta-clone 2431	7,59E-02	7,32E-01	7,59E-02	7,31E-01	1,00E+00	1,00E+00
Meta-clone 1046	7,88E-02	7,32E-01	7,88E-02	7,31E-01	1,00E+00	1,00E+00
Meta-clone 767	7,94E-02	7,32E-01	7,94E-02	7,31E-01	1,00E+00	1,00E+00
Meta-clone 58	7,99E-02	7,32E-01	7,99E-02	7,31E-01	1,00E+00	1,00E+00
Meta-clone 580	7,99E-02	7,32E-01	7,99E-02	7,31E-01	1,00E+00	1,00E+00
Meta-clone 1098	8,12E-02	7,32E-01	8,12E-02	7,31E-01	1,00E+00	1,00E+00
Meta-clone 974	8,12E-02	7,32E-01	8,12E-02	7,31E-01	1,00E+00	1,00E+00
Meta-clone 881	8,14E-02	7,32E-01	8,14E-02	7,31E-01	1,00E+00	1,00E+00
Meta-clone 10152	8,26E-02	7,32E-01	8,26E-02	7,31E-01	1,00E+00	1,00E+00
Meta-clone 10450	8,26E-02	7,32E-01	8,26E-02	7,31E-01	1,00E+00	1,00E+00
Meta-clone 11143	8,26E-02	7,32E-01	8,26E-02	7,31E-01	1,00E+00	1,00E+00
Meta-clone 12118	8,26E-02	7,32E-01	8,26E-02	7,31E-01	1,00E+00	1,00E+00
Meta-clone 12291	8,26E-02	7,32E-01	8,26E-02	7,31E-01	1,00E+00	1,00E+00
Meta-clone 14018	8,26E-02	7,32E-01	8,26E-02	7,31E-01	1,00E+00	1,00E+00
Meta-clone 2822	8,26E-02	7,32E-01	8,26E-02	7,31E-01	1,00E+00	1,00E+00
Meta-clone 4359	8,26E-02	7,32E-01	8,26E-02	7,31E-01	1,00E+00	1,00E+00
Meta-clone 4601	8,26E-02	7,32E-01	8,26E-02	7,31E-01	1,00E+00	1,00E+00
Meta-clone 4865	8,26E-02	7,32E-01	8,26E-02	7,31E-01	1,00E+00	1,00E+00
Meta-clone 6034	8,26E-02	7,32E-01	8,26E-02	7,31E-01	1,00E+00	1,00E+00
Meta-clone 6939	8,26E-02	7,32E-01	8,26E-02	7,31E-01	1,00E+00	1,00E+00
Meta-clone 8183	8,26E-02	7,32E-01	8,26E-02	7,31E-01	1,00E+00	1,00E+00
Meta-clone 9199	8,26E-02	7,32E-01	8,26E-02	7,31E-01	1,00E+00	1,00E+00
Meta-clone 1851	8,29E-02	7,32E-01	8,29E-02	7,31E-01	1,00E+00	1,00E+00
Meta-clone 2643	8,29E-02	7,32E-01	8,29E-02	7,31E-01	1,00E+00	1,00E+00
Meta-clone 10400	8,29E-02	7,32E-01	8,29E-02	7,31E-01	1,00E+00	1,00E+00
Meta-clone 11040	8,29E-02	7,32E-01	8,29E-02	7,31E-01	1,00E+00	1,00E+00
Meta-clone 11255	8,29E-02	7,32E-01	8,29E-02	7,31E-01	1,00E+00	1,00E+00
Meta-clone 11272	8,29E-02	7,32E-01	8,29E-02	7,31E-01	1,00E+00	1,00E+00
Meta-clone 11587	8,29E-02	7,32E-01	8,29E-02	7,31E-01	1,00E+00	1,00E+00
Meta-clone 12647	8,29E-02	7,32E-01	8,29E-02	7,31E-01	1,00E+00	1,00E+00
Meta-clone 12663	8,29E-02	7,32E-01	8,29E-02	7,31E-01	1,00E+00	1,00E+00
Meta-clone 12829	8,29E-02	7,32E-01	8,29E-02	7,31E-01	1,00E+00	1,00E+00
Meta-clone 12887	8,29E-02	7,32E-01	8,29E-02	7,31E-01	1,00E+00	1,00E+00
Meta-clone 14950	8,29E-02	7,32E-01	8,29E-02	7,31E-01	1,00E+00	1,00E+00
Meta-clone 4569	8,29E-02	7,32E-01	8,29E-02	7,31E-01	1,00E+00	1,00E+00
Meta-clone 5584	8,29E-02	7,32E-01	8,29E-02	7,31E-01	1,00E+00	1,00E+00
Meta-clone 6449	8,29E-02	7,32E-01	8,29E-02	7,31E-01	1,00E+00	1,00E+00
Meta-clone 6460	8,29E-02	7,32E-01	8,29E-02	7,31E-01	1,00E+00	1,00E+00
Meta-clone 6663	8,29E-02	7,32E-01	8,29E-02	7,31E-01	1,00E+00	1,00E+00
Meta-clone 7687	8,29E-02	7,32E-01	8,29E-02	7,31E-01	1,00E+00	1,00E+00
Meta-clone 8422	8,29E-02	7,32E-01	8,29E-02	7,31E-01	1,00E+00	1,00E+00
Meta-clone 8703	8,29E-02	7,32E-01	8,29E-02	7,31E-01	1,00E+00	1,00E+00
Meta-clone 8805	8,29E-02	7,32E-01	8,29E-02	7,31E-01	1,00E+00	1,00E+00
Meta-clone 9433	8,29E-02	7,32E-01	8,29E-02	7,31E-01	1,00E+00	1,00E+00
Meta-clone 11149	8,38E-02	7,32E-01	8,38E-02	7,31E-01	1,00E+00	1,00E+00
Meta-clone 11258	8,38E-02	7,32E-01	8,38E-02	7,31E-01	1,00E+00	1,00E+00
Meta-clone 12484	8,38E-02	7,32E-01	8,38E-02	7,31E-01	1,00E+00	1,00E+00
Meta-clone 12960	8,38E-02	7,32E-01	8,38E-02	7,31E-01	1,00E+00	1,00E+00
Meta-clone 13346	8,38E-02	7,32E-01	8,38E-02	7,31E-01	1,00E+00	1,00E+00
Meta-clone 13876	8,38E-02	7,32E-01	8,38E-02	7,31E-01	1,00E+00	1,00E+00
Meta-clone 14257	8,38E-02	7,32E-01	8,38E-02	7,31E-01	1,00E+00	1,00E+00
Meta-clone 15019	8,38E-02	7,32E-01	8,38E-02	7,31E-01	1,00E+00	1,00E+00
Meta-clone 15294	8,38E-02	7,32E-01	8,38E-02	7,31E-01	1,00E+00	1,00E+00
Meta-clone 15326	8,38E-02	7,32E-01	8,38E-02	7,31E-01	1,00E+00	1,00E+00
Meta-clone 4598	8,38E-02	7,32E-01	8,38E-02	7,31E-01	1,00E+00	1,00E+00
Meta-clone 6512	8,38E-02	7,32E-01	8,38E-02	7,31E-01	1,00E+00	1,00E+00
Meta-clone 9901	8,38E-02	7,32E-01	8,38E-02	7,31E-01	1,00E+00	1,00E+00
Meta-clone 1182	8,44E-02	7,32E-01	8,44E-02	7,31E-01	1,00E+00	1,00E+00
Meta-clone 412	8,46E-02	7,32E-01	8,46E-02	7,31E-01	1,00E+00	1,00E+00
Meta-clone 485	8,48E-02	7,32E-01	8,48E-02	7,31E-01	1,00E+00	1,00E+00
Meta-clone 11993	8,50E-02	7,32E-01	8,50E-02	7,31E-01	1,00E+00	1,00E+00
Meta-clone 12008	8,50E-02	7,32E-01	8,50E-02	7,31E-01	1,00E+00	1,00E+00
Meta-clone 12072	8,50E-02	7,32E-01	8,50E-02	7,31E-01	1,00E+00	1,00E+00
Meta-clone 13555	8,50E-02	7,32E-01	8,50E-02	7,31E-01	1,00E+00	1,00E+00
Meta-clone 13963	8,50E-02	7,32E-01	8,50E-02	7,31E-01	1,00E+00	1,00E+00
Meta-clone 14849	8,50E-02	7,32E-01	8,50E-02	7,31E-01	1,00E+00	1,00E+00
Meta-clone 2759	8,50E-02	7,32E-01	8,50E-02	7,31E-01	1,00E+00	1,00E+00
Meta-clone 3863	8,50E-02	7,32E-01	8,50E-02	7,31E-01	1,00E+00	1,00E+00
Meta-clone 3938	8,50E-02	7,32E-01	8,50E-02	7,31E-01	1,00E+00	1,00E+00
Meta-clone 4821	8,50E-02	7,32E-01	8,50E-02	7,31E-01	1,00E+00	1,00E+00
Meta-clone 4872	8,50E-02	7,32E-01	8,50E-02	7,31E-01	1,00E+00	1,00E+00
Meta-clone 7381	8,50E-02	7,32E-01	8,50E-02	7,31E-01	1,00E+00	1,00E+00
Meta-clone 7481	8,50E-02	7,32E-01	8,50E-02	7,31E-01	1,00E+00	1,00E+00
Meta-clone 9332	8,50E-02	7,32E-01	8,50E-02	7,31E-01	1,00E+00	1,00E+00
Meta-clone 9458	8,50E-02	7,32E-01	8,50E-02	7,31E-01	1,00E+00	1,00E+00
Meta-clone 9633	8,50E-02	7,32E-01	8,50E-02	7,31E-01	1,00E+00	1,00E+00
Meta-clone 64	8,55E-02	7,32E-01	8,55E-02	7,31E-01	1,00E+00	1,00E+00
Meta-clone 838	8,56E-02	7,32E-01	8,56E-02	7,31E-01	1,00E+00	1,00E+00
Meta-clone 10595	8,60E-02	7,32E-01	8,60E-02	7,31E-01	1,00E+00	1,00E+00
Meta-clone 12177	8,60E-02	7,32E-01	8,60E-02	7,31E-01	1,00E+00	1,00E+00
Meta-clone 12496	8,60E-02	7,32E-01	8,60E-02	7,31E-01	1,00E+00	1,00E+00
Meta-clone 12732	8,60E-02	7,32E-01	8,60E-02	7,31E-01	1,00E+00	1,00E+00
Meta-clone 12970	8,60E-02	7,32E-01	8,60E-02	7,31E-01	1,00E+00	1,00E+00
Meta-clone 13480	8,60E-02	7,32E-01	8,60E-02	7,31E-01	1,00E+00	1,00E+00
Meta-clone 14282	8,60E-02	7,32E-01	8,60E-02	7,31E-01	1,00E+00	1,00E+00
Meta-clone 14738	8,60E-02	7,32E-01	8,60E-02	7,31E-01	1,00E+00	1,00E+00
Meta-clone 14937	8,60E-02	7,32E-01	8,60E-02	7,31E-01	1,00E+00	1,00E+00
Meta-clone 15184	8,60E-02	7,32E-01	8,60E-02	7,31E-01	1,00E+00	1,00E+00
Meta-clone 3738	8,60E-02	7,32E-01	8,60E-02	7,31E-01	1,00E+00	1,00E+00
Meta-clone 3740	8,60E-02	7,32E-01	8,60E-02	7,31E-01	1,00E+00	1,00E+00
Meta-clone 3940	8,60E-02	7,32E-01	8,60E-02	7,31E-01	1,00E+00	1,00E+00
Meta-clone 4299	8,60E-02	7,32E-01	8,60E-02	7,31E-01	1,00E+00	1,00E+00
Meta-clone 5417	8,60E-02	7,32E-01	8,60E-02	7,31E-01	1,00E+00	1,00E+00
Meta-clone 8480	8,60E-02	7,32E-01	8,60E-02	7,31E-01	1,00E+00	1,00E+00
Meta-clone 9962	8,60E-02	7,32E-01	8,60E-02	7,31E-01	1,00E+00	1,00E+00
Meta-clone 188	8,61E-02	7,32E-01	8,61E-02	7,31E-01	1,00E+00	1,00E+00
Meta-clone 2229	8,65E-02	7,32E-01	8,65E-02	7,31E-01	1,00E+00	1,00E+00
Meta-clone 1466	8,67E-02	7,32E-01	8,67E-02	7,31E-01	1,00E+00	1,00E+00
Meta-clone 2554	8,80E-02	7,32E-01	8,80E-02	7,31E-01	1,00E+00	1,00E+00
Meta-clone 2195	8,80E-02	7,32E-01	8,80E-02	7,31E-01	1,00E+00	1,00E+00
Meta-clone 1658	8,81E-02	7,32E-01	8,81E-02	7,31E-01	1,00E+00	1,00E+00
Meta-clone 102	8,86E-02	7,32E-01	8,86E-02	7,31E-01	1,00E+00	1,00E+00
Meta-clone 2550	8,89E-02	7,32E-01	8,89E-02	7,31E-01	1,00E+00	1,00E+00
Meta-clone 180	8,95E-02	7,32E-01	8,95E-02	7,31E-01	1,00E+00	1,00E+00
Meta-clone 978	9,06E-02	7,32E-01	9,06E-02	7,31E-01	1,00E+00	1,00E+00
Meta-clone 1798	9,08E-02	7,32E-01	9,08E-02	7,31E-01	1,00E+00	1,00E+00
Meta-clone 478	9,12E-02	7,32E-01	9,12E-02	7,31E-01	1,00E+00	1,00E+00
Meta-clone 11386	9,13E-02	7,32E-01	9,13E-02	7,31E-01	1,00E+00	1,00E+00
Meta-clone 1266	9,16E-02	7,32E-01	9,16E-02	7,31E-01	1,00E+00	1,00E+00
Meta-clone 2327	9,19E-02	7,32E-01	9,19E-02	7,31E-01	1,00E+00	1,00E+00
Meta-clone 2403	9,24E-02	7,32E-01	9,24E-02	7,31E-01	1,00E+00	1,00E+00
Meta-clone 551	9,28E-02	7,32E-01	9,28E-02	7,31E-01	1,00E+00	1,00E+00
Meta-clone 2015	9,35E-02	7,32E-01	9,35E-02	7,31E-01	1,00E+00	1,00E+00
Meta-clone 851	9,36E-02	7,32E-01	9,36E-02	7,31E-01	1,00E+00	1,00E+00
Meta-clone 2526	9,46E-02	7,32E-01	9,46E-02	7,31E-01	1,00E+00	1,00E+00
Meta-clone 142	9,47E-02	7,32E-01	9,47E-02	7,31E-01	1,00E+00	1,00E+00
Meta-clone 1060	9,63E-02	7,32E-01	9,63E-02	7,31E-01	1,00E+00	1,00E+00
Meta-clone 1164	9,65E-02	7,32E-01	9,65E-02	7,31E-01	1,00E+00	1,00E+00
Meta-clone 2506	9,69E-02	7,32E-01	9,69E-02	7,31E-01	1,00E+00	1,00E+00
Meta-clone 533	9,70E-02	7,32E-01	9,70E-02	7,31E-01	1,00E+00	1,00E+00
Meta-clone 453	9,77E-02	7,32E-01	9,77E-02	7,31E-01	1,00E+00	1,00E+00
Meta-clone 1261	9,80E-02	7,32E-01	9,80E-02	7,31E-01	1,00E+00	1,00E+00
Meta-clone 8679	9,88E-02	7,32E-01	9,88E-02	7,31E-01	1,00E+00	1,00E+00
Meta-clone 134	9,93E-02	7,32E-01	9,93E-02	7,31E-01	1,00E+00	1,00E+00
Meta-clone 719	1,00E-01	7,32E-01	1,00E-01	7,31E-01	1,00E+00	1,00E+00
Meta-clone 2146	1,01E-01	7,32E-01	1,01E-01	7,31E-01	1,00E+00	1,00E+00
Meta-clone 2572	1,02E-01	7,32E-01	1,02E-01	7,31E-01	1,00E+00	1,00E+00
Meta-clone 1077	1,02E-01	7,32E-01	1,02E-01	7,31E-01	1,00E+00	1,00E+00
Meta-clone 14889	1,03E-01	7,32E-01	1,03E-01	7,31E-01	1,00E+00	1,00E+00
Meta-clone 4108	1,03E-01	7,32E-01	1,03E-01	7,31E-01	1,00E+00	1,00E+00
Meta-clone 8576	1,03E-01	7,32E-01	1,03E-01	7,31E-01	1,00E+00	1,00E+00
Meta-clone 10714	1,04E-01	7,32E-01	1,04E-01	7,31E-01	1,00E+00	1,00E+00
Meta-clone 11456	1,04E-01	7,32E-01	1,04E-01	7,31E-01	1,00E+00	1,00E+00
Meta-clone 11772	1,04E-01	7,32E-01	1,04E-01	7,31E-01	1,00E+00	1,00E+00
Meta-clone 13108	1,04E-01	7,32E-01	1,04E-01	7,31E-01	1,00E+00	1,00E+00
Meta-clone 13158	1,04E-01	7,32E-01	1,04E-01	7,31E-01	1,00E+00	1,00E+00
Meta-clone 13298	1,04E-01	7,32E-01	1,04E-01	7,31E-01	1,00E+00	1,00E+00
Meta-clone 14489	1,04E-01	7,32E-01	1,04E-01	7,31E-01	1,00E+00	1,00E+00
Meta-clone 15459	1,04E-01	7,32E-01	1,04E-01	7,31E-01	1,00E+00	1,00E+00
Meta-clone 2499	1,04E-01	7,32E-01	1,04E-01	7,31E-01	1,00E+00	1,00E+00
Meta-clone 4196	1,04E-01	7,32E-01	1,04E-01	7,31E-01	1,00E+00	1,00E+00
Meta-clone 4287	1,04E-01	7,32E-01	1,04E-01	7,31E-01	1,00E+00	1,00E+00
Meta-clone 4376	1,04E-01	7,32E-01	1,04E-01	7,31E-01	1,00E+00	1,00E+00
Meta-clone 4953	1,04E-01	7,32E-01	1,04E-01	7,31E-01	1,00E+00	1,00E+00
Meta-clone 6216	1,04E-01	7,32E-01	1,04E-01	7,31E-01	1,00E+00	1,00E+00
Meta-clone 6482	1,04E-01	7,32E-01	1,04E-01	7,31E-01	1,00E+00	1,00E+00
Meta-clone 8324	1,04E-01	7,32E-01	1,04E-01	7,31E-01	1,00E+00	1,00E+00
Meta-clone 9083	1,04E-01	7,32E-01	1,04E-01	7,31E-01	1,00E+00	1,00E+00
Meta-clone 9711	1,04E-01	7,32E-01	1,04E-01	7,31E-01	1,00E+00	1,00E+00
Meta-clone 10048	1,04E-01	7,32E-01	1,04E-01	7,31E-01	1,00E+00	1,00E+00
Meta-clone 10579	1,04E-01	7,32E-01	1,04E-01	7,31E-01	1,00E+00	1,00E+00
Meta-clone 14963	1,04E-01	7,32E-01	1,04E-01	7,31E-01	1,00E+00	1,00E+00
Meta-clone 2681	1,04E-01	7,32E-01	1,04E-01	7,31E-01	1,00E+00	1,00E+00
Meta-clone 4047	1,04E-01	7,32E-01	1,04E-01	7,31E-01	1,00E+00	1,00E+00
Meta-clone 5652	1,04E-01	7,32E-01	1,04E-01	7,31E-01	1,00E+00	1,00E+00
Meta-clone 5992	1,04E-01	7,32E-01	1,04E-01	7,31E-01	1,00E+00	1,00E+00
Meta-clone 6815	1,04E-01	7,32E-01	1,04E-01	7,31E-01	1,00E+00	1,00E+00
Meta-clone 8537	1,04E-01	7,32E-01	1,04E-01	7,31E-01	1,00E+00	1,00E+00
Meta-clone 10128	1,04E-01	7,32E-01	1,04E-01	7,31E-01	1,00E+00	1,00E+00
Meta-clone 12236	1,04E-01	7,32E-01	1,04E-01	7,31E-01	1,00E+00	1,00E+00
Meta-clone 12448	1,04E-01	7,32E-01	1,04E-01	7,31E-01	1,00E+00	1,00E+00
Meta-clone 13121	1,04E-01	7,32E-01	1,04E-01	7,31E-01	1,00E+00	1,00E+00
Meta-clone 13338	1,04E-01	7,32E-01	1,04E-01	7,31E-01	1,00E+00	1,00E+00
Meta-clone 13667	1,04E-01	7,32E-01	1,04E-01	7,31E-01	1,00E+00	1,00E+00
Meta-clone 14761	1,04E-01	7,32E-01	1,04E-01	7,31E-01	1,00E+00	1,00E+00
Meta-clone 14989	1,04E-01	7,32E-01	1,04E-01	7,31E-01	1,00E+00	1,00E+00
Meta-clone 15179	1,04E-01	7,32E-01	1,04E-01	7,31E-01	1,00E+00	1,00E+00
Meta-clone 3271	1,04E-01	7,32E-01	1,04E-01	7,31E-01	1,00E+00	1,00E+00
Meta-clone 4578	1,04E-01	7,32E-01	1,04E-01	7,31E-01	1,00E+00	1,00E+00
Meta-clone 4957	1,04E-01	7,32E-01	1,04E-01	7,31E-01	1,00E+00	1,00E+00
Meta-clone 5445	1,04E-01	7,32E-01	1,04E-01	7,31E-01	1,00E+00	1,00E+00
Meta-clone 6400	1,04E-01	7,32E-01	1,04E-01	7,31E-01	1,00E+00	1,00E+00
Meta-clone 6864	1,04E-01	7,32E-01	1,04E-01	7,31E-01	1,00E+00	1,00E+00
Meta-clone 7323	1,04E-01	7,32E-01	1,04E-01	7,31E-01	1,00E+00	1,00E+00
Meta-clone 7541	1,04E-01	7,32E-01	1,04E-01	7,31E-01	1,00E+00	1,00E+00
Meta-clone 8594	1,04E-01	7,32E-01	1,04E-01	7,31E-01	1,00E+00	1,00E+00
Meta-clone 8715	1,04E-01	7,32E-01	1,04E-01	7,31E-01	1,00E+00	1,00E+00
Meta-clone 8848	1,04E-01	7,32E-01	1,04E-01	7,31E-01	1,00E+00	1,00E+00
Meta-clone 9303	1,04E-01	7,32E-01	1,04E-01	7,31E-01	1,00E+00	1,00E+00
Meta-clone 9330	1,04E-01	7,32E-01	1,04E-01	7,31E-01	1,00E+00	1,00E+00
Meta-clone 9631	1,04E-01	7,32E-01	1,04E-01	7,31E-01	1,00E+00	1,00E+00
Meta-clone 110	1,06E-01	7,32E-01	1,06E-01	7,31E-01	1,00E+00	1,00E+00
Meta-clone 1652	1,06E-01	7,32E-01	1,06E-01	7,31E-01	1,00E+00	1,00E+00
Meta-clone 10109	1,06E-01	7,32E-01	1,06E-01	7,31E-01	1,00E+00	1,00E+00
Meta-clone 11008	1,06E-01	7,32E-01	1,06E-01	7,31E-01	1,00E+00	1,00E+00
Meta-clone 11611	1,06E-01	7,32E-01	1,06E-01	7,31E-01	1,00E+00	1,00E+00
Meta-clone 12881	1,06E-01	7,32E-01	1,06E-01	7,31E-01	1,00E+00	1,00E+00
Meta-clone 13143	1,06E-01	7,32E-01	1,06E-01	7,31E-01	1,00E+00	1,00E+00
Meta-clone 1469	1,06E-01	7,32E-01	1,06E-01	7,31E-01	1,00E+00	1,00E+00
Meta-clone 14744	1,06E-01	7,32E-01	1,06E-01	7,31E-01	1,00E+00	1,00E+00
Meta-clone 14815	1,06E-01	7,32E-01	1,06E-01	7,31E-01	1,00E+00	1,00E+00
Meta-clone 2851	1,06E-01	7,32E-01	1,06E-01	7,31E-01	1,00E+00	1,00E+00
Meta-clone 4691	1,06E-01	7,32E-01	1,06E-01	7,31E-01	1,00E+00	1,00E+00
Meta-clone 5063	1,06E-01	7,32E-01	1,06E-01	7,31E-01	1,00E+00	1,00E+00
Meta-clone 5776	1,06E-01	7,32E-01	1,06E-01	7,31E-01	1,00E+00	1,00E+00
Meta-clone 5879	1,06E-01	7,32E-01	1,06E-01	7,31E-01	1,00E+00	1,00E+00
Meta-clone 6439	1,06E-01	7,32E-01	1,06E-01	7,31E-01	1,00E+00	1,00E+00
Meta-clone 6622	1,06E-01	7,32E-01	1,06E-01	7,31E-01	1,00E+00	1,00E+00
Meta-clone 7106	1,06E-01	7,32E-01	1,06E-01	7,31E-01	1,00E+00	1,00E+00
Meta-clone 8110	1,06E-01	7,32E-01	1,06E-01	7,31E-01	1,00E+00	1,00E+00
Meta-clone 8257	1,06E-01	7,32E-01	1,06E-01	7,31E-01	1,00E+00	1,00E+00
Meta-clone 8527	1,06E-01	7,32E-01	1,06E-01	7,31E-01	1,00E+00	1,00E+00
Meta-clone 8811	1,06E-01	7,32E-01	1,06E-01	7,31E-01	1,00E+00	1,00E+00
Meta-clone 8812	1,06E-01	7,32E-01	1,06E-01	7,31E-01	1,00E+00	1,00E+00
Meta-clone 8898	1,06E-01	7,32E-01	1,06E-01	7,31E-01	1,00E+00	1,00E+00
Meta-clone 10181	1,08E-01	7,32E-01	1,08E-01	7,31E-01	1,00E+00	1,00E+00
Meta-clone 10388	1,08E-01	7,32E-01	1,08E-01	7,31E-01	1,00E+00	1,00E+00
Meta-clone 1198	1,08E-01	7,32E-01	1,08E-01	7,31E-01	1,00E+00	1,00E+00
Meta-clone 12503	1,08E-01	7,32E-01	1,08E-01	7,31E-01	1,00E+00	1,00E+00
Meta-clone 12826	1,08E-01	7,32E-01	1,08E-01	7,31E-01	1,00E+00	1,00E+00
Meta-clone 13359	1,08E-01	7,32E-01	1,08E-01	7,31E-01	1,00E+00	1,00E+00
Meta-clone 15289	1,08E-01	7,32E-01	1,08E-01	7,31E-01	1,00E+00	1,00E+00
Meta-clone 15295	1,08E-01	7,32E-01	1,08E-01	7,31E-01	1,00E+00	1,00E+00
Meta-clone 2986	1,08E-01	7,32E-01	1,08E-01	7,31E-01	1,00E+00	1,00E+00
Meta-clone 3590	1,08E-01	7,32E-01	1,08E-01	7,31E-01	1,00E+00	1,00E+00
Meta-clone 3943	1,08E-01	7,32E-01	1,08E-01	7,31E-01	1,00E+00	1,00E+00
Meta-clone 4529	1,08E-01	7,32E-01	1,08E-01	7,31E-01	1,00E+00	1,00E+00
Meta-clone 4536	1,08E-01	7,32E-01	1,08E-01	7,31E-01	1,00E+00	1,00E+00
Meta-clone 5265	1,08E-01	7,32E-01	1,08E-01	7,31E-01	1,00E+00	1,00E+00
Meta-clone 6461	1,08E-01	7,32E-01	1,08E-01	7,31E-01	1,00E+00	1,00E+00
Meta-clone 7654	1,08E-01	7,32E-01	1,08E-01	7,31E-01	1,00E+00	1,00E+00
Meta-clone 9929	1,08E-01	7,32E-01	1,08E-01	7,31E-01	1,00E+00	1,00E+00
Meta-clone 2079	1,08E-01	7,32E-01	1,08E-01	7,31E-01	1,00E+00	1,00E+00
Meta-clone 2136	1,10E-01	7,32E-01	1,10E-01	7,31E-01	1,00E+00	1,00E+00
Meta-clone 145	1,10E-01	7,32E-01	1,10E-01	7,31E-01	1,00E+00	1,00E+00
Meta-clone 10326	1,13E-01	7,32E-01	1,13E-01	7,31E-01	1,00E+00	1,00E+00
Meta-clone 11865	1,13E-01	7,32E-01	1,13E-01	7,31E-01	1,00E+00	1,00E+00
Meta-clone 1500	1,13E-01	7,32E-01	1,13E-01	7,31E-01	1,00E+00	1,00E+00
Meta-clone 3730	1,13E-01	7,32E-01	1,13E-01	7,31E-01	1,00E+00	1,00E+00
Meta-clone 5774	1,13E-01	7,32E-01	1,13E-01	7,31E-01	1,00E+00	1,00E+00
Meta-clone 9131	1,13E-01	7,32E-01	1,13E-01	7,31E-01	1,00E+00	1,00E+00
Meta-clone 2443	1,14E-01	7,32E-01	1,14E-01	7,31E-01	1,00E+00	1,00E+00
Meta-clone 426	1,14E-01	7,32E-01	1,14E-01	7,31E-01	1,00E+00	1,00E+00
Meta-clone 213	1,14E-01	7,32E-01	1,14E-01	7,31E-01	1,00E+00	1,00E+00
Meta-clone 11107	1,14E-01	7,32E-01	1,14E-01	7,31E-01	1,00E+00	1,00E+00
Meta-clone 11320	1,14E-01	7,32E-01	1,14E-01	7,31E-01	1,00E+00	1,00E+00
Meta-clone 11922	1,14E-01	7,32E-01	1,14E-01	7,31E-01	1,00E+00	1,00E+00
Meta-clone 12575	1,14E-01	7,32E-01	1,14E-01	7,31E-01	1,00E+00	1,00E+00
Meta-clone 13128	1,14E-01	7,32E-01	1,14E-01	7,31E-01	1,00E+00	1,00E+00
Meta-clone 14834	1,14E-01	7,32E-01	1,14E-01	7,31E-01	1,00E+00	1,00E+00
Meta-clone 15114	1,14E-01	7,32E-01	1,14E-01	7,31E-01	1,00E+00	1,00E+00
Meta-clone 3112	1,14E-01	7,32E-01	1,14E-01	7,31E-01	1,00E+00	1,00E+00
Meta-clone 4070	1,14E-01	7,32E-01	1,14E-01	7,31E-01	1,00E+00	1,00E+00
Meta-clone 6577	1,14E-01	7,32E-01	1,14E-01	7,31E-01	1,00E+00	1,00E+00
Meta-clone 8749	1,14E-01	7,32E-01	1,14E-01	7,31E-01	1,00E+00	1,00E+00
Meta-clone 15506	1,16E-01	7,32E-01	1,16E-01	7,31E-01	1,00E+00	1,00E+00
Meta-clone 1227	1,16E-01	7,32E-01	1,16E-01	7,31E-01	1,00E+00	1,00E+00
Meta-clone 2474	1,16E-01	7,32E-01	1,16E-01	7,31E-01	1,00E+00	1,00E+00
Meta-clone 15120	1,16E-01	7,32E-01	1,16E-01	7,31E-01	1,00E+00	1,00E+00
Meta-clone 2847	1,16E-01	7,32E-01	1,16E-01	7,31E-01	1,00E+00	1,00E+00
Meta-clone 3293	1,16E-01	7,32E-01	1,16E-01	7,31E-01	1,00E+00	1,00E+00
Meta-clone 4647	1,16E-01	7,32E-01	1,16E-01	7,31E-01	1,00E+00	1,00E+00
Meta-clone 4673	1,16E-01	7,32E-01	1,16E-01	7,31E-01	1,00E+00	1,00E+00
Meta-clone 6380	1,16E-01	7,32E-01	1,16E-01	7,31E-01	1,00E+00	1,00E+00
Meta-clone 8057	1,16E-01	7,32E-01	1,16E-01	7,31E-01	1,00E+00	1,00E+00
Meta-clone 8717	1,16E-01	7,32E-01	1,16E-01	7,31E-01	1,00E+00	1,00E+00
Meta-clone 9014	1,16E-01	7,32E-01	1,16E-01	7,31E-01	1,00E+00	1,00E+00
Meta-clone 9302	1,16E-01	7,32E-01	1,16E-01	7,31E-01	1,00E+00	1,00E+00
Meta-clone 9783	1,16E-01	7,32E-01	1,16E-01	7,31E-01	1,00E+00	1,00E+00
Meta-clone 183	1,16E-01	7,32E-01	1,16E-01	7,31E-01	1,00E+00	1,00E+00
Meta-clone 284	1,17E-01	7,32E-01	1,17E-01	7,31E-01	1,00E+00	1,00E+00
Meta-clone 11740	1,18E-01	7,32E-01	1,18E-01	7,31E-01	1,00E+00	1,00E+00
Meta-clone 2731	1,18E-01	7,32E-01	1,18E-01	7,31E-01	1,00E+00	1,00E+00
Meta-clone 3892	1,18E-01	7,32E-01	1,18E-01	7,31E-01	1,00E+00	1,00E+00
Meta-clone 4120	1,18E-01	7,32E-01	1,18E-01	7,31E-01	1,00E+00	1,00E+00
Meta-clone 4584	1,18E-01	7,32E-01	1,18E-01	7,31E-01	1,00E+00	1,00E+00
Meta-clone 5120	1,18E-01	7,32E-01	1,18E-01	7,31E-01	1,00E+00	1,00E+00
Meta-clone 5286	1,18E-01	7,32E-01	1,18E-01	7,31E-01	1,00E+00	1,00E+00
Meta-clone 5432	1,18E-01	7,32E-01	1,18E-01	7,31E-01	1,00E+00	1,00E+00
Meta-clone 6202	1,18E-01	7,32E-01	1,18E-01	7,31E-01	1,00E+00	1,00E+00
Meta-clone 9120	1,18E-01	7,32E-01	1,18E-01	7,31E-01	1,00E+00	1,00E+00
Meta-clone 9459	1,18E-01	7,32E-01	1,18E-01	7,31E-01	1,00E+00	1,00E+00
Meta-clone 9586	1,18E-01	7,32E-01	1,18E-01	7,31E-01	1,00E+00	1,00E+00
Meta-clone 9902	1,18E-01	7,32E-01	1,18E-01	7,31E-01	1,00E+00	1,00E+00
Meta-clone 361	1,18E-01	7,32E-01	1,18E-01	7,31E-01	1,00E+00	1,00E+00
Meta-clone 857	1,18E-01	7,32E-01	1,18E-01	7,31E-01	1,00E+00	1,00E+00
Meta-clone 1100	1,19E-01	7,32E-01	1,19E-01	7,31E-01	1,00E+00	1,00E+00
Meta-clone 1445	1,19E-01	7,32E-01	1,19E-01	7,31E-01	1,00E+00	1,00E+00
Meta-clone 610	1,19E-01	7,32E-01	1,19E-01	7,31E-01	1,00E+00	1,00E+00
Meta-clone 1774	1,19E-01	7,32E-01	1,19E-01	7,31E-01	1,00E+00	1,00E+00
Meta-clone 1771	1,20E-01	7,32E-01	1,20E-01	7,31E-01	1,00E+00	1,00E+00
Meta-clone 425	1,22E-01	7,32E-01	1,22E-01	7,31E-01	1,00E+00	1,00E+00
Meta-clone 1130	1,23E-01	7,32E-01	1,23E-01	7,31E-01	1,00E+00	1,00E+00
Meta-clone 12447	1,23E-01	7,32E-01	1,23E-01	7,31E-01	1,00E+00	1,00E+00
Meta-clone 12776	1,23E-01	7,32E-01	1,23E-01	7,31E-01	1,00E+00	1,00E+00
Meta-clone 13148	1,23E-01	7,32E-01	1,23E-01	7,31E-01	1,00E+00	1,00E+00
Meta-clone 14073	1,23E-01	7,32E-01	1,23E-01	7,31E-01	1,00E+00	1,00E+00
Meta-clone 14399	1,23E-01	7,32E-01	1,23E-01	7,31E-01	1,00E+00	1,00E+00
Meta-clone 15013	1,23E-01	7,32E-01	1,23E-01	7,31E-01	1,00E+00	1,00E+00
Meta-clone 6594	1,23E-01	7,32E-01	1,23E-01	7,31E-01	1,00E+00	1,00E+00
Meta-clone 7588	1,23E-01	7,32E-01	1,23E-01	7,31E-01	1,00E+00	1,00E+00
Meta-clone 804	1,25E-01	7,32E-01	1,25E-01	7,31E-01	1,00E+00	1,00E+00
Meta-clone 1982	1,25E-01	7,32E-01	1,25E-01	7,31E-01	1,00E+00	1,00E+00
Meta-clone 10243	1,25E-01	7,32E-01	1,25E-01	7,31E-01	1,00E+00	1,00E+00
Meta-clone 9226	1,25E-01	7,32E-01	1,25E-01	7,31E-01	1,00E+00	1,00E+00
Meta-clone 2023	1,25E-01	7,32E-01	1,25E-01	7,31E-01	1,00E+00	1,00E+00
Meta-clone 164	1,25E-01	7,32E-01	1,25E-01	7,31E-01	1,00E+00	1,00E+00
Meta-clone 10824	1,26E-01	7,32E-01	1,26E-01	7,31E-01	1,00E+00	1,00E+00
Meta-clone 11806	1,26E-01	7,32E-01	1,26E-01	7,31E-01	1,00E+00	1,00E+00
Meta-clone 14008	1,26E-01	7,32E-01	1,26E-01	7,31E-01	1,00E+00	1,00E+00
Meta-clone 320	1,26E-01	7,32E-01	1,26E-01	7,31E-01	1,00E+00	1,00E+00
Meta-clone 124	1,26E-01	7,32E-01	1,26E-01	7,31E-01	1,00E+00	1,00E+00
Meta-clone 1790	1,26E-01	7,32E-01	1,26E-01	7,31E-01	1,00E+00	1,00E+00
Meta-clone 877	1,27E-01	7,32E-01	1,27E-01	7,31E-01	1,00E+00	1,00E+00
Meta-clone 185	1,28E-01	7,32E-01	1,28E-01	7,31E-01	1,00E+00	1,00E+00
Meta-clone 153	1,29E-01	7,32E-01	1,29E-01	7,31E-01	1,00E+00	1,00E+00
Meta-clone 10705	1,29E-01	7,32E-01	1,29E-01	7,31E-01	1,00E+00	1,00E+00
Meta-clone 11174	1,29E-01	7,32E-01	1,29E-01	7,31E-01	1,00E+00	1,00E+00
Meta-clone 11403	1,29E-01	7,32E-01	1,29E-01	7,31E-01	1,00E+00	1,00E+00
Meta-clone 12744	1,29E-01	7,32E-01	1,29E-01	7,31E-01	1,00E+00	1,00E+00
Meta-clone 12836	1,29E-01	7,32E-01	1,29E-01	7,31E-01	1,00E+00	1,00E+00
Meta-clone 13997	1,29E-01	7,32E-01	1,29E-01	7,31E-01	1,00E+00	1,00E+00
Meta-clone 14758	1,29E-01	7,32E-01	1,29E-01	7,31E-01	1,00E+00	1,00E+00
Meta-clone 15031	1,29E-01	7,32E-01	1,29E-01	7,31E-01	1,00E+00	1,00E+00
Meta-clone 15480	1,29E-01	7,32E-01	1,29E-01	7,31E-01	1,00E+00	1,00E+00
Meta-clone 2718	1,29E-01	7,32E-01	1,29E-01	7,31E-01	1,00E+00	1,00E+00
Meta-clone 3951	1,29E-01	7,32E-01	1,29E-01	7,31E-01	1,00E+00	1,00E+00
Meta-clone 4672	1,29E-01	7,32E-01	1,29E-01	7,31E-01	1,00E+00	1,00E+00
Meta-clone 6868	1,29E-01	7,32E-01	1,29E-01	7,31E-01	1,00E+00	1,00E+00
Meta-clone 8258	1,29E-01	7,32E-01	1,29E-01	7,31E-01	1,00E+00	1,00E+00
Meta-clone 8787	1,29E-01	7,32E-01	1,29E-01	7,31E-01	1,00E+00	1,00E+00
Meta-clone 1203	1,29E-01	7,32E-01	1,29E-01	7,31E-01	1,00E+00	1,00E+00
Meta-clone 163	1,29E-01	7,32E-01	1,29E-01	7,31E-01	1,00E+00	1,00E+00
Meta-clone 11379	1,31E-01	7,32E-01	1,31E-01	7,31E-01	1,00E+00	1,00E+00
Meta-clone 11462	1,31E-01	7,32E-01	1,31E-01	7,31E-01	1,00E+00	1,00E+00
Meta-clone 12316	1,31E-01	7,32E-01	1,31E-01	7,31E-01	1,00E+00	1,00E+00
Meta-clone 3511	1,31E-01	7,32E-01	1,31E-01	7,31E-01	1,00E+00	1,00E+00
Meta-clone 3853	1,31E-01	7,32E-01	1,31E-01	7,31E-01	1,00E+00	1,00E+00
Meta-clone 4197	1,31E-01	7,32E-01	1,31E-01	7,31E-01	1,00E+00	1,00E+00
Meta-clone 4589	1,31E-01	7,32E-01	1,31E-01	7,31E-01	1,00E+00	1,00E+00
Meta-clone 4667	1,31E-01	7,32E-01	1,31E-01	7,31E-01	1,00E+00	1,00E+00
Meta-clone 5049	1,31E-01	7,32E-01	1,31E-01	7,31E-01	1,00E+00	1,00E+00
Meta-clone 5948	1,31E-01	7,32E-01	1,31E-01	7,31E-01	1,00E+00	1,00E+00
Meta-clone 6119	1,31E-01	7,32E-01	1,31E-01	7,31E-01	1,00E+00	1,00E+00
Meta-clone 8010	1,31E-01	7,32E-01	1,31E-01	7,31E-01	1,00E+00	1,00E+00
Meta-clone 8966	1,31E-01	7,32E-01	1,31E-01	7,31E-01	1,00E+00	1,00E+00
Meta-clone 9335	1,31E-01	7,32E-01	1,31E-01	7,31E-01	1,00E+00	1,00E+00
Meta-clone 9366	1,31E-01	7,32E-01	1,31E-01	7,31E-01	1,00E+00	1,00E+00
Meta-clone 9788	1,31E-01	7,32E-01	1,31E-01	7,31E-01	1,00E+00	1,00E+00
Meta-clone 9894	1,31E-01	7,32E-01	1,31E-01	7,31E-01	1,00E+00	1,00E+00
Meta-clone 1914	1,31E-01	7,32E-01	1,31E-01	7,31E-01	1,00E+00	1,00E+00
Meta-clone 211	1,32E-01	7,32E-01	1,32E-01	7,31E-01	1,00E+00	1,00E+00
Meta-clone 2398	1,33E-01	7,32E-01	1,33E-01	7,31E-01	1,00E+00	1,00E+00
Meta-clone 191	1,34E-01	7,32E-01	1,34E-01	7,31E-01	1,00E+00	1,00E+00
Meta-clone 652	1,34E-01	7,32E-01	1,34E-01	7,31E-01	1,00E+00	1,00E+00
Meta-clone 11019	1,35E-01	7,32E-01	1,35E-01	7,31E-01	1,00E+00	1,00E+00
Meta-clone 11164	1,35E-01	7,32E-01	1,35E-01	7,31E-01	1,00E+00	1,00E+00
Meta-clone 11226	1,35E-01	7,32E-01	1,35E-01	7,31E-01	1,00E+00	1,00E+00
Meta-clone 11706	1,35E-01	7,32E-01	1,35E-01	7,31E-01	1,00E+00	1,00E+00
Meta-clone 12673	1,35E-01	7,32E-01	1,35E-01	7,31E-01	1,00E+00	1,00E+00
Meta-clone 13243	1,35E-01	7,32E-01	1,35E-01	7,31E-01	1,00E+00	1,00E+00
Meta-clone 14481	1,35E-01	7,32E-01	1,35E-01	7,31E-01	1,00E+00	1,00E+00
Meta-clone 14836	1,35E-01	7,32E-01	1,35E-01	7,31E-01	1,00E+00	1,00E+00
Meta-clone 3019	1,35E-01	7,32E-01	1,35E-01	7,31E-01	1,00E+00	1,00E+00
Meta-clone 3507	1,35E-01	7,32E-01	1,35E-01	7,31E-01	1,00E+00	1,00E+00
Meta-clone 5529	1,35E-01	7,32E-01	1,35E-01	7,31E-01	1,00E+00	1,00E+00
Meta-clone 5725	1,35E-01	7,32E-01	1,35E-01	7,31E-01	1,00E+00	1,00E+00
Meta-clone 8551	1,35E-01	7,32E-01	1,35E-01	7,31E-01	1,00E+00	1,00E+00
Meta-clone 310	1,35E-01	7,32E-01	1,35E-01	7,31E-01	1,00E+00	1,00E+00
Meta-clone 391	1,36E-01	7,32E-01	1,36E-01	7,31E-01	1,00E+00	1,00E+00
Meta-clone 230	1,37E-01	7,32E-01	1,37E-01	7,31E-01	1,00E+00	1,00E+00
Meta-clone 125	1,38E-01	7,32E-01	1,38E-01	7,31E-01	1,00E+00	1,00E+00
Meta-clone 764	1,38E-01	7,32E-01	1,38E-01	7,31E-01	1,00E+00	1,00E+00
Meta-clone 10075	1,38E-01	7,32E-01	1,38E-01	7,31E-01	1,00E+00	1,00E+00
Meta-clone 12066	1,38E-01	7,32E-01	1,38E-01	7,31E-01	1,00E+00	1,00E+00
Meta-clone 12122	1,38E-01	7,32E-01	1,38E-01	7,31E-01	1,00E+00	1,00E+00
Meta-clone 13409	1,38E-01	7,32E-01	1,38E-01	7,31E-01	1,00E+00	1,00E+00
Meta-clone 15183	1,38E-01	7,32E-01	1,38E-01	7,31E-01	1,00E+00	1,00E+00
Meta-clone 6294	1,38E-01	7,32E-01	1,38E-01	7,31E-01	1,00E+00	1,00E+00
Meta-clone 8041	1,38E-01	7,32E-01	1,38E-01	7,31E-01	1,00E+00	1,00E+00
Meta-clone 8418	1,38E-01	7,32E-01	1,38E-01	7,31E-01	1,00E+00	1,00E+00
Meta-clone 9190	1,38E-01	7,32E-01	1,38E-01	7,31E-01	1,00E+00	1,00E+00
Meta-clone 623	1,39E-01	7,32E-01	1,39E-01	7,31E-01	1,00E+00	1,00E+00
Meta-clone 1724	1,40E-01	7,32E-01	1,40E-01	7,31E-01	1,00E+00	1,00E+00
Meta-clone 11568	1,40E-01	7,32E-01	1,40E-01	7,31E-01	1,00E+00	1,00E+00
Meta-clone 11617	1,40E-01	7,32E-01	1,40E-01	7,31E-01	1,00E+00	1,00E+00
Meta-clone 4016	1,40E-01	7,32E-01	1,40E-01	7,31E-01	1,00E+00	1,00E+00
Meta-clone 4697	1,40E-01	7,32E-01	1,40E-01	7,31E-01	1,00E+00	1,00E+00
Meta-clone 5036	1,40E-01	7,32E-01	1,40E-01	7,31E-01	1,00E+00	1,00E+00
Meta-clone 5248	1,40E-01	7,32E-01	1,40E-01	7,31E-01	1,00E+00	1,00E+00
Meta-clone 217	1,40E-01	7,32E-01	1,40E-01	7,31E-01	1,00E+00	1,00E+00
Meta-clone 11011	1,41E-01	7,32E-01	1,41E-01	7,31E-01	1,00E+00	1,00E+00
Meta-clone 12848	1,41E-01	7,32E-01	1,41E-01	7,31E-01	1,00E+00	1,00E+00
Meta-clone 13321	1,41E-01	7,32E-01	1,41E-01	7,31E-01	1,00E+00	1,00E+00
Meta-clone 13332	1,41E-01	7,32E-01	1,41E-01	7,31E-01	1,00E+00	1,00E+00
Meta-clone 13903	1,41E-01	7,32E-01	1,41E-01	7,31E-01	1,00E+00	1,00E+00
Meta-clone 14383	1,41E-01	7,32E-01	1,41E-01	7,31E-01	1,00E+00	1,00E+00
Meta-clone 15484	1,41E-01	7,32E-01	1,41E-01	7,31E-01	1,00E+00	1,00E+00
Meta-clone 6392	1,41E-01	7,32E-01	1,41E-01	7,31E-01	1,00E+00	1,00E+00
Meta-clone 6746	1,41E-01	7,32E-01	1,41E-01	7,31E-01	1,00E+00	1,00E+00
Meta-clone 15407	1,41E-01	7,32E-01	1,41E-01	7,31E-01	1,00E+00	1,00E+00
Meta-clone 8910	1,41E-01	7,32E-01	1,41E-01	7,31E-01	1,00E+00	1,00E+00
Meta-clone 1905	1,41E-01	7,32E-01	1,41E-01	7,31E-01	1,00E+00	1,00E+00
Meta-clone 637	1,44E-01	7,32E-01	1,44E-01	7,31E-01	1,00E+00	1,00E+00
Meta-clone 638	1,44E-01	7,32E-01	1,44E-01	7,31E-01	1,00E+00	1,00E+00
Meta-clone 672	1,45E-01	7,32E-01	1,45E-01	7,31E-01	1,00E+00	1,00E+00
Meta-clone 398	1,45E-01	7,32E-01	1,45E-01	7,31E-01	1,00E+00	1,00E+00
Meta-clone 131	1,46E-01	7,32E-01	1,46E-01	7,31E-01	1,00E+00	1,00E+00
Meta-clone 10524	1,47E-01	7,32E-01	1,47E-01	7,31E-01	1,00E+00	1,00E+00
Meta-clone 369	1,48E-01	7,32E-01	1,48E-01	7,31E-01	1,00E+00	1,00E+00
Meta-clone 5775	1,48E-01	7,32E-01	1,48E-01	7,31E-01	1,00E+00	1,00E+00
Meta-clone 280	1,48E-01	7,32E-01	1,48E-01	7,31E-01	1,00E+00	1,00E+00
Meta-clone 651	1,48E-01	7,32E-01	1,48E-01	7,31E-01	1,00E+00	1,00E+00
Meta-clone 12171	1,49E-01	7,32E-01	1,49E-01	7,31E-01	1,00E+00	1,00E+00
Meta-clone 13324	1,49E-01	7,32E-01	1,49E-01	7,31E-01	1,00E+00	1,00E+00
Meta-clone 14547	1,49E-01	7,32E-01	1,49E-01	7,31E-01	1,00E+00	1,00E+00
Meta-clone 14669	1,49E-01	7,32E-01	1,49E-01	7,31E-01	1,00E+00	1,00E+00
Meta-clone 3109	1,49E-01	7,32E-01	1,49E-01	7,31E-01	1,00E+00	1,00E+00
Meta-clone 5552	1,49E-01	7,32E-01	1,49E-01	7,31E-01	1,00E+00	1,00E+00
Meta-clone 6346	1,49E-01	7,32E-01	1,49E-01	7,31E-01	1,00E+00	1,00E+00
Meta-clone 7150	1,49E-01	7,32E-01	1,49E-01	7,31E-01	1,00E+00	1,00E+00
Meta-clone 7945	1,49E-01	7,32E-01	1,49E-01	7,31E-01	1,00E+00	1,00E+00
Meta-clone 9121	1,49E-01	7,32E-01	1,49E-01	7,31E-01	1,00E+00	1,00E+00
Meta-clone 9124	1,49E-01	7,32E-01	1,49E-01	7,31E-01	1,00E+00	1,00E+00
Meta-clone 752	1,50E-01	7,32E-01	1,50E-01	7,31E-01	1,00E+00	1,00E+00
Meta-clone 2676	1,51E-01	7,32E-01	1,51E-01	7,31E-01	1,00E+00	1,00E+00
Meta-clone 394	1,51E-01	7,32E-01	1,51E-01	7,31E-01	1,00E+00	1,00E+00
Meta-clone 406	1,51E-01	7,32E-01	1,51E-01	7,31E-01	1,00E+00	1,00E+00
Meta-clone 97	1,51E-01	7,32E-01	1,51E-01	7,31E-01	1,00E+00	1,00E+00
Meta-clone 253	1,51E-01	7,32E-01	1,51E-01	7,31E-01	1,00E+00	1,00E+00
Meta-clone 11053	1,52E-01	7,32E-01	1,52E-01	7,31E-01	1,00E+00	1,00E+00
Meta-clone 11167	1,52E-01	7,32E-01	1,52E-01	7,31E-01	1,00E+00	1,00E+00
Meta-clone 11815	1,52E-01	7,32E-01	1,52E-01	7,31E-01	1,00E+00	1,00E+00
Meta-clone 13344	1,52E-01	7,32E-01	1,52E-01	7,31E-01	1,00E+00	1,00E+00
Meta-clone 3702	1,52E-01	7,32E-01	1,52E-01	7,31E-01	1,00E+00	1,00E+00
Meta-clone 4369	1,52E-01	7,32E-01	1,52E-01	7,31E-01	1,00E+00	1,00E+00
Meta-clone 5141	1,52E-01	7,32E-01	1,52E-01	7,31E-01	1,00E+00	1,00E+00
Meta-clone 5377	1,52E-01	7,32E-01	1,52E-01	7,31E-01	1,00E+00	1,00E+00
Meta-clone 6191	1,52E-01	7,32E-01	1,52E-01	7,31E-01	1,00E+00	1,00E+00
Meta-clone 7834	1,52E-01	7,32E-01	1,52E-01	7,31E-01	1,00E+00	1,00E+00
Meta-clone 7864	1,52E-01	7,32E-01	1,52E-01	7,31E-01	1,00E+00	1,00E+00
Meta-clone 8523	1,52E-01	7,32E-01	1,52E-01	7,31E-01	1,00E+00	1,00E+00
Meta-clone 261	1,52E-01	7,32E-01	1,52E-01	7,31E-01	1,00E+00	1,00E+00
Meta-clone 941	1,53E-01	7,32E-01	1,53E-01	7,31E-01	1,00E+00	1,00E+00
Meta-clone 1777	1,53E-01	7,32E-01	1,53E-01	7,31E-01	1,00E+00	1,00E+00
Meta-clone 452	1,54E-01	7,32E-01	1,54E-01	7,31E-01	1,00E+00	1,00E+00
Meta-clone 60	1,56E-01	7,32E-01	5,45E-02	7,31E-01	8,88E-01	1,00E+00
Meta-clone 419	1,56E-01	7,32E-01	1,56E-01	7,31E-01	1,00E+00	1,00E+00
Meta-clone 324	1,58E-01	7,32E-01	1,58E-01	7,31E-01	1,00E+00	1,00E+00
Meta-clone 630	1,58E-01	7,32E-01	1,58E-01	7,31E-01	1,00E+00	1,00E+00
Meta-clone 399	1,59E-01	7,32E-01	1,59E-01	7,31E-01	1,00E+00	1,00E+00
Meta-clone 274	1,59E-01	7,32E-01	8,00E-02	7,31E-01	4,35E-01	1,00E+00
Meta-clone 543	1,60E-01	7,32E-01	1,60E-01	7,31E-01	1,00E+00	1,00E+00
Meta-clone 12250	1,61E-01	7,32E-01	1,61E-01	7,31E-01	1,00E+00	1,00E+00
Meta-clone 525	1,61E-01	7,32E-01	1,61E-01	7,31E-01	1,00E+00	1,00E+00
Meta-clone 1565	1,61E-01	7,32E-01	1,61E-01	7,31E-01	1,00E+00	1,00E+00
Meta-clone 869	1,62E-01	7,32E-01	1,62E-01	7,31E-01	1,00E+00	1,00E+00
Meta-clone 1331	1,62E-01	7,32E-01	1,62E-01	7,31E-01	1,00E+00	1,00E+00
Meta-clone 357	1,62E-01	7,32E-01	1,62E-01	7,31E-01	1,00E+00	1,00E+00
Meta-clone 10117	1,63E-01	7,32E-01	1,63E-01	7,31E-01	1,00E+00	1,00E+00
Meta-clone 10216	1,63E-01	7,32E-01	1,63E-01	7,31E-01	1,00E+00	1,00E+00
Meta-clone 10881	1,63E-01	7,32E-01	1,63E-01	7,31E-01	1,00E+00	1,00E+00
Meta-clone 10899	1,63E-01	7,32E-01	1,63E-01	7,31E-01	1,00E+00	1,00E+00
Meta-clone 12099	1,63E-01	7,32E-01	1,63E-01	7,31E-01	1,00E+00	1,00E+00
Meta-clone 14351	1,63E-01	7,32E-01	1,63E-01	7,31E-01	1,00E+00	1,00E+00
Meta-clone 14985	1,63E-01	7,32E-01	1,63E-01	7,31E-01	1,00E+00	1,00E+00
Meta-clone 2715	1,63E-01	7,32E-01	1,63E-01	7,31E-01	1,00E+00	1,00E+00
Meta-clone 5048	1,63E-01	7,32E-01	1,63E-01	7,31E-01	1,00E+00	1,00E+00
Meta-clone 5136	1,63E-01	7,32E-01	1,63E-01	7,31E-01	1,00E+00	1,00E+00
Meta-clone 5151	1,63E-01	7,32E-01	1,63E-01	7,31E-01	1,00E+00	1,00E+00
Meta-clone 5421	1,63E-01	7,32E-01	1,63E-01	7,31E-01	1,00E+00	1,00E+00
Meta-clone 6829	1,63E-01	7,32E-01	1,63E-01	7,31E-01	1,00E+00	1,00E+00
Meta-clone 7542	1,63E-01	7,32E-01	1,63E-01	7,31E-01	1,00E+00	1,00E+00
Meta-clone 9081	1,63E-01	7,32E-01	1,63E-01	7,31E-01	1,00E+00	1,00E+00
Meta-clone 863	1,63E-01	7,32E-01	1,63E-01	7,31E-01	1,00E+00	1,00E+00
Meta-clone 897	1,63E-01	7,32E-01	1,63E-01	7,31E-01	1,00E+00	1,00E+00
Meta-clone 10761	1,64E-01	7,32E-01	1,64E-01	7,31E-01	1,00E+00	1,00E+00
Meta-clone 10845	1,64E-01	7,32E-01	1,64E-01	7,31E-01	1,00E+00	1,00E+00
Meta-clone 1231	1,64E-01	7,32E-01	1,64E-01	7,31E-01	1,00E+00	1,00E+00
Meta-clone 15203	1,64E-01	7,32E-01	1,64E-01	7,31E-01	1,00E+00	1,00E+00
Meta-clone 3433	1,64E-01	7,32E-01	1,64E-01	7,31E-01	1,00E+00	1,00E+00
Meta-clone 5347	1,64E-01	7,32E-01	1,64E-01	7,31E-01	1,00E+00	1,00E+00
Meta-clone 8802	1,64E-01	7,32E-01	1,64E-01	7,31E-01	1,00E+00	1,00E+00
Meta-clone 10024	1,64E-01	7,32E-01	1,64E-01	7,31E-01	1,00E+00	1,00E+00
Meta-clone 10638	1,64E-01	7,32E-01	1,64E-01	7,31E-01	1,00E+00	1,00E+00
Meta-clone 10752	1,64E-01	7,32E-01	1,64E-01	7,31E-01	1,00E+00	1,00E+00
Meta-clone 12585	1,64E-01	7,32E-01	1,64E-01	7,31E-01	1,00E+00	1,00E+00
Meta-clone 12753	1,64E-01	7,32E-01	1,64E-01	7,31E-01	1,00E+00	1,00E+00
Meta-clone 12860	1,64E-01	7,32E-01	1,64E-01	7,31E-01	1,00E+00	1,00E+00
Meta-clone 13184	1,64E-01	7,32E-01	1,64E-01	7,31E-01	1,00E+00	1,00E+00
Meta-clone 13219	1,64E-01	7,32E-01	1,64E-01	7,31E-01	1,00E+00	1,00E+00
Meta-clone 13373	1,64E-01	7,32E-01	1,64E-01	7,31E-01	1,00E+00	1,00E+00
Meta-clone 13467	1,64E-01	7,32E-01	1,64E-01	7,31E-01	1,00E+00	1,00E+00
Meta-clone 14428	1,64E-01	7,32E-01	1,64E-01	7,31E-01	1,00E+00	1,00E+00
Meta-clone 14525	1,64E-01	7,32E-01	1,64E-01	7,31E-01	1,00E+00	1,00E+00
Meta-clone 15313	1,64E-01	7,32E-01	1,64E-01	7,31E-01	1,00E+00	1,00E+00
Meta-clone 3165	1,64E-01	7,32E-01	1,64E-01	7,31E-01	1,00E+00	1,00E+00
Meta-clone 4249	1,64E-01	7,32E-01	1,64E-01	7,31E-01	1,00E+00	1,00E+00
Meta-clone 5092	1,64E-01	7,32E-01	1,64E-01	7,31E-01	1,00E+00	1,00E+00
Meta-clone 6867	1,64E-01	7,32E-01	1,64E-01	7,31E-01	1,00E+00	1,00E+00
Meta-clone 7181	1,64E-01	7,32E-01	1,64E-01	7,31E-01	1,00E+00	1,00E+00
Meta-clone 7971	1,64E-01	7,32E-01	1,64E-01	7,31E-01	1,00E+00	1,00E+00
Meta-clone 8314	1,64E-01	7,32E-01	1,64E-01	7,31E-01	1,00E+00	1,00E+00
Meta-clone 9059	1,64E-01	7,32E-01	1,64E-01	7,31E-01	1,00E+00	1,00E+00
Meta-clone 9262	1,64E-01	7,32E-01	1,64E-01	7,31E-01	1,00E+00	1,00E+00
Meta-clone 9429	1,64E-01	7,32E-01	1,64E-01	7,31E-01	1,00E+00	1,00E+00
Meta-clone 9484	1,64E-01	7,32E-01	1,64E-01	7,31E-01	1,00E+00	1,00E+00
Meta-clone 13982	1,65E-01	7,32E-01	1,65E-01	7,31E-01	1,00E+00	1,00E+00
Meta-clone 282	1,66E-01	7,32E-01	1,66E-01	7,31E-01	1,00E+00	1,00E+00
Meta-clone 169	1,66E-01	7,32E-01	1,66E-01	7,31E-01	1,00E+00	1,00E+00
Meta-clone 237	1,66E-01	7,32E-01	1,66E-01	7,31E-01	1,00E+00	1,00E+00
Meta-clone 178	1,66E-01	7,32E-01	6,22E-02	7,31E-01	7,35E-01	1,00E+00
Meta-clone 333	1,67E-01	7,32E-01	1,67E-01	7,31E-01	1,00E+00	1,00E+00
Meta-clone 675	1,67E-01	7,32E-01	1,67E-01	7,31E-01	1,00E+00	1,00E+00
Meta-clone 104	1,67E-01	7,32E-01	1,67E-01	7,31E-01	1,00E+00	1,00E+00
Meta-clone 192	1,68E-01	7,32E-01	1,68E-01	7,31E-01	1,00E+00	1,00E+00
Meta-clone 295	1,68E-01	7,32E-01	1,68E-01	7,31E-01	1,00E+00	1,00E+00
Meta-clone 212	1,68E-01	7,32E-01	1,68E-01	7,31E-01	1,00E+00	1,00E+00
Meta-clone 770	1,69E-01	7,32E-01	1,69E-01	7,31E-01	1,00E+00	1,00E+00
Meta-clone 1932	1,69E-01	7,32E-01	1,69E-01	7,31E-01	1,00E+00	1,00E+00
Meta-clone 802	1,69E-01	7,32E-01	1,69E-01	7,31E-01	1,00E+00	1,00E+00
Meta-clone 120	1,69E-01	7,32E-01	1,69E-01	7,31E-01	1,00E+00	1,00E+00
Meta-clone 437	1,69E-01	7,32E-01	1,69E-01	7,31E-01	1,00E+00	1,00E+00
Meta-clone 121	1,70E-01	7,32E-01	1,70E-01	7,31E-01	1,00E+00	1,00E+00
Meta-clone 490	1,70E-01	7,32E-01	1,70E-01	7,31E-01	1,00E+00	1,00E+00
Meta-clone 916	1,70E-01	7,32E-01	1,70E-01	7,31E-01	1,00E+00	1,00E+00
Meta-clone 258	1,71E-01	7,32E-01	1,71E-01	7,31E-01	1,00E+00	1,00E+00
Meta-clone 2289	1,72E-01	7,32E-01	1,72E-01	7,31E-01	1,00E+00	1,00E+00
Meta-clone 456	1,72E-01	7,32E-01	1,72E-01	7,31E-01	1,00E+00	1,00E+00
Meta-clone 665	1,73E-01	7,32E-01	1,73E-01	7,31E-01	1,00E+00	1,00E+00
Meta-clone 606	1,73E-01	7,32E-01	1,73E-01	7,31E-01	1,00E+00	1,00E+00
Meta-clone 2532	1,73E-01	7,32E-01	1,73E-01	7,31E-01	1,00E+00	1,00E+00
Meta-clone 471	1,73E-01	7,32E-01	1,73E-01	7,31E-01	1,00E+00	1,00E+00
Meta-clone 446	1,75E-01	7,32E-01	8,31E-02	7,31E-01	4,85E-01	1,00E+00
Meta-clone 96	1,75E-01	7,32E-01	1,75E-01	7,31E-01	1,00E+00	1,00E+00
Meta-clone 313	1,75E-01	7,32E-01	1,75E-01	7,31E-01	1,00E+00	1,00E+00
Meta-clone 10597	1,76E-01	7,32E-01	1,76E-01	7,31E-01	1,00E+00	1,00E+00
Meta-clone 10760	1,76E-01	7,32E-01	1,76E-01	7,31E-01	1,00E+00	1,00E+00
Meta-clone 13875	1,76E-01	7,32E-01	1,76E-01	7,31E-01	1,00E+00	1,00E+00
Meta-clone 14515	1,76E-01	7,32E-01	1,76E-01	7,31E-01	1,00E+00	1,00E+00
Meta-clone 15257	1,76E-01	7,32E-01	1,76E-01	7,31E-01	1,00E+00	1,00E+00
Meta-clone 3330	1,76E-01	7,32E-01	1,76E-01	7,31E-01	1,00E+00	1,00E+00
Meta-clone 3434	1,76E-01	7,32E-01	1,76E-01	7,31E-01	1,00E+00	1,00E+00
Meta-clone 3531	1,76E-01	7,32E-01	1,76E-01	7,31E-01	1,00E+00	1,00E+00
Meta-clone 5876	1,76E-01	7,32E-01	1,76E-01	7,31E-01	1,00E+00	1,00E+00
Meta-clone 8768	1,76E-01	7,32E-01	1,76E-01	7,31E-01	1,00E+00	1,00E+00
Meta-clone 9663	1,76E-01	7,32E-01	1,76E-01	7,31E-01	1,00E+00	1,00E+00
Meta-clone 933	1,76E-01	7,32E-01	1,76E-01	7,31E-01	1,00E+00	1,00E+00
Meta-clone 800	1,76E-01	7,32E-01	1,76E-01	7,31E-01	1,00E+00	1,00E+00
Meta-clone 430	1,76E-01	7,32E-01	1,76E-01	7,31E-01	1,00E+00	1,00E+00
Meta-clone 202	1,77E-01	7,32E-01	1,77E-01	7,31E-01	1,00E+00	1,00E+00
Meta-clone 873	1,77E-01	7,32E-01	1,77E-01	7,31E-01	1,00E+00	1,00E+00
Meta-clone 883	1,77E-01	7,32E-01	1,77E-01	7,31E-01	1,00E+00	1,00E+00
Meta-clone 1972	1,77E-01	7,32E-01	1,77E-01	7,31E-01	1,00E+00	1,00E+00
Meta-clone 2442	1,77E-01	7,32E-01	1,77E-01	7,31E-01	1,00E+00	1,00E+00
Meta-clone 200	1,77E-01	7,32E-01	1,77E-01	7,31E-01	1,00E+00	1,00E+00
Meta-clone 811	1,78E-01	7,32E-01	1,78E-01	7,31E-01	1,00E+00	1,00E+00
Meta-clone 953	1,78E-01	7,32E-01	1,78E-01	7,31E-01	1,00E+00	1,00E+00
Meta-clone 904	1,79E-01	7,32E-01	1,79E-01	7,31E-01	1,00E+00	1,00E+00
Meta-clone 433	1,80E-01	7,32E-01	1,80E-01	7,31E-01	1,00E+00	1,00E+00
Meta-clone 750	1,80E-01	7,32E-01	1,80E-01	7,31E-01	1,00E+00	1,00E+00
Meta-clone 1092	1,80E-01	7,32E-01	1,80E-01	7,31E-01	1,00E+00	1,00E+00
Meta-clone 1017	1,80E-01	7,32E-01	1,80E-01	7,31E-01	1,00E+00	1,00E+00
Meta-clone 779	1,80E-01	7,32E-01	1,80E-01	7,31E-01	1,00E+00	1,00E+00
Meta-clone 179	1,81E-01	7,32E-01	1,81E-01	7,31E-01	1,00E+00	1,00E+00
Meta-clone 416	1,81E-01	7,32E-01	1,81E-01	7,31E-01	1,00E+00	1,00E+00
Meta-clone 927	1,81E-01	7,32E-01	1,81E-01	7,31E-01	1,00E+00	1,00E+00
Meta-clone 996	1,82E-01	7,32E-01	1,82E-01	7,31E-01	1,00E+00	1,00E+00
Meta-clone 922	1,82E-01	7,32E-01	1,82E-01	7,31E-01	1,00E+00	1,00E+00
Meta-clone 11541	1,82E-01	7,32E-01	1,82E-01	7,31E-01	1,00E+00	1,00E+00
Meta-clone 13981	1,82E-01	7,32E-01	1,82E-01	7,31E-01	1,00E+00	1,00E+00
Meta-clone 2905	1,82E-01	7,32E-01	1,82E-01	7,31E-01	1,00E+00	1,00E+00
Meta-clone 2931	1,82E-01	7,32E-01	1,82E-01	7,31E-01	1,00E+00	1,00E+00
Meta-clone 3222	1,82E-01	7,32E-01	1,82E-01	7,31E-01	1,00E+00	1,00E+00
Meta-clone 14702	1,83E-01	7,32E-01	1,83E-01	7,31E-01	1,00E+00	1,00E+00
Meta-clone 203	1,84E-01	7,32E-01	1,84E-01	7,31E-01	1,00E+00	1,00E+00
Meta-clone 969	1,84E-01	7,32E-01	1,84E-01	7,31E-01	1,00E+00	1,00E+00
Meta-clone 89	1,84E-01	7,32E-01	1,84E-01	7,31E-01	1,00E+00	1,00E+00
Meta-clone 809	1,85E-01	7,32E-01	1,85E-01	7,31E-01	1,00E+00	1,00E+00
Meta-clone 944	1,85E-01	7,32E-01	1,85E-01	7,31E-01	1,00E+00	1,00E+00
Meta-clone 422	1,85E-01	7,32E-01	1,85E-01	7,31E-01	1,00E+00	1,00E+00
Meta-clone 395	1,86E-01	7,32E-01	1,86E-01	7,31E-01	1,00E+00	1,00E+00
Meta-clone 1749	1,86E-01	7,32E-01	1,86E-01	7,31E-01	1,00E+00	1,00E+00
Meta-clone 1054	1,86E-01	7,32E-01	1,86E-01	7,31E-01	1,00E+00	1,00E+00
Meta-clone 11177	1,86E-01	7,32E-01	1,86E-01	7,31E-01	1,00E+00	1,00E+00
Meta-clone 11478	1,86E-01	7,32E-01	1,86E-01	7,31E-01	1,00E+00	1,00E+00
Meta-clone 11632	1,86E-01	7,32E-01	1,86E-01	7,31E-01	1,00E+00	1,00E+00
Meta-clone 14739	1,86E-01	7,32E-01	1,86E-01	7,31E-01	1,00E+00	1,00E+00
Meta-clone 14913	1,86E-01	7,32E-01	1,86E-01	7,31E-01	1,00E+00	1,00E+00
Meta-clone 4780	1,86E-01	7,32E-01	1,86E-01	7,31E-01	1,00E+00	1,00E+00
Meta-clone 4834	1,86E-01	7,32E-01	1,86E-01	7,31E-01	1,00E+00	1,00E+00
Meta-clone 4944	1,86E-01	7,32E-01	1,86E-01	7,31E-01	1,00E+00	1,00E+00
Meta-clone 7893	1,86E-01	7,32E-01	1,86E-01	7,31E-01	1,00E+00	1,00E+00
Meta-clone 8942	1,86E-01	7,32E-01	1,86E-01	7,31E-01	1,00E+00	1,00E+00
Meta-clone 9930	1,86E-01	7,32E-01	1,86E-01	7,31E-01	1,00E+00	1,00E+00
Meta-clone 1012	1,87E-01	7,32E-01	1,87E-01	7,31E-01	1,00E+00	1,00E+00
Meta-clone 1833	1,87E-01	7,32E-01	1,87E-01	7,31E-01	1,00E+00	1,00E+00
Meta-clone 1571	1,87E-01	7,32E-01	1,87E-01	7,31E-01	1,00E+00	1,00E+00
Meta-clone 858	1,87E-01	7,32E-01	1,87E-01	7,31E-01	1,00E+00	1,00E+00
Meta-clone 3674	1,88E-01	7,32E-01	1,88E-01	7,31E-01	1,00E+00	1,00E+00
Meta-clone 494	1,88E-01	7,32E-01	1,88E-01	7,31E-01	1,00E+00	1,00E+00
Meta-clone 388	1,88E-01	7,32E-01	1,88E-01	7,31E-01	1,00E+00	1,00E+00
Meta-clone 11216	1,88E-01	7,32E-01	1,88E-01	7,31E-01	1,00E+00	1,00E+00
Meta-clone 12807	1,88E-01	7,32E-01	1,88E-01	7,31E-01	1,00E+00	1,00E+00
Meta-clone 12856	1,88E-01	7,32E-01	1,88E-01	7,31E-01	1,00E+00	1,00E+00
Meta-clone 14215	1,88E-01	7,32E-01	1,88E-01	7,31E-01	1,00E+00	1,00E+00
Meta-clone 3583	1,88E-01	7,32E-01	1,88E-01	7,31E-01	1,00E+00	1,00E+00
Meta-clone 4856	1,88E-01	7,32E-01	1,88E-01	7,31E-01	1,00E+00	1,00E+00
Meta-clone 5106	1,88E-01	7,32E-01	1,88E-01	7,31E-01	1,00E+00	1,00E+00
Meta-clone 5558	1,88E-01	7,32E-01	1,88E-01	7,31E-01	1,00E+00	1,00E+00
Meta-clone 6186	1,88E-01	7,32E-01	1,88E-01	7,31E-01	1,00E+00	1,00E+00
Meta-clone 6362	1,88E-01	7,32E-01	1,88E-01	7,31E-01	1,00E+00	1,00E+00
Meta-clone 6699	1,88E-01	7,32E-01	1,88E-01	7,31E-01	1,00E+00	1,00E+00
Meta-clone 6741	1,88E-01	7,32E-01	1,88E-01	7,31E-01	1,00E+00	1,00E+00
Meta-clone 8363	1,88E-01	7,32E-01	1,88E-01	7,31E-01	1,00E+00	1,00E+00
Meta-clone 8831	1,88E-01	7,32E-01	1,88E-01	7,31E-01	1,00E+00	1,00E+00
Meta-clone 9477	1,88E-01	7,32E-01	1,88E-01	7,31E-01	1,00E+00	1,00E+00
Meta-clone 9925	1,88E-01	7,32E-01	1,88E-01	7,31E-01	1,00E+00	1,00E+00
Meta-clone 765	1,89E-01	7,32E-01	1,89E-01	7,31E-01	1,00E+00	1,00E+00
Meta-clone 175	1,89E-01	7,32E-01	1,89E-01	7,31E-01	1,00E+00	1,00E+00
Meta-clone 510	1,91E-01	7,32E-01	1,91E-01	7,31E-01	1,00E+00	1,00E+00
Meta-clone 10253	1,91E-01	7,32E-01	1,91E-01	7,31E-01	1,00E+00	1,00E+00
Meta-clone 11963	1,91E-01	7,32E-01	1,91E-01	7,31E-01	1,00E+00	1,00E+00
Meta-clone 3484	1,91E-01	7,32E-01	1,91E-01	7,31E-01	1,00E+00	1,00E+00
Meta-clone 4303	1,91E-01	7,32E-01	1,91E-01	7,31E-01	1,00E+00	1,00E+00
Meta-clone 5014	1,91E-01	7,32E-01	1,91E-01	7,31E-01	1,00E+00	1,00E+00
Meta-clone 1302	1,91E-01	7,32E-01	1,91E-01	7,31E-01	1,00E+00	1,00E+00
Meta-clone 427	1,91E-01	7,32E-01	1,91E-01	7,31E-01	1,00E+00	1,00E+00
Meta-clone 10025	1,91E-01	7,32E-01	1,91E-01	7,31E-01	1,00E+00	1,00E+00
Meta-clone 11554	1,91E-01	7,32E-01	1,91E-01	7,31E-01	1,00E+00	1,00E+00
Meta-clone 11841	1,91E-01	7,32E-01	1,91E-01	7,31E-01	1,00E+00	1,00E+00
Meta-clone 13182	1,91E-01	7,32E-01	1,91E-01	7,31E-01	1,00E+00	1,00E+00
Meta-clone 13236	1,91E-01	7,32E-01	1,91E-01	7,31E-01	1,00E+00	1,00E+00
Meta-clone 13281	1,91E-01	7,32E-01	1,91E-01	7,31E-01	1,00E+00	1,00E+00
Meta-clone 4863	1,91E-01	7,32E-01	1,91E-01	7,31E-01	1,00E+00	1,00E+00
Meta-clone 4885	1,91E-01	7,32E-01	1,91E-01	7,31E-01	1,00E+00	1,00E+00
Meta-clone 4937	1,91E-01	7,32E-01	1,91E-01	7,31E-01	1,00E+00	1,00E+00
Meta-clone 5467	1,91E-01	7,32E-01	1,91E-01	7,31E-01	1,00E+00	1,00E+00
Meta-clone 5812	1,91E-01	7,32E-01	1,91E-01	7,31E-01	1,00E+00	1,00E+00
Meta-clone 9319	1,91E-01	7,32E-01	1,91E-01	7,31E-01	1,00E+00	1,00E+00
Meta-clone 669	1,92E-01	7,32E-01	1,92E-01	7,31E-01	1,00E+00	1,00E+00
Meta-clone 99	1,92E-01	7,32E-01	1,92E-01	7,31E-01	1,00E+00	1,00E+00
Meta-clone 186	1,92E-01	7,32E-01	1,92E-01	7,31E-01	1,00E+00	1,00E+00
Meta-clone 208	1,92E-01	7,32E-01	1,92E-01	7,31E-01	1,00E+00	1,00E+00
Meta-clone 791	1,92E-01	7,32E-01	1,92E-01	7,31E-01	1,00E+00	1,00E+00
Meta-clone 2168	1,93E-01	7,32E-01	1,93E-01	7,31E-01	1,00E+00	1,00E+00
Meta-clone 489	1,93E-01	7,32E-01	1,93E-01	7,31E-01	1,00E+00	1,00E+00
Meta-clone 13216	1,93E-01	7,32E-01	1,93E-01	7,31E-01	1,00E+00	1,00E+00
Meta-clone 1176	1,93E-01	7,32E-01	1,93E-01	7,31E-01	1,00E+00	1,00E+00
Meta-clone 509	1,95E-01	7,32E-01	1,95E-01	7,31E-01	1,00E+00	1,00E+00
Meta-clone 10817	1,95E-01	7,32E-01	1,95E-01	7,31E-01	1,00E+00	1,00E+00
Meta-clone 12628	1,95E-01	7,32E-01	1,95E-01	7,31E-01	1,00E+00	1,00E+00
Meta-clone 2944	1,95E-01	7,32E-01	1,95E-01	7,31E-01	1,00E+00	1,00E+00
Meta-clone 3166	1,95E-01	7,32E-01	1,95E-01	7,31E-01	1,00E+00	1,00E+00
Meta-clone 4166	1,95E-01	7,32E-01	1,95E-01	7,31E-01	1,00E+00	1,00E+00
Meta-clone 6745	1,95E-01	7,32E-01	1,95E-01	7,31E-01	1,00E+00	1,00E+00
Meta-clone 2558	1,96E-01	7,32E-01	1,96E-01	7,31E-01	1,00E+00	1,00E+00
Meta-clone 518	1,97E-01	7,32E-01	1,97E-01	7,31E-01	1,00E+00	1,00E+00
Meta-clone 1859	1,97E-01	7,32E-01	1,97E-01	7,31E-01	1,00E+00	1,00E+00
Meta-clone 436	1,97E-01	7,32E-01	1,97E-01	7,31E-01	1,00E+00	1,00E+00
Meta-clone 10593	1,98E-01	7,32E-01	1,98E-01	7,31E-01	1,00E+00	1,00E+00
Meta-clone 10602	1,98E-01	7,32E-01	1,98E-01	7,31E-01	1,00E+00	1,00E+00
Meta-clone 12235	1,98E-01	7,32E-01	1,98E-01	7,31E-01	1,00E+00	1,00E+00
Meta-clone 13201	1,98E-01	7,32E-01	1,98E-01	7,31E-01	1,00E+00	1,00E+00
Meta-clone 13288	1,98E-01	7,32E-01	1,98E-01	7,31E-01	1,00E+00	1,00E+00
Meta-clone 14134	1,98E-01	7,32E-01	1,98E-01	7,31E-01	1,00E+00	1,00E+00
Meta-clone 15515	1,98E-01	7,32E-01	1,98E-01	7,31E-01	1,00E+00	1,00E+00
Meta-clone 4734	1,98E-01	7,32E-01	1,98E-01	7,31E-01	1,00E+00	1,00E+00
Meta-clone 4818	1,98E-01	7,32E-01	1,98E-01	7,31E-01	1,00E+00	1,00E+00
Meta-clone 5612	1,98E-01	7,32E-01	1,98E-01	7,31E-01	1,00E+00	1,00E+00
Meta-clone 6314	1,98E-01	7,32E-01	1,98E-01	7,31E-01	1,00E+00	1,00E+00
Meta-clone 6357	1,98E-01	7,32E-01	1,98E-01	7,31E-01	1,00E+00	1,00E+00
Meta-clone 7778	1,98E-01	7,32E-01	1,98E-01	7,31E-01	1,00E+00	1,00E+00
Meta-clone 5253	1,98E-01	7,32E-01	1,98E-01	7,31E-01	1,00E+00	1,00E+00
Meta-clone 867	1,98E-01	7,32E-01	1,98E-01	7,31E-01	1,00E+00	1,00E+00
Meta-clone 238	1,98E-01	7,32E-01	1,98E-01	7,31E-01	1,00E+00	1,00E+00
Meta-clone 10846	1,98E-01	7,32E-01	1,98E-01	7,31E-01	1,00E+00	1,00E+00
Meta-clone 12057	1,98E-01	7,32E-01	1,98E-01	7,31E-01	1,00E+00	1,00E+00
Meta-clone 12341	1,98E-01	7,32E-01	1,98E-01	7,31E-01	1,00E+00	1,00E+00
Meta-clone 13457	1,98E-01	7,32E-01	1,98E-01	7,31E-01	1,00E+00	1,00E+00
Meta-clone 14468	1,98E-01	7,32E-01	1,98E-01	7,31E-01	1,00E+00	1,00E+00
Meta-clone 15469	1,98E-01	7,32E-01	1,98E-01	7,31E-01	1,00E+00	1,00E+00
Meta-clone 2806	1,98E-01	7,32E-01	1,98E-01	7,31E-01	1,00E+00	1,00E+00
Meta-clone 3687	1,98E-01	7,32E-01	1,98E-01	7,31E-01	1,00E+00	1,00E+00
Meta-clone 5284	1,98E-01	7,32E-01	1,98E-01	7,31E-01	1,00E+00	1,00E+00
Meta-clone 5470	1,98E-01	7,32E-01	1,98E-01	7,31E-01	1,00E+00	1,00E+00
Meta-clone 6771	1,98E-01	7,32E-01	1,98E-01	7,31E-01	1,00E+00	1,00E+00
Meta-clone 8090	1,98E-01	7,32E-01	1,98E-01	7,31E-01	1,00E+00	1,00E+00
Meta-clone 9767	1,98E-01	7,32E-01	1,98E-01	7,31E-01	1,00E+00	1,00E+00
Meta-clone 9826	1,98E-01	7,32E-01	1,98E-01	7,31E-01	1,00E+00	1,00E+00
Meta-clone 9942	1,98E-01	7,32E-01	1,98E-01	7,31E-01	1,00E+00	1,00E+00
Meta-clone 304	1,99E-01	7,32E-01	1,99E-01	7,31E-01	1,00E+00	1,00E+00
Meta-clone 352	1,99E-01	7,32E-01	1,99E-01	7,31E-01	1,00E+00	1,00E+00
Meta-clone 880	2,00E-01	7,32E-01	2,00E-01	7,31E-01	1,00E+00	1,00E+00
Meta-clone 428	2,00E-01	7,32E-01	2,00E-01	7,31E-01	1,00E+00	1,00E+00
Meta-clone 544	2,01E-01	7,32E-01	2,01E-01	7,31E-01	1,00E+00	1,00E+00
Meta-clone 450	2,01E-01	7,32E-01	2,01E-01	7,31E-01	1,00E+00	1,00E+00
Meta-clone 10136	2,02E-01	7,32E-01	2,02E-01	7,31E-01	1,00E+00	1,00E+00
Meta-clone 10630	2,02E-01	7,32E-01	2,02E-01	7,31E-01	1,00E+00	1,00E+00
Meta-clone 11063	2,02E-01	7,32E-01	2,02E-01	7,31E-01	1,00E+00	1,00E+00
Meta-clone 11211	2,02E-01	7,32E-01	2,02E-01	7,31E-01	1,00E+00	1,00E+00
Meta-clone 15540	2,02E-01	7,32E-01	2,02E-01	7,31E-01	1,00E+00	1,00E+00
Meta-clone 2108	2,02E-01	7,32E-01	2,02E-01	7,31E-01	1,00E+00	1,00E+00
Meta-clone 3428	2,02E-01	7,32E-01	2,02E-01	7,31E-01	1,00E+00	1,00E+00
Meta-clone 4820	2,02E-01	7,32E-01	2,02E-01	7,31E-01	1,00E+00	1,00E+00
Meta-clone 5275	2,02E-01	7,32E-01	2,02E-01	7,31E-01	1,00E+00	1,00E+00
Meta-clone 6430	2,02E-01	7,32E-01	2,02E-01	7,31E-01	1,00E+00	1,00E+00
Meta-clone 7598	2,02E-01	7,32E-01	2,02E-01	7,31E-01	1,00E+00	1,00E+00
Meta-clone 8924	2,02E-01	7,32E-01	2,02E-01	7,31E-01	1,00E+00	1,00E+00
Meta-clone 9089	2,02E-01	7,32E-01	2,02E-01	7,31E-01	1,00E+00	1,00E+00
Meta-clone 928	2,02E-01	7,32E-01	2,02E-01	7,31E-01	1,00E+00	1,00E+00
Meta-clone 1575	2,02E-01	7,32E-01	2,02E-01	7,31E-01	1,00E+00	1,00E+00
Meta-clone 1003	2,02E-01	7,32E-01	2,02E-01	7,31E-01	1,00E+00	1,00E+00
Meta-clone 2928	2,03E-01	7,32E-01	2,03E-01	7,31E-01	1,00E+00	1,00E+00
Meta-clone 713	2,03E-01	7,32E-01	2,03E-01	7,31E-01	1,00E+00	1,00E+00
Meta-clone 367	2,04E-01	7,32E-01	2,04E-01	7,31E-01	1,00E+00	1,00E+00
Meta-clone 196	2,04E-01	7,32E-01	2,04E-01	7,31E-01	1,00E+00	1,00E+00
Meta-clone 754	2,05E-01	7,32E-01	2,05E-01	7,31E-01	1,00E+00	1,00E+00
Meta-clone 574	2,06E-01	7,32E-01	2,06E-01	7,31E-01	1,00E+00	1,00E+00
Meta-clone 432	2,06E-01	7,32E-01	2,06E-01	7,31E-01	1,00E+00	1,00E+00
Meta-clone 249	2,06E-01	7,32E-01	2,06E-01	7,31E-01	1,00E+00	1,00E+00
Meta-clone 1014	2,06E-01	7,32E-01	2,06E-01	7,31E-01	1,00E+00	1,00E+00
Meta-clone 878	2,07E-01	7,32E-01	2,07E-01	7,31E-01	1,00E+00	1,00E+00
Meta-clone 963	2,07E-01	7,32E-01	2,07E-01	7,31E-01	1,00E+00	1,00E+00
Meta-clone 856	2,08E-01	7,32E-01	2,08E-01	7,31E-01	1,00E+00	1,00E+00
Meta-clone 329	2,08E-01	7,32E-01	2,08E-01	7,31E-01	1,00E+00	1,00E+00
Meta-clone 312	2,08E-01	7,32E-01	2,08E-01	7,31E-01	1,00E+00	1,00E+00
Meta-clone 647	2,08E-01	7,32E-01	2,08E-01	7,31E-01	1,00E+00	1,00E+00
Meta-clone 793	2,09E-01	7,32E-01	2,09E-01	7,31E-01	1,00E+00	1,00E+00
Meta-clone 2220	2,10E-01	7,32E-01	2,10E-01	7,31E-01	1,00E+00	1,00E+00
Meta-clone 242	2,10E-01	7,32E-01	2,10E-01	7,31E-01	1,00E+00	1,00E+00
Meta-clone 373	2,10E-01	7,32E-01	2,10E-01	7,31E-01	1,00E+00	1,00E+00
Meta-clone 668	2,11E-01	7,32E-01	2,11E-01	7,31E-01	1,00E+00	1,00E+00
Meta-clone 250	2,11E-01	7,32E-01	2,11E-01	7,31E-01	1,00E+00	1,00E+00
Meta-clone 1813	2,11E-01	7,32E-01	2,11E-01	7,31E-01	1,00E+00	1,00E+00
Meta-clone 429	2,12E-01	7,32E-01	2,12E-01	7,31E-01	1,00E+00	1,00E+00
Meta-clone 488	2,12E-01	7,32E-01	2,12E-01	7,31E-01	1,00E+00	1,00E+00
Meta-clone 10540	2,13E-01	7,32E-01	2,13E-01	7,31E-01	1,00E+00	1,00E+00
Meta-clone 10782	2,13E-01	7,32E-01	2,13E-01	7,31E-01	1,00E+00	1,00E+00
Meta-clone 11171	2,13E-01	7,32E-01	2,13E-01	7,31E-01	1,00E+00	1,00E+00
Meta-clone 13662	2,13E-01	7,32E-01	2,13E-01	7,31E-01	1,00E+00	1,00E+00
Meta-clone 14244	2,13E-01	7,32E-01	2,13E-01	7,31E-01	1,00E+00	1,00E+00
Meta-clone 2803	2,13E-01	7,32E-01	2,13E-01	7,31E-01	1,00E+00	1,00E+00
Meta-clone 3060	2,13E-01	7,32E-01	2,13E-01	7,31E-01	1,00E+00	1,00E+00
Meta-clone 3216	2,13E-01	7,32E-01	2,13E-01	7,31E-01	1,00E+00	1,00E+00
Meta-clone 3285	2,13E-01	7,32E-01	2,13E-01	7,31E-01	1,00E+00	1,00E+00
Meta-clone 8350	2,13E-01	7,32E-01	2,13E-01	7,31E-01	1,00E+00	1,00E+00
Meta-clone 8972	2,13E-01	7,32E-01	2,13E-01	7,31E-01	1,00E+00	1,00E+00
Meta-clone 9537	2,13E-01	7,32E-01	2,13E-01	7,31E-01	1,00E+00	1,00E+00
Meta-clone 682	2,13E-01	7,32E-01	2,13E-01	7,31E-01	1,00E+00	1,00E+00
Meta-clone 1190	2,14E-01	7,32E-01	2,14E-01	7,31E-01	1,00E+00	1,00E+00
Meta-clone 294	2,14E-01	7,32E-01	2,14E-01	7,31E-01	1,00E+00	1,00E+00
Meta-clone 678	2,15E-01	7,32E-01	2,15E-01	7,31E-01	1,00E+00	1,00E+00
Meta-clone 210	2,15E-01	7,32E-01	2,15E-01	7,31E-01	1,00E+00	1,00E+00
Meta-clone 411	2,16E-01	7,32E-01	2,16E-01	7,31E-01	1,00E+00	1,00E+00
Meta-clone 10308	2,17E-01	7,32E-01	2,17E-01	7,31E-01	1,00E+00	1,00E+00
Meta-clone 10664	2,17E-01	7,32E-01	2,17E-01	7,31E-01	1,00E+00	1,00E+00
Meta-clone 11690	2,17E-01	7,32E-01	2,17E-01	7,31E-01	1,00E+00	1,00E+00
Meta-clone 7335	2,17E-01	7,32E-01	2,17E-01	7,31E-01	1,00E+00	1,00E+00
Meta-clone 7815	2,17E-01	7,32E-01	2,17E-01	7,31E-01	1,00E+00	1,00E+00
Meta-clone 8460	2,17E-01	7,32E-01	2,17E-01	7,31E-01	1,00E+00	1,00E+00
Meta-clone 76	2,17E-01	7,32E-01	2,17E-01	7,31E-01	1,00E+00	1,00E+00
Meta-clone 298	2,17E-01	7,32E-01	2,17E-01	7,31E-01	1,00E+00	1,00E+00
Meta-clone 319	2,17E-01	7,32E-01	2,17E-01	7,31E-01	1,00E+00	1,00E+00
Meta-clone 277	2,17E-01	7,32E-01	2,17E-01	7,31E-01	1,00E+00	1,00E+00
Meta-clone 984	2,17E-01	7,32E-01	2,17E-01	7,31E-01	1,00E+00	1,00E+00
Meta-clone 10112	2,18E-01	7,32E-01	2,18E-01	7,31E-01	1,00E+00	1,00E+00
Meta-clone 11298	2,18E-01	7,32E-01	2,18E-01	7,31E-01	1,00E+00	1,00E+00
Meta-clone 2706	2,18E-01	7,32E-01	2,18E-01	7,31E-01	1,00E+00	1,00E+00
Meta-clone 4786	2,18E-01	7,32E-01	2,18E-01	7,31E-01	1,00E+00	1,00E+00
Meta-clone 7028	2,18E-01	7,32E-01	2,18E-01	7,31E-01	1,00E+00	1,00E+00
Meta-clone 2548	2,18E-01	7,32E-01	2,18E-01	7,31E-01	1,00E+00	1,00E+00
Meta-clone 2361	2,18E-01	7,32E-01	2,18E-01	7,31E-01	1,00E+00	1,00E+00
Meta-clone 1083	2,18E-01	7,32E-01	2,18E-01	7,31E-01	1,00E+00	1,00E+00
Meta-clone 1508	2,18E-01	7,32E-01	2,18E-01	7,31E-01	1,00E+00	1,00E+00
Meta-clone 12009	2,19E-01	7,32E-01	2,19E-01	7,31E-01	1,00E+00	1,00E+00
Meta-clone 12154	2,19E-01	7,32E-01	2,19E-01	7,31E-01	1,00E+00	1,00E+00
Meta-clone 13807	2,19E-01	7,32E-01	2,19E-01	7,31E-01	1,00E+00	1,00E+00
Meta-clone 14636	2,19E-01	7,32E-01	2,19E-01	7,31E-01	1,00E+00	1,00E+00
Meta-clone 14853	2,19E-01	7,32E-01	2,19E-01	7,31E-01	1,00E+00	1,00E+00
Meta-clone 3414	2,19E-01	7,32E-01	2,19E-01	7,31E-01	1,00E+00	1,00E+00
Meta-clone 5030	2,19E-01	7,32E-01	2,19E-01	7,31E-01	1,00E+00	1,00E+00
Meta-clone 8610	2,19E-01	7,32E-01	2,19E-01	7,31E-01	1,00E+00	1,00E+00
Meta-clone 8862	2,19E-01	7,32E-01	2,19E-01	7,31E-01	1,00E+00	1,00E+00
Meta-clone 1081	2,19E-01	7,32E-01	2,19E-01	7,31E-01	1,00E+00	1,00E+00
Meta-clone 14239	2,19E-01	7,32E-01	2,19E-01	7,31E-01	1,00E+00	1,00E+00
Meta-clone 326	2,20E-01	7,32E-01	2,20E-01	7,31E-01	1,00E+00	1,00E+00
Meta-clone 455	2,20E-01	7,32E-01	2,20E-01	7,31E-01	1,00E+00	1,00E+00
Meta-clone 1555	2,20E-01	7,32E-01	2,20E-01	7,31E-01	1,00E+00	1,00E+00
Meta-clone 1132	2,20E-01	7,32E-01	2,20E-01	7,31E-01	1,00E+00	1,00E+00
Meta-clone 10093	2,21E-01	7,32E-01	2,21E-01	7,31E-01	1,00E+00	1,00E+00
Meta-clone 10333	2,21E-01	7,32E-01	2,21E-01	7,31E-01	1,00E+00	1,00E+00
Meta-clone 10721	2,21E-01	7,32E-01	2,21E-01	7,31E-01	1,00E+00	1,00E+00
Meta-clone 10847	2,21E-01	7,32E-01	2,21E-01	7,31E-01	1,00E+00	1,00E+00
Meta-clone 11078	2,21E-01	7,32E-01	2,21E-01	7,31E-01	1,00E+00	1,00E+00
Meta-clone 12656	2,21E-01	7,32E-01	2,21E-01	7,31E-01	1,00E+00	1,00E+00
Meta-clone 12657	2,21E-01	7,32E-01	2,21E-01	7,31E-01	1,00E+00	1,00E+00
Meta-clone 13397	2,21E-01	7,32E-01	2,21E-01	7,31E-01	1,00E+00	1,00E+00
Meta-clone 14182	2,21E-01	7,32E-01	2,21E-01	7,31E-01	1,00E+00	1,00E+00
Meta-clone 15142	2,21E-01	7,32E-01	2,21E-01	7,31E-01	1,00E+00	1,00E+00
Meta-clone 2876	2,21E-01	7,32E-01	2,21E-01	7,31E-01	1,00E+00	1,00E+00
Meta-clone 4332	2,21E-01	7,32E-01	2,21E-01	7,31E-01	1,00E+00	1,00E+00
Meta-clone 9275	2,21E-01	7,32E-01	2,21E-01	7,31E-01	1,00E+00	1,00E+00
Meta-clone 9354	2,21E-01	7,32E-01	2,21E-01	7,31E-01	1,00E+00	1,00E+00
Meta-clone 1009	2,21E-01	7,32E-01	2,21E-01	7,31E-01	1,00E+00	1,00E+00
Meta-clone 2330	2,21E-01	7,32E-01	2,21E-01	7,31E-01	1,00E+00	1,00E+00
Meta-clone 708	2,21E-01	7,32E-01	2,21E-01	7,31E-01	1,00E+00	1,00E+00
Meta-clone 1430	2,21E-01	7,32E-01	2,21E-01	7,31E-01	1,00E+00	1,00E+00
Meta-clone 1491	2,21E-01	7,32E-01	2,21E-01	7,31E-01	1,00E+00	1,00E+00
Meta-clone 820	2,22E-01	7,32E-01	2,22E-01	7,31E-01	1,00E+00	1,00E+00
Meta-clone 228	2,22E-01	7,32E-01	2,22E-01	7,31E-01	1,00E+00	1,00E+00
Meta-clone 691	2,22E-01	7,32E-01	2,22E-01	7,31E-01	1,00E+00	1,00E+00
Meta-clone 311	2,22E-01	7,32E-01	2,22E-01	7,31E-01	1,00E+00	1,00E+00
Meta-clone 4146	2,22E-01	7,32E-01	2,22E-01	7,31E-01	1,00E+00	1,00E+00
Meta-clone 270	2,23E-01	7,32E-01	2,23E-01	7,31E-01	1,00E+00	1,00E+00
Meta-clone 1157	2,23E-01	7,32E-01	2,23E-01	7,31E-01	1,00E+00	1,00E+00
Meta-clone 1141	2,23E-01	7,32E-01	2,23E-01	7,31E-01	1,00E+00	1,00E+00
Meta-clone 834	2,23E-01	7,32E-01	2,23E-01	7,31E-01	1,00E+00	1,00E+00
Meta-clone 2074	2,24E-01	7,32E-01	2,24E-01	7,31E-01	1,00E+00	1,00E+00
Meta-clone 415	2,24E-01	7,32E-01	2,24E-01	7,31E-01	1,00E+00	1,00E+00
Meta-clone 948	2,24E-01	7,32E-01	2,24E-01	7,31E-01	1,00E+00	1,00E+00
Meta-clone 2226	2,24E-01	7,32E-01	2,24E-01	7,31E-01	1,00E+00	1,00E+00
Meta-clone 341	2,25E-01	7,32E-01	2,25E-01	7,31E-01	1,00E+00	1,00E+00
Meta-clone 913	2,25E-01	7,32E-01	2,25E-01	7,31E-01	1,00E+00	1,00E+00
Meta-clone 403	2,26E-01	7,32E-01	2,26E-01	7,31E-01	1,00E+00	1,00E+00
Meta-clone 263	2,26E-01	7,32E-01	2,26E-01	7,31E-01	1,00E+00	1,00E+00
Meta-clone 1138	2,26E-01	7,32E-01	2,26E-01	7,31E-01	1,00E+00	1,00E+00
Meta-clone 70	2,26E-01	7,32E-01	2,26E-01	7,31E-01	1,00E+00	1,00E+00
Meta-clone 1745	2,27E-01	7,32E-01	2,27E-01	7,31E-01	1,00E+00	1,00E+00
Meta-clone 504	2,27E-01	7,32E-01	2,27E-01	7,31E-01	1,00E+00	1,00E+00
Meta-clone 199	2,27E-01	7,32E-01	2,27E-01	7,31E-01	1,00E+00	1,00E+00
Meta-clone 15100	2,27E-01	7,32E-01	2,27E-01	7,31E-01	1,00E+00	1,00E+00
Meta-clone 5986	2,27E-01	7,32E-01	2,27E-01	7,31E-01	1,00E+00	1,00E+00
Meta-clone 7730	2,27E-01	7,32E-01	2,27E-01	7,31E-01	1,00E+00	1,00E+00
Meta-clone 2175	2,28E-01	7,32E-01	2,28E-01	7,31E-01	1,00E+00	1,00E+00
Meta-clone 1062	2,28E-01	7,32E-01	2,28E-01	7,31E-01	1,00E+00	1,00E+00
Meta-clone 524	2,28E-01	7,32E-01	2,28E-01	7,31E-01	1,00E+00	1,00E+00
Meta-clone 251	2,28E-01	7,32E-01	2,28E-01	7,31E-01	1,00E+00	1,00E+00
Meta-clone 234	2,28E-01	7,32E-01	2,28E-01	7,31E-01	1,00E+00	1,00E+00
Meta-clone 1546	2,29E-01	7,32E-01	2,29E-01	7,31E-01	1,00E+00	1,00E+00
Meta-clone 10861	2,30E-01	7,32E-01	2,30E-01	7,31E-01	1,00E+00	1,00E+00
Meta-clone 11104	2,30E-01	7,32E-01	2,30E-01	7,31E-01	1,00E+00	1,00E+00
Meta-clone 13684	2,30E-01	7,32E-01	2,30E-01	7,31E-01	1,00E+00	1,00E+00
Meta-clone 14345	2,30E-01	7,32E-01	2,30E-01	7,31E-01	1,00E+00	1,00E+00
Meta-clone 2743	2,30E-01	7,32E-01	2,30E-01	7,31E-01	1,00E+00	1,00E+00
Meta-clone 3108	2,30E-01	7,32E-01	2,30E-01	7,31E-01	1,00E+00	1,00E+00
Meta-clone 3483	2,30E-01	7,32E-01	2,30E-01	7,31E-01	1,00E+00	1,00E+00
Meta-clone 3750	2,30E-01	7,32E-01	2,30E-01	7,31E-01	1,00E+00	1,00E+00
Meta-clone 5257	2,30E-01	7,32E-01	2,30E-01	7,31E-01	1,00E+00	1,00E+00
Meta-clone 6720	2,30E-01	7,32E-01	2,30E-01	7,31E-01	1,00E+00	1,00E+00
Meta-clone 6929	2,30E-01	7,32E-01	2,30E-01	7,31E-01	1,00E+00	1,00E+00
Meta-clone 8250	2,30E-01	7,32E-01	2,30E-01	7,31E-01	1,00E+00	1,00E+00
Meta-clone 10220	2,30E-01	7,32E-01	2,30E-01	7,31E-01	1,00E+00	1,00E+00
Meta-clone 11155	2,30E-01	7,32E-01	2,30E-01	7,31E-01	1,00E+00	1,00E+00
Meta-clone 12029	2,30E-01	7,32E-01	2,30E-01	7,31E-01	1,00E+00	1,00E+00
Meta-clone 13999	2,30E-01	7,32E-01	2,30E-01	7,31E-01	1,00E+00	1,00E+00
Meta-clone 3486	2,30E-01	7,32E-01	2,30E-01	7,31E-01	1,00E+00	1,00E+00
Meta-clone 7946	2,30E-01	7,32E-01	2,30E-01	7,31E-01	1,00E+00	1,00E+00
Meta-clone 9672	2,30E-01	7,32E-01	2,30E-01	7,31E-01	1,00E+00	1,00E+00
Meta-clone 366	2,30E-01	7,32E-01	2,30E-01	7,31E-01	1,00E+00	1,00E+00
Meta-clone 321	2,30E-01	7,32E-01	2,30E-01	7,31E-01	1,00E+00	1,00E+00
Meta-clone 2148	2,30E-01	7,32E-01	2,30E-01	7,31E-01	1,00E+00	1,00E+00
Meta-clone 10045	2,30E-01	7,32E-01	2,30E-01	7,31E-01	1,00E+00	1,00E+00
Meta-clone 11340	2,30E-01	7,32E-01	2,30E-01	7,31E-01	1,00E+00	1,00E+00
Meta-clone 12093	2,30E-01	7,32E-01	2,30E-01	7,31E-01	1,00E+00	1,00E+00
Meta-clone 13680	2,30E-01	7,32E-01	2,30E-01	7,31E-01	1,00E+00	1,00E+00
Meta-clone 15022	2,30E-01	7,32E-01	2,30E-01	7,31E-01	1,00E+00	1,00E+00
Meta-clone 1791	2,30E-01	7,32E-01	2,30E-01	7,31E-01	1,00E+00	1,00E+00
Meta-clone 4155	2,30E-01	7,32E-01	2,30E-01	7,31E-01	1,00E+00	1,00E+00
Meta-clone 9504	2,30E-01	7,32E-01	2,30E-01	7,31E-01	1,00E+00	1,00E+00
Meta-clone 876	2,31E-01	7,32E-01	2,31E-01	7,31E-01	1,00E+00	1,00E+00
Meta-clone 947	2,31E-01	7,32E-01	2,31E-01	7,31E-01	1,00E+00	1,00E+00
Meta-clone 690	2,31E-01	7,32E-01	2,31E-01	7,31E-01	1,00E+00	1,00E+00
Meta-clone 10029	2,31E-01	7,32E-01	2,31E-01	7,31E-01	1,00E+00	1,00E+00
Meta-clone 12178	2,31E-01	7,32E-01	2,31E-01	7,31E-01	1,00E+00	1,00E+00
Meta-clone 12361	2,31E-01	7,32E-01	2,31E-01	7,31E-01	1,00E+00	1,00E+00
Meta-clone 13263	2,31E-01	7,32E-01	2,31E-01	7,31E-01	1,00E+00	1,00E+00
Meta-clone 14819	2,31E-01	7,32E-01	2,31E-01	7,31E-01	1,00E+00	1,00E+00
Meta-clone 15076	2,31E-01	7,32E-01	2,31E-01	7,31E-01	1,00E+00	1,00E+00
Meta-clone 3926	2,31E-01	7,32E-01	2,31E-01	7,31E-01	1,00E+00	1,00E+00
Meta-clone 4232	2,31E-01	7,32E-01	2,31E-01	7,31E-01	1,00E+00	1,00E+00
Meta-clone 5069	2,31E-01	7,32E-01	2,31E-01	7,31E-01	1,00E+00	1,00E+00
Meta-clone 6321	2,31E-01	7,32E-01	2,31E-01	7,31E-01	1,00E+00	1,00E+00
Meta-clone 7100	2,31E-01	7,32E-01	2,31E-01	7,31E-01	1,00E+00	1,00E+00
Meta-clone 7310	2,31E-01	7,32E-01	2,31E-01	7,31E-01	1,00E+00	1,00E+00
Meta-clone 9379	2,31E-01	7,32E-01	2,31E-01	7,31E-01	1,00E+00	1,00E+00
Meta-clone 561	2,31E-01	7,32E-01	2,31E-01	7,31E-01	1,00E+00	1,00E+00
Meta-clone 759	2,31E-01	7,32E-01	2,31E-01	7,31E-01	1,00E+00	1,00E+00
Meta-clone 1031	2,32E-01	7,32E-01	2,32E-01	7,31E-01	1,00E+00	1,00E+00
Meta-clone 1114	2,32E-01	7,32E-01	2,32E-01	7,31E-01	1,00E+00	1,00E+00
Meta-clone 912	2,32E-01	7,32E-01	2,32E-01	7,31E-01	1,00E+00	1,00E+00
Meta-clone 2225	2,32E-01	7,32E-01	2,32E-01	7,31E-01	1,00E+00	1,00E+00
Meta-clone 2043	2,33E-01	7,32E-01	2,33E-01	7,31E-01	1,00E+00	1,00E+00
Meta-clone 10279	2,33E-01	7,32E-01	2,33E-01	7,31E-01	1,00E+00	1,00E+00
Meta-clone 11191	2,33E-01	7,32E-01	2,33E-01	7,31E-01	1,00E+00	1,00E+00
Meta-clone 12816	2,33E-01	7,32E-01	2,33E-01	7,31E-01	1,00E+00	1,00E+00
Meta-clone 3866	2,33E-01	7,32E-01	2,33E-01	7,31E-01	1,00E+00	1,00E+00
Meta-clone 4179	2,33E-01	7,32E-01	2,33E-01	7,31E-01	1,00E+00	1,00E+00
Meta-clone 5307	2,33E-01	7,32E-01	2,33E-01	7,31E-01	1,00E+00	1,00E+00
Meta-clone 6936	2,33E-01	7,32E-01	2,33E-01	7,31E-01	1,00E+00	1,00E+00
Meta-clone 9714	2,33E-01	7,32E-01	2,33E-01	7,31E-01	1,00E+00	1,00E+00
Meta-clone 9926	2,33E-01	7,32E-01	2,33E-01	7,31E-01	1,00E+00	1,00E+00
Meta-clone 15280	2,33E-01	7,32E-01	2,33E-01	7,31E-01	1,00E+00	1,00E+00
Meta-clone 6605	2,33E-01	7,32E-01	2,33E-01	7,31E-01	1,00E+00	1,00E+00
Meta-clone 8043	2,33E-01	7,32E-01	2,33E-01	7,31E-01	1,00E+00	1,00E+00
Meta-clone 8358	2,33E-01	7,32E-01	2,33E-01	7,31E-01	1,00E+00	1,00E+00
Meta-clone 8599	2,33E-01	7,32E-01	2,33E-01	7,31E-01	1,00E+00	1,00E+00
Meta-clone 890	2,33E-01	7,32E-01	2,33E-01	7,31E-01	1,00E+00	1,00E+00
Meta-clone 2176	2,34E-01	7,32E-01	2,34E-01	7,31E-01	1,00E+00	1,00E+00
Meta-clone 220	2,34E-01	7,32E-01	2,34E-01	7,31E-01	1,00E+00	1,00E+00
Meta-clone 4285	2,35E-01	7,32E-01	2,35E-01	7,31E-01	1,00E+00	1,00E+00
Meta-clone 742	2,35E-01	7,32E-01	2,35E-01	7,31E-01	1,00E+00	1,00E+00
Meta-clone 2130	2,35E-01	7,32E-01	2,35E-01	7,31E-01	1,00E+00	1,00E+00
Meta-clone 1635	2,35E-01	7,32E-01	2,35E-01	7,31E-01	1,00E+00	1,00E+00
Meta-clone 349	2,36E-01	7,32E-01	2,36E-01	7,31E-01	1,00E+00	1,00E+00
Meta-clone 11973	2,36E-01	7,32E-01	2,36E-01	7,31E-01	1,00E+00	1,00E+00
Meta-clone 13229	2,36E-01	7,32E-01	2,36E-01	7,31E-01	1,00E+00	1,00E+00
Meta-clone 6098	2,36E-01	7,32E-01	2,36E-01	7,31E-01	1,00E+00	1,00E+00
Meta-clone 6519	2,36E-01	7,32E-01	2,36E-01	7,31E-01	1,00E+00	1,00E+00
Meta-clone 9538	2,36E-01	7,32E-01	2,36E-01	7,31E-01	1,00E+00	1,00E+00
Meta-clone 12495	2,36E-01	7,32E-01	2,36E-01	7,31E-01	1,00E+00	1,00E+00
Meta-clone 13465	2,36E-01	7,32E-01	2,36E-01	7,31E-01	1,00E+00	1,00E+00
Meta-clone 14241	2,36E-01	7,32E-01	2,36E-01	7,31E-01	1,00E+00	1,00E+00
Meta-clone 15069	2,36E-01	7,32E-01	2,36E-01	7,31E-01	1,00E+00	1,00E+00
Meta-clone 2892	2,36E-01	7,32E-01	2,36E-01	7,31E-01	1,00E+00	1,00E+00
Meta-clone 8796	2,36E-01	7,32E-01	2,36E-01	7,31E-01	1,00E+00	1,00E+00
Meta-clone 8821	2,36E-01	7,32E-01	2,36E-01	7,31E-01	1,00E+00	1,00E+00
Meta-clone 11438	2,36E-01	7,32E-01	2,36E-01	7,31E-01	1,00E+00	1,00E+00
Meta-clone 12410	2,36E-01	7,32E-01	2,36E-01	7,31E-01	1,00E+00	1,00E+00
Meta-clone 13091	2,36E-01	7,32E-01	2,36E-01	7,31E-01	1,00E+00	1,00E+00
Meta-clone 15185	2,36E-01	7,32E-01	2,36E-01	7,31E-01	1,00E+00	1,00E+00
Meta-clone 3976	2,36E-01	7,32E-01	2,36E-01	7,31E-01	1,00E+00	1,00E+00
Meta-clone 4789	2,36E-01	7,32E-01	2,36E-01	7,31E-01	1,00E+00	1,00E+00
Meta-clone 6798	2,36E-01	7,32E-01	2,36E-01	7,31E-01	1,00E+00	1,00E+00
Meta-clone 8154	2,36E-01	7,32E-01	2,36E-01	7,31E-01	1,00E+00	1,00E+00
Meta-clone 8708	2,36E-01	7,32E-01	2,36E-01	7,31E-01	1,00E+00	1,00E+00
Meta-clone 9887	2,36E-01	7,32E-01	2,36E-01	7,31E-01	1,00E+00	1,00E+00
Meta-clone 1335	2,37E-01	7,32E-01	2,37E-01	7,31E-01	1,00E+00	1,00E+00
Meta-clone 1121	2,37E-01	7,32E-01	2,37E-01	7,31E-01	1,00E+00	1,00E+00
Meta-clone 409	2,37E-01	7,32E-01	2,37E-01	7,31E-01	1,00E+00	1,00E+00
Meta-clone 1400	2,37E-01	7,32E-01	2,37E-01	7,31E-01	1,00E+00	1,00E+00
Meta-clone 14095	2,37E-01	7,32E-01	2,37E-01	7,31E-01	1,00E+00	1,00E+00
Meta-clone 5060	2,37E-01	7,32E-01	2,37E-01	7,31E-01	1,00E+00	1,00E+00
Meta-clone 6250	2,37E-01	7,32E-01	2,37E-01	7,31E-01	1,00E+00	1,00E+00
Meta-clone 6329	2,37E-01	7,32E-01	2,37E-01	7,31E-01	1,00E+00	1,00E+00
Meta-clone 7640	2,37E-01	7,32E-01	2,37E-01	7,31E-01	1,00E+00	1,00E+00
Meta-clone 9550	2,37E-01	7,32E-01	2,37E-01	7,31E-01	1,00E+00	1,00E+00
Meta-clone 5279	2,37E-01	7,32E-01	2,37E-01	7,31E-01	1,00E+00	1,00E+00
Meta-clone 9992	2,37E-01	7,32E-01	2,37E-01	7,31E-01	1,00E+00	1,00E+00
Meta-clone 2956	2,37E-01	7,32E-01	2,37E-01	7,31E-01	1,00E+00	1,00E+00
Meta-clone 3468	2,37E-01	7,32E-01	2,37E-01	7,31E-01	1,00E+00	1,00E+00
Meta-clone 4728	2,37E-01	7,32E-01	2,37E-01	7,31E-01	1,00E+00	1,00E+00
Meta-clone 12227	2,37E-01	7,32E-01	2,37E-01	7,31E-01	1,00E+00	1,00E+00
Meta-clone 12314	2,37E-01	7,32E-01	2,37E-01	7,31E-01	1,00E+00	1,00E+00
Meta-clone 12554	2,37E-01	7,32E-01	2,37E-01	7,31E-01	1,00E+00	1,00E+00
Meta-clone 12735	2,37E-01	7,32E-01	2,37E-01	7,31E-01	1,00E+00	1,00E+00
Meta-clone 3804	2,37E-01	7,32E-01	2,37E-01	7,31E-01	1,00E+00	1,00E+00
Meta-clone 4470	2,37E-01	7,32E-01	2,37E-01	7,31E-01	1,00E+00	1,00E+00
Meta-clone 6565	2,37E-01	7,32E-01	2,37E-01	7,31E-01	1,00E+00	1,00E+00
Meta-clone 8307	2,37E-01	7,32E-01	2,37E-01	7,31E-01	1,00E+00	1,00E+00
Meta-clone 8930	2,37E-01	7,32E-01	2,37E-01	7,31E-01	1,00E+00	1,00E+00
Meta-clone 999	2,37E-01	7,32E-01	2,37E-01	7,31E-01	1,00E+00	1,00E+00
Meta-clone 1583	2,37E-01	7,32E-01	2,37E-01	7,31E-01	1,00E+00	1,00E+00
Meta-clone 1067	2,37E-01	7,32E-01	2,37E-01	7,31E-01	1,00E+00	1,00E+00
Meta-clone 987	2,38E-01	7,32E-01	2,38E-01	7,31E-01	1,00E+00	1,00E+00
Meta-clone 639	2,38E-01	7,32E-01	2,38E-01	7,31E-01	1,00E+00	1,00E+00
Meta-clone 160	2,39E-01	7,32E-01	2,39E-01	7,31E-01	1,00E+00	1,00E+00
Meta-clone 1968	2,39E-01	7,32E-01	2,39E-01	7,31E-01	1,00E+00	1,00E+00
Meta-clone 1383	2,39E-01	7,32E-01	2,39E-01	7,31E-01	1,00E+00	1,00E+00
Meta-clone 10068	2,39E-01	7,32E-01	2,39E-01	7,31E-01	1,00E+00	1,00E+00
Meta-clone 10404	2,39E-01	7,32E-01	2,39E-01	7,31E-01	1,00E+00	1,00E+00
Meta-clone 13899	2,39E-01	7,32E-01	2,39E-01	7,31E-01	1,00E+00	1,00E+00
Meta-clone 14509	2,39E-01	7,32E-01	2,39E-01	7,31E-01	1,00E+00	1,00E+00
Meta-clone 15139	2,39E-01	7,32E-01	2,39E-01	7,31E-01	1,00E+00	1,00E+00
Meta-clone 8734	2,39E-01	7,32E-01	2,39E-01	7,31E-01	1,00E+00	1,00E+00
Meta-clone 2285	2,39E-01	7,32E-01	2,39E-01	7,31E-01	1,00E+00	1,00E+00
Meta-clone 13576	2,40E-01	7,32E-01	2,40E-01	7,31E-01	1,00E+00	1,00E+00
Meta-clone 1117	2,40E-01	7,32E-01	2,40E-01	7,31E-01	1,00E+00	1,00E+00
Meta-clone 41	2,40E-01	7,32E-01	2,40E-01	7,31E-01	1,00E+00	1,00E+00
Meta-clone 11371	2,40E-01	7,32E-01	2,40E-01	7,31E-01	1,00E+00	1,00E+00
Meta-clone 604	2,40E-01	7,32E-01	2,40E-01	7,31E-01	1,00E+00	1,00E+00
Meta-clone 90	2,40E-01	7,32E-01	2,40E-01	7,31E-01	1,00E+00	1,00E+00
Meta-clone 10965	2,41E-01	7,32E-01	2,41E-01	7,31E-01	1,00E+00	1,00E+00
Meta-clone 4801	2,41E-01	7,32E-01	2,41E-01	7,31E-01	1,00E+00	1,00E+00
Meta-clone 2484	2,41E-01	7,32E-01	2,41E-01	7,31E-01	1,00E+00	1,00E+00
Meta-clone 2633	2,41E-01	7,32E-01	2,41E-01	7,31E-01	1,00E+00	1,00E+00
Meta-clone 819	2,41E-01	7,32E-01	2,41E-01	7,31E-01	1,00E+00	1,00E+00
Meta-clone 499	2,42E-01	7,32E-01	2,42E-01	7,31E-01	1,00E+00	1,00E+00
Meta-clone 4835	2,42E-01	7,32E-01	2,42E-01	7,31E-01	1,00E+00	1,00E+00
Meta-clone 265	2,42E-01	7,32E-01	2,42E-01	7,31E-01	1,00E+00	1,00E+00
Meta-clone 938	2,43E-01	7,32E-01	2,43E-01	7,31E-01	1,00E+00	1,00E+00
Meta-clone 375	2,43E-01	7,32E-01	2,43E-01	7,31E-01	1,00E+00	1,00E+00
Meta-clone 293	2,43E-01	7,32E-01	2,43E-01	7,31E-01	1,00E+00	1,00E+00
Meta-clone 1523	2,43E-01	7,32E-01	2,43E-01	7,31E-01	1,00E+00	1,00E+00
Meta-clone 420	2,44E-01	7,32E-01	2,44E-01	7,31E-01	1,00E+00	1,00E+00
Meta-clone 586	2,44E-01	7,32E-01	2,44E-01	7,31E-01	1,00E+00	1,00E+00
Meta-clone 13710	2,44E-01	7,32E-01	2,44E-01	7,31E-01	1,00E+00	1,00E+00
Meta-clone 15339	2,44E-01	7,32E-01	2,44E-01	7,31E-01	1,00E+00	1,00E+00
Meta-clone 4022	2,44E-01	7,32E-01	2,44E-01	7,31E-01	1,00E+00	1,00E+00
Meta-clone 4035	2,44E-01	7,32E-01	2,44E-01	7,31E-01	1,00E+00	1,00E+00
Meta-clone 5878	2,44E-01	7,32E-01	2,44E-01	7,31E-01	1,00E+00	1,00E+00
Meta-clone 10155	2,44E-01	7,32E-01	2,44E-01	7,31E-01	1,00E+00	1,00E+00
Meta-clone 10323	2,44E-01	7,32E-01	2,44E-01	7,31E-01	1,00E+00	1,00E+00
Meta-clone 10369	2,44E-01	7,32E-01	2,44E-01	7,31E-01	1,00E+00	1,00E+00
Meta-clone 11022	2,44E-01	7,32E-01	2,44E-01	7,31E-01	1,00E+00	1,00E+00
Meta-clone 11647	2,44E-01	7,32E-01	2,44E-01	7,31E-01	1,00E+00	1,00E+00
Meta-clone 12504	2,44E-01	7,32E-01	2,44E-01	7,31E-01	1,00E+00	1,00E+00
Meta-clone 13791	2,44E-01	7,32E-01	2,44E-01	7,31E-01	1,00E+00	1,00E+00
Meta-clone 14892	2,44E-01	7,32E-01	2,44E-01	7,31E-01	1,00E+00	1,00E+00
Meta-clone 15460	2,44E-01	7,32E-01	2,44E-01	7,31E-01	1,00E+00	1,00E+00
Meta-clone 3397	2,44E-01	7,32E-01	2,44E-01	7,31E-01	1,00E+00	1,00E+00
Meta-clone 4619	2,44E-01	7,32E-01	2,44E-01	7,31E-01	1,00E+00	1,00E+00
Meta-clone 5318	2,44E-01	7,32E-01	2,44E-01	7,31E-01	1,00E+00	1,00E+00
Meta-clone 6082	2,44E-01	7,32E-01	2,44E-01	7,31E-01	1,00E+00	1,00E+00
Meta-clone 7288	2,44E-01	7,32E-01	2,44E-01	7,31E-01	1,00E+00	1,00E+00
Meta-clone 7892	2,44E-01	7,32E-01	2,44E-01	7,31E-01	1,00E+00	1,00E+00
Meta-clone 8454	2,44E-01	7,32E-01	2,44E-01	7,31E-01	1,00E+00	1,00E+00
Meta-clone 115	2,44E-01	7,32E-01	2,44E-01	7,31E-01	1,00E+00	1,00E+00
Meta-clone 1696	2,44E-01	7,32E-01	2,44E-01	7,31E-01	1,00E+00	1,00E+00
Meta-clone 942	2,44E-01	7,32E-01	2,44E-01	7,31E-01	1,00E+00	1,00E+00
Meta-clone 9450	2,45E-01	7,32E-01	2,45E-01	7,31E-01	1,00E+00	1,00E+00
Meta-clone 469	2,45E-01	7,32E-01	2,45E-01	7,31E-01	1,00E+00	1,00E+00
Meta-clone 3706	2,45E-01	7,32E-01	2,45E-01	7,31E-01	1,00E+00	1,00E+00
Meta-clone 10003	2,46E-01	7,32E-01	2,46E-01	7,31E-01	1,00E+00	1,00E+00
Meta-clone 3050	2,46E-01	7,32E-01	2,46E-01	7,31E-01	1,00E+00	1,00E+00
Meta-clone 5851	2,46E-01	7,32E-01	2,46E-01	7,31E-01	1,00E+00	1,00E+00
Meta-clone 6257	2,46E-01	7,32E-01	2,46E-01	7,31E-01	1,00E+00	1,00E+00
Meta-clone 7284	2,46E-01	7,32E-01	2,46E-01	7,31E-01	1,00E+00	1,00E+00
Meta-clone 9704	2,46E-01	7,32E-01	2,46E-01	7,31E-01	1,00E+00	1,00E+00
Meta-clone 10865	2,46E-01	7,32E-01	2,46E-01	7,31E-01	1,00E+00	1,00E+00
Meta-clone 4557	2,46E-01	7,32E-01	2,46E-01	7,31E-01	1,00E+00	1,00E+00
Meta-clone 6502	2,46E-01	7,32E-01	2,46E-01	7,31E-01	1,00E+00	1,00E+00
Meta-clone 2656	2,46E-01	7,32E-01	2,46E-01	7,31E-01	1,00E+00	1,00E+00
Meta-clone 1434	2,47E-01	7,32E-01	2,47E-01	7,31E-01	1,00E+00	1,00E+00
Meta-clone 778	2,47E-01	7,32E-01	2,47E-01	7,31E-01	1,00E+00	1,00E+00
Meta-clone 1154	2,47E-01	7,32E-01	2,47E-01	7,31E-01	1,00E+00	1,00E+00
Meta-clone 11947	2,47E-01	7,32E-01	2,47E-01	7,31E-01	1,00E+00	1,00E+00
Meta-clone 1887	2,47E-01	7,32E-01	2,47E-01	7,31E-01	1,00E+00	1,00E+00
Meta-clone 1804	2,47E-01	7,32E-01	2,47E-01	7,31E-01	1,00E+00	1,00E+00
Meta-clone 2642	2,48E-01	7,32E-01	2,48E-01	7,31E-01	1,00E+00	1,00E+00
Meta-clone 1111	2,48E-01	7,32E-01	2,48E-01	7,31E-01	1,00E+00	1,00E+00
Meta-clone 517	2,49E-01	7,32E-01	2,49E-01	7,31E-01	1,00E+00	1,00E+00
Meta-clone 9740	2,49E-01	7,32E-01	2,49E-01	7,31E-01	1,00E+00	1,00E+00
Meta-clone 10386	2,49E-01	7,32E-01	2,49E-01	7,31E-01	1,00E+00	1,00E+00
Meta-clone 10883	2,49E-01	7,32E-01	2,49E-01	7,31E-01	1,00E+00	1,00E+00
Meta-clone 13822	2,49E-01	7,32E-01	2,49E-01	7,31E-01	1,00E+00	1,00E+00
Meta-clone 8476	2,49E-01	7,32E-01	2,49E-01	7,31E-01	1,00E+00	1,00E+00
Meta-clone 9356	2,50E-01	7,32E-01	2,50E-01	7,31E-01	1,00E+00	1,00E+00
Meta-clone 10228	2,50E-01	7,32E-01	2,50E-01	7,31E-01	1,00E+00	1,00E+00
Meta-clone 14536	2,50E-01	7,32E-01	2,50E-01	7,31E-01	1,00E+00	1,00E+00
Meta-clone 4550	2,50E-01	7,32E-01	2,50E-01	7,31E-01	1,00E+00	1,00E+00
Meta-clone 4755	2,50E-01	7,32E-01	2,50E-01	7,31E-01	1,00E+00	1,00E+00
Meta-clone 7206	2,50E-01	7,32E-01	2,50E-01	7,31E-01	1,00E+00	1,00E+00
Meta-clone 7905	2,50E-01	7,32E-01	2,50E-01	7,31E-01	1,00E+00	1,00E+00
Meta-clone 12483	2,50E-01	7,32E-01	2,50E-01	7,31E-01	1,00E+00	1,00E+00
Meta-clone 12693	2,50E-01	7,32E-01	2,50E-01	7,31E-01	1,00E+00	1,00E+00
Meta-clone 12883	2,50E-01	7,32E-01	2,50E-01	7,31E-01	1,00E+00	1,00E+00
Meta-clone 2409	2,50E-01	7,32E-01	2,50E-01	7,31E-01	1,00E+00	1,00E+00
Meta-clone 3213	2,50E-01	7,32E-01	2,50E-01	7,31E-01	1,00E+00	1,00E+00
Meta-clone 6541	2,50E-01	7,32E-01	2,50E-01	7,31E-01	1,00E+00	1,00E+00
Meta-clone 7425	2,50E-01	7,32E-01	2,50E-01	7,31E-01	1,00E+00	1,00E+00
Meta-clone 8295	2,50E-01	7,32E-01	2,50E-01	7,31E-01	1,00E+00	1,00E+00
Meta-clone 8577	2,50E-01	7,32E-01	2,50E-01	7,31E-01	1,00E+00	1,00E+00
Meta-clone 12540	2,50E-01	7,32E-01	2,50E-01	7,31E-01	1,00E+00	1,00E+00
Meta-clone 13728	2,50E-01	7,32E-01	2,50E-01	7,31E-01	1,00E+00	1,00E+00
Meta-clone 14059	2,50E-01	7,32E-01	2,50E-01	7,31E-01	1,00E+00	1,00E+00
Meta-clone 9078	2,50E-01	7,32E-01	2,50E-01	7,31E-01	1,00E+00	1,00E+00
Meta-clone 1096	2,50E-01	7,32E-01	2,50E-01	7,31E-01	1,00E+00	1,00E+00
Meta-clone 2158	2,50E-01	7,32E-01	2,50E-01	7,31E-01	1,00E+00	1,00E+00
Meta-clone 569	2,50E-01	7,32E-01	2,50E-01	7,31E-01	1,00E+00	1,00E+00
Meta-clone 530	2,50E-01	7,32E-01	2,50E-01	7,31E-01	1,00E+00	1,00E+00
Meta-clone 1569	2,50E-01	7,32E-01	2,50E-01	7,31E-01	1,00E+00	1,00E+00
Meta-clone 11937	2,50E-01	7,32E-01	2,50E-01	7,31E-01	1,00E+00	1,00E+00
Meta-clone 13113	2,50E-01	7,32E-01	2,50E-01	7,31E-01	1,00E+00	1,00E+00
Meta-clone 13688	2,50E-01	7,32E-01	2,50E-01	7,31E-01	1,00E+00	1,00E+00
Meta-clone 14591	2,50E-01	7,32E-01	2,50E-01	7,31E-01	1,00E+00	1,00E+00
Meta-clone 4051	2,50E-01	7,32E-01	2,50E-01	7,31E-01	1,00E+00	1,00E+00
Meta-clone 4488	2,50E-01	7,32E-01	2,50E-01	7,31E-01	1,00E+00	1,00E+00
Meta-clone 552	2,51E-01	7,32E-01	2,51E-01	7,31E-01	1,00E+00	1,00E+00
Meta-clone 545	2,51E-01	7,32E-01	2,51E-01	7,31E-01	1,00E+00	1,00E+00
Meta-clone 2395	2,51E-01	7,32E-01	2,51E-01	7,31E-01	1,00E+00	1,00E+00
Meta-clone 945	2,51E-01	7,32E-01	2,51E-01	7,31E-01	1,00E+00	1,00E+00
Meta-clone 1292	2,51E-01	7,32E-01	2,51E-01	7,31E-01	1,00E+00	1,00E+00
Meta-clone 480	2,51E-01	7,32E-01	2,51E-01	7,31E-01	1,00E+00	1,00E+00
Meta-clone 315	2,51E-01	7,32E-01	2,51E-01	7,31E-01	1,00E+00	1,00E+00
Meta-clone 10772	2,51E-01	7,32E-01	2,51E-01	7,31E-01	1,00E+00	1,00E+00
Meta-clone 10833	2,51E-01	7,32E-01	2,51E-01	7,31E-01	1,00E+00	1,00E+00
Meta-clone 12591	2,51E-01	7,32E-01	2,51E-01	7,31E-01	1,00E+00	1,00E+00
Meta-clone 13077	2,51E-01	7,32E-01	2,51E-01	7,31E-01	1,00E+00	1,00E+00
Meta-clone 6489	2,51E-01	7,32E-01	2,51E-01	7,31E-01	1,00E+00	1,00E+00
Meta-clone 7143	2,51E-01	7,32E-01	2,51E-01	7,31E-01	1,00E+00	1,00E+00
Meta-clone 332	2,52E-01	7,32E-01	2,52E-01	7,31E-01	1,00E+00	1,00E+00
Meta-clone 578	2,52E-01	7,32E-01	2,52E-01	7,31E-01	1,00E+00	1,00E+00
Meta-clone 1909	2,52E-01	7,32E-01	2,52E-01	7,31E-01	1,00E+00	1,00E+00
Meta-clone 479	2,52E-01	7,32E-01	2,52E-01	7,31E-01	1,00E+00	1,00E+00
Meta-clone 1828	2,52E-01	7,32E-01	2,52E-01	7,31E-01	1,00E+00	1,00E+00
Meta-clone 9051	2,53E-01	7,32E-01	2,53E-01	7,31E-01	1,00E+00	1,00E+00
Meta-clone 1068	2,53E-01	7,32E-01	2,53E-01	7,31E-01	1,00E+00	1,00E+00
Meta-clone 10667	2,53E-01	7,32E-01	2,53E-01	7,31E-01	1,00E+00	1,00E+00
Meta-clone 11031	2,53E-01	7,32E-01	2,53E-01	7,31E-01	1,00E+00	1,00E+00
Meta-clone 12952	2,53E-01	7,32E-01	2,53E-01	7,31E-01	1,00E+00	1,00E+00
Meta-clone 14137	2,53E-01	7,32E-01	2,53E-01	7,31E-01	1,00E+00	1,00E+00
Meta-clone 108	2,53E-01	7,32E-01	1,01E-01	7,31E-01	8,06E-01	1,00E+00
Meta-clone 1477	2,53E-01	7,32E-01	2,53E-01	7,31E-01	1,00E+00	1,00E+00
Meta-clone 2515	2,53E-01	7,32E-01	2,53E-01	7,31E-01	1,00E+00	1,00E+00
Meta-clone 692	2,53E-01	7,32E-01	2,53E-01	7,31E-01	1,00E+00	1,00E+00
Meta-clone 355	2,54E-01	7,32E-01	2,54E-01	7,31E-01	1,00E+00	1,00E+00
Meta-clone 2125	2,54E-01	7,32E-01	2,54E-01	7,31E-01	1,00E+00	1,00E+00
Meta-clone 11714	2,54E-01	7,32E-01	2,54E-01	7,31E-01	1,00E+00	1,00E+00
Meta-clone 12076	2,54E-01	7,32E-01	2,54E-01	7,31E-01	1,00E+00	1,00E+00
Meta-clone 13642	2,54E-01	7,32E-01	2,54E-01	7,31E-01	1,00E+00	1,00E+00
Meta-clone 3579	2,54E-01	7,32E-01	2,54E-01	7,31E-01	1,00E+00	1,00E+00
Meta-clone 5035	2,54E-01	7,32E-01	2,54E-01	7,31E-01	1,00E+00	1,00E+00
Meta-clone 5232	2,54E-01	7,32E-01	2,54E-01	7,31E-01	1,00E+00	1,00E+00
Meta-clone 6563	2,54E-01	7,32E-01	2,54E-01	7,31E-01	1,00E+00	1,00E+00
Meta-clone 6751	2,54E-01	7,32E-01	2,54E-01	7,31E-01	1,00E+00	1,00E+00
Meta-clone 7609	2,54E-01	7,32E-01	2,54E-01	7,31E-01	1,00E+00	1,00E+00
Meta-clone 8750	2,54E-01	7,32E-01	2,54E-01	7,31E-01	1,00E+00	1,00E+00
Meta-clone 9210	2,54E-01	7,32E-01	2,54E-01	7,31E-01	1,00E+00	1,00E+00
Meta-clone 9347	2,54E-01	7,32E-01	2,54E-01	7,31E-01	1,00E+00	1,00E+00
Meta-clone 15452	2,54E-01	7,32E-01	2,54E-01	7,31E-01	1,00E+00	1,00E+00
Meta-clone 3018	2,54E-01	7,32E-01	2,54E-01	7,31E-01	1,00E+00	1,00E+00
Meta-clone 3831	2,54E-01	7,32E-01	2,54E-01	7,31E-01	1,00E+00	1,00E+00
Meta-clone 6361	2,54E-01	7,32E-01	2,54E-01	7,31E-01	1,00E+00	1,00E+00
Meta-clone 2249	2,54E-01	7,32E-01	2,54E-01	7,31E-01	1,00E+00	1,00E+00
Meta-clone 2471	2,54E-01	7,32E-01	2,54E-01	7,31E-01	1,00E+00	1,00E+00
Meta-clone 2503	2,54E-01	7,32E-01	2,54E-01	7,31E-01	1,00E+00	1,00E+00
Meta-clone 2278	2,54E-01	7,32E-01	2,54E-01	7,31E-01	1,00E+00	1,00E+00
Meta-clone 2312	2,55E-01	7,32E-01	2,55E-01	7,31E-01	1,00E+00	1,00E+00
Meta-clone 13526	2,55E-01	7,32E-01	2,55E-01	7,31E-01	1,00E+00	1,00E+00
Meta-clone 14504	2,55E-01	7,32E-01	2,55E-01	7,31E-01	1,00E+00	1,00E+00
Meta-clone 2776	2,55E-01	7,32E-01	2,55E-01	7,31E-01	1,00E+00	1,00E+00
Meta-clone 8415	2,55E-01	7,32E-01	2,55E-01	7,31E-01	1,00E+00	1,00E+00
Meta-clone 1736	2,55E-01	7,32E-01	2,55E-01	7,31E-01	1,00E+00	1,00E+00
Meta-clone 2033	2,55E-01	7,32E-01	2,55E-01	7,31E-01	1,00E+00	1,00E+00
Meta-clone 1312	2,55E-01	7,32E-01	2,55E-01	7,31E-01	1,00E+00	1,00E+00
Meta-clone 1608	2,55E-01	7,32E-01	2,55E-01	7,31E-01	1,00E+00	1,00E+00
Meta-clone 1560	2,56E-01	7,32E-01	2,56E-01	7,31E-01	1,00E+00	1,00E+00
Meta-clone 1686	2,56E-01	7,32E-01	2,56E-01	7,31E-01	1,00E+00	1,00E+00
Meta-clone 13279	2,56E-01	7,32E-01	2,56E-01	7,31E-01	1,00E+00	1,00E+00
Meta-clone 101	2,57E-01	7,32E-01	2,57E-01	7,31E-01	1,00E+00	1,00E+00
Meta-clone 12233	2,57E-01	7,32E-01	2,57E-01	7,31E-01	1,00E+00	1,00E+00
Meta-clone 9943	2,57E-01	7,32E-01	2,57E-01	7,31E-01	1,00E+00	1,00E+00
Meta-clone 2820	2,57E-01	7,32E-01	2,57E-01	7,31E-01	1,00E+00	1,00E+00
Meta-clone 1145	2,58E-01	7,32E-01	2,58E-01	7,31E-01	1,00E+00	1,00E+00
Meta-clone 2102	2,58E-01	7,32E-01	2,58E-01	7,31E-01	1,00E+00	1,00E+00
Meta-clone 14522	2,58E-01	7,32E-01	2,58E-01	7,31E-01	1,00E+00	1,00E+00
Meta-clone 10324	2,58E-01	7,32E-01	2,58E-01	7,31E-01	1,00E+00	1,00E+00
Meta-clone 11899	2,58E-01	7,32E-01	2,58E-01	7,31E-01	1,00E+00	1,00E+00
Meta-clone 14957	2,58E-01	7,32E-01	2,58E-01	7,31E-01	1,00E+00	1,00E+00
Meta-clone 6164	2,58E-01	7,32E-01	2,58E-01	7,31E-01	1,00E+00	1,00E+00
Meta-clone 8557	2,58E-01	7,32E-01	2,58E-01	7,31E-01	1,00E+00	1,00E+00
Meta-clone 8850	2,58E-01	7,32E-01	2,58E-01	7,31E-01	1,00E+00	1,00E+00
Meta-clone 1617	2,58E-01	7,32E-01	2,58E-01	7,31E-01	1,00E+00	1,00E+00
Meta-clone 15360	2,58E-01	7,32E-01	2,58E-01	7,31E-01	1,00E+00	1,00E+00
Meta-clone 15428	2,58E-01	7,32E-01	2,58E-01	7,31E-01	1,00E+00	1,00E+00
Meta-clone 3092	2,58E-01	7,32E-01	2,58E-01	7,31E-01	1,00E+00	1,00E+00
Meta-clone 6580	2,58E-01	7,32E-01	2,58E-01	7,31E-01	1,00E+00	1,00E+00
Meta-clone 9174	2,58E-01	7,32E-01	2,58E-01	7,31E-01	1,00E+00	1,00E+00
Meta-clone 9913	2,58E-01	7,32E-01	2,58E-01	7,31E-01	1,00E+00	1,00E+00
Meta-clone 11819	2,58E-01	7,32E-01	2,58E-01	7,31E-01	1,00E+00	1,00E+00
Meta-clone 4747	2,58E-01	7,32E-01	2,58E-01	7,31E-01	1,00E+00	1,00E+00
Meta-clone 6494	2,58E-01	7,32E-01	2,58E-01	7,31E-01	1,00E+00	1,00E+00
Meta-clone 9147	2,58E-01	7,32E-01	2,58E-01	7,31E-01	1,00E+00	1,00E+00
Meta-clone 9793	2,58E-01	7,32E-01	2,58E-01	7,31E-01	1,00E+00	1,00E+00
Meta-clone 1665	2,58E-01	7,32E-01	2,58E-01	7,31E-01	1,00E+00	1,00E+00
Meta-clone 2113	2,58E-01	7,32E-01	2,58E-01	7,31E-01	1,00E+00	1,00E+00
Meta-clone 1438	2,58E-01	7,32E-01	2,58E-01	7,31E-01	1,00E+00	1,00E+00
Meta-clone 769	2,58E-01	7,32E-01	2,58E-01	7,31E-01	1,00E+00	1,00E+00
Meta-clone 868	2,59E-01	7,32E-01	2,59E-01	7,31E-01	1,00E+00	1,00E+00
Meta-clone 11414	2,59E-01	7,32E-01	2,59E-01	7,31E-01	1,00E+00	1,00E+00
Meta-clone 14169	2,59E-01	7,32E-01	2,59E-01	7,31E-01	1,00E+00	1,00E+00
Meta-clone 14844	2,59E-01	7,32E-01	2,59E-01	7,31E-01	1,00E+00	1,00E+00
Meta-clone 6177	2,59E-01	7,32E-01	2,59E-01	7,31E-01	1,00E+00	1,00E+00
Meta-clone 372	2,59E-01	7,32E-01	2,59E-01	7,31E-01	1,00E+00	1,00E+00
Meta-clone 594	2,59E-01	7,32E-01	2,59E-01	7,31E-01	1,00E+00	1,00E+00
Meta-clone 10719	2,59E-01	7,32E-01	2,59E-01	7,31E-01	1,00E+00	1,00E+00
Meta-clone 14600	2,59E-01	7,32E-01	2,59E-01	7,31E-01	1,00E+00	1,00E+00
Meta-clone 14843	2,59E-01	7,32E-01	2,59E-01	7,31E-01	1,00E+00	1,00E+00
Meta-clone 1235	2,59E-01	7,32E-01	2,59E-01	7,31E-01	1,00E+00	1,00E+00
Meta-clone 8627	2,60E-01	7,32E-01	2,60E-01	7,31E-01	1,00E+00	1,00E+00
Meta-clone 11146	2,60E-01	7,32E-01	2,60E-01	7,31E-01	1,00E+00	1,00E+00
Meta-clone 12015	2,60E-01	7,32E-01	2,60E-01	7,31E-01	1,00E+00	1,00E+00
Meta-clone 5086	2,60E-01	7,32E-01	2,60E-01	7,31E-01	1,00E+00	1,00E+00
Meta-clone 14936	2,60E-01	7,32E-01	2,60E-01	7,31E-01	1,00E+00	1,00E+00
Meta-clone 2075	2,60E-01	7,32E-01	2,60E-01	7,31E-01	1,00E+00	1,00E+00
Meta-clone 219	2,60E-01	7,32E-01	2,60E-01	7,31E-01	1,00E+00	1,00E+00
Meta-clone 7907	2,60E-01	7,32E-01	2,60E-01	7,31E-01	1,00E+00	1,00E+00
Meta-clone 4541	2,61E-01	7,32E-01	2,61E-01	7,31E-01	1,00E+00	1,00E+00
Meta-clone 5520	2,61E-01	7,32E-01	2,61E-01	7,31E-01	1,00E+00	1,00E+00
Meta-clone 1185	2,61E-01	7,32E-01	2,61E-01	7,31E-01	1,00E+00	1,00E+00
Meta-clone 895	2,61E-01	7,32E-01	2,61E-01	7,31E-01	1,00E+00	1,00E+00
Meta-clone 712	2,61E-01	7,32E-01	2,61E-01	7,31E-01	1,00E+00	1,00E+00
Meta-clone 2251	2,62E-01	7,32E-01	2,62E-01	7,31E-01	1,00E+00	1,00E+00
Meta-clone 1962	2,62E-01	7,32E-01	2,62E-01	7,31E-01	1,00E+00	1,00E+00
Meta-clone 13114	2,62E-01	7,32E-01	2,62E-01	7,31E-01	1,00E+00	1,00E+00
Meta-clone 13160	2,62E-01	7,32E-01	2,62E-01	7,31E-01	1,00E+00	1,00E+00
Meta-clone 13259	2,62E-01	7,32E-01	2,62E-01	7,31E-01	1,00E+00	1,00E+00
Meta-clone 15367	2,62E-01	7,32E-01	2,62E-01	7,31E-01	1,00E+00	1,00E+00
Meta-clone 4886	2,62E-01	7,32E-01	2,62E-01	7,31E-01	1,00E+00	1,00E+00
Meta-clone 5945	2,62E-01	7,32E-01	2,62E-01	7,31E-01	1,00E+00	1,00E+00
Meta-clone 239	2,62E-01	7,32E-01	2,62E-01	7,31E-01	1,00E+00	1,00E+00
Meta-clone 1212	2,62E-01	7,32E-01	2,62E-01	7,31E-01	1,00E+00	1,00E+00
Meta-clone 968	2,62E-01	7,32E-01	2,62E-01	7,31E-01	1,00E+00	1,00E+00
Meta-clone 1636	2,62E-01	7,32E-01	2,62E-01	7,31E-01	1,00E+00	1,00E+00
Meta-clone 1921	2,62E-01	7,32E-01	2,62E-01	7,31E-01	1,00E+00	1,00E+00
Meta-clone 14173	2,63E-01	7,32E-01	2,63E-01	7,31E-01	1,00E+00	1,00E+00
Meta-clone 539	2,63E-01	7,32E-01	2,63E-01	7,31E-01	1,00E+00	1,00E+00
Meta-clone 542	2,63E-01	7,32E-01	2,63E-01	7,31E-01	1,00E+00	1,00E+00
Meta-clone 795	2,63E-01	7,32E-01	2,63E-01	7,31E-01	1,00E+00	1,00E+00
Meta-clone 10567	2,63E-01	7,32E-01	2,63E-01	7,31E-01	1,00E+00	1,00E+00
Meta-clone 11306	2,63E-01	7,32E-01	2,63E-01	7,31E-01	1,00E+00	1,00E+00
Meta-clone 12400	2,63E-01	7,32E-01	2,63E-01	7,31E-01	1,00E+00	1,00E+00
Meta-clone 14826	2,63E-01	7,32E-01	2,63E-01	7,31E-01	1,00E+00	1,00E+00
Meta-clone 5246	2,63E-01	7,32E-01	2,63E-01	7,31E-01	1,00E+00	1,00E+00
Meta-clone 7257	2,63E-01	7,32E-01	2,63E-01	7,31E-01	1,00E+00	1,00E+00
Meta-clone 8207	2,63E-01	7,32E-01	2,63E-01	7,31E-01	1,00E+00	1,00E+00
Meta-clone 3263	2,63E-01	7,32E-01	2,63E-01	7,31E-01	1,00E+00	1,00E+00
Meta-clone 4403	2,63E-01	7,32E-01	2,63E-01	7,31E-01	1,00E+00	1,00E+00
Meta-clone 6133	2,63E-01	7,32E-01	2,63E-01	7,31E-01	1,00E+00	1,00E+00
Meta-clone 1676	2,63E-01	7,32E-01	2,63E-01	7,31E-01	1,00E+00	1,00E+00
Meta-clone 673	2,63E-01	7,32E-01	2,63E-01	7,31E-01	1,00E+00	1,00E+00
Meta-clone 1019	2,63E-01	7,32E-01	2,63E-01	7,31E-01	1,00E+00	1,00E+00
Meta-clone 28	2,63E-01	7,32E-01	8,95E-01	9,08E-01	1,03E-01	1,00E+00
Meta-clone 1513	2,63E-01	7,32E-01	2,63E-01	7,31E-01	1,00E+00	1,00E+00
Meta-clone 11279	2,63E-01	7,32E-01	2,63E-01	7,31E-01	1,00E+00	1,00E+00
Meta-clone 11678	2,63E-01	7,32E-01	2,63E-01	7,31E-01	1,00E+00	1,00E+00
Meta-clone 2936	2,63E-01	7,32E-01	2,63E-01	7,31E-01	1,00E+00	1,00E+00
Meta-clone 4559	2,63E-01	7,32E-01	2,63E-01	7,31E-01	1,00E+00	1,00E+00
Meta-clone 7092	2,63E-01	7,32E-01	2,63E-01	7,31E-01	1,00E+00	1,00E+00
Meta-clone 8075	2,63E-01	7,32E-01	2,63E-01	7,31E-01	1,00E+00	1,00E+00
Meta-clone 8429	2,63E-01	7,32E-01	2,63E-01	7,31E-01	1,00E+00	1,00E+00
Meta-clone 6050	2,64E-01	7,32E-01	2,64E-01	7,31E-01	1,00E+00	1,00E+00
Meta-clone 8592	2,64E-01	7,32E-01	2,64E-01	7,31E-01	1,00E+00	1,00E+00
Meta-clone 9627	2,64E-01	7,32E-01	2,64E-01	7,31E-01	1,00E+00	1,00E+00
Meta-clone 6572	2,64E-01	7,32E-01	2,64E-01	7,31E-01	1,00E+00	1,00E+00
Meta-clone 1946	2,64E-01	7,32E-01	2,64E-01	7,31E-01	1,00E+00	1,00E+00
Meta-clone 9211	2,64E-01	7,32E-01	2,64E-01	7,31E-01	1,00E+00	1,00E+00
Meta-clone 9428	2,64E-01	7,32E-01	2,64E-01	7,31E-01	1,00E+00	1,00E+00
Meta-clone 1287	2,64E-01	7,32E-01	2,64E-01	7,31E-01	1,00E+00	1,00E+00
Meta-clone 12350	2,64E-01	7,32E-01	2,64E-01	7,31E-01	1,00E+00	1,00E+00
Meta-clone 12670	2,64E-01	7,32E-01	2,64E-01	7,31E-01	1,00E+00	1,00E+00
Meta-clone 15310	2,64E-01	7,32E-01	2,64E-01	7,31E-01	1,00E+00	1,00E+00
Meta-clone 5216	2,64E-01	7,32E-01	2,64E-01	7,31E-01	1,00E+00	1,00E+00
Meta-clone 5894	2,64E-01	7,32E-01	2,64E-01	7,31E-01	1,00E+00	1,00E+00
Meta-clone 6532	2,64E-01	7,32E-01	2,64E-01	7,31E-01	1,00E+00	1,00E+00
Meta-clone 7211	2,64E-01	7,32E-01	2,64E-01	7,31E-01	1,00E+00	1,00E+00
Meta-clone 7464	2,64E-01	7,32E-01	2,64E-01	7,31E-01	1,00E+00	1,00E+00
Meta-clone 7466	2,64E-01	7,32E-01	2,64E-01	7,31E-01	1,00E+00	1,00E+00
Meta-clone 8171	2,64E-01	7,32E-01	2,64E-01	7,31E-01	1,00E+00	1,00E+00
Meta-clone 2566	2,64E-01	7,32E-01	2,64E-01	7,31E-01	1,00E+00	1,00E+00
Meta-clone 11445	2,64E-01	7,32E-01	2,64E-01	7,31E-01	1,00E+00	1,00E+00
Meta-clone 4139	2,64E-01	7,32E-01	2,64E-01	7,31E-01	1,00E+00	1,00E+00
Meta-clone 5573	2,64E-01	7,32E-01	2,64E-01	7,31E-01	1,00E+00	1,00E+00
Meta-clone 6558	2,64E-01	7,32E-01	2,64E-01	7,31E-01	1,00E+00	1,00E+00
Meta-clone 6781	2,64E-01	7,32E-01	2,64E-01	7,31E-01	1,00E+00	1,00E+00
Meta-clone 7754	2,64E-01	7,32E-01	2,64E-01	7,31E-01	1,00E+00	1,00E+00
Meta-clone 8321	2,64E-01	7,32E-01	2,64E-01	7,31E-01	1,00E+00	1,00E+00
Meta-clone 619	2,64E-01	7,32E-01	2,64E-01	7,31E-01	1,00E+00	1,00E+00
Meta-clone 1386	2,65E-01	7,32E-01	2,65E-01	7,31E-01	1,00E+00	1,00E+00
Meta-clone 1640	2,65E-01	7,32E-01	2,65E-01	7,31E-01	1,00E+00	1,00E+00
Meta-clone 1153	2,65E-01	7,32E-01	2,65E-01	7,31E-01	1,00E+00	1,00E+00
Meta-clone 1051	2,65E-01	7,32E-01	2,65E-01	7,31E-01	1,00E+00	1,00E+00
Meta-clone 1106	2,65E-01	7,32E-01	2,65E-01	7,31E-01	1,00E+00	1,00E+00
Meta-clone 565	2,65E-01	7,32E-01	2,65E-01	7,31E-01	1,00E+00	1,00E+00
Meta-clone 2275	2,65E-01	7,32E-01	2,65E-01	7,31E-01	1,00E+00	1,00E+00
Meta-clone 13022	2,66E-01	7,32E-01	2,66E-01	7,31E-01	1,00E+00	1,00E+00
Meta-clone 14904	2,66E-01	7,32E-01	2,66E-01	7,31E-01	1,00E+00	1,00E+00
Meta-clone 7641	2,66E-01	7,32E-01	2,66E-01	7,31E-01	1,00E+00	1,00E+00
Meta-clone 8699	2,66E-01	7,32E-01	2,66E-01	7,31E-01	1,00E+00	1,00E+00
Meta-clone 3773	2,66E-01	7,32E-01	2,66E-01	7,31E-01	1,00E+00	1,00E+00
Meta-clone 4302	2,66E-01	7,32E-01	2,66E-01	7,31E-01	1,00E+00	1,00E+00
Meta-clone 5720	2,66E-01	7,32E-01	2,66E-01	7,31E-01	1,00E+00	1,00E+00
Meta-clone 11246	2,66E-01	7,32E-01	2,66E-01	7,31E-01	1,00E+00	1,00E+00
Meta-clone 15245	2,66E-01	7,32E-01	2,66E-01	7,31E-01	1,00E+00	1,00E+00
Meta-clone 15449	2,66E-01	7,32E-01	2,66E-01	7,31E-01	1,00E+00	1,00E+00
Meta-clone 1961	2,66E-01	7,32E-01	2,66E-01	7,31E-01	1,00E+00	1,00E+00
Meta-clone 2875	2,66E-01	7,32E-01	2,66E-01	7,31E-01	1,00E+00	1,00E+00
Meta-clone 4955	2,66E-01	7,32E-01	2,66E-01	7,31E-01	1,00E+00	1,00E+00
Meta-clone 8487	2,66E-01	7,32E-01	2,66E-01	7,31E-01	1,00E+00	1,00E+00
Meta-clone 2520	2,66E-01	7,32E-01	2,66E-01	7,31E-01	1,00E+00	1,00E+00
Meta-clone 2091	2,67E-01	7,32E-01	2,67E-01	7,31E-01	1,00E+00	1,00E+00
Meta-clone 1452	2,67E-01	7,32E-01	2,67E-01	7,31E-01	1,00E+00	1,00E+00
Meta-clone 2018	2,67E-01	7,32E-01	2,67E-01	7,31E-01	1,00E+00	1,00E+00
Meta-clone 1747	2,67E-01	7,32E-01	2,67E-01	7,31E-01	1,00E+00	1,00E+00
Meta-clone 1021	2,67E-01	7,32E-01	2,67E-01	7,31E-01	1,00E+00	1,00E+00
Meta-clone 1653	2,67E-01	7,32E-01	2,67E-01	7,31E-01	1,00E+00	1,00E+00
Meta-clone 15014	2,67E-01	7,32E-01	2,67E-01	7,31E-01	1,00E+00	1,00E+00
Meta-clone 5603	2,67E-01	7,32E-01	2,67E-01	7,31E-01	1,00E+00	1,00E+00
Meta-clone 7613	2,67E-01	7,32E-01	2,67E-01	7,31E-01	1,00E+00	1,00E+00
Meta-clone 11058	2,67E-01	7,32E-01	2,67E-01	7,31E-01	1,00E+00	1,00E+00
Meta-clone 14342	2,67E-01	7,32E-01	2,67E-01	7,31E-01	1,00E+00	1,00E+00
Meta-clone 15485	2,67E-01	7,32E-01	2,67E-01	7,31E-01	1,00E+00	1,00E+00
Meta-clone 3543	2,67E-01	7,32E-01	2,67E-01	7,31E-01	1,00E+00	1,00E+00
Meta-clone 2385	2,67E-01	7,32E-01	2,67E-01	7,31E-01	1,00E+00	1,00E+00
Meta-clone 493	2,67E-01	7,32E-01	2,67E-01	7,31E-01	1,00E+00	1,00E+00
Meta-clone 10199	2,67E-01	7,32E-01	2,67E-01	7,31E-01	1,00E+00	1,00E+00
Meta-clone 10699	2,67E-01	7,32E-01	2,67E-01	7,31E-01	1,00E+00	1,00E+00
Meta-clone 11372	2,67E-01	7,32E-01	2,67E-01	7,31E-01	1,00E+00	1,00E+00
Meta-clone 11519	2,67E-01	7,32E-01	2,67E-01	7,31E-01	1,00E+00	1,00E+00
Meta-clone 11701	2,67E-01	7,32E-01	2,67E-01	7,31E-01	1,00E+00	1,00E+00
Meta-clone 13781	2,67E-01	7,32E-01	2,67E-01	7,31E-01	1,00E+00	1,00E+00
Meta-clone 13912	2,67E-01	7,32E-01	2,67E-01	7,31E-01	1,00E+00	1,00E+00
Meta-clone 13952	2,67E-01	7,32E-01	2,67E-01	7,31E-01	1,00E+00	1,00E+00
Meta-clone 14207	2,67E-01	7,32E-01	2,67E-01	7,31E-01	1,00E+00	1,00E+00
Meta-clone 2045	2,67E-01	7,32E-01	2,67E-01	7,31E-01	1,00E+00	1,00E+00
Meta-clone 2690	2,67E-01	7,32E-01	2,67E-01	7,31E-01	1,00E+00	1,00E+00
Meta-clone 3250	2,67E-01	7,32E-01	2,67E-01	7,31E-01	1,00E+00	1,00E+00
Meta-clone 3791	2,67E-01	7,32E-01	2,67E-01	7,31E-01	1,00E+00	1,00E+00
Meta-clone 4135	2,67E-01	7,32E-01	2,67E-01	7,31E-01	1,00E+00	1,00E+00
Meta-clone 4895	2,67E-01	7,32E-01	2,67E-01	7,31E-01	1,00E+00	1,00E+00
Meta-clone 7567	2,67E-01	7,32E-01	2,67E-01	7,31E-01	1,00E+00	1,00E+00
Meta-clone 8445	2,67E-01	7,32E-01	2,67E-01	7,31E-01	1,00E+00	1,00E+00
Meta-clone 218	2,67E-01	7,32E-01	2,67E-01	7,31E-01	1,00E+00	1,00E+00
Meta-clone 6080	2,67E-01	7,32E-01	2,67E-01	7,31E-01	1,00E+00	1,00E+00
Meta-clone 225	2,68E-01	7,32E-01	2,68E-01	7,31E-01	1,00E+00	1,00E+00
Meta-clone 215	2,68E-01	7,32E-01	1,62E-01	7,31E-01	4,10E-01	1,00E+00
Meta-clone 12024	2,68E-01	7,32E-01	2,68E-01	7,31E-01	1,00E+00	1,00E+00
Meta-clone 13088	2,68E-01	7,32E-01	2,68E-01	7,31E-01	1,00E+00	1,00E+00
Meta-clone 6371	2,68E-01	7,32E-01	2,68E-01	7,31E-01	1,00E+00	1,00E+00
Meta-clone 11972	2,68E-01	7,32E-01	2,68E-01	7,31E-01	1,00E+00	1,00E+00
Meta-clone 15068	2,68E-01	7,32E-01	2,68E-01	7,31E-01	1,00E+00	1,00E+00
Meta-clone 6211	2,68E-01	7,32E-01	2,68E-01	7,31E-01	1,00E+00	1,00E+00
Meta-clone 9325	2,68E-01	7,32E-01	2,68E-01	7,31E-01	1,00E+00	1,00E+00
Meta-clone 6166	2,69E-01	7,32E-01	2,69E-01	7,31E-01	1,00E+00	1,00E+00
Meta-clone 9440	2,69E-01	7,32E-01	2,69E-01	7,31E-01	1,00E+00	1,00E+00
Meta-clone 4279	2,69E-01	7,32E-01	2,69E-01	7,31E-01	1,00E+00	1,00E+00
Meta-clone 4898	2,69E-01	7,32E-01	2,69E-01	7,31E-01	1,00E+00	1,00E+00
Meta-clone 9877	2,69E-01	7,32E-01	2,69E-01	7,31E-01	1,00E+00	1,00E+00
Meta-clone 1084	2,69E-01	7,32E-01	2,69E-01	7,31E-01	1,00E+00	1,00E+00
Meta-clone 1995	2,69E-01	7,32E-01	2,69E-01	7,31E-01	1,00E+00	1,00E+00
Meta-clone 849	2,69E-01	7,32E-01	2,69E-01	7,31E-01	1,00E+00	1,00E+00
Meta-clone 10461	2,69E-01	7,32E-01	2,69E-01	7,31E-01	1,00E+00	1,00E+00
Meta-clone 4284	2,69E-01	7,32E-01	2,69E-01	7,31E-01	1,00E+00	1,00E+00
Meta-clone 5790	2,69E-01	7,32E-01	2,69E-01	7,31E-01	1,00E+00	1,00E+00
Meta-clone 7500	2,69E-01	7,32E-01	2,69E-01	7,31E-01	1,00E+00	1,00E+00
Meta-clone 1471	2,70E-01	7,32E-01	2,70E-01	7,31E-01	1,00E+00	1,00E+00
Meta-clone 10291	2,70E-01	7,32E-01	2,70E-01	7,31E-01	1,00E+00	1,00E+00
Meta-clone 13949	2,70E-01	7,32E-01	2,70E-01	7,31E-01	1,00E+00	1,00E+00
Meta-clone 5477	2,70E-01	7,32E-01	2,70E-01	7,31E-01	1,00E+00	1,00E+00
Meta-clone 6377	2,70E-01	7,32E-01	2,70E-01	7,31E-01	1,00E+00	1,00E+00
Meta-clone 6959	2,70E-01	7,32E-01	2,70E-01	7,31E-01	1,00E+00	1,00E+00
Meta-clone 9728	2,70E-01	7,32E-01	2,70E-01	7,31E-01	1,00E+00	1,00E+00
Meta-clone 3946	2,70E-01	7,32E-01	2,70E-01	7,31E-01	1,00E+00	1,00E+00
Meta-clone 7748	2,70E-01	7,32E-01	2,70E-01	7,31E-01	1,00E+00	1,00E+00
Meta-clone 1801	2,70E-01	7,32E-01	2,70E-01	7,31E-01	1,00E+00	1,00E+00
Meta-clone 1206	2,70E-01	7,32E-01	2,70E-01	7,31E-01	1,00E+00	1,00E+00
Meta-clone 11597	2,70E-01	7,32E-01	2,70E-01	7,31E-01	1,00E+00	1,00E+00
Meta-clone 13592	2,70E-01	7,32E-01	2,70E-01	7,31E-01	1,00E+00	1,00E+00
Meta-clone 9266	2,70E-01	7,32E-01	2,70E-01	7,31E-01	1,00E+00	1,00E+00
Meta-clone 1707	2,70E-01	7,32E-01	2,70E-01	7,31E-01	1,00E+00	1,00E+00
Meta-clone 2170	2,70E-01	7,32E-01	2,70E-01	7,31E-01	1,00E+00	1,00E+00
Meta-clone 11126	2,70E-01	7,32E-01	2,70E-01	7,31E-01	1,00E+00	1,00E+00
Meta-clone 13169	2,70E-01	7,32E-01	2,70E-01	7,31E-01	1,00E+00	1,00E+00
Meta-clone 14185	2,70E-01	7,32E-01	2,70E-01	7,31E-01	1,00E+00	1,00E+00
Meta-clone 5497	2,70E-01	7,32E-01	2,70E-01	7,31E-01	1,00E+00	1,00E+00
Meta-clone 7405	2,70E-01	7,32E-01	2,70E-01	7,31E-01	1,00E+00	1,00E+00
Meta-clone 12120	2,71E-01	7,32E-01	2,71E-01	7,31E-01	1,00E+00	1,00E+00
Meta-clone 12697	2,71E-01	7,32E-01	2,71E-01	7,31E-01	1,00E+00	1,00E+00
Meta-clone 3291	2,71E-01	7,32E-01	2,71E-01	7,31E-01	1,00E+00	1,00E+00
Meta-clone 1881	2,71E-01	7,32E-01	2,71E-01	7,31E-01	1,00E+00	1,00E+00
Meta-clone 1041	2,71E-01	7,32E-01	2,71E-01	7,31E-01	1,00E+00	1,00E+00
Meta-clone 14417	2,71E-01	7,32E-01	2,71E-01	7,31E-01	1,00E+00	1,00E+00
Meta-clone 7435	2,71E-01	7,32E-01	2,71E-01	7,31E-01	1,00E+00	1,00E+00
Meta-clone 7909	2,71E-01	7,32E-01	2,71E-01	7,31E-01	1,00E+00	1,00E+00
Meta-clone 13330	2,71E-01	7,32E-01	2,71E-01	7,31E-01	1,00E+00	1,00E+00
Meta-clone 5118	2,71E-01	7,32E-01	2,71E-01	7,31E-01	1,00E+00	1,00E+00
Meta-clone 7536	2,71E-01	7,32E-01	2,71E-01	7,31E-01	1,00E+00	1,00E+00
Meta-clone 2414	2,71E-01	7,32E-01	2,71E-01	7,31E-01	1,00E+00	1,00E+00
Meta-clone 10945	2,72E-01	7,32E-01	2,72E-01	7,31E-01	1,00E+00	1,00E+00
Meta-clone 11479	2,72E-01	7,32E-01	2,72E-01	7,31E-01	1,00E+00	1,00E+00
Meta-clone 13628	2,72E-01	7,32E-01	2,72E-01	7,31E-01	1,00E+00	1,00E+00
Meta-clone 2054	2,72E-01	7,32E-01	2,72E-01	7,31E-01	1,00E+00	1,00E+00
Meta-clone 5108	2,72E-01	7,32E-01	2,72E-01	7,31E-01	1,00E+00	1,00E+00
Meta-clone 5412	2,72E-01	7,32E-01	2,72E-01	7,31E-01	1,00E+00	1,00E+00
Meta-clone 6527	2,72E-01	7,32E-01	2,72E-01	7,31E-01	1,00E+00	1,00E+00
Meta-clone 15486	2,72E-01	7,32E-01	2,72E-01	7,31E-01	1,00E+00	1,00E+00
Meta-clone 702	2,72E-01	7,32E-01	2,72E-01	7,31E-01	1,00E+00	1,00E+00
Meta-clone 6713	2,72E-01	7,32E-01	2,72E-01	7,31E-01	1,00E+00	1,00E+00
Meta-clone 129	2,72E-01	7,32E-01	1,31E-01	7,31E-01	5,73E-01	1,00E+00
Meta-clone 13639	2,72E-01	7,32E-01	2,72E-01	7,31E-01	1,00E+00	1,00E+00
Meta-clone 14572	2,72E-01	7,32E-01	2,72E-01	7,31E-01	1,00E+00	1,00E+00
Meta-clone 3005	2,72E-01	7,32E-01	2,72E-01	7,31E-01	1,00E+00	1,00E+00
Meta-clone 6162	2,72E-01	7,32E-01	2,72E-01	7,31E-01	1,00E+00	1,00E+00
Meta-clone 7737	2,72E-01	7,32E-01	2,72E-01	7,31E-01	1,00E+00	1,00E+00
Meta-clone 8903	2,72E-01	7,32E-01	2,72E-01	7,31E-01	1,00E+00	1,00E+00
Meta-clone 9878	2,72E-01	7,32E-01	2,72E-01	7,31E-01	1,00E+00	1,00E+00
Meta-clone 1073	2,72E-01	7,32E-01	2,72E-01	7,31E-01	1,00E+00	1,00E+00
Meta-clone 8044	2,72E-01	7,32E-01	2,72E-01	7,31E-01	1,00E+00	1,00E+00
Meta-clone 1820	2,72E-01	7,32E-01	2,72E-01	7,31E-01	1,00E+00	1,00E+00
Meta-clone 2100	2,72E-01	7,32E-01	2,72E-01	7,31E-01	1,00E+00	1,00E+00
Meta-clone 2017	2,73E-01	7,32E-01	2,73E-01	7,31E-01	1,00E+00	1,00E+00
Meta-clone 2583	2,73E-01	7,32E-01	2,73E-01	7,31E-01	1,00E+00	1,00E+00
Meta-clone 1159	2,73E-01	7,32E-01	2,73E-01	7,31E-01	1,00E+00	1,00E+00
Meta-clone 1730	2,73E-01	7,32E-01	2,73E-01	7,31E-01	1,00E+00	1,00E+00
Meta-clone 2559	2,73E-01	7,32E-01	2,73E-01	7,31E-01	1,00E+00	1,00E+00
Meta-clone 434	2,73E-01	7,32E-01	2,73E-01	7,31E-01	1,00E+00	1,00E+00
Meta-clone 2128	2,73E-01	7,32E-01	2,73E-01	7,31E-01	1,00E+00	1,00E+00
Meta-clone 232	2,73E-01	7,32E-01	2,73E-01	7,31E-01	1,00E+00	1,00E+00
Meta-clone 1143	2,74E-01	7,32E-01	2,74E-01	7,31E-01	1,00E+00	1,00E+00
Meta-clone 3699	2,74E-01	7,32E-01	2,74E-01	7,31E-01	1,00E+00	1,00E+00
Meta-clone 1134	2,74E-01	7,32E-01	2,74E-01	7,31E-01	1,00E+00	1,00E+00
Meta-clone 1716	2,74E-01	7,32E-01	2,74E-01	7,31E-01	1,00E+00	1,00E+00
Meta-clone 389	2,74E-01	7,32E-01	2,74E-01	7,31E-01	1,00E+00	1,00E+00
Meta-clone 10511	2,74E-01	7,32E-01	2,74E-01	7,31E-01	1,00E+00	1,00E+00
Meta-clone 11367	2,74E-01	7,32E-01	2,74E-01	7,31E-01	1,00E+00	1,00E+00
Meta-clone 1568	2,74E-01	7,32E-01	2,74E-01	7,31E-01	1,00E+00	1,00E+00
Meta-clone 1080	2,74E-01	7,32E-01	2,74E-01	7,31E-01	1,00E+00	1,00E+00
Meta-clone 991	2,75E-01	7,32E-01	2,75E-01	7,31E-01	1,00E+00	1,00E+00
Meta-clone 1930	2,75E-01	7,32E-01	2,75E-01	7,31E-01	1,00E+00	1,00E+00
Meta-clone 1577	2,75E-01	7,32E-01	2,75E-01	7,31E-01	1,00E+00	1,00E+00
Meta-clone 1363	2,75E-01	7,32E-01	2,75E-01	7,31E-01	1,00E+00	1,00E+00
Meta-clone 8682	2,75E-01	7,32E-01	2,75E-01	7,31E-01	1,00E+00	1,00E+00
Meta-clone 603	2,75E-01	7,32E-01	2,75E-01	7,31E-01	1,00E+00	1,00E+00
Meta-clone 831	2,75E-01	7,32E-01	2,75E-01	7,31E-01	1,00E+00	1,00E+00
Meta-clone 12592	2,76E-01	7,32E-01	2,76E-01	7,31E-01	1,00E+00	1,00E+00
Meta-clone 5423	2,76E-01	7,32E-01	2,76E-01	7,31E-01	1,00E+00	1,00E+00
Meta-clone 6074	2,76E-01	7,32E-01	2,76E-01	7,31E-01	1,00E+00	1,00E+00
Meta-clone 2546	2,76E-01	7,32E-01	2,76E-01	7,31E-01	1,00E+00	1,00E+00
Meta-clone 1341	2,76E-01	7,32E-01	2,76E-01	7,31E-01	1,00E+00	1,00E+00
Meta-clone 10620	2,76E-01	7,32E-01	2,76E-01	7,31E-01	1,00E+00	1,00E+00
Meta-clone 14616	2,76E-01	7,32E-01	2,76E-01	7,31E-01	1,00E+00	1,00E+00
Meta-clone 14914	2,76E-01	7,32E-01	2,76E-01	7,31E-01	1,00E+00	1,00E+00
Meta-clone 4210	2,76E-01	7,32E-01	2,76E-01	7,31E-01	1,00E+00	1,00E+00
Meta-clone 5032	2,76E-01	7,32E-01	2,76E-01	7,31E-01	1,00E+00	1,00E+00
Meta-clone 6419	2,76E-01	7,32E-01	2,76E-01	7,31E-01	1,00E+00	1,00E+00
Meta-clone 7525	2,76E-01	7,32E-01	2,76E-01	7,31E-01	1,00E+00	1,00E+00
Meta-clone 1242	2,76E-01	7,32E-01	2,76E-01	7,31E-01	1,00E+00	1,00E+00
Meta-clone 1710	2,76E-01	7,32E-01	2,76E-01	7,31E-01	1,00E+00	1,00E+00
Meta-clone 585	2,76E-01	7,32E-01	2,76E-01	7,31E-01	1,00E+00	1,00E+00
Meta-clone 2535	2,76E-01	7,32E-01	2,76E-01	7,31E-01	1,00E+00	1,00E+00
Meta-clone 2411	2,76E-01	7,32E-01	2,76E-01	7,31E-01	1,00E+00	1,00E+00
Meta-clone 4404	2,76E-01	7,32E-01	2,76E-01	7,31E-01	1,00E+00	1,00E+00
Meta-clone 5988	2,76E-01	7,32E-01	2,76E-01	7,31E-01	1,00E+00	1,00E+00
Meta-clone 8756	2,76E-01	7,32E-01	2,76E-01	7,31E-01	1,00E+00	1,00E+00
Meta-clone 733	2,77E-01	7,32E-01	2,77E-01	7,31E-01	1,00E+00	1,00E+00
Meta-clone 1258	2,77E-01	7,32E-01	2,77E-01	7,31E-01	1,00E+00	1,00E+00
Meta-clone 2412	2,77E-01	7,32E-01	2,77E-01	7,31E-01	1,00E+00	1,00E+00
Meta-clone 1811	2,77E-01	7,32E-01	2,77E-01	7,31E-01	1,00E+00	1,00E+00
Meta-clone 347	2,77E-01	7,32E-01	2,77E-01	7,31E-01	1,00E+00	1,00E+00
Meta-clone 11658	2,77E-01	7,32E-01	2,77E-01	7,31E-01	1,00E+00	1,00E+00
Meta-clone 2957	2,77E-01	7,32E-01	2,77E-01	7,31E-01	1,00E+00	1,00E+00
Meta-clone 3279	2,77E-01	7,32E-01	2,77E-01	7,31E-01	1,00E+00	1,00E+00
Meta-clone 13322	2,77E-01	7,32E-01	2,77E-01	7,31E-01	1,00E+00	1,00E+00
Meta-clone 15322	2,77E-01	7,32E-01	2,77E-01	7,31E-01	1,00E+00	1,00E+00
Meta-clone 8820	2,77E-01	7,32E-01	2,77E-01	7,31E-01	1,00E+00	1,00E+00
Meta-clone 9558	2,77E-01	7,32E-01	2,77E-01	7,31E-01	1,00E+00	1,00E+00
Meta-clone 2679	2,77E-01	7,32E-01	2,77E-01	7,31E-01	1,00E+00	1,00E+00
Meta-clone 11572	2,78E-01	7,32E-01	2,78E-01	7,31E-01	1,00E+00	1,00E+00
Meta-clone 3075	2,78E-01	7,32E-01	2,78E-01	7,31E-01	1,00E+00	1,00E+00
Meta-clone 15419	2,78E-01	7,32E-01	2,78E-01	7,31E-01	1,00E+00	1,00E+00
Meta-clone 8444	2,78E-01	7,32E-01	2,78E-01	7,31E-01	1,00E+00	1,00E+00
Meta-clone 8322	2,78E-01	7,32E-01	2,78E-01	7,31E-01	1,00E+00	1,00E+00
Meta-clone 8705	2,78E-01	7,32E-01	2,78E-01	7,31E-01	1,00E+00	1,00E+00
Meta-clone 1423	2,78E-01	7,32E-01	2,78E-01	7,31E-01	1,00E+00	1,00E+00
Meta-clone 12134	2,78E-01	7,32E-01	2,78E-01	7,31E-01	1,00E+00	1,00E+00
Meta-clone 5746	2,78E-01	7,32E-01	2,78E-01	7,31E-01	1,00E+00	1,00E+00
Meta-clone 7805	2,78E-01	7,32E-01	2,78E-01	7,31E-01	1,00E+00	1,00E+00
Meta-clone 1091	2,78E-01	7,32E-01	2,78E-01	7,31E-01	1,00E+00	1,00E+00
Meta-clone 529	2,78E-01	7,32E-01	2,78E-01	7,31E-01	1,00E+00	1,00E+00
Meta-clone 13533	2,78E-01	7,32E-01	2,78E-01	7,31E-01	1,00E+00	1,00E+00
Meta-clone 7566	2,78E-01	7,32E-01	2,78E-01	7,31E-01	1,00E+00	1,00E+00
Meta-clone 2109	2,79E-01	7,32E-01	2,79E-01	7,31E-01	1,00E+00	1,00E+00
Meta-clone 546	2,79E-01	7,32E-01	2,79E-01	7,31E-01	1,00E+00	1,00E+00
Meta-clone 1326	2,79E-01	7,32E-01	2,79E-01	7,31E-01	1,00E+00	1,00E+00
Meta-clone 911	2,79E-01	7,32E-01	2,79E-01	7,31E-01	1,00E+00	1,00E+00
Meta-clone 1172	2,79E-01	7,32E-01	2,79E-01	7,31E-01	1,00E+00	1,00E+00
Meta-clone 10095	2,80E-01	7,32E-01	2,80E-01	7,31E-01	1,00E+00	1,00E+00
Meta-clone 12765	2,80E-01	7,32E-01	2,80E-01	7,31E-01	1,00E+00	1,00E+00
Meta-clone 3240	2,80E-01	7,32E-01	2,80E-01	7,31E-01	1,00E+00	1,00E+00
Meta-clone 4841	2,80E-01	7,32E-01	2,80E-01	7,31E-01	1,00E+00	1,00E+00
Meta-clone 4185	2,80E-01	7,32E-01	2,80E-01	7,31E-01	1,00E+00	1,00E+00
Meta-clone 2392	2,80E-01	7,32E-01	2,80E-01	7,31E-01	1,00E+00	1,00E+00
Meta-clone 15188	2,80E-01	7,32E-01	2,80E-01	7,31E-01	1,00E+00	1,00E+00
Meta-clone 2970	2,80E-01	7,32E-01	2,80E-01	7,31E-01	1,00E+00	1,00E+00
Meta-clone 5009	2,80E-01	7,32E-01	2,80E-01	7,31E-01	1,00E+00	1,00E+00
Meta-clone 1029	2,80E-01	7,32E-01	2,80E-01	7,31E-01	1,00E+00	1,00E+00
Meta-clone 1981	2,80E-01	7,32E-01	2,80E-01	7,31E-01	1,00E+00	1,00E+00
Meta-clone 680	2,80E-01	7,32E-01	2,80E-01	7,31E-01	1,00E+00	1,00E+00
Meta-clone 12416	2,80E-01	7,32E-01	2,80E-01	7,31E-01	1,00E+00	1,00E+00
Meta-clone 9975	2,80E-01	7,32E-01	2,80E-01	7,31E-01	1,00E+00	1,00E+00
Meta-clone 15420	2,80E-01	7,32E-01	2,80E-01	7,31E-01	1,00E+00	1,00E+00
Meta-clone 3659	2,80E-01	7,32E-01	2,80E-01	7,31E-01	1,00E+00	1,00E+00
Meta-clone 5541	2,80E-01	7,32E-01	2,80E-01	7,31E-01	1,00E+00	1,00E+00
Meta-clone 5967	2,80E-01	7,32E-01	2,80E-01	7,31E-01	1,00E+00	1,00E+00
Meta-clone 1215	2,80E-01	7,32E-01	2,80E-01	7,31E-01	1,00E+00	1,00E+00
Meta-clone 1205	2,80E-01	7,32E-01	2,80E-01	7,31E-01	1,00E+00	1,00E+00
Meta-clone 12579	2,80E-01	7,32E-01	2,80E-01	7,31E-01	1,00E+00	1,00E+00
Meta-clone 13448	2,80E-01	7,32E-01	2,80E-01	7,31E-01	1,00E+00	1,00E+00
Meta-clone 3248	2,80E-01	7,32E-01	2,80E-01	7,31E-01	1,00E+00	1,00E+00
Meta-clone 3833	2,80E-01	7,32E-01	2,80E-01	7,31E-01	1,00E+00	1,00E+00
Meta-clone 7980	2,80E-01	7,32E-01	2,80E-01	7,31E-01	1,00E+00	1,00E+00
Meta-clone 8308	2,80E-01	7,32E-01	2,80E-01	7,31E-01	1,00E+00	1,00E+00
Meta-clone 739	2,80E-01	7,32E-01	2,80E-01	7,31E-01	1,00E+00	1,00E+00
Meta-clone 327	2,81E-01	7,32E-01	2,81E-01	7,31E-01	1,00E+00	1,00E+00
Meta-clone 2603	2,81E-01	7,32E-01	2,81E-01	7,31E-01	1,00E+00	1,00E+00
Meta-clone 2508	2,81E-01	7,32E-01	2,81E-01	7,31E-01	1,00E+00	1,00E+00
Meta-clone 1149	2,81E-01	7,32E-01	2,81E-01	7,31E-01	1,00E+00	1,00E+00
Meta-clone 1642	2,81E-01	7,32E-01	2,81E-01	7,31E-01	1,00E+00	1,00E+00
Meta-clone 15411	2,81E-01	7,32E-01	2,81E-01	7,31E-01	1,00E+00	1,00E+00
Meta-clone 3412	2,81E-01	7,32E-01	2,81E-01	7,31E-01	1,00E+00	1,00E+00
Meta-clone 4269	2,81E-01	7,32E-01	2,81E-01	7,31E-01	1,00E+00	1,00E+00
Meta-clone 705	2,81E-01	7,32E-01	2,81E-01	7,31E-01	1,00E+00	1,00E+00
Meta-clone 1345	2,81E-01	7,32E-01	2,81E-01	7,31E-01	1,00E+00	1,00E+00
Meta-clone 5978	2,81E-01	7,32E-01	2,81E-01	7,31E-01	1,00E+00	1,00E+00
Meta-clone 1397	2,81E-01	7,32E-01	2,81E-01	7,31E-01	1,00E+00	1,00E+00
Meta-clone 1247	2,81E-01	7,32E-01	2,81E-01	7,31E-01	1,00E+00	1,00E+00
Meta-clone 2204	2,81E-01	7,32E-01	2,81E-01	7,31E-01	1,00E+00	1,00E+00
Meta-clone 431	2,82E-01	7,32E-01	2,82E-01	7,31E-01	1,00E+00	1,00E+00
Meta-clone 1989	2,82E-01	7,32E-01	2,82E-01	7,31E-01	1,00E+00	1,00E+00
Meta-clone 4271	2,82E-01	7,32E-01	2,82E-01	7,31E-01	1,00E+00	1,00E+00
Meta-clone 5117	2,82E-01	7,32E-01	2,82E-01	7,31E-01	1,00E+00	1,00E+00
Meta-clone 5841	2,82E-01	7,32E-01	2,82E-01	7,31E-01	1,00E+00	1,00E+00
Meta-clone 1036	2,82E-01	7,32E-01	2,82E-01	7,31E-01	1,00E+00	1,00E+00
Meta-clone 6437	2,82E-01	7,32E-01	2,82E-01	7,31E-01	1,00E+00	1,00E+00
Meta-clone 965	2,83E-01	7,32E-01	2,83E-01	7,31E-01	1,00E+00	1,00E+00
Meta-clone 506	2,83E-01	7,32E-01	2,83E-01	7,31E-01	1,00E+00	1,00E+00
Meta-clone 1631	2,83E-01	7,32E-01	2,83E-01	7,31E-01	1,00E+00	1,00E+00
Meta-clone 7185	2,83E-01	7,32E-01	2,83E-01	7,31E-01	1,00E+00	1,00E+00
Meta-clone 1545	2,83E-01	7,32E-01	2,83E-01	7,31E-01	1,00E+00	1,00E+00
Meta-clone 14902	2,84E-01	7,32E-01	2,84E-01	7,31E-01	1,00E+00	1,00E+00
Meta-clone 5966	2,84E-01	7,32E-01	2,84E-01	7,31E-01	1,00E+00	1,00E+00
Meta-clone 1309	2,84E-01	7,32E-01	2,84E-01	7,31E-01	1,00E+00	1,00E+00
Meta-clone 11581	2,84E-01	7,32E-01	2,84E-01	7,31E-01	1,00E+00	1,00E+00
Meta-clone 7314	2,84E-01	7,32E-01	2,84E-01	7,31E-01	1,00E+00	1,00E+00
Meta-clone 13509	2,84E-01	7,32E-01	2,84E-01	7,31E-01	1,00E+00	1,00E+00
Meta-clone 9697	2,84E-01	7,32E-01	2,84E-01	7,31E-01	1,00E+00	1,00E+00
Meta-clone 461	2,84E-01	7,32E-01	2,84E-01	7,31E-01	1,00E+00	1,00E+00
Meta-clone 12225	2,84E-01	7,32E-01	2,84E-01	7,31E-01	1,00E+00	1,00E+00
Meta-clone 5383	2,84E-01	7,32E-01	2,84E-01	7,31E-01	1,00E+00	1,00E+00
Meta-clone 1603	2,84E-01	7,32E-01	2,84E-01	7,31E-01	1,00E+00	1,00E+00
Meta-clone 2577	2,84E-01	7,32E-01	2,84E-01	7,31E-01	1,00E+00	1,00E+00
Meta-clone 11458	2,84E-01	7,32E-01	2,84E-01	7,31E-01	1,00E+00	1,00E+00
Meta-clone 6790	2,84E-01	7,32E-01	2,84E-01	7,31E-01	1,00E+00	1,00E+00
Meta-clone 10094	2,85E-01	7,32E-01	2,85E-01	7,31E-01	1,00E+00	1,00E+00
Meta-clone 6681	2,85E-01	7,32E-01	2,85E-01	7,31E-01	1,00E+00	1,00E+00
Meta-clone 9860	2,85E-01	7,32E-01	2,85E-01	7,31E-01	1,00E+00	1,00E+00
Meta-clone 2896	2,85E-01	7,32E-01	2,85E-01	7,31E-01	1,00E+00	1,00E+00
Meta-clone 4327	2,85E-01	7,32E-01	2,85E-01	7,31E-01	1,00E+00	1,00E+00
Meta-clone 5842	2,85E-01	7,32E-01	2,85E-01	7,31E-01	1,00E+00	1,00E+00
Meta-clone 204	2,85E-01	7,32E-01	2,85E-01	7,31E-01	1,00E+00	1,00E+00
Meta-clone 714	2,85E-01	7,32E-01	2,85E-01	7,31E-01	1,00E+00	1,00E+00
Meta-clone 460	2,85E-01	7,32E-01	2,85E-01	7,31E-01	1,00E+00	1,00E+00
Meta-clone 1725	2,85E-01	7,32E-01	2,85E-01	7,31E-01	1,00E+00	1,00E+00
Meta-clone 1913	2,85E-01	7,32E-01	2,85E-01	7,31E-01	1,00E+00	1,00E+00
Meta-clone 4838	2,86E-01	7,32E-01	2,86E-01	7,31E-01	1,00E+00	1,00E+00
Meta-clone 12319	2,86E-01	7,32E-01	2,86E-01	7,31E-01	1,00E+00	1,00E+00
Meta-clone 15288	2,86E-01	7,32E-01	2,86E-01	7,31E-01	1,00E+00	1,00E+00
Meta-clone 2922	2,86E-01	7,32E-01	2,86E-01	7,31E-01	1,00E+00	1,00E+00
Meta-clone 1166	2,86E-01	7,32E-01	2,86E-01	7,31E-01	1,00E+00	1,00E+00
Meta-clone 4657	2,86E-01	7,32E-01	2,86E-01	7,31E-01	1,00E+00	1,00E+00
Meta-clone 7772	2,86E-01	7,32E-01	2,86E-01	7,31E-01	1,00E+00	1,00E+00
Meta-clone 2092	2,86E-01	7,32E-01	2,86E-01	7,31E-01	1,00E+00	1,00E+00
Meta-clone 1512	2,86E-01	7,32E-01	2,86E-01	7,31E-01	1,00E+00	1,00E+00
Meta-clone 535	2,86E-01	7,32E-01	2,86E-01	7,31E-01	1,00E+00	1,00E+00
Meta-clone 1806	2,86E-01	7,32E-01	2,86E-01	7,31E-01	1,00E+00	1,00E+00
Meta-clone 6947	2,86E-01	7,32E-01	2,86E-01	7,31E-01	1,00E+00	1,00E+00
Meta-clone 8953	2,86E-01	7,32E-01	2,86E-01	7,31E-01	1,00E+00	1,00E+00
Meta-clone 887	2,86E-01	7,32E-01	2,86E-01	7,31E-01	1,00E+00	1,00E+00
Meta-clone 33	2,86E-01	7,32E-01	2,09E-01	7,31E-01	3,37E-01	1,00E+00
Meta-clone 1731	2,87E-01	7,32E-01	2,87E-01	7,31E-01	1,00E+00	1,00E+00
Meta-clone 1456	2,87E-01	7,32E-01	2,87E-01	7,31E-01	1,00E+00	1,00E+00
Meta-clone 11649	2,87E-01	7,32E-01	2,87E-01	7,31E-01	1,00E+00	1,00E+00
Meta-clone 12815	2,87E-01	7,32E-01	2,87E-01	7,31E-01	1,00E+00	1,00E+00
Meta-clone 1674	2,87E-01	7,32E-01	2,87E-01	7,31E-01	1,00E+00	1,00E+00
Meta-clone 11183	2,87E-01	7,32E-01	2,87E-01	7,31E-01	1,00E+00	1,00E+00
Meta-clone 13447	2,87E-01	7,32E-01	2,87E-01	7,31E-01	1,00E+00	1,00E+00
Meta-clone 2394	2,87E-01	7,32E-01	2,87E-01	7,31E-01	1,00E+00	1,00E+00
Meta-clone 2203	2,87E-01	7,32E-01	2,87E-01	7,31E-01	1,00E+00	1,00E+00
Meta-clone 12909	2,87E-01	7,32E-01	2,87E-01	7,31E-01	1,00E+00	1,00E+00
Meta-clone 6992	2,87E-01	7,32E-01	2,87E-01	7,31E-01	1,00E+00	1,00E+00
Meta-clone 7969	2,87E-01	7,32E-01	2,87E-01	7,31E-01	1,00E+00	1,00E+00
Meta-clone 8352	2,87E-01	7,32E-01	2,87E-01	7,31E-01	1,00E+00	1,00E+00
Meta-clone 15281	2,87E-01	7,32E-01	2,87E-01	7,31E-01	1,00E+00	1,00E+00
Meta-clone 1022	2,87E-01	7,32E-01	2,87E-01	7,31E-01	1,00E+00	1,00E+00
Meta-clone 13604	2,87E-01	7,32E-01	2,87E-01	7,31E-01	1,00E+00	1,00E+00
Meta-clone 14091	2,87E-01	7,32E-01	2,87E-01	7,31E-01	1,00E+00	1,00E+00
Meta-clone 1866	2,87E-01	7,32E-01	2,87E-01	7,31E-01	1,00E+00	1,00E+00
Meta-clone 3066	2,87E-01	7,32E-01	2,87E-01	7,31E-01	1,00E+00	1,00E+00
Meta-clone 3609	2,87E-01	7,32E-01	2,87E-01	7,31E-01	1,00E+00	1,00E+00
Meta-clone 6952	2,87E-01	7,32E-01	2,87E-01	7,31E-01	1,00E+00	1,00E+00
Meta-clone 8125	2,87E-01	7,32E-01	2,87E-01	7,31E-01	1,00E+00	1,00E+00
Meta-clone 8711	2,87E-01	7,32E-01	2,87E-01	7,31E-01	1,00E+00	1,00E+00
Meta-clone 1616	2,87E-01	7,32E-01	2,87E-01	7,31E-01	1,00E+00	1,00E+00
Meta-clone 2589	2,87E-01	7,32E-01	2,87E-01	7,31E-01	1,00E+00	1,00E+00
Meta-clone 1276	2,88E-01	7,32E-01	2,88E-01	7,31E-01	1,00E+00	1,00E+00
Meta-clone 10408	2,88E-01	7,32E-01	2,88E-01	7,31E-01	1,00E+00	1,00E+00
Meta-clone 14998	2,88E-01	7,32E-01	2,88E-01	7,31E-01	1,00E+00	1,00E+00
Meta-clone 1064	2,88E-01	7,32E-01	2,88E-01	7,31E-01	1,00E+00	1,00E+00
Meta-clone 14805	2,88E-01	7,32E-01	2,88E-01	7,31E-01	1,00E+00	1,00E+00
Meta-clone 2247	2,89E-01	7,32E-01	2,89E-01	7,31E-01	1,00E+00	1,00E+00
Meta-clone 735	2,89E-01	7,32E-01	2,89E-01	7,31E-01	1,00E+00	1,00E+00
Meta-clone 2270	2,89E-01	7,32E-01	2,89E-01	7,31E-01	1,00E+00	1,00E+00
Meta-clone 2494	2,89E-01	7,32E-01	2,89E-01	7,31E-01	1,00E+00	1,00E+00
Meta-clone 1770	2,89E-01	7,32E-01	2,89E-01	7,31E-01	1,00E+00	1,00E+00
Meta-clone 2670	2,89E-01	7,32E-01	2,89E-01	7,31E-01	1,00E+00	1,00E+00
Meta-clone 15138	2,89E-01	7,32E-01	2,89E-01	7,31E-01	1,00E+00	1,00E+00
Meta-clone 654	2,89E-01	7,32E-01	2,89E-01	7,31E-01	1,00E+00	1,00E+00
Meta-clone 2008	2,89E-01	7,32E-01	2,89E-01	7,31E-01	1,00E+00	1,00E+00
Meta-clone 1136	2,89E-01	7,32E-01	2,89E-01	7,31E-01	1,00E+00	1,00E+00
Meta-clone 4538	2,89E-01	7,32E-01	2,89E-01	7,31E-01	1,00E+00	1,00E+00
Meta-clone 12031	2,89E-01	7,32E-01	2,89E-01	7,31E-01	1,00E+00	1,00E+00
Meta-clone 13357	2,89E-01	7,32E-01	2,89E-01	7,31E-01	1,00E+00	1,00E+00
Meta-clone 14776	2,89E-01	7,32E-01	2,89E-01	7,31E-01	1,00E+00	1,00E+00
Meta-clone 7133	2,89E-01	7,32E-01	2,89E-01	7,31E-01	1,00E+00	1,00E+00
Meta-clone 9971	2,89E-01	7,32E-01	2,89E-01	7,31E-01	1,00E+00	1,00E+00
Meta-clone 12489	2,89E-01	7,32E-01	2,89E-01	7,31E-01	1,00E+00	1,00E+00
Meta-clone 13297	2,89E-01	7,32E-01	2,89E-01	7,31E-01	1,00E+00	1,00E+00
Meta-clone 14553	2,89E-01	7,32E-01	2,89E-01	7,31E-01	1,00E+00	1,00E+00
Meta-clone 15213	2,89E-01	7,32E-01	2,89E-01	7,31E-01	1,00E+00	1,00E+00
Meta-clone 11187	2,89E-01	7,32E-01	2,89E-01	7,31E-01	1,00E+00	1,00E+00
Meta-clone 3284	2,89E-01	7,32E-01	2,89E-01	7,31E-01	1,00E+00	1,00E+00
Meta-clone 549	2,90E-01	7,32E-01	2,90E-01	7,31E-01	1,00E+00	1,00E+00
Meta-clone 1347	2,90E-01	7,32E-01	2,90E-01	7,31E-01	1,00E+00	1,00E+00
[truncated: 12,646 more rows]

## Sheet: RespTNFi-TRD
Meta-Clone	Pval.hurdle	FDR.hurdle	Pval.disc	FDR.disc	Pval.cont	FDR.cont
Meta-clone 72	5,05E-03	6,65E-01	5,05E-03	6,65E-01	1,00E+00	1,00E+00
Meta-clone 32	5,92E-03	6,65E-01	5,92E-03	6,65E-01	1,00E+00	1,00E+00
Meta-clone 33	1,88E-02	8,07E-01	1,88E-02	7,76E-01	1,00E+00	1,00E+00
Meta-clone 257	2,24E-02	8,07E-01	2,24E-02	7,76E-01	1,00E+00	1,00E+00
Meta-clone 221	2,67E-02	8,07E-01	2,67E-02	7,76E-01	1,00E+00	1,00E+00
Meta-clone 50	2,74E-02	8,07E-01	2,74E-02	7,76E-01	1,00E+00	1,00E+00
Meta-clone 23	3,60E-02	8,07E-01	3,60E-02	7,76E-01	1,00E+00	1,00E+00
Meta-clone 19	4,79E-02	8,07E-01	4,79E-02	7,76E-01	1,00E+00	1,00E+00
Meta-clone 52	6,13E-02	8,07E-01	6,13E-02	7,76E-01	1,00E+00	1,00E+00
Meta-clone 77	6,63E-02	8,07E-01	6,63E-02	7,76E-01	1,00E+00	1,00E+00
Meta-clone 121	9,26E-02	8,07E-01	9,26E-02	7,76E-01	1,00E+00	1,00E+00
Meta-clone 285	9,80E-02	8,07E-01	9,80E-02	7,76E-01	1,00E+00	1,00E+00
Meta-clone 45	1,17E-01	8,07E-01	1,17E-01	7,76E-01	1,00E+00	1,00E+00
Meta-clone 89	1,37E-01	8,07E-01	1,37E-01	7,76E-01	1,00E+00	1,00E+00
Meta-clone 86	1,48E-01	8,07E-01	1,48E-01	7,76E-01	1,00E+00	1,00E+00
Meta-clone 264	1,87E-01	8,07E-01	1,87E-01	7,76E-01	1,00E+00	1,00E+00
Meta-clone 150	1,99E-01	8,07E-01	1,99E-01	7,76E-01	1,00E+00	1,00E+00
Meta-clone 153	1,99E-01	8,07E-01	1,99E-01	7,76E-01	1,00E+00	1,00E+00
Meta-clone 20	2,02E-01	8,07E-01	7,37E-02	7,76E-01	1,00E+00	1,00E+00
Meta-clone 90	2,25E-01	8,07E-01	2,25E-01	7,76E-01	1,00E+00	1,00E+00
Meta-clone 64	2,31E-01	8,07E-01	2,31E-01	7,76E-01	1,00E+00	1,00E+00
Meta-clone 51	2,31E-01	8,07E-01	2,31E-01	7,76E-01	1,00E+00	1,00E+00
Meta-clone 128	2,35E-01	8,07E-01	2,35E-01	7,76E-01	1,00E+00	1,00E+00
Meta-clone 88	2,35E-01	8,07E-01	2,35E-01	7,76E-01	1,00E+00	1,00E+00
Meta-clone 2	2,45E-01	8,07E-01	9,35E-02	7,76E-01	9,97E-01	1,00E+00
Meta-clone 161	2,51E-01	8,07E-01	2,51E-01	7,76E-01	1,00E+00	1,00E+00
Meta-clone 17	2,54E-01	8,07E-01	9,78E-02	7,76E-01	1,00E+00	1,00E+00
Meta-clone 25	2,58E-01	8,07E-01	2,58E-01	7,76E-01	1,00E+00	1,00E+00
Meta-clone 256	2,60E-01	8,07E-01	2,60E-01	7,76E-01	1,00E+00	1,00E+00
Meta-clone 133	2,65E-01	8,07E-01	2,65E-01	7,76E-01	1,00E+00	1,00E+00
Meta-clone 31	2,67E-01	8,07E-01	2,67E-01	7,76E-01	1,00E+00	1,00E+00
Meta-clone 204	2,77E-01	8,07E-01	2,77E-01	7,76E-01	1,00E+00	1,00E+00
Meta-clone 62	2,80E-01	8,07E-01	2,80E-01	7,76E-01	1,00E+00	1,00E+00
Meta-clone 67	2,88E-01	8,07E-01	2,88E-01	7,76E-01	1,00E+00	1,00E+00
Meta-clone 82	2,93E-01	8,07E-01	2,93E-01	7,76E-01	1,00E+00	1,00E+00
Meta-clone 54	2,97E-01	8,07E-01	2,97E-01	7,76E-01	1,00E+00	1,00E+00
Meta-clone 55	3,10E-01	8,07E-01	3,10E-01	7,76E-01	1,00E+00	1,00E+00
Meta-clone 119	3,14E-01	8,07E-01	3,14E-01	7,76E-01	1,00E+00	1,00E+00
Meta-clone 228	3,15E-01	8,07E-01	3,15E-01	7,76E-01	1,00E+00	1,00E+00
Meta-clone 127	3,21E-01	8,07E-01	3,21E-01	7,76E-01	1,00E+00	1,00E+00
Meta-clone 237	3,31E-01	8,07E-01	3,31E-01	7,76E-01	1,00E+00	1,00E+00
Meta-clone 69	3,31E-01	8,07E-01	3,31E-01	7,76E-01	1,00E+00	1,00E+00
Meta-clone 38	3,32E-01	8,07E-01	3,32E-01	7,76E-01	1,00E+00	1,00E+00
Meta-clone 270	3,39E-01	8,07E-01	3,39E-01	7,76E-01	1,00E+00	1,00E+00
Meta-clone 196	3,43E-01	8,07E-01	3,43E-01	7,76E-01	1,00E+00	1,00E+00
Meta-clone 217	3,47E-01	8,07E-01	3,47E-01	7,76E-01	1,00E+00	1,00E+00
Meta-clone 166	3,48E-01	8,07E-01	3,48E-01	7,76E-01	1,00E+00	1,00E+00
Meta-clone 68	3,54E-01	8,07E-01	3,54E-01	7,76E-01	1,00E+00	1,00E+00
Meta-clone 112	3,56E-01	8,07E-01	3,56E-01	7,76E-01	1,00E+00	1,00E+00
Meta-clone 58	3,60E-01	8,07E-01	3,60E-01	7,76E-01	1,00E+00	1,00E+00
Meta-clone 235	3,63E-01	8,07E-01	3,63E-01	7,76E-01	1,00E+00	1,00E+00
Meta-clone 95	3,63E-01	8,07E-01	3,63E-01	7,76E-01	1,00E+00	1,00E+00
Meta-clone 227	3,74E-01	8,07E-01	3,74E-01	7,76E-01	1,00E+00	1,00E+00
Meta-clone 151	3,75E-01	8,07E-01	3,75E-01	7,76E-01	1,00E+00	1,00E+00
Meta-clone 35	3,77E-01	8,07E-01	3,77E-01	7,76E-01	1,00E+00	1,00E+00
Meta-clone 99	3,81E-01	8,07E-01	3,81E-01	7,76E-01	1,00E+00	1,00E+00
Meta-clone 263	3,82E-01	8,07E-01	3,82E-01	7,76E-01	1,00E+00	1,00E+00
Meta-clone 175	3,84E-01	8,07E-01	3,84E-01	7,76E-01	1,00E+00	1,00E+00
Meta-clone 159	3,90E-01	8,07E-01	3,90E-01	7,76E-01	1,00E+00	1,00E+00
Meta-clone 126	3,91E-01	8,07E-01	3,91E-01	7,76E-01	1,00E+00	1,00E+00
Meta-clone 226	3,92E-01	8,07E-01	3,92E-01	7,76E-01	1,00E+00	1,00E+00
Meta-clone 277	3,93E-01	8,07E-01	3,93E-01	7,76E-01	1,00E+00	1,00E+00
Meta-clone 290	3,93E-01	8,07E-01	3,93E-01	7,76E-01	1,00E+00	1,00E+00
Meta-clone 170	3,95E-01	8,07E-01	3,95E-01	7,76E-01	1,00E+00	1,00E+00
Meta-clone 176	3,97E-01	8,07E-01	3,97E-01	7,76E-01	1,00E+00	1,00E+00
Meta-clone 258	3,97E-01	8,07E-01	3,97E-01	7,76E-01	1,00E+00	1,00E+00
Meta-clone 111	3,98E-01	8,07E-01	3,98E-01	7,76E-01	1,00E+00	1,00E+00
Meta-clone 124	3,98E-01	8,07E-01	3,98E-01	7,76E-01	1,00E+00	1,00E+00
Meta-clone 156	3,99E-01	8,07E-01	3,99E-01	7,76E-01	1,00E+00	1,00E+00
Meta-clone 84	4,01E-01	8,07E-01	4,01E-01	7,76E-01	1,00E+00	1,00E+00
Meta-clone 26	4,03E-01	8,07E-01	4,03E-01	7,76E-01	1,00E+00	1,00E+00
Meta-clone 219	4,10E-01	8,07E-01	4,10E-01	7,76E-01	1,00E+00	1,00E+00
Meta-clone 220	4,10E-01	8,07E-01	4,10E-01	7,76E-01	1,00E+00	1,00E+00
Meta-clone 276	4,11E-01	8,07E-01	4,11E-01	7,76E-01	1,00E+00	1,00E+00
Meta-clone 191	4,12E-01	8,07E-01	4,12E-01	7,76E-01	1,00E+00	1,00E+00
Meta-clone 206	4,13E-01	8,07E-01	4,13E-01	7,76E-01	1,00E+00	1,00E+00
Meta-clone 189	4,13E-01	8,07E-01	4,13E-01	7,76E-01	1,00E+00	1,00E+00
Meta-clone 233	4,14E-01	8,07E-01	4,14E-01	7,76E-01	1,00E+00	1,00E+00
Meta-clone 85	4,16E-01	8,07E-01	4,16E-01	7,76E-01	1,00E+00	1,00E+00
Meta-clone 106	4,16E-01	8,07E-01	4,16E-01	7,76E-01	1,00E+00	1,00E+00
Meta-clone 56	4,20E-01	8,07E-01	4,20E-01	7,76E-01	1,00E+00	1,00E+00
Meta-clone 53	4,24E-01	8,07E-01	4,24E-01	7,76E-01	1,00E+00	1,00E+00
Meta-clone 215	4,26E-01	8,07E-01	4,26E-01	7,76E-01	1,00E+00	1,00E+00
Meta-clone 57	4,28E-01	8,07E-01	4,28E-01	7,76E-01	1,00E+00	1,00E+00
Meta-clone 109	4,31E-01	8,07E-01	4,31E-01	7,76E-01	1,00E+00	1,00E+00
Meta-clone 198	4,33E-01	8,07E-01	4,33E-01	7,76E-01	1,00E+00	1,00E+00
Meta-clone 138	4,35E-01	8,07E-01	4,35E-01	7,76E-01	1,00E+00	1,00E+00
Meta-clone 78	4,35E-01	8,07E-01	4,35E-01	7,76E-01	1,00E+00	1,00E+00
Meta-clone 81	4,36E-01	8,07E-01	4,36E-01	7,76E-01	1,00E+00	1,00E+00
Meta-clone 173	4,39E-01	8,07E-01	4,39E-01	7,76E-01	1,00E+00	1,00E+00
Meta-clone 118	4,40E-01	8,07E-01	4,40E-01	7,76E-01	1,00E+00	1,00E+00
Meta-clone 117	4,45E-01	8,07E-01	4,45E-01	7,76E-01	1,00E+00	1,00E+00
Meta-clone 48	4,45E-01	8,07E-01	4,45E-01	7,76E-01	1,00E+00	1,00E+00
Meta-clone 114	4,45E-01	8,07E-01	4,45E-01	7,76E-01	1,00E+00	1,00E+00
Meta-clone 93	4,45E-01	8,07E-01	4,45E-01	7,76E-01	1,00E+00	1,00E+00
Meta-clone 120	4,50E-01	8,07E-01	4,50E-01	7,76E-01	1,00E+00	1,00E+00
Meta-clone 98	4,53E-01	8,07E-01	4,53E-01	7,76E-01	1,00E+00	1,00E+00
Meta-clone 247	4,54E-01	8,07E-01	4,54E-01	7,76E-01	1,00E+00	1,00E+00
Meta-clone 63	4,57E-01	8,07E-01	4,57E-01	7,76E-01	1,00E+00	1,00E+00
Meta-clone 74	4,67E-01	8,07E-01	4,67E-01	7,76E-01	1,00E+00	1,00E+00
Meta-clone 115	4,68E-01	8,07E-01	4,68E-01	7,76E-01	1,00E+00	1,00E+00
Meta-clone 160	4,70E-01	8,07E-01	4,70E-01	7,76E-01	1,00E+00	1,00E+00
Meta-clone 73	4,73E-01	8,07E-01	4,73E-01	7,76E-01	1,00E+00	1,00E+00
Meta-clone 134	4,75E-01	8,07E-01	4,75E-01	7,76E-01	1,00E+00	1,00E+00
Meta-clone 259	4,76E-01	8,07E-01	4,76E-01	7,76E-01	1,00E+00	1,00E+00
Meta-clone 103	4,78E-01	8,07E-01	4,78E-01	7,76E-01	1,00E+00	1,00E+00
Meta-clone 231	4,80E-01	8,07E-01	4,80E-01	7,76E-01	1,00E+00	1,00E+00
Meta-clone 148	4,86E-01	8,07E-01	4,86E-01	7,76E-01	1,00E+00	1,00E+00
Meta-clone 272	4,87E-01	8,07E-01	4,87E-01	7,76E-01	1,00E+00	1,00E+00
Meta-clone 154	4,88E-01	8,07E-01	4,88E-01	7,76E-01	1,00E+00	1,00E+00
Meta-clone 137	4,88E-01	8,07E-01	4,88E-01	7,76E-01	1,00E+00	1,00E+00
Meta-clone 59	4,89E-01	8,07E-01	4,89E-01	7,76E-01	1,00E+00	1,00E+00
Meta-clone 136	4,89E-01	8,07E-01	4,89E-01	7,76E-01	1,00E+00	1,00E+00
Meta-clone 49	4,90E-01	8,07E-01	4,90E-01	7,76E-01	1,00E+00	1,00E+00
Meta-clone 113	4,93E-01	8,07E-01	4,93E-01	7,76E-01	1,00E+00	1,00E+00
Meta-clone 162	4,93E-01	8,07E-01	4,93E-01	7,76E-01	1,00E+00	1,00E+00
Meta-clone 269	4,93E-01	8,07E-01	4,93E-01	7,76E-01	1,00E+00	1,00E+00
Meta-clone 192	4,95E-01	8,07E-01	4,95E-01	7,76E-01	1,00E+00	1,00E+00
Meta-clone 282	5,00E-01	8,07E-01	5,00E-01	7,76E-01	1,00E+00	1,00E+00
Meta-clone 139	5,01E-01	8,07E-01	5,01E-01	7,76E-01	1,00E+00	1,00E+00
Meta-clone 87	5,06E-01	8,07E-01	5,06E-01	7,76E-01	1,00E+00	1,00E+00
Meta-clone 280	5,08E-01	8,07E-01	5,08E-01	7,76E-01	1,00E+00	1,00E+00
Meta-clone 271	5,10E-01	8,07E-01	5,10E-01	7,76E-01	1,00E+00	1,00E+00
Meta-clone 76	5,10E-01	8,07E-01	5,10E-01	7,76E-01	1,00E+00	1,00E+00
Meta-clone 279	5,12E-01	8,07E-01	5,12E-01	7,76E-01	1,00E+00	1,00E+00
Meta-clone 79	5,12E-01	8,07E-01	5,12E-01	7,76E-01	1,00E+00	1,00E+00
Meta-clone 183	5,13E-01	8,07E-01	5,13E-01	7,76E-01	1,00E+00	1,00E+00
Meta-clone 249	5,14E-01	8,07E-01	5,14E-01	7,76E-01	1,00E+00	1,00E+00
Meta-clone 80	5,23E-01	8,07E-01	5,23E-01	7,76E-01	1,00E+00	1,00E+00
Meta-clone 224	5,25E-01	8,07E-01	5,25E-01	7,76E-01	1,00E+00	1,00E+00
Meta-clone 197	5,25E-01	8,07E-01	5,25E-01	7,76E-01	1,00E+00	1,00E+00
Meta-clone 83	5,26E-01	8,07E-01	5,26E-01	7,76E-01	1,00E+00	1,00E+00
Meta-clone 218	5,28E-01	8,07E-01	5,28E-01	7,76E-01	1,00E+00	1,00E+00
Meta-clone 254	5,28E-01	8,07E-01	5,28E-01	7,76E-01	1,00E+00	1,00E+00
Meta-clone 144	5,35E-01	8,07E-01	5,35E-01	7,76E-01	1,00E+00	1,00E+00
Meta-clone 47	5,38E-01	8,07E-01	5,38E-01	7,76E-01	1,00E+00	1,00E+00
Meta-clone 16	5,40E-01	8,07E-01	2,67E-01	7,76E-01	9,96E-01	1,00E+00
Meta-clone 129	5,41E-01	8,07E-01	5,41E-01	7,76E-01	1,00E+00	1,00E+00
Meta-clone 193	5,45E-01	8,07E-01	5,45E-01	7,76E-01	1,00E+00	1,00E+00
Meta-clone 97	5,45E-01	8,07E-01	5,45E-01	7,76E-01	1,00E+00	1,00E+00
Meta-clone 244	5,45E-01	8,07E-01	5,45E-01	7,76E-01	1,00E+00	1,00E+00
Meta-clone 286	5,45E-01	8,07E-01	5,45E-01	7,76E-01	1,00E+00	1,00E+00
Meta-clone 284	5,50E-01	8,07E-01	5,50E-01	7,76E-01	1,00E+00	1,00E+00
Meta-clone 116	5,51E-01	8,07E-01	5,51E-01	7,76E-01	1,00E+00	1,00E+00
Meta-clone 6	5,52E-01	8,07E-01	2,76E-01	7,76E-01	9,96E-01	1,00E+00
Meta-clone 251	5,57E-01	8,09E-01	5,57E-01	7,79E-01	1,00E+00	1,00E+00
Meta-clone 199	5,73E-01	8,13E-01	5,73E-01	7,84E-01	1,00E+00	1,00E+00
Meta-clone 15	5,77E-01	8,13E-01	2,94E-01	7,76E-01	9,98E-01	1,00E+00
Meta-clone 246	5,81E-01	8,13E-01	5,81E-01	7,84E-01	1,00E+00	1,00E+00
Meta-clone 30	5,83E-01	8,13E-01	5,83E-01	7,84E-01	1,00E+00	1,00E+00
Meta-clone 27	5,83E-01	8,13E-01	2,99E-01	7,76E-01	9,99E-01	1,00E+00
Meta-clone 184	5,85E-01	8,13E-01	5,85E-01	7,84E-01	1,00E+00	1,00E+00
Meta-clone 132	5,99E-01	8,13E-01	5,99E-01	7,84E-01	1,00E+00	1,00E+00
Meta-clone 238	5,99E-01	8,13E-01	5,99E-01	7,84E-01	1,00E+00	1,00E+00
Meta-clone 262	5,99E-01	8,13E-01	5,99E-01	7,84E-01	1,00E+00	1,00E+00
Meta-clone 43	6,00E-01	8,13E-01	6,00E-01	7,84E-01	1,00E+00	1,00E+00
Meta-clone 40	6,00E-01	8,13E-01	6,00E-01	7,84E-01	1,00E+00	1,00E+00
Meta-clone 283	6,15E-01	8,23E-01	6,15E-01	7,90E-01	1,00E+00	1,00E+00
Meta-clone 164	6,18E-01	8,23E-01	6,18E-01	7,90E-01	1,00E+00	1,00E+00
Meta-clone 146	6,23E-01	8,24E-01	6,23E-01	7,92E-01	1,00E+00	1,00E+00
Meta-clone 281	6,28E-01	8,26E-01	6,28E-01	7,94E-01	1,00E+00	1,00E+00
Meta-clone 275	6,35E-01	8,31E-01	6,35E-01	7,99E-01	1,00E+00	1,00E+00
Meta-clone 34	6,43E-01	8,32E-01	6,43E-01	8,00E-01	1,00E+00	1,00E+00
Meta-clone 1	6,44E-01	8,32E-01	3,48E-01	7,76E-01	9,97E-01	1,00E+00
Meta-clone 252	6,71E-01	8,48E-01	6,71E-01	8,07E-01	1,00E+00	1,00E+00
Meta-clone 71	6,72E-01	8,48E-01	6,72E-01	8,07E-01	1,00E+00	1,00E+00
Meta-clone 274	6,74E-01	8,48E-01	6,74E-01	8,07E-01	1,00E+00	1,00E+00
Meta-clone 130	6,74E-01	8,48E-01	6,74E-01	8,07E-01	1,00E+00	1,00E+00
Meta-clone 287	6,74E-01	8,48E-01	6,74E-01	8,07E-01	1,00E+00	1,00E+00
Meta-clone 140	6,80E-01	8,49E-01	6,80E-01	8,09E-01	1,00E+00	1,00E+00
Meta-clone 273	6,88E-01	8,55E-01	6,88E-01	8,15E-01	1,00E+00	1,00E+00
Meta-clone 278	7,13E-01	8,81E-01	7,13E-01	8,27E-01	1,00E+00	1,00E+00
Meta-clone 65	7,18E-01	8,83E-01	7,18E-01	8,27E-01	1,00E+00	1,00E+00
Meta-clone 105	7,22E-01	8,83E-01	7,22E-01	8,27E-01	1,00E+00	1,00E+00
Meta-clone 101	7,31E-01	8,83E-01	7,31E-01	8,28E-01	1,00E+00	1,00E+00
Meta-clone 70	7,48E-01	8,83E-01	7,48E-01	8,28E-01	1,00E+00	1,00E+00
Meta-clone 91	7,49E-01	8,83E-01	7,49E-01	8,28E-01	1,00E+00	1,00E+00
Meta-clone 261	7,54E-01	8,83E-01	7,54E-01	8,28E-01	1,00E+00	1,00E+00
Meta-clone 42	7,55E-01	8,83E-01	7,55E-01	8,28E-01	1,00E+00	1,00E+00
Meta-clone 104	7,58E-01	8,83E-01	7,58E-01	8,28E-01	1,00E+00	1,00E+00
Meta-clone 135	7,58E-01	8,83E-01	7,58E-01	8,28E-01	1,00E+00	1,00E+00
Meta-clone 232	7,58E-01	8,83E-01	7,58E-01	8,28E-01	1,00E+00	1,00E+00
Meta-clone 185	7,74E-01	8,93E-01	7,74E-01	8,37E-01	1,00E+00	1,00E+00
Meta-clone 239	7,74E-01	8,93E-01	7,74E-01	8,37E-01	1,00E+00	1,00E+00
Meta-clone 8	7,95E-01	9,08E-01	4,98E-01	7,76E-01	9,89E-01	1,00E+00
Meta-clone 44	7,99E-01	9,08E-01	7,99E-01	8,49E-01	1,00E+00	1,00E+00
Meta-clone 46	8,01E-01	9,08E-01	8,01E-01	8,49E-01	1,00E+00	1,00E+00
Meta-clone 125	8,03E-01	9,08E-01	8,03E-01	8,49E-01	1,00E+00	1,00E+00
Meta-clone 141	8,19E-01	9,22E-01	8,19E-01	8,61E-01	1,00E+00	1,00E+00
Meta-clone 36	8,25E-01	9,23E-01	5,35E-01	7,76E-01	9,99E-01	1,00E+00
Meta-clone 28	8,37E-01	9,29E-01	8,37E-01	8,72E-01	1,00E+00	1,00E+00
Meta-clone 11	8,38E-01	9,29E-01	5,52E-01	7,76E-01	9,96E-01	1,00E+00
Meta-clone 12	8,50E-01	9,37E-01	5,68E-01	7,84E-01	9,99E-01	1,00E+00
Meta-clone 7	8,68E-01	9,53E-01	5,94E-01	7,84E-01	9,99E-01	1,00E+00
Meta-clone 24	8,75E-01	9,56E-01	6,06E-01	7,84E-01	9,99E-01	1,00E+00
Meta-clone 108	8,91E-01	9,60E-01	8,91E-01	9,17E-01	1,00E+00	1,00E+00
Meta-clone 236	8,91E-01	9,60E-01	8,91E-01	9,17E-01	1,00E+00	1,00E+00
Meta-clone 21	8,96E-01	9,60E-01	6,40E-01	8,00E-01	9,99E-01	1,00E+00
Meta-clone 122	8,98E-01	9,60E-01	8,98E-01	9,17E-01	1,00E+00	1,00E+00
Meta-clone 13	9,04E-01	9,60E-01	6,53E-01	8,05E-01	9,98E-01	1,00E+00
Meta-clone 22	9,05E-01	9,60E-01	6,54E-01	8,05E-01	9,99E-01	1,00E+00
Meta-clone 39	9,20E-01	9,68E-01	9,20E-01	9,32E-01	1,00E+00	1,00E+00
Meta-clone 4	9,25E-01	9,68E-01	6,93E-01	8,16E-01	9,96E-01	1,00E+00
Meta-clone 18	9,29E-01	9,68E-01	7,01E-01	8,22E-01	9,98E-01	1,00E+00
Meta-clone 41	9,30E-01	9,68E-01	9,30E-01	9,38E-01	1,00E+00	1,00E+00
Meta-clone 9	9,37E-01	9,70E-01	7,19E-01	8,27E-01	9,99E-01	1,00E+00
Meta-clone 29	9,40E-01	9,70E-01	7,24E-01	8,27E-01	1,00E+00	1,00E+00
Meta-clone 10	9,64E-01	9,90E-01	7,85E-01	8,45E-01	9,97E-01	1,00E+00
Meta-clone 14	9,68E-01	9,90E-01	7,98E-01	8,49E-01	9,99E-01	1,00E+00
Meta-clone 37	9,77E-01	9,95E-01	8,31E-01	8,69E-01	1,00E+00	1,00E+00
Meta-clone 5	9,92E-01	1,00E+00	8,98E-01	9,17E-01	9,99E-01	1,00E+00
Meta-clone 3	9,92E-01	1,00E+00	9,01E-01	9,17E-01	9,99E-01	1,00E+00
Meta-clone 152	1,00E+00	1,00E+00	1,00E+00	1,00E+00	1,00E+00	1,00E+00
Meta-clone 61	1,00E+00	1,00E+00	1,00E+00	1,00E+00	1,00E+00	1,00E+00

## Sheet: RespTNFi-TRG
Meta-Clone	Pval.hurdle	FDR.hurdle	Pval.disc	FDR.disc	Pval.cont	FDR.cont
Meta-clone 9	1,47E-03	2,23E-01	9,03E-01	9,47E-01	3,07E-04	4,66E-02
Meta-clone 101	1,96E-02	6,59E-01	1,96E-02	6,91E-01	1,00E+00	1,00E+00
Meta-clone 123	2,10E-02	6,59E-01	2,10E-02	6,91E-01	1,00E+00	1,00E+00
Meta-clone 95	2,27E-02	6,59E-01	2,27E-02	6,91E-01	1,00E+00	1,00E+00
Meta-clone 189	2,39E-02	6,59E-01	2,39E-02	6,91E-01	1,00E+00	1,00E+00
Meta-clone 7	3,92E-02	6,59E-01	1,91E-01	6,91E-01	2,90E-02	1,00E+00
Meta-clone 12	6,60E-02	6,59E-01	6,60E-02	6,91E-01	1,00E+00	1,00E+00
Meta-clone 10	6,83E-02	6,59E-01	6,83E-02	6,91E-01	1,00E+00	1,00E+00
Meta-clone 40	8,13E-02	6,59E-01	8,13E-02	6,91E-01	1,00E+00	1,00E+00
Meta-clone 179	1,01E-01	6,59E-01	1,01E-01	6,91E-01	1,00E+00	1,00E+00
Meta-clone 2	1,09E-01	6,59E-01	1,00E+00	1,00E+00	3,51E-02	1,00E+00
Meta-clone 84	1,32E-01	6,59E-01	1,32E-01	6,91E-01	1,00E+00	1,00E+00
Meta-clone 8	1,38E-01	6,59E-01	3,16E-01	6,91E-01	8,56E-02	1,00E+00
Meta-clone 21	1,45E-01	6,59E-01	1,45E-01	6,91E-01	1,00E+00	1,00E+00
Meta-clone 125	1,49E-01	6,59E-01	1,49E-01	6,91E-01	1,00E+00	1,00E+00
Meta-clone 11	1,53E-01	6,59E-01	9,79E-01	1,00E+00	5,28E-02	1,00E+00
Meta-clone 5	1,67E-01	6,59E-01	1,00E+00	1,00E+00	5,84E-02	1,00E+00
Meta-clone 105	1,78E-01	6,59E-01	1,78E-01	6,91E-01	1,00E+00	1,00E+00
Meta-clone 18	1,84E-01	6,59E-01	1,84E-01	6,91E-01	1,00E+00	1,00E+00
Meta-clone 26	1,98E-01	6,59E-01	1,98E-01	6,91E-01	1,00E+00	1,00E+00
Meta-clone 74	2,13E-01	6,59E-01	2,13E-01	6,91E-01	1,00E+00	1,00E+00
Meta-clone 155	2,18E-01	6,59E-01	2,18E-01	6,91E-01	1,00E+00	1,00E+00
Meta-clone 15	2,42E-01	6,59E-01	2,42E-01	6,91E-01	1,00E+00	1,00E+00
Meta-clone 72	2,53E-01	6,59E-01	2,53E-01	6,91E-01	1,00E+00	1,00E+00
Meta-clone 88	2,53E-01	6,59E-01	2,53E-01	6,91E-01	1,00E+00	1,00E+00
Meta-clone 3	2,55E-01	6,59E-01	1,00E+00	1,00E+00	9,84E-02	1,00E+00
Meta-clone 20	2,72E-01	6,59E-01	2,72E-01	6,91E-01	1,00E+00	1,00E+00
Meta-clone 141	2,75E-01	6,59E-01	2,75E-01	6,91E-01	1,00E+00	1,00E+00
Meta-clone 135	2,78E-01	6,59E-01	2,78E-01	6,91E-01	1,00E+00	1,00E+00
Meta-clone 47	2,93E-01	6,59E-01	2,93E-01	6,91E-01	1,00E+00	1,00E+00
Meta-clone 73	2,98E-01	6,59E-01	2,98E-01	6,91E-01	1,00E+00	1,00E+00
Meta-clone 172	2,99E-01	6,59E-01	2,99E-01	6,91E-01	1,00E+00	1,00E+00
Meta-clone 91	3,10E-01	6,59E-01	3,10E-01	6,91E-01	1,00E+00	1,00E+00
Meta-clone 43	3,11E-01	6,59E-01	3,11E-01	6,91E-01	1,00E+00	1,00E+00
Meta-clone 34	3,16E-01	6,59E-01	3,16E-01	6,91E-01	1,00E+00	1,00E+00
Meta-clone 117	3,18E-01	6,59E-01	3,18E-01	6,91E-01	1,00E+00	1,00E+00
Meta-clone 39	3,30E-01	6,59E-01	3,30E-01	6,91E-01	1,00E+00	1,00E+00
Meta-clone 131	3,36E-01	6,59E-01	3,36E-01	6,91E-01	1,00E+00	1,00E+00
Meta-clone 16	3,46E-01	6,59E-01	3,46E-01	6,91E-01	1,00E+00	1,00E+00
Meta-clone 25	3,47E-01	6,59E-01	3,47E-01	6,91E-01	1,00E+00	1,00E+00
Meta-clone 151	3,56E-01	6,59E-01	3,56E-01	6,91E-01	1,00E+00	1,00E+00
Meta-clone 22	3,61E-01	6,59E-01	3,61E-01	6,91E-01	1,00E+00	1,00E+00
Meta-clone 53	3,66E-01	6,59E-01	3,66E-01	6,91E-01	1,00E+00	1,00E+00
Meta-clone 28	3,69E-01	6,59E-01	3,69E-01	6,91E-01	1,00E+00	1,00E+00
Meta-clone 83	3,73E-01	6,59E-01	3,73E-01	6,91E-01	1,00E+00	1,00E+00
Meta-clone 109	3,76E-01	6,59E-01	3,76E-01	6,91E-01	1,00E+00	1,00E+00
Meta-clone 152	3,76E-01	6,59E-01	3,76E-01	6,91E-01	1,00E+00	1,00E+00
Meta-clone 177	3,77E-01	6,59E-01	3,77E-01	6,91E-01	1,00E+00	1,00E+00
Meta-clone 154	3,78E-01	6,59E-01	3,78E-01	6,91E-01	1,00E+00	1,00E+00
Meta-clone 89	3,79E-01	6,59E-01	3,79E-01	6,91E-01	1,00E+00	1,00E+00
Meta-clone 184	3,80E-01	6,59E-01	3,80E-01	6,91E-01	1,00E+00	1,00E+00
Meta-clone 121	3,87E-01	6,59E-01	3,87E-01	6,91E-01	1,00E+00	1,00E+00
Meta-clone 169	3,88E-01	6,59E-01	3,88E-01	6,91E-01	1,00E+00	1,00E+00
Meta-clone 107	3,90E-01	6,59E-01	3,90E-01	6,91E-01	1,00E+00	1,00E+00
Meta-clone 85	3,92E-01	6,59E-01	3,92E-01	6,91E-01	1,00E+00	1,00E+00
Meta-clone 111	3,93E-01	6,59E-01	3,93E-01	6,91E-01	1,00E+00	1,00E+00
Meta-clone 116	3,94E-01	6,59E-01	3,94E-01	6,91E-01	1,00E+00	1,00E+00
Meta-clone 55	3,95E-01	6,59E-01	3,95E-01	6,91E-01	1,00E+00	1,00E+00
Meta-clone 86	3,95E-01	6,59E-01	3,95E-01	6,91E-01	1,00E+00	1,00E+00
Meta-clone 51	3,96E-01	6,59E-01	3,96E-01	6,91E-01	1,00E+00	1,00E+00
Meta-clone 146	4,00E-01	6,59E-01	4,00E-01	6,91E-01	1,00E+00	1,00E+00
Meta-clone 156	4,01E-01	6,59E-01	4,01E-01	6,91E-01	1,00E+00	1,00E+00
Meta-clone 181	4,01E-01	6,59E-01	4,01E-01	6,91E-01	1,00E+00	1,00E+00
Meta-clone 161	4,04E-01	6,59E-01	4,04E-01	6,91E-01	1,00E+00	1,00E+00
Meta-clone 112	4,12E-01	6,59E-01	4,12E-01	6,91E-01	1,00E+00	1,00E+00
Meta-clone 98	4,17E-01	6,59E-01	4,17E-01	6,91E-01	1,00E+00	1,00E+00
Meta-clone 80	4,17E-01	6,59E-01	4,17E-01	6,91E-01	1,00E+00	1,00E+00
Meta-clone 153	4,17E-01	6,59E-01	4,17E-01	6,91E-01	1,00E+00	1,00E+00
Meta-clone 178	4,20E-01	6,59E-01	4,20E-01	6,91E-01	1,00E+00	1,00E+00
Meta-clone 148	4,21E-01	6,59E-01	4,21E-01	6,91E-01	1,00E+00	1,00E+00
Meta-clone 122	4,21E-01	6,59E-01	4,21E-01	6,91E-01	1,00E+00	1,00E+00
Meta-clone 100	4,21E-01	6,59E-01	4,21E-01	6,91E-01	1,00E+00	1,00E+00
Meta-clone 57	4,22E-01	6,59E-01	4,22E-01	6,91E-01	1,00E+00	1,00E+00
Meta-clone 142	4,22E-01	6,59E-01	4,22E-01	6,91E-01	1,00E+00	1,00E+00
Meta-clone 176	4,22E-01	6,59E-01	4,22E-01	6,91E-01	1,00E+00	1,00E+00
Meta-clone 106	4,23E-01	6,59E-01	4,23E-01	6,91E-01	1,00E+00	1,00E+00
Meta-clone 162	4,24E-01	6,59E-01	4,24E-01	6,91E-01	1,00E+00	1,00E+00
Meta-clone 24	4,25E-01	6,59E-01	4,25E-01	6,91E-01	1,00E+00	1,00E+00
Meta-clone 38	4,25E-01	6,59E-01	4,25E-01	6,91E-01	1,00E+00	1,00E+00
Meta-clone 99	4,29E-01	6,59E-01	4,29E-01	6,91E-01	1,00E+00	1,00E+00
Meta-clone 66	4,34E-01	6,59E-01	4,34E-01	6,91E-01	1,00E+00	1,00E+00
Meta-clone 97	4,38E-01	6,59E-01	4,38E-01	6,91E-01	1,00E+00	1,00E+00
Meta-clone 19	4,38E-01	6,59E-01	4,38E-01	6,91E-01	1,00E+00	1,00E+00
Meta-clone 138	4,40E-01	6,59E-01	4,40E-01	6,91E-01	1,00E+00	1,00E+00
Meta-clone 63	4,41E-01	6,59E-01	4,41E-01	6,91E-01	1,00E+00	1,00E+00
Meta-clone 124	4,42E-01	6,59E-01	4,42E-01	6,91E-01	1,00E+00	1,00E+00
Meta-clone 32	4,43E-01	6,59E-01	4,43E-01	6,91E-01	1,00E+00	1,00E+00
Meta-clone 29	4,45E-01	6,59E-01	4,45E-01	6,91E-01	1,00E+00	1,00E+00
Meta-clone 119	4,47E-01	6,59E-01	4,47E-01	6,91E-01	1,00E+00	1,00E+00
Meta-clone 104	4,48E-01	6,59E-01	4,48E-01	6,91E-01	1,00E+00	1,00E+00
Meta-clone 129	4,49E-01	6,59E-01	4,49E-01	6,91E-01	1,00E+00	1,00E+00
Meta-clone 50	4,49E-01	6,59E-01	4,49E-01	6,91E-01	1,00E+00	1,00E+00
Meta-clone 110	4,50E-01	6,59E-01	4,50E-01	6,91E-01	1,00E+00	1,00E+00
Meta-clone 130	4,52E-01	6,59E-01	4,52E-01	6,91E-01	1,00E+00	1,00E+00
Meta-clone 69	4,53E-01	6,59E-01	4,53E-01	6,91E-01	1,00E+00	1,00E+00
Meta-clone 147	4,55E-01	6,59E-01	4,55E-01	6,91E-01	1,00E+00	1,00E+00
Meta-clone 158	4,56E-01	6,59E-01	4,56E-01	6,91E-01	1,00E+00	1,00E+00
Meta-clone 58	4,62E-01	6,59E-01	4,62E-01	6,91E-01	1,00E+00	1,00E+00
Meta-clone 136	4,62E-01	6,59E-01	4,62E-01	6,91E-01	1,00E+00	1,00E+00
Meta-clone 188	4,64E-01	6,59E-01	4,64E-01	6,91E-01	1,00E+00	1,00E+00
Meta-clone 187	4,73E-01	6,59E-01	4,73E-01	6,91E-01	1,00E+00	1,00E+00
Meta-clone 174	4,79E-01	6,59E-01	4,79E-01	6,91E-01	1,00E+00	1,00E+00
Meta-clone 35	4,81E-01	6,59E-01	4,81E-01	6,91E-01	1,00E+00	1,00E+00
Meta-clone 175	4,86E-01	6,59E-01	4,86E-01	6,91E-01	1,00E+00	1,00E+00
Meta-clone 82	4,88E-01	6,59E-01	4,88E-01	6,91E-01	1,00E+00	1,00E+00
Meta-clone 113	4,88E-01	6,59E-01	4,88E-01	6,91E-01	1,00E+00	1,00E+00
Meta-clone 180	4,90E-01	6,59E-01	4,90E-01	6,91E-01	1,00E+00	1,00E+00
Meta-clone 191	4,90E-01	6,59E-01	4,90E-01	6,91E-01	1,00E+00	1,00E+00
Meta-clone 30	4,95E-01	6,59E-01	4,95E-01	6,91E-01	1,00E+00	1,00E+00
Meta-clone 61	5,01E-01	6,59E-01	5,01E-01	6,91E-01	1,00E+00	1,00E+00
Meta-clone 79	5,03E-01	6,59E-01	5,03E-01	6,91E-01	1,00E+00	1,00E+00
Meta-clone 144	5,05E-01	6,59E-01	5,05E-01	6,91E-01	1,00E+00	1,00E+00
Meta-clone 31	5,18E-01	6,59E-01	5,18E-01	6,91E-01	1,00E+00	1,00E+00
Meta-clone 183	5,23E-01	6,59E-01	5,23E-01	6,91E-01	1,00E+00	1,00E+00
Meta-clone 170	5,24E-01	6,59E-01	5,24E-01	6,91E-01	1,00E+00	1,00E+00
Meta-clone 71	5,27E-01	6,59E-01	5,27E-01	6,91E-01	1,00E+00	1,00E+00
Meta-clone 33	5,28E-01	6,59E-01	5,28E-01	6,91E-01	1,00E+00	1,00E+00
Meta-clone 37	5,37E-01	6,59E-01	5,37E-01	6,91E-01	1,00E+00	1,00E+00
Meta-clone 4	5,38E-01	6,59E-01	1,00E+00	1,00E+00	2,65E-01	1,00E+00
Meta-clone 56	5,42E-01	6,59E-01	5,42E-01	6,91E-01	1,00E+00	1,00E+00
Meta-clone 126	5,45E-01	6,59E-01	5,45E-01	6,91E-01	1,00E+00	1,00E+00
Meta-clone 68	5,46E-01	6,59E-01	5,46E-01	6,91E-01	1,00E+00	1,00E+00
Meta-clone 140	5,52E-01	6,60E-01	5,52E-01	6,93E-01	1,00E+00	1,00E+00
Meta-clone 41	5,76E-01	6,71E-01	5,76E-01	7,02E-01	1,00E+00	1,00E+00
Meta-clone 14	5,77E-01	6,71E-01	5,77E-01	7,02E-01	1,00E+00	1,00E+00
Meta-clone 185	5,78E-01	6,71E-01	5,78E-01	7,02E-01	1,00E+00	1,00E+00
Meta-clone 157	5,87E-01	6,71E-01	5,87E-01	7,02E-01	1,00E+00	1,00E+00
Meta-clone 27	5,91E-01	6,71E-01	5,91E-01	7,02E-01	1,00E+00	1,00E+00
Meta-clone 137	5,92E-01	6,71E-01	5,92E-01	7,02E-01	1,00E+00	1,00E+00
Meta-clone 94	5,92E-01	6,71E-01	5,92E-01	7,02E-01	1,00E+00	1,00E+00
Meta-clone 46	6,01E-01	6,77E-01	6,01E-01	7,09E-01	1,00E+00	1,00E+00
Meta-clone 75	6,16E-01	6,88E-01	6,16E-01	7,20E-01	1,00E+00	1,00E+00
Meta-clone 90	6,21E-01	6,89E-01	6,21E-01	7,20E-01	1,00E+00	1,00E+00
Meta-clone 13	6,31E-01	6,90E-01	6,31E-01	7,21E-01	1,00E+00	1,00E+00
Meta-clone 134	6,38E-01	6,90E-01	6,38E-01	7,21E-01	1,00E+00	1,00E+00
Meta-clone 139	6,38E-01	6,90E-01	6,38E-01	7,21E-01	1,00E+00	1,00E+00
Meta-clone 67	6,40E-01	6,90E-01	6,40E-01	7,21E-01	1,00E+00	1,00E+00
Meta-clone 159	6,46E-01	6,92E-01	6,46E-01	7,22E-01	1,00E+00	1,00E+00
Meta-clone 45	6,68E-01	7,05E-01	6,68E-01	7,36E-01	1,00E+00	1,00E+00
Meta-clone 60	6,68E-01	7,05E-01	6,68E-01	7,36E-01	1,00E+00	1,00E+00
Meta-clone 93	6,80E-01	7,13E-01	6,80E-01	7,44E-01	1,00E+00	1,00E+00
Meta-clone 49	6,90E-01	7,18E-01	6,90E-01	7,49E-01	1,00E+00	1,00E+00
Meta-clone 1	7,20E-01	7,44E-01	1,00E+00	1,00E+00	4,17E-01	1,00E+00
Meta-clone 23	7,26E-01	7,45E-01	7,26E-01	7,82E-01	1,00E+00	1,00E+00
Meta-clone 64	7,44E-01	7,59E-01	7,44E-01	7,96E-01	1,00E+00	1,00E+00
Meta-clone 17	8,40E-01	8,51E-01	8,40E-01	8,93E-01	1,00E+00	1,00E+00
Meta-clone 42	8,54E-01	8,59E-01	8,54E-01	9,01E-01	1,00E+00	1,00E+00
Meta-clone 6	8,90E-01	8,90E-01	1,00E+00	1,00E+00	6,30E-01	1,00E+00

## Sheet: RespTNFi-IGH
Meta-Clone	Pval.hurdle	FDR.hurdle	Pval.disc	FDR.disc	Pval.cont	FDR.cont
Meta-clone 3299	8,06E-04	6,71E-01	8,06E-04	6,65E-01	1,00E+00	1,00E+00
Meta-clone 3767	1,26E-03	6,71E-01	1,26E-03	6,65E-01	1,00E+00	1,00E+00
Meta-clone 3840	2,48E-03	6,71E-01	2,48E-03	6,65E-01	1,00E+00	1,00E+00
Meta-clone 2704	3,15E-03	6,71E-01	3,15E-03	6,65E-01	1,00E+00	1,00E+00
Meta-clone 4538	3,43E-03	6,71E-01	3,43E-03	6,65E-01	1,00E+00	1,00E+00
Meta-clone 64	4,46E-03	6,71E-01	7,16E-01	7,62E-01	1,08E-03	1,00E+00
Meta-clone 1152	5,53E-03	6,71E-01	5,53E-03	6,65E-01	1,00E+00	1,00E+00
Meta-clone 12098	5,53E-03	6,71E-01	5,53E-03	6,65E-01	1,00E+00	1,00E+00
Meta-clone 12167	5,53E-03	6,71E-01	5,53E-03	6,65E-01	1,00E+00	1,00E+00
Meta-clone 14156	5,53E-03	6,71E-01	5,53E-03	6,65E-01	1,00E+00	1,00E+00
Meta-clone 15080	5,53E-03	6,71E-01	5,53E-03	6,65E-01	1,00E+00	1,00E+00
Meta-clone 17933	5,53E-03	6,71E-01	5,53E-03	6,65E-01	1,00E+00	1,00E+00
Meta-clone 18247	5,53E-03	6,71E-01	5,53E-03	6,65E-01	1,00E+00	1,00E+00
Meta-clone 16980	6,06E-03	6,71E-01	6,06E-03	6,65E-01	1,00E+00	1,00E+00
Meta-clone 7656	6,06E-03	6,71E-01	6,06E-03	6,65E-01	1,00E+00	1,00E+00
Meta-clone 33	7,17E-03	6,71E-01	1,82E-03	6,65E-01	6,95E-01	1,00E+00
Meta-clone 1059	8,62E-03	6,71E-01	8,62E-03	6,65E-01	1,00E+00	1,00E+00
Meta-clone 10650	8,72E-03	6,71E-01	8,72E-03	6,65E-01	1,00E+00	1,00E+00
Meta-clone 16953	8,72E-03	6,71E-01	8,72E-03	6,65E-01	1,00E+00	1,00E+00
Meta-clone 9742	8,72E-03	6,71E-01	8,72E-03	6,65E-01	1,00E+00	1,00E+00
Meta-clone 15086	8,75E-03	6,71E-01	8,75E-03	6,65E-01	1,00E+00	1,00E+00
Meta-clone 14919	9,02E-03	6,71E-01	9,02E-03	6,65E-01	1,00E+00	1,00E+00
Meta-clone 7925	9,20E-03	6,71E-01	9,20E-03	6,65E-01	1,00E+00	1,00E+00
Meta-clone 9925	9,20E-03	6,71E-01	9,20E-03	6,65E-01	1,00E+00	1,00E+00
Meta-clone 13521	9,27E-03	6,71E-01	9,27E-03	6,65E-01	1,00E+00	1,00E+00
Meta-clone 1471	9,97E-03	6,71E-01	9,97E-03	6,65E-01	1,00E+00	1,00E+00
Meta-clone 12163	1,17E-02	6,71E-01	1,17E-02	6,65E-01	1,00E+00	1,00E+00
Meta-clone 430	1,34E-02	6,71E-01	1,34E-02	6,65E-01	1,00E+00	1,00E+00
Meta-clone 12826	1,35E-02	6,71E-01	1,35E-02	6,65E-01	1,00E+00	1,00E+00
Meta-clone 13821	1,35E-02	6,71E-01	1,35E-02	6,65E-01	1,00E+00	1,00E+00
Meta-clone 158	1,35E-02	6,71E-01	1,35E-02	6,65E-01	1,00E+00	1,00E+00
Meta-clone 4167	1,35E-02	6,71E-01	1,35E-02	6,65E-01	1,00E+00	1,00E+00
Meta-clone 10299	1,52E-02	6,71E-01	1,52E-02	6,65E-01	1,00E+00	1,00E+00
Meta-clone 18045	1,52E-02	6,71E-01	1,52E-02	6,65E-01	1,00E+00	1,00E+00
Meta-clone 7131	1,52E-02	6,71E-01	1,52E-02	6,65E-01	1,00E+00	1,00E+00
Meta-clone 11400	1,63E-02	6,71E-01	1,63E-02	6,65E-01	1,00E+00	1,00E+00
Meta-clone 13266	1,63E-02	6,71E-01	1,63E-02	6,65E-01	1,00E+00	1,00E+00
Meta-clone 13403	1,63E-02	6,71E-01	1,63E-02	6,65E-01	1,00E+00	1,00E+00
Meta-clone 16600	1,63E-02	6,71E-01	1,63E-02	6,65E-01	1,00E+00	1,00E+00
Meta-clone 17130	1,63E-02	6,71E-01	1,63E-02	6,65E-01	1,00E+00	1,00E+00
Meta-clone 17759	1,63E-02	6,71E-01	1,63E-02	6,65E-01	1,00E+00	1,00E+00
Meta-clone 10609	1,64E-02	6,71E-01	1,64E-02	6,65E-01	1,00E+00	1,00E+00
Meta-clone 6961	1,64E-02	6,71E-01	1,64E-02	6,65E-01	1,00E+00	1,00E+00
Meta-clone 15254	1,66E-02	6,71E-01	1,66E-02	6,65E-01	1,00E+00	1,00E+00
Meta-clone 16439	1,66E-02	6,71E-01	1,66E-02	6,65E-01	1,00E+00	1,00E+00
Meta-clone 4721	1,66E-02	6,71E-01	1,66E-02	6,65E-01	1,00E+00	1,00E+00
Meta-clone 9185	1,66E-02	6,71E-01	1,66E-02	6,65E-01	1,00E+00	1,00E+00
Meta-clone 10008	1,74E-02	6,71E-01	1,74E-02	6,65E-01	1,00E+00	1,00E+00
Meta-clone 13667	1,74E-02	6,71E-01	1,74E-02	6,65E-01	1,00E+00	1,00E+00
Meta-clone 15923	1,74E-02	6,71E-01	1,74E-02	6,65E-01	1,00E+00	1,00E+00
Meta-clone 4207	1,74E-02	6,71E-01	1,74E-02	6,65E-01	1,00E+00	1,00E+00
Meta-clone 10887	1,76E-02	6,71E-01	1,76E-02	6,65E-01	1,00E+00	1,00E+00
Meta-clone 16658	1,76E-02	6,71E-01	1,76E-02	6,65E-01	1,00E+00	1,00E+00
Meta-clone 5510	1,76E-02	6,71E-01	1,76E-02	6,65E-01	1,00E+00	1,00E+00
Meta-clone 7753	1,76E-02	6,71E-01	1,76E-02	6,65E-01	1,00E+00	1,00E+00
Meta-clone 9477	1,76E-02	6,71E-01	1,76E-02	6,65E-01	1,00E+00	1,00E+00
Meta-clone 17474	1,85E-02	6,71E-01	1,85E-02	6,65E-01	1,00E+00	1,00E+00
Meta-clone 9523	1,85E-02	6,71E-01	1,85E-02	6,65E-01	1,00E+00	1,00E+00
Meta-clone 13096	1,86E-02	6,71E-01	1,86E-02	6,65E-01	1,00E+00	1,00E+00
Meta-clone 16418	1,86E-02	6,71E-01	1,86E-02	6,65E-01	1,00E+00	1,00E+00
Meta-clone 15459	1,98E-02	6,71E-01	1,98E-02	6,65E-01	1,00E+00	1,00E+00
Meta-clone 12906	2,01E-02	6,71E-01	2,01E-02	6,65E-01	1,00E+00	1,00E+00
Meta-clone 14618	2,01E-02	6,71E-01	2,01E-02	6,65E-01	1,00E+00	1,00E+00
Meta-clone 2636	2,01E-02	6,71E-01	2,01E-02	6,65E-01	1,00E+00	1,00E+00
Meta-clone 7820	2,01E-02	6,71E-01	2,01E-02	6,65E-01	1,00E+00	1,00E+00
Meta-clone 12169	2,02E-02	6,71E-01	2,02E-02	6,65E-01	1,00E+00	1,00E+00
Meta-clone 3506	2,02E-02	6,71E-01	2,02E-02	6,65E-01	1,00E+00	1,00E+00
Meta-clone 9691	2,02E-02	6,71E-01	2,02E-02	6,65E-01	1,00E+00	1,00E+00
Meta-clone 9763	2,03E-02	6,71E-01	2,03E-02	6,65E-01	1,00E+00	1,00E+00
Meta-clone 13776	2,07E-02	6,71E-01	2,07E-02	6,65E-01	1,00E+00	1,00E+00
Meta-clone 9401	2,07E-02	6,71E-01	2,07E-02	6,65E-01	1,00E+00	1,00E+00
Meta-clone 12572	2,08E-02	6,71E-01	2,08E-02	6,65E-01	1,00E+00	1,00E+00
Meta-clone 4737	2,08E-02	6,71E-01	2,08E-02	6,65E-01	1,00E+00	1,00E+00
Meta-clone 16817	2,08E-02	6,71E-01	2,08E-02	6,65E-01	1,00E+00	1,00E+00
Meta-clone 6816	2,08E-02	6,71E-01	2,08E-02	6,65E-01	1,00E+00	1,00E+00
Meta-clone 8663	2,08E-02	6,71E-01	2,08E-02	6,65E-01	1,00E+00	1,00E+00
Meta-clone 2205	2,09E-02	6,71E-01	2,09E-02	6,65E-01	1,00E+00	1,00E+00
Meta-clone 11164	2,09E-02	6,71E-01	2,09E-02	6,65E-01	1,00E+00	1,00E+00
Meta-clone 14851	2,09E-02	6,71E-01	2,09E-02	6,65E-01	1,00E+00	1,00E+00
Meta-clone 3999	2,09E-02	6,71E-01	2,09E-02	6,65E-01	1,00E+00	1,00E+00
Meta-clone 5850	2,09E-02	6,71E-01	2,09E-02	6,65E-01	1,00E+00	1,00E+00
Meta-clone 14689	2,13E-02	6,71E-01	2,13E-02	6,65E-01	1,00E+00	1,00E+00
Meta-clone 16136	2,13E-02	6,71E-01	2,13E-02	6,65E-01	1,00E+00	1,00E+00
Meta-clone 6280	2,13E-02	6,71E-01	2,13E-02	6,65E-01	1,00E+00	1,00E+00
Meta-clone 7520	2,14E-02	6,71E-01	2,14E-02	6,65E-01	1,00E+00	1,00E+00
Meta-clone 17507	2,15E-02	6,71E-01	2,15E-02	6,65E-01	1,00E+00	1,00E+00
Meta-clone 9522	2,15E-02	6,71E-01	2,15E-02	6,65E-01	1,00E+00	1,00E+00
Meta-clone 11121	2,16E-02	6,71E-01	2,16E-02	6,65E-01	1,00E+00	1,00E+00
Meta-clone 16221	2,16E-02	6,71E-01	2,16E-02	6,65E-01	1,00E+00	1,00E+00
Meta-clone 9018	2,16E-02	6,71E-01	2,16E-02	6,65E-01	1,00E+00	1,00E+00
Meta-clone 9368	2,16E-02	6,71E-01	2,16E-02	6,65E-01	1,00E+00	1,00E+00
Meta-clone 11373	2,17E-02	6,71E-01	2,17E-02	6,65E-01	1,00E+00	1,00E+00
Meta-clone 8507	2,17E-02	6,71E-01	2,17E-02	6,65E-01	1,00E+00	1,00E+00
Meta-clone 10599	2,19E-02	6,71E-01	2,19E-02	6,65E-01	1,00E+00	1,00E+00
Meta-clone 4880	2,19E-02	6,71E-01	2,19E-02	6,65E-01	1,00E+00	1,00E+00
Meta-clone 6298	2,19E-02	6,71E-01	2,19E-02	6,65E-01	1,00E+00	1,00E+00
Meta-clone 9999	2,20E-02	6,71E-01	2,20E-02	6,65E-01	1,00E+00	1,00E+00
Meta-clone 12948	2,23E-02	6,71E-01	2,23E-02	6,65E-01	1,00E+00	1,00E+00
Meta-clone 11221	2,24E-02	6,71E-01	2,24E-02	6,65E-01	1,00E+00	1,00E+00
Meta-clone 3523	2,26E-02	6,71E-01	2,26E-02	6,65E-01	1,00E+00	1,00E+00
Meta-clone 2812	2,28E-02	6,71E-01	2,28E-02	6,65E-01	1,00E+00	1,00E+00
Meta-clone 7093	2,37E-02	6,71E-01	2,37E-02	6,65E-01	1,00E+00	1,00E+00
Meta-clone 1495	2,38E-02	6,71E-01	2,38E-02	6,65E-01	1,00E+00	1,00E+00
Meta-clone 9900	2,43E-02	6,71E-01	2,43E-02	6,65E-01	1,00E+00	1,00E+00
Meta-clone 18220	2,45E-02	6,71E-01	2,45E-02	6,65E-01	1,00E+00	1,00E+00
Meta-clone 5161	2,46E-02	6,71E-01	2,46E-02	6,65E-01	1,00E+00	1,00E+00
Meta-clone 11608	2,46E-02	6,71E-01	2,46E-02	6,65E-01	1,00E+00	1,00E+00
Meta-clone 12926	2,48E-02	6,71E-01	2,48E-02	6,65E-01	1,00E+00	1,00E+00
Meta-clone 8607	2,48E-02	6,71E-01	2,48E-02	6,65E-01	1,00E+00	1,00E+00
Meta-clone 189	2,48E-02	6,71E-01	2,48E-02	6,65E-01	1,00E+00	1,00E+00
Meta-clone 2112	2,50E-02	6,71E-01	2,50E-02	6,65E-01	1,00E+00	1,00E+00
Meta-clone 15742	2,61E-02	6,71E-01	2,61E-02	6,65E-01	1,00E+00	1,00E+00
Meta-clone 11494	2,62E-02	6,71E-01	2,62E-02	6,65E-01	1,00E+00	1,00E+00
Meta-clone 8	2,62E-02	6,71E-01	7,95E-03	6,65E-01	6,26E-01	1,00E+00
Meta-clone 5691	2,72E-02	6,71E-01	2,72E-02	6,65E-01	1,00E+00	1,00E+00
Meta-clone 13538	2,77E-02	6,71E-01	2,77E-02	6,65E-01	1,00E+00	1,00E+00
Meta-clone 1924	2,79E-02	6,71E-01	2,79E-02	6,65E-01	1,00E+00	1,00E+00
Meta-clone 12901	2,81E-02	6,71E-01	2,81E-02	6,65E-01	1,00E+00	1,00E+00
Meta-clone 16335	2,84E-02	6,71E-01	2,84E-02	6,65E-01	1,00E+00	1,00E+00
Meta-clone 17393	2,84E-02	6,71E-01	2,84E-02	6,65E-01	1,00E+00	1,00E+00
Meta-clone 5714	2,84E-02	6,71E-01	2,84E-02	6,65E-01	1,00E+00	1,00E+00
Meta-clone 8530	2,84E-02	6,71E-01	2,84E-02	6,65E-01	1,00E+00	1,00E+00
Meta-clone 197	2,93E-02	6,71E-01	2,93E-02	6,65E-01	1,00E+00	1,00E+00
Meta-clone 14533	3,01E-02	6,71E-01	3,01E-02	6,65E-01	1,00E+00	1,00E+00
Meta-clone 10757	3,11E-02	6,71E-01	3,11E-02	6,65E-01	1,00E+00	1,00E+00
Meta-clone 11337	3,11E-02	6,71E-01	3,11E-02	6,65E-01	1,00E+00	1,00E+00
Meta-clone 8110	3,11E-02	6,71E-01	3,11E-02	6,65E-01	1,00E+00	1,00E+00
Meta-clone 3106	3,16E-02	6,71E-01	3,16E-02	6,65E-01	1,00E+00	1,00E+00
Meta-clone 14703	3,26E-02	6,71E-01	3,26E-02	6,65E-01	1,00E+00	1,00E+00
Meta-clone 15	3,30E-02	6,71E-01	3,21E-02	6,65E-01	1,35E-01	1,00E+00
Meta-clone 12206	3,34E-02	6,71E-01	3,34E-02	6,65E-01	1,00E+00	1,00E+00
Meta-clone 12255	3,34E-02	6,71E-01	3,34E-02	6,65E-01	1,00E+00	1,00E+00
Meta-clone 171	3,43E-02	6,71E-01	3,43E-02	6,65E-01	1,00E+00	1,00E+00
Meta-clone 5786	3,45E-02	6,71E-01	3,45E-02	6,65E-01	1,00E+00	1,00E+00
Meta-clone 18069	3,55E-02	6,71E-01	3,55E-02	6,65E-01	1,00E+00	1,00E+00
Meta-clone 9417	3,55E-02	6,71E-01	3,55E-02	6,65E-01	1,00E+00	1,00E+00
Meta-clone 4631	3,57E-02	6,71E-01	3,57E-02	6,65E-01	1,00E+00	1,00E+00
Meta-clone 167	3,71E-02	6,71E-01	3,71E-02	6,65E-01	1,00E+00	1,00E+00
Meta-clone 3927	3,83E-02	6,71E-01	3,83E-02	6,65E-01	1,00E+00	1,00E+00
Meta-clone 3333	3,92E-02	6,71E-01	3,92E-02	6,65E-01	1,00E+00	1,00E+00
Meta-clone 185	3,93E-02	6,71E-01	3,93E-02	6,65E-01	1,00E+00	1,00E+00
Meta-clone 2477	3,94E-02	6,71E-01	3,94E-02	6,65E-01	1,00E+00	1,00E+00
Meta-clone 3193	3,94E-02	6,71E-01	3,94E-02	6,65E-01	1,00E+00	1,00E+00
Meta-clone 10430	3,96E-02	6,71E-01	3,96E-02	6,65E-01	1,00E+00	1,00E+00
Meta-clone 18082	3,96E-02	6,71E-01	3,96E-02	6,65E-01	1,00E+00	1,00E+00
Meta-clone 7439	3,96E-02	6,71E-01	3,96E-02	6,65E-01	1,00E+00	1,00E+00
Meta-clone 4148	4,06E-02	6,71E-01	4,06E-02	6,65E-01	1,00E+00	1,00E+00
Meta-clone 3308	4,27E-02	6,71E-01	4,27E-02	6,65E-01	1,00E+00	1,00E+00
Meta-clone 6414	4,41E-02	6,71E-01	4,41E-02	6,65E-01	1,00E+00	1,00E+00
Meta-clone 2212	4,46E-02	6,71E-01	4,46E-02	6,65E-01	1,00E+00	1,00E+00
Meta-clone 496	4,47E-02	6,71E-01	4,47E-02	6,65E-01	1,00E+00	1,00E+00
Meta-clone 1855	4,53E-02	6,71E-01	4,53E-02	6,65E-01	1,00E+00	1,00E+00
Meta-clone 1979	4,60E-02	6,71E-01	4,60E-02	6,65E-01	1,00E+00	1,00E+00
Meta-clone 3934	4,63E-02	6,71E-01	4,63E-02	6,65E-01	1,00E+00	1,00E+00
Meta-clone 2021	4,66E-02	6,71E-01	4,66E-02	6,65E-01	1,00E+00	1,00E+00
Meta-clone 4303	4,74E-02	6,71E-01	4,74E-02	6,65E-01	1,00E+00	1,00E+00
Meta-clone 143	4,95E-02	6,71E-01	4,95E-02	6,65E-01	1,00E+00	1,00E+00
Meta-clone 2689	5,17E-02	6,71E-01	5,17E-02	6,65E-01	1,00E+00	1,00E+00
Meta-clone 2662	5,30E-02	6,71E-01	5,30E-02	6,65E-01	1,00E+00	1,00E+00
Meta-clone 235	5,33E-02	6,71E-01	5,33E-02	6,65E-01	1,00E+00	1,00E+00
Meta-clone 1788	5,72E-02	6,71E-01	5,72E-02	6,65E-01	1,00E+00	1,00E+00
Meta-clone 3091	6,32E-02	6,71E-01	6,32E-02	6,65E-01	1,00E+00	1,00E+00
Meta-clone 749	6,86E-02	6,71E-01	6,86E-02	6,65E-01	1,00E+00	1,00E+00
Meta-clone 203	6,94E-02	6,71E-01	6,94E-02	6,65E-01	1,00E+00	1,00E+00
Meta-clone 336	7,00E-02	6,71E-01	7,00E-02	6,65E-01	1,00E+00	1,00E+00
Meta-clone 4390	7,09E-02	6,71E-01	7,09E-02	6,65E-01	1,00E+00	1,00E+00
Meta-clone 3186	7,61E-02	6,71E-01	7,61E-02	6,65E-01	1,00E+00	1,00E+00
Meta-clone 4465	7,68E-02	6,71E-01	7,68E-02	6,65E-01	1,00E+00	1,00E+00
Meta-clone 3134	7,74E-02	6,71E-01	7,74E-02	6,65E-01	1,00E+00	1,00E+00
Meta-clone 2825	7,80E-02	6,71E-01	7,80E-02	6,65E-01	1,00E+00	1,00E+00
Meta-clone 2664	8,20E-02	6,71E-01	8,20E-02	6,65E-01	1,00E+00	1,00E+00
Meta-clone 2727	8,37E-02	6,71E-01	8,37E-02	6,65E-01	1,00E+00	1,00E+00
Meta-clone 202	8,38E-02	6,71E-01	8,38E-02	6,65E-01	1,00E+00	1,00E+00
Meta-clone 2707	8,58E-02	6,71E-01	8,58E-02	6,65E-01	1,00E+00	1,00E+00
Meta-clone 3549	8,64E-02	6,71E-01	8,64E-02	6,65E-01	1,00E+00	1,00E+00
Meta-clone 141	8,69E-02	6,71E-01	8,69E-02	6,65E-01	1,00E+00	1,00E+00
Meta-clone 7413	8,76E-02	6,71E-01	8,76E-02	6,65E-01	1,00E+00	1,00E+00
Meta-clone 11017	8,81E-02	6,71E-01	8,81E-02	6,65E-01	1,00E+00	1,00E+00
Meta-clone 274	8,81E-02	6,71E-01	8,81E-02	6,65E-01	1,00E+00	1,00E+00
Meta-clone 3970	8,84E-02	6,71E-01	8,84E-02	6,65E-01	1,00E+00	1,00E+00
Meta-clone 1838	8,95E-02	6,71E-01	8,95E-02	6,65E-01	1,00E+00	1,00E+00
Meta-clone 304	8,98E-02	6,71E-01	8,98E-02	6,65E-01	1,00E+00	1,00E+00
Meta-clone 314	9,02E-02	6,71E-01	9,02E-02	6,65E-01	1,00E+00	1,00E+00
Meta-clone 751	9,16E-02	6,71E-01	9,16E-02	6,65E-01	1,00E+00	1,00E+00
Meta-clone 2491	9,20E-02	6,71E-01	9,20E-02	6,65E-01	1,00E+00	1,00E+00
Meta-clone 1775	9,29E-02	6,71E-01	9,29E-02	6,65E-01	1,00E+00	1,00E+00
Meta-clone 7536	9,50E-02	6,71E-01	9,50E-02	6,65E-01	1,00E+00	1,00E+00
Meta-clone 1024	9,58E-02	6,71E-01	9,58E-02	6,65E-01	1,00E+00	1,00E+00
Meta-clone 2853	9,61E-02	6,71E-01	9,61E-02	6,65E-01	1,00E+00	1,00E+00
Meta-clone 1465	9,63E-02	6,71E-01	9,63E-02	6,65E-01	1,00E+00	1,00E+00
Meta-clone 14023	9,68E-02	6,71E-01	9,68E-02	6,65E-01	1,00E+00	1,00E+00
Meta-clone 525	9,77E-02	6,71E-01	9,77E-02	6,65E-01	1,00E+00	1,00E+00
Meta-clone 420	9,92E-02	6,71E-01	9,92E-02	6,65E-01	1,00E+00	1,00E+00
Meta-clone 17423	9,96E-02	6,71E-01	9,96E-02	6,65E-01	1,00E+00	1,00E+00
Meta-clone 1564	9,98E-02	6,71E-01	9,98E-02	6,65E-01	1,00E+00	1,00E+00
Meta-clone 3699	1,00E-01	6,71E-01	1,00E-01	6,65E-01	1,00E+00	1,00E+00
Meta-clone 292	1,02E-01	6,71E-01	1,02E-01	6,65E-01	1,00E+00	1,00E+00
Meta-clone 1374	1,03E-01	6,71E-01	1,03E-01	6,65E-01	1,00E+00	1,00E+00
Meta-clone 1489	1,03E-01	6,71E-01	1,03E-01	6,65E-01	1,00E+00	1,00E+00
Meta-clone 455	1,05E-01	6,71E-01	1,05E-01	6,65E-01	1,00E+00	1,00E+00
Meta-clone 1223	1,06E-01	6,71E-01	1,06E-01	6,65E-01	1,00E+00	1,00E+00
Meta-clone 2002	1,06E-01	6,71E-01	1,06E-01	6,65E-01	1,00E+00	1,00E+00
Meta-clone 3784	1,07E-01	6,71E-01	1,07E-01	6,65E-01	1,00E+00	1,00E+00
Meta-clone 11458	1,09E-01	6,71E-01	1,09E-01	6,65E-01	1,00E+00	1,00E+00
Meta-clone 302	1,09E-01	6,71E-01	1,09E-01	6,65E-01	1,00E+00	1,00E+00
Meta-clone 1707	1,11E-01	6,71E-01	1,11E-01	6,65E-01	1,00E+00	1,00E+00
Meta-clone 3635	1,12E-01	6,71E-01	1,12E-01	6,65E-01	1,00E+00	1,00E+00
Meta-clone 1177	1,12E-01	6,71E-01	1,12E-01	6,65E-01	1,00E+00	1,00E+00
Meta-clone 247	1,12E-01	6,71E-01	1,12E-01	6,65E-01	1,00E+00	1,00E+00
Meta-clone 4186	1,12E-01	6,71E-01	1,12E-01	6,65E-01	1,00E+00	1,00E+00
Meta-clone 242	1,12E-01	6,71E-01	1,12E-01	6,65E-01	1,00E+00	1,00E+00
Meta-clone 1281	1,13E-01	6,71E-01	1,13E-01	6,65E-01	1,00E+00	1,00E+00
Meta-clone 2335	1,15E-01	6,71E-01	1,15E-01	6,65E-01	1,00E+00	1,00E+00
Meta-clone 957	1,15E-01	6,71E-01	1,15E-01	6,65E-01	1,00E+00	1,00E+00
Meta-clone 17747	1,15E-01	6,71E-01	1,15E-01	6,65E-01	1,00E+00	1,00E+00
Meta-clone 349	1,16E-01	6,71E-01	1,16E-01	6,65E-01	1,00E+00	1,00E+00
Meta-clone 573	1,18E-01	6,71E-01	1,18E-01	6,65E-01	1,00E+00	1,00E+00
Meta-clone 3358	1,21E-01	6,71E-01	1,21E-01	6,65E-01	1,00E+00	1,00E+00
Meta-clone 946	1,22E-01	6,71E-01	1,22E-01	6,65E-01	1,00E+00	1,00E+00
Meta-clone 3715	1,22E-01	6,71E-01	1,22E-01	6,65E-01	1,00E+00	1,00E+00
Meta-clone 445	1,23E-01	6,71E-01	1,23E-01	6,65E-01	1,00E+00	1,00E+00
Meta-clone 366	1,25E-01	6,71E-01	1,25E-01	6,65E-01	1,00E+00	1,00E+00
Meta-clone 3702	1,25E-01	6,71E-01	1,25E-01	6,65E-01	1,00E+00	1,00E+00
Meta-clone 6070	1,27E-01	6,71E-01	1,27E-01	6,65E-01	1,00E+00	1,00E+00
Meta-clone 1491	1,28E-01	6,71E-01	5,71E-01	6,65E-01	5,16E-02	1,00E+00
Meta-clone 14530	1,29E-01	6,71E-01	1,29E-01	6,65E-01	1,00E+00	1,00E+00
Meta-clone 934	1,29E-01	6,71E-01	1,29E-01	6,65E-01	1,00E+00	1,00E+00
Meta-clone 410	1,31E-01	6,71E-01	1,31E-01	6,65E-01	1,00E+00	1,00E+00
Meta-clone 1792	1,31E-01	6,71E-01	1,31E-01	6,65E-01	1,00E+00	1,00E+00
Meta-clone 648	1,31E-01	6,71E-01	1,31E-01	6,65E-01	1,00E+00	1,00E+00
Meta-clone 1884	1,31E-01	6,71E-01	1,31E-01	6,65E-01	1,00E+00	1,00E+00
Meta-clone 1509	1,34E-01	6,71E-01	1,34E-01	6,65E-01	1,00E+00	1,00E+00
Meta-clone 922	1,34E-01	6,71E-01	1,34E-01	6,65E-01	1,00E+00	1,00E+00
Meta-clone 904	1,35E-01	6,71E-01	1,35E-01	6,65E-01	1,00E+00	1,00E+00
Meta-clone 11377	1,37E-01	6,71E-01	1,37E-01	6,65E-01	1,00E+00	1,00E+00
Meta-clone 12259	1,37E-01	6,71E-01	1,37E-01	6,65E-01	1,00E+00	1,00E+00
Meta-clone 12363	1,37E-01	6,71E-01	1,37E-01	6,65E-01	1,00E+00	1,00E+00
Meta-clone 17206	1,37E-01	6,71E-01	1,37E-01	6,65E-01	1,00E+00	1,00E+00
Meta-clone 2172	1,37E-01	6,71E-01	1,37E-01	6,65E-01	1,00E+00	1,00E+00
Meta-clone 5012	1,37E-01	6,71E-01	1,37E-01	6,65E-01	1,00E+00	1,00E+00
Meta-clone 6476	1,37E-01	6,71E-01	1,37E-01	6,65E-01	1,00E+00	1,00E+00
Meta-clone 9940	1,37E-01	6,71E-01	1,37E-01	6,65E-01	1,00E+00	1,00E+00
Meta-clone 724	1,38E-01	6,71E-01	1,38E-01	6,65E-01	1,00E+00	1,00E+00
Meta-clone 1678	1,38E-01	6,71E-01	1,38E-01	6,65E-01	1,00E+00	1,00E+00
Meta-clone 406	1,38E-01	6,71E-01	1,38E-01	6,65E-01	1,00E+00	1,00E+00
Meta-clone 845	1,39E-01	6,71E-01	1,39E-01	6,65E-01	1,00E+00	1,00E+00
Meta-clone 1905	1,40E-01	6,71E-01	1,40E-01	6,65E-01	1,00E+00	1,00E+00
Meta-clone 442	1,40E-01	6,71E-01	1,40E-01	6,65E-01	1,00E+00	1,00E+00
Meta-clone 423	1,40E-01	6,71E-01	1,40E-01	6,65E-01	1,00E+00	1,00E+00
Meta-clone 924	1,41E-01	6,71E-01	1,41E-01	6,65E-01	1,00E+00	1,00E+00
Meta-clone 1846	1,41E-01	6,71E-01	1,41E-01	6,65E-01	1,00E+00	1,00E+00
Meta-clone 4155	1,48E-01	6,71E-01	1,48E-01	6,65E-01	1,00E+00	1,00E+00
Meta-clone 5706	1,48E-01	6,71E-01	1,48E-01	6,65E-01	1,00E+00	1,00E+00
Meta-clone 6492	1,48E-01	6,71E-01	1,48E-01	6,65E-01	1,00E+00	1,00E+00
Meta-clone 589	1,49E-01	6,71E-01	1,49E-01	6,65E-01	1,00E+00	1,00E+00
Meta-clone 11537	1,49E-01	6,71E-01	1,49E-01	6,65E-01	1,00E+00	1,00E+00
Meta-clone 1710	1,49E-01	6,71E-01	1,49E-01	6,65E-01	1,00E+00	1,00E+00
Meta-clone 719	1,50E-01	6,71E-01	1,50E-01	6,65E-01	1,00E+00	1,00E+00
Meta-clone 762	1,50E-01	6,71E-01	1,50E-01	6,65E-01	1,00E+00	1,00E+00
Meta-clone 239	1,51E-01	6,71E-01	1,51E-01	6,65E-01	1,00E+00	1,00E+00
Meta-clone 741	1,51E-01	6,71E-01	1,51E-01	6,65E-01	1,00E+00	1,00E+00
Meta-clone 865	1,52E-01	6,71E-01	1,52E-01	6,65E-01	1,00E+00	1,00E+00
Meta-clone 1548	1,53E-01	6,71E-01	1,53E-01	6,65E-01	1,00E+00	1,00E+00
Meta-clone 639	1,53E-01	6,71E-01	1,53E-01	6,65E-01	1,00E+00	1,00E+00
Meta-clone 4204	1,55E-01	6,71E-01	1,55E-01	6,65E-01	1,00E+00	1,00E+00
Meta-clone 440	1,56E-01	6,71E-01	1,56E-01	6,65E-01	1,00E+00	1,00E+00
Meta-clone 15398	1,57E-01	6,71E-01	1,57E-01	6,65E-01	1,00E+00	1,00E+00
Meta-clone 15649	1,57E-01	6,71E-01	1,57E-01	6,65E-01	1,00E+00	1,00E+00
Meta-clone 16752	1,57E-01	6,71E-01	1,57E-01	6,65E-01	1,00E+00	1,00E+00
Meta-clone 153	1,57E-01	6,71E-01	7,86E-02	6,65E-01	4,34E-01	1,00E+00
Meta-clone 2516	1,58E-01	6,71E-01	1,58E-01	6,65E-01	1,00E+00	1,00E+00
Meta-clone 266	1,58E-01	6,71E-01	7,72E-01	8,07E-01	5,77E-02	1,00E+00
Meta-clone 2942	1,58E-01	6,71E-01	1,58E-01	6,65E-01	1,00E+00	1,00E+00
Meta-clone 346	1,59E-01	6,71E-01	1,59E-01	6,65E-01	1,00E+00	1,00E+00
Meta-clone 1636	1,59E-01	6,71E-01	1,59E-01	6,65E-01	1,00E+00	1,00E+00
Meta-clone 2223	1,59E-01	6,71E-01	1,59E-01	6,65E-01	1,00E+00	1,00E+00
Meta-clone 359	1,61E-01	6,71E-01	1,61E-01	6,65E-01	1,00E+00	1,00E+00
Meta-clone 774	1,62E-01	6,71E-01	1,62E-01	6,65E-01	1,00E+00	1,00E+00
Meta-clone 1096	1,62E-01	6,71E-01	1,62E-01	6,65E-01	1,00E+00	1,00E+00
Meta-clone 404	1,63E-01	6,71E-01	1,63E-01	6,65E-01	1,00E+00	1,00E+00
Meta-clone 14139	1,63E-01	6,71E-01	1,63E-01	6,65E-01	1,00E+00	1,00E+00
Meta-clone 4713	1,63E-01	6,71E-01	1,63E-01	6,65E-01	1,00E+00	1,00E+00
Meta-clone 124	1,64E-01	6,71E-01	1,34E-01	6,65E-01	2,40E-01	1,00E+00
Meta-clone 2056	1,64E-01	6,71E-01	1,64E-01	6,65E-01	1,00E+00	1,00E+00
Meta-clone 113	1,65E-01	6,71E-01	1,65E-01	6,65E-01	1,00E+00	1,00E+00
Meta-clone 3493	1,67E-01	6,71E-01	1,67E-01	6,65E-01	1,00E+00	1,00E+00
Meta-clone 129	1,68E-01	6,71E-01	4,44E-01	6,65E-01	8,45E-02	1,00E+00
Meta-clone 1828	1,69E-01	6,71E-01	1,69E-01	6,65E-01	1,00E+00	1,00E+00
Meta-clone 2610	1,70E-01	6,71E-01	1,70E-01	6,65E-01	1,00E+00	1,00E+00
Meta-clone 721	1,71E-01	6,71E-01	1,71E-01	6,65E-01	1,00E+00	1,00E+00
Meta-clone 12940	1,72E-01	6,71E-01	1,72E-01	6,65E-01	1,00E+00	1,00E+00
Meta-clone 15519	1,72E-01	6,71E-01	1,72E-01	6,65E-01	1,00E+00	1,00E+00
Meta-clone 7256	1,72E-01	6,71E-01	1,72E-01	6,65E-01	1,00E+00	1,00E+00
Meta-clone 3270	1,74E-01	6,71E-01	1,74E-01	6,65E-01	1,00E+00	1,00E+00
Meta-clone 97	1,74E-01	6,71E-01	6,35E-02	6,65E-01	8,19E-01	1,00E+00
Meta-clone 8989	1,75E-01	6,71E-01	1,75E-01	6,65E-01	1,00E+00	1,00E+00
Meta-clone 543	1,75E-01	6,71E-01	1,75E-01	6,65E-01	1,00E+00	1,00E+00
Meta-clone 437	1,75E-01	6,71E-01	1,75E-01	6,65E-01	1,00E+00	1,00E+00
Meta-clone 3609	1,75E-01	6,71E-01	1,75E-01	6,65E-01	1,00E+00	1,00E+00
Meta-clone 820	1,75E-01	6,71E-01	1,75E-01	6,65E-01	1,00E+00	1,00E+00
Meta-clone 722	1,76E-01	6,71E-01	1,76E-01	6,65E-01	1,00E+00	1,00E+00
Meta-clone 509	1,77E-01	6,71E-01	1,77E-01	6,65E-01	1,00E+00	1,00E+00
Meta-clone 11322	1,77E-01	6,71E-01	1,77E-01	6,65E-01	1,00E+00	1,00E+00
Meta-clone 13042	1,77E-01	6,71E-01	1,77E-01	6,65E-01	1,00E+00	1,00E+00
Meta-clone 14965	1,77E-01	6,71E-01	1,77E-01	6,65E-01	1,00E+00	1,00E+00
Meta-clone 15362	1,77E-01	6,71E-01	1,77E-01	6,65E-01	1,00E+00	1,00E+00
Meta-clone 17193	1,77E-01	6,71E-01	1,77E-01	6,65E-01	1,00E+00	1,00E+00
Meta-clone 694	1,78E-01	6,71E-01	1,78E-01	6,65E-01	1,00E+00	1,00E+00
Meta-clone 449	1,78E-01	6,71E-01	1,78E-01	6,65E-01	1,00E+00	1,00E+00
Meta-clone 691	1,78E-01	6,71E-01	1,78E-01	6,65E-01	1,00E+00	1,00E+00
Meta-clone 321	1,78E-01	6,71E-01	1,78E-01	6,65E-01	1,00E+00	1,00E+00
Meta-clone 14457	1,79E-01	6,71E-01	1,79E-01	6,65E-01	1,00E+00	1,00E+00
Meta-clone 1565	1,79E-01	6,71E-01	1,79E-01	6,65E-01	1,00E+00	1,00E+00
Meta-clone 2863	1,79E-01	6,71E-01	1,79E-01	6,65E-01	1,00E+00	1,00E+00
Meta-clone 1155	1,79E-01	6,71E-01	1,79E-01	6,65E-01	1,00E+00	1,00E+00
Meta-clone 665	1,79E-01	6,71E-01	1,79E-01	6,65E-01	1,00E+00	1,00E+00
Meta-clone 1735	1,81E-01	6,71E-01	1,81E-01	6,65E-01	1,00E+00	1,00E+00
Meta-clone 3154	1,82E-01	6,71E-01	1,82E-01	6,65E-01	1,00E+00	1,00E+00
Meta-clone 3490	1,83E-01	6,71E-01	1,83E-01	6,65E-01	1,00E+00	1,00E+00
Meta-clone 3198	1,83E-01	6,71E-01	1,83E-01	6,65E-01	1,00E+00	1,00E+00
Meta-clone 1029	1,83E-01	6,71E-01	1,83E-01	6,65E-01	1,00E+00	1,00E+00
Meta-clone 370	1,84E-01	6,71E-01	1,84E-01	6,65E-01	1,00E+00	1,00E+00
Meta-clone 287	1,84E-01	6,71E-01	1,84E-01	6,65E-01	1,00E+00	1,00E+00
Meta-clone 621	1,84E-01	6,71E-01	1,84E-01	6,65E-01	1,00E+00	1,00E+00
Meta-clone 1616	1,84E-01	6,71E-01	1,84E-01	6,65E-01	1,00E+00	1,00E+00
Meta-clone 1544	1,84E-01	6,71E-01	1,84E-01	6,65E-01	1,00E+00	1,00E+00
Meta-clone 2352	1,85E-01	6,71E-01	1,85E-01	6,65E-01	1,00E+00	1,00E+00
Meta-clone 1463	1,86E-01	6,71E-01	1,86E-01	6,65E-01	1,00E+00	1,00E+00
Meta-clone 836	1,86E-01	6,71E-01	1,86E-01	6,65E-01	1,00E+00	1,00E+00
Meta-clone 1466	1,87E-01	6,71E-01	1,87E-01	6,65E-01	1,00E+00	1,00E+00
Meta-clone 7563	1,87E-01	6,71E-01	1,87E-01	6,65E-01	1,00E+00	1,00E+00
Meta-clone 4524	1,87E-01	6,71E-01	1,87E-01	6,65E-01	1,00E+00	1,00E+00
Meta-clone 827	1,88E-01	6,71E-01	1,88E-01	6,65E-01	1,00E+00	1,00E+00
Meta-clone 1759	1,89E-01	6,71E-01	1,89E-01	6,65E-01	1,00E+00	1,00E+00
Meta-clone 11265	1,89E-01	6,71E-01	1,89E-01	6,65E-01	1,00E+00	1,00E+00
Meta-clone 11508	1,89E-01	6,71E-01	1,89E-01	6,65E-01	1,00E+00	1,00E+00
Meta-clone 12791	1,89E-01	6,71E-01	1,89E-01	6,65E-01	1,00E+00	1,00E+00
Meta-clone 151	1,89E-01	6,71E-01	1,89E-01	6,65E-01	1,00E+00	1,00E+00
Meta-clone 16863	1,89E-01	6,71E-01	1,89E-01	6,65E-01	1,00E+00	1,00E+00
Meta-clone 850	1,90E-01	6,71E-01	1,90E-01	6,65E-01	1,00E+00	1,00E+00
Meta-clone 10826	1,90E-01	6,71E-01	1,90E-01	6,65E-01	1,00E+00	1,00E+00
Meta-clone 11206	1,90E-01	6,71E-01	1,90E-01	6,65E-01	1,00E+00	1,00E+00
Meta-clone 11629	1,90E-01	6,71E-01	1,90E-01	6,65E-01	1,00E+00	1,00E+00
Meta-clone 11638	1,90E-01	6,71E-01	1,90E-01	6,65E-01	1,00E+00	1,00E+00
Meta-clone 561	1,91E-01	6,71E-01	1,91E-01	6,65E-01	1,00E+00	1,00E+00
Meta-clone 1363	1,91E-01	6,71E-01	1,91E-01	6,65E-01	1,00E+00	1,00E+00
Meta-clone 453	1,93E-01	6,71E-01	1,93E-01	6,65E-01	1,00E+00	1,00E+00
Meta-clone 869	1,93E-01	6,71E-01	1,93E-01	6,65E-01	1,00E+00	1,00E+00
Meta-clone 3178	1,94E-01	6,71E-01	1,94E-01	6,65E-01	1,00E+00	1,00E+00
Meta-clone 1669	1,94E-01	6,71E-01	1,94E-01	6,65E-01	1,00E+00	1,00E+00
Meta-clone 14522	1,94E-01	6,71E-01	1,94E-01	6,65E-01	1,00E+00	1,00E+00
Meta-clone 16466	1,94E-01	6,71E-01	1,94E-01	6,65E-01	1,00E+00	1,00E+00
Meta-clone 5212	1,94E-01	6,71E-01	1,94E-01	6,65E-01	1,00E+00	1,00E+00
Meta-clone 7179	1,94E-01	6,71E-01	1,94E-01	6,65E-01	1,00E+00	1,00E+00
Meta-clone 8683	1,94E-01	6,71E-01	1,94E-01	6,65E-01	1,00E+00	1,00E+00
Meta-clone 421	1,94E-01	6,71E-01	1,94E-01	6,65E-01	1,00E+00	1,00E+00
Meta-clone 1546	1,95E-01	6,71E-01	1,95E-01	6,65E-01	1,00E+00	1,00E+00
Meta-clone 4477	1,95E-01	6,71E-01	1,95E-01	6,65E-01	1,00E+00	1,00E+00
Meta-clone 13840	1,95E-01	6,71E-01	1,95E-01	6,65E-01	1,00E+00	1,00E+00
Meta-clone 6867	1,95E-01	6,71E-01	1,95E-01	6,65E-01	1,00E+00	1,00E+00
Meta-clone 1583	1,96E-01	6,71E-01	1,96E-01	6,65E-01	1,00E+00	1,00E+00
Meta-clone 973	1,96E-01	6,71E-01	1,96E-01	6,65E-01	1,00E+00	1,00E+00
Meta-clone 753	1,97E-01	6,71E-01	1,97E-01	6,65E-01	1,00E+00	1,00E+00
Meta-clone 1234	1,97E-01	6,71E-01	1,97E-01	6,65E-01	1,00E+00	1,00E+00
Meta-clone 1062	1,97E-01	6,71E-01	1,97E-01	6,65E-01	1,00E+00	1,00E+00
Meta-clone 1782	1,97E-01	6,71E-01	1,97E-01	6,65E-01	1,00E+00	1,00E+00
Meta-clone 1434	1,99E-01	6,71E-01	1,99E-01	6,65E-01	1,00E+00	1,00E+00
Meta-clone 451	1,99E-01	6,71E-01	1,99E-01	6,65E-01	1,00E+00	1,00E+00
Meta-clone 3444	1,99E-01	6,71E-01	1,99E-01	6,65E-01	1,00E+00	1,00E+00
Meta-clone 868	2,00E-01	6,71E-01	2,00E-01	6,65E-01	1,00E+00	1,00E+00
Meta-clone 596	2,01E-01	6,71E-01	2,01E-01	6,65E-01	1,00E+00	1,00E+00
Meta-clone 1288	2,01E-01	6,71E-01	2,01E-01	6,65E-01	1,00E+00	1,00E+00
Meta-clone 676	2,01E-01	6,71E-01	2,01E-01	6,65E-01	1,00E+00	1,00E+00
Meta-clone 918	2,02E-01	6,71E-01	2,02E-01	6,65E-01	1,00E+00	1,00E+00
Meta-clone 2213	2,02E-01	6,71E-01	2,02E-01	6,65E-01	1,00E+00	1,00E+00
Meta-clone 2033	2,02E-01	6,71E-01	2,02E-01	6,65E-01	1,00E+00	1,00E+00
Meta-clone 12435	2,02E-01	6,71E-01	2,02E-01	6,65E-01	1,00E+00	1,00E+00
Meta-clone 13330	2,02E-01	6,71E-01	2,02E-01	6,65E-01	1,00E+00	1,00E+00
Meta-clone 15443	2,02E-01	6,71E-01	2,02E-01	6,65E-01	1,00E+00	1,00E+00
Meta-clone 16788	2,02E-01	6,71E-01	2,02E-01	6,65E-01	1,00E+00	1,00E+00
Meta-clone 9321	2,02E-01	6,71E-01	2,02E-01	6,65E-01	1,00E+00	1,00E+00
Meta-clone 9812	2,02E-01	6,71E-01	2,02E-01	6,65E-01	1,00E+00	1,00E+00
Meta-clone 1706	2,03E-01	6,71E-01	2,03E-01	6,65E-01	1,00E+00	1,00E+00
Meta-clone 10756	2,04E-01	6,71E-01	2,04E-01	6,65E-01	1,00E+00	1,00E+00
Meta-clone 18428	2,04E-01	6,71E-01	2,04E-01	6,65E-01	1,00E+00	1,00E+00
Meta-clone 920	2,04E-01	6,71E-01	2,04E-01	6,65E-01	1,00E+00	1,00E+00
Meta-clone 1308	2,06E-01	6,71E-01	2,06E-01	6,65E-01	1,00E+00	1,00E+00
Meta-clone 1079	2,06E-01	6,71E-01	2,06E-01	6,65E-01	1,00E+00	1,00E+00
Meta-clone 1574	2,06E-01	6,71E-01	2,06E-01	6,65E-01	1,00E+00	1,00E+00
Meta-clone 847	2,06E-01	6,71E-01	2,06E-01	6,65E-01	1,00E+00	1,00E+00
Meta-clone 17622	2,06E-01	6,71E-01	2,06E-01	6,65E-01	1,00E+00	1,00E+00
Meta-clone 148	2,07E-01	6,71E-01	2,07E-01	6,65E-01	1,00E+00	1,00E+00
Meta-clone 1723	2,07E-01	6,71E-01	2,07E-01	6,65E-01	1,00E+00	1,00E+00
Meta-clone 1747	2,09E-01	6,71E-01	2,09E-01	6,65E-01	1,00E+00	1,00E+00
Meta-clone 1436	2,09E-01	6,71E-01	2,09E-01	6,65E-01	1,00E+00	1,00E+00
Meta-clone 961	2,09E-01	6,71E-01	2,09E-01	6,65E-01	1,00E+00	1,00E+00
Meta-clone 1300	2,09E-01	6,71E-01	2,09E-01	6,65E-01	1,00E+00	1,00E+00
Meta-clone 3542	2,10E-01	6,71E-01	2,10E-01	6,65E-01	1,00E+00	1,00E+00
Meta-clone 1328	2,11E-01	6,71E-01	2,11E-01	6,65E-01	1,00E+00	1,00E+00
Meta-clone 1245	2,11E-01	6,71E-01	2,11E-01	6,65E-01	1,00E+00	1,00E+00
Meta-clone 11248	2,11E-01	6,71E-01	2,11E-01	6,65E-01	1,00E+00	1,00E+00
Meta-clone 2201	2,12E-01	6,71E-01	2,12E-01	6,65E-01	1,00E+00	1,00E+00
Meta-clone 459	2,12E-01	6,71E-01	2,12E-01	6,65E-01	1,00E+00	1,00E+00
Meta-clone 10218	2,12E-01	6,71E-01	2,12E-01	6,65E-01	1,00E+00	1,00E+00
Meta-clone 11286	2,12E-01	6,71E-01	2,12E-01	6,65E-01	1,00E+00	1,00E+00
Meta-clone 11620	2,12E-01	6,71E-01	2,12E-01	6,65E-01	1,00E+00	1,00E+00
Meta-clone 7921	2,12E-01	6,71E-01	2,12E-01	6,65E-01	1,00E+00	1,00E+00
Meta-clone 816	2,13E-01	6,71E-01	2,13E-01	6,65E-01	1,00E+00	1,00E+00
Meta-clone 1588	2,13E-01	6,71E-01	2,13E-01	6,65E-01	1,00E+00	1,00E+00
Meta-clone 10896	2,14E-01	6,71E-01	2,14E-01	6,65E-01	1,00E+00	1,00E+00
Meta-clone 11467	2,14E-01	6,71E-01	2,14E-01	6,65E-01	1,00E+00	1,00E+00
Meta-clone 17836	2,14E-01	6,71E-01	2,14E-01	6,65E-01	1,00E+00	1,00E+00
Meta-clone 2540	2,14E-01	6,71E-01	2,14E-01	6,65E-01	1,00E+00	1,00E+00
Meta-clone 9896	2,14E-01	6,71E-01	2,14E-01	6,65E-01	1,00E+00	1,00E+00
Meta-clone 5340	2,14E-01	6,71E-01	2,14E-01	6,65E-01	1,00E+00	1,00E+00
Meta-clone 1973	2,14E-01	6,71E-01	2,14E-01	6,65E-01	1,00E+00	1,00E+00
Meta-clone 1479	2,15E-01	6,71E-01	2,15E-01	6,65E-01	1,00E+00	1,00E+00
Meta-clone 10946	2,15E-01	6,71E-01	2,15E-01	6,65E-01	1,00E+00	1,00E+00
Meta-clone 11238	2,15E-01	6,71E-01	2,15E-01	6,65E-01	1,00E+00	1,00E+00
Meta-clone 11866	2,15E-01	6,71E-01	2,15E-01	6,65E-01	1,00E+00	1,00E+00
Meta-clone 15243	2,15E-01	6,71E-01	2,15E-01	6,65E-01	1,00E+00	1,00E+00
Meta-clone 15767	2,15E-01	6,71E-01	2,15E-01	6,65E-01	1,00E+00	1,00E+00
Meta-clone 18205	2,15E-01	6,71E-01	2,15E-01	6,65E-01	1,00E+00	1,00E+00
Meta-clone 5501	2,15E-01	6,71E-01	2,15E-01	6,65E-01	1,00E+00	1,00E+00
Meta-clone 5877	2,15E-01	6,71E-01	2,15E-01	6,65E-01	1,00E+00	1,00E+00
Meta-clone 8849	2,15E-01	6,71E-01	2,15E-01	6,65E-01	1,00E+00	1,00E+00
Meta-clone 3649	2,16E-01	6,71E-01	2,16E-01	6,65E-01	1,00E+00	1,00E+00
Meta-clone 2330	2,16E-01	6,71E-01	2,16E-01	6,65E-01	1,00E+00	1,00E+00
Meta-clone 4309	2,17E-01	6,71E-01	2,17E-01	6,65E-01	1,00E+00	1,00E+00
Meta-clone 4213	2,17E-01	6,71E-01	2,17E-01	6,65E-01	1,00E+00	1,00E+00
Meta-clone 2901	2,18E-01	6,71E-01	2,18E-01	6,65E-01	1,00E+00	1,00E+00
Meta-clone 931	2,18E-01	6,71E-01	2,18E-01	6,65E-01	1,00E+00	1,00E+00
Meta-clone 209	2,18E-01	6,71E-01	2,18E-01	6,65E-01	1,00E+00	1,00E+00
Meta-clone 10856	2,18E-01	6,71E-01	2,18E-01	6,65E-01	1,00E+00	1,00E+00
Meta-clone 11225	2,18E-01	6,71E-01	2,18E-01	6,65E-01	1,00E+00	1,00E+00
Meta-clone 11243	2,18E-01	6,71E-01	2,18E-01	6,65E-01	1,00E+00	1,00E+00
Meta-clone 17911	2,18E-01	6,71E-01	2,18E-01	6,65E-01	1,00E+00	1,00E+00
Meta-clone 5096	2,18E-01	6,71E-01	2,18E-01	6,65E-01	1,00E+00	1,00E+00
Meta-clone 1359	2,18E-01	6,71E-01	2,18E-01	6,65E-01	1,00E+00	1,00E+00
Meta-clone 265	2,19E-01	6,71E-01	2,07E-01	6,65E-01	2,30E-01	1,00E+00
Meta-clone 1405	2,19E-01	6,71E-01	2,19E-01	6,65E-01	1,00E+00	1,00E+00
Meta-clone 1618	2,19E-01	6,71E-01	2,19E-01	6,65E-01	1,00E+00	1,00E+00
Meta-clone 4599	2,19E-01	6,71E-01	2,19E-01	6,65E-01	1,00E+00	1,00E+00
Meta-clone 3141	2,20E-01	6,71E-01	2,20E-01	6,65E-01	1,00E+00	1,00E+00
Meta-clone 4485	2,20E-01	6,71E-01	2,20E-01	6,65E-01	1,00E+00	1,00E+00
Meta-clone 11581	2,20E-01	6,71E-01	2,20E-01	6,65E-01	1,00E+00	1,00E+00
Meta-clone 12216	2,20E-01	6,71E-01	2,20E-01	6,65E-01	1,00E+00	1,00E+00
Meta-clone 12253	2,20E-01	6,71E-01	2,20E-01	6,65E-01	1,00E+00	1,00E+00
Meta-clone 16216	2,20E-01	6,71E-01	2,20E-01	6,65E-01	1,00E+00	1,00E+00
Meta-clone 7038	2,20E-01	6,71E-01	2,20E-01	6,65E-01	1,00E+00	1,00E+00
Meta-clone 1545	2,20E-01	6,71E-01	2,20E-01	6,65E-01	1,00E+00	1,00E+00
Meta-clone 574	2,21E-01	6,71E-01	2,21E-01	6,65E-01	1,00E+00	1,00E+00
Meta-clone 1203	2,21E-01	6,71E-01	2,21E-01	6,65E-01	1,00E+00	1,00E+00
Meta-clone 13448	2,21E-01	6,71E-01	2,21E-01	6,65E-01	1,00E+00	1,00E+00
Meta-clone 16233	2,21E-01	6,71E-01	2,21E-01	6,65E-01	1,00E+00	1,00E+00
Meta-clone 411	2,21E-01	6,71E-01	2,21E-01	6,65E-01	1,00E+00	1,00E+00
Meta-clone 14535	2,22E-01	6,71E-01	2,22E-01	6,65E-01	1,00E+00	1,00E+00
Meta-clone 18393	2,22E-01	6,71E-01	2,22E-01	6,65E-01	1,00E+00	1,00E+00
Meta-clone 1469	2,23E-01	6,71E-01	2,23E-01	6,65E-01	1,00E+00	1,00E+00
Meta-clone 10582	2,24E-01	6,71E-01	2,24E-01	6,65E-01	1,00E+00	1,00E+00
Meta-clone 5847	2,24E-01	6,71E-01	2,24E-01	6,65E-01	1,00E+00	1,00E+00
Meta-clone 1687	2,25E-01	6,71E-01	2,25E-01	6,65E-01	1,00E+00	1,00E+00
Meta-clone 13507	2,31E-01	6,71E-01	2,31E-01	6,65E-01	1,00E+00	1,00E+00
Meta-clone 10356	2,32E-01	6,71E-01	2,32E-01	6,65E-01	1,00E+00	1,00E+00
Meta-clone 11926	2,32E-01	6,71E-01	2,32E-01	6,65E-01	1,00E+00	1,00E+00
Meta-clone 13443	2,32E-01	6,71E-01	2,32E-01	6,65E-01	1,00E+00	1,00E+00
Meta-clone 16113	2,32E-01	6,71E-01	2,32E-01	6,65E-01	1,00E+00	1,00E+00
Meta-clone 7468	2,32E-01	6,71E-01	2,32E-01	6,65E-01	1,00E+00	1,00E+00
Meta-clone 10233	2,33E-01	6,71E-01	2,33E-01	6,65E-01	1,00E+00	1,00E+00
Meta-clone 811	2,33E-01	6,71E-01	2,33E-01	6,65E-01	1,00E+00	1,00E+00
Meta-clone 4059	2,34E-01	6,71E-01	2,34E-01	6,65E-01	1,00E+00	1,00E+00
Meta-clone 13222	2,34E-01	6,71E-01	2,34E-01	6,65E-01	1,00E+00	1,00E+00
Meta-clone 17188	2,34E-01	6,71E-01	2,34E-01	6,65E-01	1,00E+00	1,00E+00
Meta-clone 6931	2,34E-01	6,71E-01	2,34E-01	6,65E-01	1,00E+00	1,00E+00
Meta-clone 8891	2,34E-01	6,71E-01	2,34E-01	6,65E-01	1,00E+00	1,00E+00
Meta-clone 606	2,34E-01	6,71E-01	2,34E-01	6,65E-01	1,00E+00	1,00E+00
Meta-clone 13046	2,34E-01	6,71E-01	2,34E-01	6,65E-01	1,00E+00	1,00E+00
Meta-clone 2155	2,35E-01	6,71E-01	2,35E-01	6,65E-01	1,00E+00	1,00E+00
Meta-clone 12331	2,35E-01	6,71E-01	2,35E-01	6,65E-01	1,00E+00	1,00E+00
Meta-clone 12905	2,35E-01	6,71E-01	2,35E-01	6,65E-01	1,00E+00	1,00E+00
Meta-clone 1312	2,35E-01	6,71E-01	2,35E-01	6,65E-01	1,00E+00	1,00E+00
Meta-clone 17992	2,35E-01	6,71E-01	2,35E-01	6,65E-01	1,00E+00	1,00E+00
Meta-clone 8756	2,35E-01	6,71E-01	2,35E-01	6,65E-01	1,00E+00	1,00E+00
Meta-clone 1738	2,35E-01	6,71E-01	2,35E-01	6,65E-01	1,00E+00	1,00E+00
Meta-clone 3425	2,35E-01	6,71E-01	2,35E-01	6,65E-01	1,00E+00	1,00E+00
Meta-clone 3477	2,36E-01	6,71E-01	2,36E-01	6,65E-01	1,00E+00	1,00E+00
Meta-clone 17081	2,36E-01	6,71E-01	2,36E-01	6,65E-01	1,00E+00	1,00E+00
Meta-clone 12721	2,36E-01	6,71E-01	2,36E-01	6,65E-01	1,00E+00	1,00E+00
Meta-clone 6575	2,36E-01	6,71E-01	2,36E-01	6,65E-01	1,00E+00	1,00E+00
Meta-clone 7832	2,36E-01	6,71E-01	2,36E-01	6,65E-01	1,00E+00	1,00E+00
Meta-clone 2568	2,36E-01	6,71E-01	2,36E-01	6,65E-01	1,00E+00	1,00E+00
Meta-clone 3072	2,37E-01	6,71E-01	2,37E-01	6,65E-01	1,00E+00	1,00E+00
Meta-clone 1355	2,37E-01	6,71E-01	2,37E-01	6,65E-01	1,00E+00	1,00E+00
Meta-clone 13069	2,37E-01	6,71E-01	2,37E-01	6,65E-01	1,00E+00	1,00E+00
Meta-clone 16339	2,37E-01	6,71E-01	2,37E-01	6,65E-01	1,00E+00	1,00E+00
Meta-clone 18229	2,37E-01	6,71E-01	2,37E-01	6,65E-01	1,00E+00	1,00E+00
Meta-clone 3455	2,37E-01	6,71E-01	2,37E-01	6,65E-01	1,00E+00	1,00E+00
Meta-clone 15580	2,37E-01	6,71E-01	2,37E-01	6,65E-01	1,00E+00	1,00E+00
Meta-clone 397	2,37E-01	6,71E-01	2,37E-01	6,65E-01	1,00E+00	1,00E+00
Meta-clone 101	2,38E-01	6,71E-01	1,15E-01	6,65E-01	5,35E-01	1,00E+00
Meta-clone 3322	2,38E-01	6,71E-01	2,38E-01	6,65E-01	1,00E+00	1,00E+00
Meta-clone 1638	2,38E-01	6,71E-01	2,38E-01	6,65E-01	1,00E+00	1,00E+00
Meta-clone 2414	2,38E-01	6,71E-01	2,38E-01	6,65E-01	1,00E+00	1,00E+00
Meta-clone 457	2,39E-01	6,71E-01	2,39E-01	6,65E-01	1,00E+00	1,00E+00
Meta-clone 6378	2,39E-01	6,71E-01	2,39E-01	6,65E-01	1,00E+00	1,00E+00
Meta-clone 8802	2,39E-01	6,71E-01	2,39E-01	6,65E-01	1,00E+00	1,00E+00
Meta-clone 13525	2,39E-01	6,71E-01	2,39E-01	6,65E-01	1,00E+00	1,00E+00
Meta-clone 11318	2,39E-01	6,71E-01	2,39E-01	6,65E-01	1,00E+00	1,00E+00
Meta-clone 16563	2,40E-01	6,71E-01	2,40E-01	6,65E-01	1,00E+00	1,00E+00
Meta-clone 3027	2,41E-01	6,71E-01	2,41E-01	6,65E-01	1,00E+00	1,00E+00
Meta-clone 10836	2,42E-01	6,71E-01	2,42E-01	6,65E-01	1,00E+00	1,00E+00
Meta-clone 11118	2,42E-01	6,71E-01	2,42E-01	6,65E-01	1,00E+00	1,00E+00
Meta-clone 13291	2,42E-01	6,71E-01	2,42E-01	6,65E-01	1,00E+00	1,00E+00
Meta-clone 13933	2,42E-01	6,71E-01	2,42E-01	6,65E-01	1,00E+00	1,00E+00
Meta-clone 16515	2,42E-01	6,71E-01	2,42E-01	6,65E-01	1,00E+00	1,00E+00
Meta-clone 6513	2,42E-01	6,71E-01	2,42E-01	6,65E-01	1,00E+00	1,00E+00
Meta-clone 7394	2,42E-01	6,71E-01	2,42E-01	6,65E-01	1,00E+00	1,00E+00
Meta-clone 3073	2,42E-01	6,71E-01	2,42E-01	6,65E-01	1,00E+00	1,00E+00
Meta-clone 14171	2,43E-01	6,71E-01	2,43E-01	6,65E-01	1,00E+00	1,00E+00
Meta-clone 5030	2,43E-01	6,71E-01	2,43E-01	6,65E-01	1,00E+00	1,00E+00
Meta-clone 16360	2,43E-01	6,71E-01	2,43E-01	6,65E-01	1,00E+00	1,00E+00
Meta-clone 7613	2,43E-01	6,71E-01	2,43E-01	6,65E-01	1,00E+00	1,00E+00
Meta-clone 3695	2,44E-01	6,71E-01	2,44E-01	6,65E-01	1,00E+00	1,00E+00
Meta-clone 4304	2,44E-01	6,71E-01	2,44E-01	6,65E-01	1,00E+00	1,00E+00
Meta-clone 223	2,44E-01	6,71E-01	3,67E-01	6,65E-01	1,57E-01	1,00E+00
Meta-clone 2087	2,45E-01	6,71E-01	2,45E-01	6,65E-01	1,00E+00	1,00E+00
Meta-clone 17732	2,45E-01	6,71E-01	2,45E-01	6,65E-01	1,00E+00	1,00E+00
Meta-clone 9663	2,45E-01	6,71E-01	2,45E-01	6,65E-01	1,00E+00	1,00E+00
Meta-clone 5306	2,46E-01	6,71E-01	2,46E-01	6,65E-01	1,00E+00	1,00E+00
Meta-clone 1703	2,46E-01	6,71E-01	2,46E-01	6,65E-01	1,00E+00	1,00E+00
Meta-clone 18141	2,46E-01	6,71E-01	2,46E-01	6,65E-01	1,00E+00	1,00E+00
Meta-clone 2088	2,46E-01	6,71E-01	2,46E-01	6,65E-01	1,00E+00	1,00E+00
Meta-clone 13566	2,46E-01	6,71E-01	2,46E-01	6,65E-01	1,00E+00	1,00E+00
Meta-clone 13769	2,46E-01	6,71E-01	2,46E-01	6,65E-01	1,00E+00	1,00E+00
Meta-clone 7873	2,46E-01	6,71E-01	2,46E-01	6,65E-01	1,00E+00	1,00E+00
Meta-clone 368	2,46E-01	6,71E-01	2,46E-01	6,65E-01	1,00E+00	1,00E+00
Meta-clone 4362	2,47E-01	6,71E-01	2,47E-01	6,65E-01	1,00E+00	1,00E+00
Meta-clone 2028	2,47E-01	6,71E-01	2,47E-01	6,65E-01	1,00E+00	1,00E+00
Meta-clone 11333	2,47E-01	6,71E-01	2,47E-01	6,65E-01	1,00E+00	1,00E+00
Meta-clone 13627	2,47E-01	6,71E-01	2,47E-01	6,65E-01	1,00E+00	1,00E+00
Meta-clone 17384	2,47E-01	6,71E-01	2,47E-01	6,65E-01	1,00E+00	1,00E+00
Meta-clone 955	2,48E-01	6,71E-01	2,48E-01	6,65E-01	1,00E+00	1,00E+00
Meta-clone 15739	2,48E-01	6,71E-01	2,48E-01	6,65E-01	1,00E+00	1,00E+00
Meta-clone 17487	2,48E-01	6,71E-01	2,48E-01	6,65E-01	1,00E+00	1,00E+00
Meta-clone 47	2,49E-01	6,71E-01	9,92E-02	6,65E-01	7,98E-01	1,00E+00
Meta-clone 13905	2,49E-01	6,71E-01	2,49E-01	6,65E-01	1,00E+00	1,00E+00
Meta-clone 122	2,49E-01	6,71E-01	9,80E-02	6,65E-01	8,40E-01	1,00E+00
Meta-clone 3367	2,49E-01	6,71E-01	2,49E-01	6,65E-01	1,00E+00	1,00E+00
Meta-clone 1575	2,50E-01	6,71E-01	2,50E-01	6,65E-01	1,00E+00	1,00E+00
Meta-clone 727	2,50E-01	6,71E-01	2,50E-01	6,65E-01	1,00E+00	1,00E+00
Meta-clone 15023	2,51E-01	6,71E-01	2,51E-01	6,65E-01	1,00E+00	1,00E+00
Meta-clone 7334	2,51E-01	6,71E-01	2,51E-01	6,65E-01	1,00E+00	1,00E+00
Meta-clone 1142	2,51E-01	6,71E-01	2,51E-01	6,65E-01	1,00E+00	1,00E+00
Meta-clone 923	2,52E-01	6,71E-01	2,52E-01	6,65E-01	1,00E+00	1,00E+00
Meta-clone 4460	2,52E-01	6,71E-01	2,52E-01	6,65E-01	1,00E+00	1,00E+00
Meta-clone 13213	2,52E-01	6,71E-01	2,52E-01	6,65E-01	1,00E+00	1,00E+00
Meta-clone 4216	2,52E-01	6,71E-01	2,52E-01	6,65E-01	1,00E+00	1,00E+00
Meta-clone 1449	2,53E-01	6,71E-01	2,53E-01	6,65E-01	1,00E+00	1,00E+00
Meta-clone 12836	2,54E-01	6,71E-01	2,54E-01	6,65E-01	1,00E+00	1,00E+00
Meta-clone 16336	2,54E-01	6,71E-01	2,54E-01	6,65E-01	1,00E+00	1,00E+00
Meta-clone 9476	2,54E-01	6,71E-01	2,54E-01	6,65E-01	1,00E+00	1,00E+00
Meta-clone 1478	2,54E-01	6,71E-01	2,54E-01	6,65E-01	1,00E+00	1,00E+00
Meta-clone 14136	2,55E-01	6,71E-01	2,55E-01	6,65E-01	1,00E+00	1,00E+00
Meta-clone 2529	2,55E-01	6,71E-01	2,55E-01	6,65E-01	1,00E+00	1,00E+00
Meta-clone 4243	2,55E-01	6,71E-01	2,55E-01	6,65E-01	1,00E+00	1,00E+00
Meta-clone 6768	2,55E-01	6,71E-01	2,55E-01	6,65E-01	1,00E+00	1,00E+00
Meta-clone 9638	2,55E-01	6,71E-01	2,55E-01	6,65E-01	1,00E+00	1,00E+00
Meta-clone 4072	2,55E-01	6,71E-01	2,55E-01	6,65E-01	1,00E+00	1,00E+00
Meta-clone 4493	2,55E-01	6,71E-01	2,55E-01	6,65E-01	1,00E+00	1,00E+00
Meta-clone 2237	2,56E-01	6,71E-01	2,56E-01	6,65E-01	1,00E+00	1,00E+00
Meta-clone 1268	2,56E-01	6,71E-01	2,56E-01	6,65E-01	1,00E+00	1,00E+00
Meta-clone 2251	2,56E-01	6,71E-01	2,56E-01	6,65E-01	1,00E+00	1,00E+00
Meta-clone 4580	2,57E-01	6,71E-01	2,57E-01	6,65E-01	1,00E+00	1,00E+00
Meta-clone 2757	2,57E-01	6,71E-01	2,57E-01	6,65E-01	1,00E+00	1,00E+00
Meta-clone 928	2,57E-01	6,71E-01	2,57E-01	6,65E-01	1,00E+00	1,00E+00
Meta-clone 10003	2,58E-01	6,71E-01	2,58E-01	6,65E-01	1,00E+00	1,00E+00
Meta-clone 12183	2,58E-01	6,71E-01	2,58E-01	6,65E-01	1,00E+00	1,00E+00
Meta-clone 81	2,58E-01	6,71E-01	2,58E-01	6,65E-01	1,00E+00	1,00E+00
Meta-clone 1679	2,58E-01	6,71E-01	2,58E-01	6,65E-01	1,00E+00	1,00E+00
Meta-clone 1005	2,58E-01	6,71E-01	2,58E-01	6,65E-01	1,00E+00	1,00E+00
Meta-clone 9080	2,59E-01	6,71E-01	2,59E-01	6,65E-01	1,00E+00	1,00E+00
Meta-clone 1385	2,59E-01	6,71E-01	2,59E-01	6,65E-01	1,00E+00	1,00E+00
Meta-clone 123	2,59E-01	6,71E-01	1,06E-01	6,65E-01	7,72E-01	1,00E+00
Meta-clone 3385	2,59E-01	6,71E-01	2,59E-01	6,65E-01	1,00E+00	1,00E+00
Meta-clone 2719	2,59E-01	6,71E-01	2,59E-01	6,65E-01	1,00E+00	1,00E+00
Meta-clone 4392	2,60E-01	6,71E-01	2,60E-01	6,65E-01	1,00E+00	1,00E+00
Meta-clone 1794	2,60E-01	6,71E-01	2,60E-01	6,65E-01	1,00E+00	1,00E+00
Meta-clone 1118	2,60E-01	6,71E-01	2,60E-01	6,65E-01	1,00E+00	1,00E+00
Meta-clone 802	2,60E-01	6,71E-01	2,60E-01	6,65E-01	1,00E+00	1,00E+00
Meta-clone 15160	2,61E-01	6,71E-01	2,61E-01	6,65E-01	1,00E+00	1,00E+00
Meta-clone 11845	2,61E-01	6,71E-01	2,61E-01	6,65E-01	1,00E+00	1,00E+00
Meta-clone 5752	2,61E-01	6,71E-01	2,61E-01	6,65E-01	1,00E+00	1,00E+00
Meta-clone 1074	2,61E-01	6,71E-01	2,61E-01	6,65E-01	1,00E+00	1,00E+00
Meta-clone 7015	2,61E-01	6,71E-01	2,61E-01	6,65E-01	1,00E+00	1,00E+00
Meta-clone 8876	2,61E-01	6,71E-01	2,61E-01	6,65E-01	1,00E+00	1,00E+00
Meta-clone 9694	2,61E-01	6,71E-01	2,61E-01	6,65E-01	1,00E+00	1,00E+00
Meta-clone 1319	2,62E-01	6,71E-01	2,62E-01	6,65E-01	1,00E+00	1,00E+00
Meta-clone 1070	2,62E-01	6,71E-01	2,62E-01	6,65E-01	1,00E+00	1,00E+00
Meta-clone 3479	2,62E-01	6,71E-01	2,62E-01	6,65E-01	1,00E+00	1,00E+00
Meta-clone 1426	2,62E-01	6,71E-01	1,04E-01	6,65E-01	8,56E-01	1,00E+00
Meta-clone 4664	2,63E-01	6,71E-01	2,63E-01	6,65E-01	1,00E+00	1,00E+00
Meta-clone 9137	2,63E-01	6,71E-01	2,63E-01	6,65E-01	1,00E+00	1,00E+00
Meta-clone 9630	2,63E-01	6,71E-01	2,63E-01	6,65E-01	1,00E+00	1,00E+00
Meta-clone 14002	2,63E-01	6,71E-01	2,63E-01	6,65E-01	1,00E+00	1,00E+00
Meta-clone 11106	2,63E-01	6,71E-01	2,63E-01	6,65E-01	1,00E+00	1,00E+00
Meta-clone 12727	2,63E-01	6,71E-01	2,63E-01	6,65E-01	1,00E+00	1,00E+00
Meta-clone 16155	2,63E-01	6,71E-01	2,63E-01	6,65E-01	1,00E+00	1,00E+00
Meta-clone 6054	2,63E-01	6,71E-01	2,63E-01	6,65E-01	1,00E+00	1,00E+00
Meta-clone 1751	2,63E-01	6,71E-01	2,63E-01	6,65E-01	1,00E+00	1,00E+00
Meta-clone 3781	2,63E-01	6,71E-01	2,63E-01	6,65E-01	1,00E+00	1,00E+00
Meta-clone 5738	2,63E-01	6,71E-01	2,63E-01	6,65E-01	1,00E+00	1,00E+00
Meta-clone 3139	2,64E-01	6,71E-01	2,64E-01	6,65E-01	1,00E+00	1,00E+00
Meta-clone 2286	2,64E-01	6,71E-01	2,64E-01	6,65E-01	1,00E+00	1,00E+00
Meta-clone 12196	2,65E-01	6,71E-01	2,65E-01	6,65E-01	1,00E+00	1,00E+00
Meta-clone 17432	2,65E-01	6,71E-01	2,65E-01	6,65E-01	1,00E+00	1,00E+00
Meta-clone 1273	2,65E-01	6,71E-01	2,65E-01	6,65E-01	1,00E+00	1,00E+00
Meta-clone 11410	2,65E-01	6,71E-01	2,65E-01	6,65E-01	1,00E+00	1,00E+00
Meta-clone 14371	2,65E-01	6,71E-01	2,65E-01	6,65E-01	1,00E+00	1,00E+00
Meta-clone 5003	2,65E-01	6,71E-01	2,65E-01	6,65E-01	1,00E+00	1,00E+00
Meta-clone 12070	2,66E-01	6,71E-01	2,66E-01	6,65E-01	1,00E+00	1,00E+00
Meta-clone 469	2,66E-01	6,71E-01	2,66E-01	6,65E-01	1,00E+00	1,00E+00
Meta-clone 1398	2,66E-01	6,71E-01	2,66E-01	6,65E-01	1,00E+00	1,00E+00
Meta-clone 15795	2,66E-01	6,71E-01	2,66E-01	6,65E-01	1,00E+00	1,00E+00
Meta-clone 2711	2,66E-01	6,71E-01	2,66E-01	6,65E-01	1,00E+00	1,00E+00
Meta-clone 3243	2,67E-01	6,71E-01	2,67E-01	6,65E-01	1,00E+00	1,00E+00
Meta-clone 3244	2,67E-01	6,71E-01	2,67E-01	6,65E-01	1,00E+00	1,00E+00
Meta-clone 1736	2,67E-01	6,71E-01	2,67E-01	6,65E-01	1,00E+00	1,00E+00
Meta-clone 10824	2,68E-01	6,71E-01	2,68E-01	6,65E-01	1,00E+00	1,00E+00
Meta-clone 16531	2,68E-01	6,71E-01	2,68E-01	6,65E-01	1,00E+00	1,00E+00
Meta-clone 5693	2,68E-01	6,71E-01	2,68E-01	6,65E-01	1,00E+00	1,00E+00
Meta-clone 8636	2,68E-01	6,71E-01	2,68E-01	6,65E-01	1,00E+00	1,00E+00
Meta-clone 10694	2,68E-01	6,71E-01	2,68E-01	6,65E-01	1,00E+00	1,00E+00
Meta-clone 1521	2,68E-01	6,71E-01	2,68E-01	6,65E-01	1,00E+00	1,00E+00
Meta-clone 18392	2,68E-01	6,71E-01	2,68E-01	6,65E-01	1,00E+00	1,00E+00
Meta-clone 3346	2,69E-01	6,71E-01	2,69E-01	6,65E-01	1,00E+00	1,00E+00
Meta-clone 947	2,69E-01	6,71E-01	2,69E-01	6,65E-01	1,00E+00	1,00E+00
Meta-clone 1148	2,69E-01	6,71E-01	2,69E-01	6,65E-01	1,00E+00	1,00E+00
Meta-clone 539	2,69E-01	6,71E-01	2,69E-01	6,65E-01	1,00E+00	1,00E+00
Meta-clone 3522	2,69E-01	6,71E-01	2,69E-01	6,65E-01	1,00E+00	1,00E+00
Meta-clone 1699	2,69E-01	6,71E-01	2,69E-01	6,65E-01	1,00E+00	1,00E+00
Meta-clone 6539	2,69E-01	6,71E-01	2,69E-01	6,65E-01	1,00E+00	1,00E+00
Meta-clone 15552	2,70E-01	6,71E-01	2,70E-01	6,65E-01	1,00E+00	1,00E+00
Meta-clone 11044	2,70E-01	6,71E-01	2,70E-01	6,65E-01	1,00E+00	1,00E+00
Meta-clone 15865	2,70E-01	6,71E-01	2,70E-01	6,65E-01	1,00E+00	1,00E+00
Meta-clone 8183	2,70E-01	6,71E-01	2,70E-01	6,65E-01	1,00E+00	1,00E+00
Meta-clone 3157	2,71E-01	6,71E-01	2,71E-01	6,65E-01	1,00E+00	1,00E+00
Meta-clone 2410	2,71E-01	6,71E-01	2,71E-01	6,65E-01	1,00E+00	1,00E+00
Meta-clone 15921	2,71E-01	6,71E-01	2,71E-01	6,65E-01	1,00E+00	1,00E+00
Meta-clone 16301	2,71E-01	6,71E-01	2,71E-01	6,65E-01	1,00E+00	1,00E+00
Meta-clone 10060	2,71E-01	6,71E-01	2,71E-01	6,65E-01	1,00E+00	1,00E+00
Meta-clone 1018	2,71E-01	6,71E-01	2,71E-01	6,65E-01	1,00E+00	1,00E+00
Meta-clone 3020	2,71E-01	6,71E-01	2,71E-01	6,65E-01	1,00E+00	1,00E+00
Meta-clone 2878	2,72E-01	6,71E-01	2,72E-01	6,65E-01	1,00E+00	1,00E+00
Meta-clone 4484	2,72E-01	6,71E-01	2,72E-01	6,65E-01	1,00E+00	1,00E+00
Meta-clone 2211	2,73E-01	6,71E-01	2,73E-01	6,65E-01	1,00E+00	1,00E+00
Meta-clone 358	2,73E-01	6,71E-01	2,73E-01	6,65E-01	1,00E+00	1,00E+00
Meta-clone 18284	2,73E-01	6,71E-01	2,73E-01	6,65E-01	1,00E+00	1,00E+00
Meta-clone 595	2,73E-01	6,71E-01	2,73E-01	6,65E-01	1,00E+00	1,00E+00
Meta-clone 1978	2,73E-01	6,71E-01	2,73E-01	6,65E-01	1,00E+00	1,00E+00
Meta-clone 276	2,74E-01	6,71E-01	2,74E-01	6,65E-01	1,00E+00	1,00E+00
Meta-clone 4462	2,74E-01	6,71E-01	2,74E-01	6,65E-01	1,00E+00	1,00E+00
Meta-clone 1373	2,74E-01	6,71E-01	2,74E-01	6,65E-01	1,00E+00	1,00E+00
Meta-clone 9190	2,74E-01	6,71E-01	2,74E-01	6,65E-01	1,00E+00	1,00E+00
Meta-clone 15153	2,74E-01	6,71E-01	2,74E-01	6,65E-01	1,00E+00	1,00E+00
Meta-clone 15770	2,74E-01	6,71E-01	2,74E-01	6,65E-01	1,00E+00	1,00E+00
Meta-clone 4312	2,75E-01	6,71E-01	2,75E-01	6,65E-01	1,00E+00	1,00E+00
Meta-clone 155	2,75E-01	6,71E-01	2,75E-01	6,65E-01	1,00E+00	1,00E+00
Meta-clone 13361	2,76E-01	6,71E-01	2,76E-01	6,65E-01	1,00E+00	1,00E+00
Meta-clone 2420	2,76E-01	6,71E-01	2,76E-01	6,65E-01	1,00E+00	1,00E+00
Meta-clone 18410	2,76E-01	6,71E-01	2,76E-01	6,65E-01	1,00E+00	1,00E+00
Meta-clone 6879	2,76E-01	6,71E-01	2,76E-01	6,65E-01	1,00E+00	1,00E+00
Meta-clone 1086	2,76E-01	6,71E-01	2,76E-01	6,65E-01	1,00E+00	1,00E+00
Meta-clone 15592	2,76E-01	6,71E-01	2,76E-01	6,65E-01	1,00E+00	1,00E+00
Meta-clone 6369	2,76E-01	6,71E-01	2,76E-01	6,65E-01	1,00E+00	1,00E+00
Meta-clone 6375	2,76E-01	6,71E-01	2,76E-01	6,65E-01	1,00E+00	1,00E+00
Meta-clone 3763	2,76E-01	6,71E-01	2,76E-01	6,65E-01	1,00E+00	1,00E+00
Meta-clone 1966	2,76E-01	6,71E-01	2,76E-01	6,65E-01	1,00E+00	1,00E+00
Meta-clone 12307	2,77E-01	6,71E-01	2,77E-01	6,65E-01	1,00E+00	1,00E+00
Meta-clone 2470	2,77E-01	6,71E-01	2,77E-01	6,65E-01	1,00E+00	1,00E+00
Meta-clone 6769	2,77E-01	6,71E-01	2,77E-01	6,65E-01	1,00E+00	1,00E+00
Meta-clone 8282	2,77E-01	6,71E-01	2,77E-01	6,65E-01	1,00E+00	1,00E+00
Meta-clone 9993	2,77E-01	6,71E-01	2,77E-01	6,65E-01	1,00E+00	1,00E+00
Meta-clone 4053	2,77E-01	6,71E-01	2,77E-01	6,65E-01	1,00E+00	1,00E+00
Meta-clone 2545	2,77E-01	6,71E-01	2,77E-01	6,65E-01	1,00E+00	1,00E+00
Meta-clone 2666	2,77E-01	6,71E-01	2,77E-01	6,65E-01	1,00E+00	1,00E+00
Meta-clone 4135	2,77E-01	6,71E-01	2,77E-01	6,65E-01	1,00E+00	1,00E+00
Meta-clone 256	2,78E-01	6,71E-01	1,09E-01	6,65E-01	9,86E-01	1,00E+00
Meta-clone 1090	2,78E-01	6,71E-01	2,78E-01	6,65E-01	1,00E+00	1,00E+00
Meta-clone 4185	2,78E-01	6,71E-01	2,78E-01	6,65E-01	1,00E+00	1,00E+00
Meta-clone 6479	2,78E-01	6,71E-01	2,78E-01	6,65E-01	1,00E+00	1,00E+00
Meta-clone 17907	2,78E-01	6,71E-01	2,78E-01	6,65E-01	1,00E+00	1,00E+00
Meta-clone 11760	2,78E-01	6,71E-01	2,78E-01	6,65E-01	1,00E+00	1,00E+00
Meta-clone 17708	2,78E-01	6,71E-01	2,78E-01	6,65E-01	1,00E+00	1,00E+00
Meta-clone 286	2,78E-01	6,71E-01	2,78E-01	6,65E-01	1,00E+00	1,00E+00
Meta-clone 1051	2,78E-01	6,71E-01	2,78E-01	6,65E-01	1,00E+00	1,00E+00
Meta-clone 3360	2,78E-01	6,71E-01	2,78E-01	6,65E-01	1,00E+00	1,00E+00
Meta-clone 4609	2,79E-01	6,71E-01	2,79E-01	6,65E-01	1,00E+00	1,00E+00
Meta-clone 379	2,79E-01	6,71E-01	2,79E-01	6,65E-01	1,00E+00	1,00E+00
Meta-clone 1647	2,79E-01	6,71E-01	2,79E-01	6,65E-01	1,00E+00	1,00E+00
Meta-clone 620	2,79E-01	6,71E-01	2,79E-01	6,65E-01	1,00E+00	1,00E+00
Meta-clone 16240	2,80E-01	6,71E-01	2,80E-01	6,65E-01	1,00E+00	1,00E+00
Meta-clone 13398	2,80E-01	6,71E-01	2,80E-01	6,65E-01	1,00E+00	1,00E+00
Meta-clone 4566	2,80E-01	6,71E-01	2,80E-01	6,65E-01	1,00E+00	1,00E+00
Meta-clone 2196	2,80E-01	6,71E-01	2,80E-01	6,65E-01	1,00E+00	1,00E+00
Meta-clone 1597	2,81E-01	6,71E-01	2,81E-01	6,65E-01	1,00E+00	1,00E+00
Meta-clone 1031	2,81E-01	6,71E-01	2,81E-01	6,65E-01	1,00E+00	1,00E+00
Meta-clone 3770	2,81E-01	6,71E-01	2,81E-01	6,65E-01	1,00E+00	1,00E+00
Meta-clone 1573	2,81E-01	6,71E-01	2,81E-01	6,65E-01	1,00E+00	1,00E+00
Meta-clone 2570	2,81E-01	6,71E-01	2,81E-01	6,65E-01	1,00E+00	1,00E+00
Meta-clone 1147	2,81E-01	6,71E-01	2,81E-01	6,65E-01	1,00E+00	1,00E+00
Meta-clone 1377	2,81E-01	6,71E-01	2,81E-01	6,65E-01	1,00E+00	1,00E+00
Meta-clone 4540	2,82E-01	6,71E-01	2,82E-01	6,65E-01	1,00E+00	1,00E+00
Meta-clone 2899	2,82E-01	6,71E-01	2,82E-01	6,65E-01	1,00E+00	1,00E+00
Meta-clone 14968	2,82E-01	6,71E-01	2,82E-01	6,65E-01	1,00E+00	1,00E+00
Meta-clone 18406	2,82E-01	6,71E-01	2,82E-01	6,65E-01	1,00E+00	1,00E+00
Meta-clone 7152	2,82E-01	6,71E-01	2,82E-01	6,65E-01	1,00E+00	1,00E+00
Meta-clone 12598	2,83E-01	6,71E-01	2,83E-01	6,65E-01	1,00E+00	1,00E+00
Meta-clone 9883	2,83E-01	6,71E-01	2,83E-01	6,65E-01	1,00E+00	1,00E+00
Meta-clone 2832	2,83E-01	6,71E-01	2,83E-01	6,65E-01	1,00E+00	1,00E+00
Meta-clone 3956	2,83E-01	6,71E-01	2,83E-01	6,65E-01	1,00E+00	1,00E+00
Meta-clone 1879	2,83E-01	6,71E-01	2,83E-01	6,65E-01	1,00E+00	1,00E+00
Meta-clone 2961	2,83E-01	6,71E-01	2,83E-01	6,65E-01	1,00E+00	1,00E+00
Meta-clone 680	2,83E-01	6,71E-01	5,76E-01	6,65E-01	1,37E-01	1,00E+00
Meta-clone 11657	2,84E-01	6,71E-01	2,84E-01	6,65E-01	1,00E+00	1,00E+00
Meta-clone 12147	2,84E-01	6,71E-01	2,84E-01	6,65E-01	1,00E+00	1,00E+00
Meta-clone 13066	2,84E-01	6,71E-01	2,84E-01	6,65E-01	1,00E+00	1,00E+00
Meta-clone 3978	2,84E-01	6,71E-01	2,84E-01	6,65E-01	1,00E+00	1,00E+00
Meta-clone 3119	2,85E-01	6,71E-01	2,85E-01	6,65E-01	1,00E+00	1,00E+00
Meta-clone 15019	2,85E-01	6,71E-01	2,85E-01	6,65E-01	1,00E+00	1,00E+00
Meta-clone 17391	2,85E-01	6,71E-01	2,85E-01	6,65E-01	1,00E+00	1,00E+00
Meta-clone 5196	2,85E-01	6,71E-01	2,85E-01	6,65E-01	1,00E+00	1,00E+00
Meta-clone 2508	2,86E-01	6,71E-01	2,86E-01	6,65E-01	1,00E+00	1,00E+00
Meta-clone 4258	2,86E-01	6,71E-01	2,86E-01	6,65E-01	1,00E+00	1,00E+00
Meta-clone 981	2,87E-01	6,71E-01	2,87E-01	6,65E-01	1,00E+00	1,00E+00
Meta-clone 12337	2,87E-01	6,71E-01	2,87E-01	6,65E-01	1,00E+00	1,00E+00
Meta-clone 3046	2,87E-01	6,71E-01	2,87E-01	6,65E-01	1,00E+00	1,00E+00
Meta-clone 3180	2,87E-01	6,71E-01	2,87E-01	6,65E-01	1,00E+00	1,00E+00
Meta-clone 11611	2,88E-01	6,71E-01	2,88E-01	6,65E-01	1,00E+00	1,00E+00
Meta-clone 5442	2,88E-01	6,71E-01	2,88E-01	6,65E-01	1,00E+00	1,00E+00
Meta-clone 2098	2,88E-01	6,71E-01	2,88E-01	6,65E-01	1,00E+00	1,00E+00
Meta-clone 3861	2,88E-01	6,71E-01	2,88E-01	6,65E-01	1,00E+00	1,00E+00
Meta-clone 4529	2,88E-01	6,71E-01	2,88E-01	6,65E-01	1,00E+00	1,00E+00
Meta-clone 890	2,89E-01	6,71E-01	2,89E-01	6,65E-01	1,00E+00	1,00E+00
Meta-clone 10059	2,89E-01	6,71E-01	2,89E-01	6,65E-01	1,00E+00	1,00E+00
Meta-clone 3416	2,89E-01	6,71E-01	2,89E-01	6,65E-01	1,00E+00	1,00E+00
Meta-clone 15383	2,90E-01	6,71E-01	2,90E-01	6,65E-01	1,00E+00	1,00E+00
Meta-clone 17870	2,90E-01	6,71E-01	2,90E-01	6,65E-01	1,00E+00	1,00E+00
Meta-clone 4909	2,90E-01	6,71E-01	2,90E-01	6,65E-01	1,00E+00	1,00E+00
Meta-clone 12074	2,90E-01	6,71E-01	2,90E-01	6,65E-01	1,00E+00	1,00E+00
Meta-clone 15900	2,90E-01	6,71E-01	2,90E-01	6,65E-01	1,00E+00	1,00E+00
Meta-clone 8307	2,90E-01	6,71E-01	2,90E-01	6,65E-01	1,00E+00	1,00E+00
Meta-clone 3642	2,91E-01	6,71E-01	2,91E-01	6,65E-01	1,00E+00	1,00E+00
Meta-clone 4233	2,91E-01	6,71E-01	2,91E-01	6,65E-01	1,00E+00	1,00E+00
Meta-clone 3528	2,91E-01	6,71E-01	2,91E-01	6,65E-01	1,00E+00	1,00E+00
Meta-clone 3503	2,91E-01	6,71E-01	2,91E-01	6,65E-01	1,00E+00	1,00E+00
Meta-clone 4038	2,92E-01	6,71E-01	2,92E-01	6,65E-01	1,00E+00	1,00E+00
Meta-clone 8291	2,92E-01	6,71E-01	2,92E-01	6,65E-01	1,00E+00	1,00E+00
Meta-clone 13	2,92E-01	6,71E-01	6,37E-01	7,02E-01	1,34E-01	1,00E+00
Meta-clone 11259	2,92E-01	6,71E-01	2,92E-01	6,65E-01	1,00E+00	1,00E+00
Meta-clone 9428	2,92E-01	6,71E-01	2,92E-01	6,65E-01	1,00E+00	1,00E+00
Meta-clone 2722	2,93E-01	6,71E-01	2,93E-01	6,65E-01	1,00E+00	1,00E+00
Meta-clone 17364	2,94E-01	6,71E-01	2,94E-01	6,65E-01	1,00E+00	1,00E+00
Meta-clone 18399	2,94E-01	6,71E-01	2,94E-01	6,65E-01	1,00E+00	1,00E+00
Meta-clone 4552	2,94E-01	6,71E-01	2,94E-01	6,65E-01	1,00E+00	1,00E+00
Meta-clone 11128	2,94E-01	6,71E-01	2,94E-01	6,65E-01	1,00E+00	1,00E+00
Meta-clone 6322	2,94E-01	6,71E-01	2,94E-01	6,65E-01	1,00E+00	1,00E+00
Meta-clone 16580	2,94E-01	6,71E-01	2,94E-01	6,65E-01	1,00E+00	1,00E+00
Meta-clone 17705	2,94E-01	6,71E-01	2,94E-01	6,65E-01	1,00E+00	1,00E+00
Meta-clone 4183	2,94E-01	6,71E-01	2,94E-01	6,65E-01	1,00E+00	1,00E+00
Meta-clone 2375	2,95E-01	6,71E-01	2,95E-01	6,65E-01	1,00E+00	1,00E+00
Meta-clone 4180	2,95E-01	6,71E-01	2,95E-01	6,65E-01	1,00E+00	1,00E+00
Meta-clone 3115	2,95E-01	6,71E-01	2,95E-01	6,65E-01	1,00E+00	1,00E+00
Meta-clone 174	2,95E-01	6,71E-01	2,95E-01	6,65E-01	1,00E+00	1,00E+00
Meta-clone 9467	2,95E-01	6,71E-01	2,95E-01	6,65E-01	1,00E+00	1,00E+00
Meta-clone 3228	2,95E-01	6,71E-01	2,95E-01	6,65E-01	1,00E+00	1,00E+00
Meta-clone 10544	2,95E-01	6,71E-01	2,95E-01	6,65E-01	1,00E+00	1,00E+00
Meta-clone 17520	2,96E-01	6,71E-01	2,96E-01	6,65E-01	1,00E+00	1,00E+00
Meta-clone 9404	2,96E-01	6,71E-01	2,96E-01	6,65E-01	1,00E+00	1,00E+00
Meta-clone 3889	2,96E-01	6,71E-01	2,96E-01	6,65E-01	1,00E+00	1,00E+00
Meta-clone 2439	2,96E-01	6,71E-01	2,96E-01	6,65E-01	1,00E+00	1,00E+00
Meta-clone 9	2,96E-01	6,71E-01	1,87E-01	6,65E-01	4,05E-01	1,00E+00
Meta-clone 3671	2,96E-01	6,71E-01	2,96E-01	6,65E-01	1,00E+00	1,00E+00
Meta-clone 4486	2,96E-01	6,71E-01	2,96E-01	6,65E-01	1,00E+00	1,00E+00
Meta-clone 4683	2,96E-01	6,71E-01	2,96E-01	6,65E-01	1,00E+00	1,00E+00
Meta-clone 1993	2,96E-01	6,71E-01	2,96E-01	6,65E-01	1,00E+00	1,00E+00
Meta-clone 3683	2,96E-01	6,71E-01	2,96E-01	6,65E-01	1,00E+00	1,00E+00
Meta-clone 2602	2,96E-01	6,71E-01	2,96E-01	6,65E-01	1,00E+00	1,00E+00
Meta-clone 3177	2,97E-01	6,71E-01	2,97E-01	6,65E-01	1,00E+00	1,00E+00
Meta-clone 12121	2,97E-01	6,71E-01	2,97E-01	6,65E-01	1,00E+00	1,00E+00
Meta-clone 7837	2,97E-01	6,71E-01	2,97E-01	6,65E-01	1,00E+00	1,00E+00
Meta-clone 2221	2,97E-01	6,71E-01	2,97E-01	6,65E-01	1,00E+00	1,00E+00
Meta-clone 1146	2,97E-01	6,71E-01	2,97E-01	6,65E-01	1,00E+00	1,00E+00
Meta-clone 11466	2,97E-01	6,71E-01	2,97E-01	6,65E-01	1,00E+00	1,00E+00
Meta-clone 13506	2,97E-01	6,71E-01	2,97E-01	6,65E-01	1,00E+00	1,00E+00
Meta-clone 14644	2,97E-01	6,71E-01	2,97E-01	6,65E-01	1,00E+00	1,00E+00
Meta-clone 18103	2,97E-01	6,71E-01	2,97E-01	6,65E-01	1,00E+00	1,00E+00
Meta-clone 2338	2,97E-01	6,71E-01	2,97E-01	6,65E-01	1,00E+00	1,00E+00
Meta-clone 9926	2,97E-01	6,71E-01	2,97E-01	6,65E-01	1,00E+00	1,00E+00
Meta-clone 2696	2,97E-01	6,71E-01	2,97E-01	6,65E-01	1,00E+00	1,00E+00
Meta-clone 3359	2,98E-01	6,71E-01	2,98E-01	6,65E-01	1,00E+00	1,00E+00
Meta-clone 15717	2,98E-01	6,71E-01	2,98E-01	6,65E-01	1,00E+00	1,00E+00
Meta-clone 3588	2,98E-01	6,71E-01	2,98E-01	6,65E-01	1,00E+00	1,00E+00
Meta-clone 18016	2,98E-01	6,71E-01	2,98E-01	6,65E-01	1,00E+00	1,00E+00
Meta-clone 14880	2,99E-01	6,71E-01	2,99E-01	6,65E-01	1,00E+00	1,00E+00
Meta-clone 15350	2,99E-01	6,71E-01	2,99E-01	6,65E-01	1,00E+00	1,00E+00
Meta-clone 441	2,99E-01	6,71E-01	2,99E-01	6,65E-01	1,00E+00	1,00E+00
Meta-clone 11679	2,99E-01	6,71E-01	2,99E-01	6,65E-01	1,00E+00	1,00E+00
Meta-clone 2744	2,99E-01	6,71E-01	2,99E-01	6,65E-01	1,00E+00	1,00E+00
Meta-clone 3714	2,99E-01	6,71E-01	2,99E-01	6,65E-01	1,00E+00	1,00E+00
Meta-clone 2932	2,99E-01	6,71E-01	2,99E-01	6,65E-01	1,00E+00	1,00E+00
Meta-clone 2637	3,00E-01	6,71E-01	3,00E-01	6,65E-01	1,00E+00	1,00E+00
Meta-clone 11440	3,00E-01	6,71E-01	3,00E-01	6,65E-01	1,00E+00	1,00E+00
Meta-clone 12258	3,00E-01	6,71E-01	3,00E-01	6,65E-01	1,00E+00	1,00E+00
Meta-clone 9494	3,00E-01	6,71E-01	3,00E-01	6,65E-01	1,00E+00	1,00E+00
Meta-clone 4564	3,00E-01	6,71E-01	3,00E-01	6,65E-01	1,00E+00	1,00E+00
Meta-clone 2480	3,00E-01	6,71E-01	3,00E-01	6,65E-01	1,00E+00	1,00E+00
Meta-clone 3296	3,00E-01	6,71E-01	3,00E-01	6,65E-01	1,00E+00	1,00E+00
Meta-clone 1461	3,00E-01	6,71E-01	3,00E-01	6,65E-01	1,00E+00	1,00E+00
Meta-clone 12049	3,01E-01	6,71E-01	3,01E-01	6,65E-01	1,00E+00	1,00E+00
Meta-clone 12810	3,01E-01	6,71E-01	3,01E-01	6,65E-01	1,00E+00	1,00E+00
Meta-clone 16519	3,01E-01	6,71E-01	3,01E-01	6,65E-01	1,00E+00	1,00E+00
Meta-clone 2072	3,01E-01	6,71E-01	3,01E-01	6,65E-01	1,00E+00	1,00E+00
Meta-clone 4132	3,01E-01	6,71E-01	3,01E-01	6,65E-01	1,00E+00	1,00E+00
Meta-clone 2312	3,01E-01	6,71E-01	3,01E-01	6,65E-01	1,00E+00	1,00E+00
Meta-clone 2801	3,01E-01	6,71E-01	3,01E-01	6,65E-01	1,00E+00	1,00E+00
Meta-clone 3918	3,01E-01	6,71E-01	3,01E-01	6,65E-01	1,00E+00	1,00E+00
Meta-clone 3222	3,01E-01	6,71E-01	3,01E-01	6,65E-01	1,00E+00	1,00E+00
Meta-clone 1318	3,01E-01	6,71E-01	3,01E-01	6,65E-01	1,00E+00	1,00E+00
Meta-clone 15046	3,02E-01	6,71E-01	3,02E-01	6,65E-01	1,00E+00	1,00E+00
Meta-clone 4268	3,02E-01	6,71E-01	3,02E-01	6,65E-01	1,00E+00	1,00E+00
Meta-clone 3904	3,02E-01	6,71E-01	3,02E-01	6,65E-01	1,00E+00	1,00E+00
Meta-clone 11075	3,02E-01	6,71E-01	3,02E-01	6,65E-01	1,00E+00	1,00E+00
Meta-clone 3601	3,03E-01	6,71E-01	3,03E-01	6,65E-01	1,00E+00	1,00E+00
Meta-clone 11798	3,03E-01	6,71E-01	3,03E-01	6,65E-01	1,00E+00	1,00E+00
Meta-clone 15595	3,03E-01	6,71E-01	3,03E-01	6,65E-01	1,00E+00	1,00E+00
Meta-clone 2287	3,03E-01	6,71E-01	3,03E-01	6,65E-01	1,00E+00	1,00E+00
Meta-clone 2834	3,03E-01	6,71E-01	3,03E-01	6,65E-01	1,00E+00	1,00E+00
Meta-clone 1571	3,03E-01	6,71E-01	3,03E-01	6,65E-01	1,00E+00	1,00E+00
Meta-clone 2514	3,03E-01	6,71E-01	3,03E-01	6,65E-01	1,00E+00	1,00E+00
Meta-clone 3634	3,03E-01	6,71E-01	3,03E-01	6,65E-01	1,00E+00	1,00E+00
Meta-clone 1294	3,03E-01	6,71E-01	3,03E-01	6,65E-01	1,00E+00	1,00E+00
Meta-clone 115	3,03E-01	6,71E-01	3,21E-01	6,65E-01	2,36E-01	1,00E+00
Meta-clone 17479	3,03E-01	6,71E-01	3,03E-01	6,65E-01	1,00E+00	1,00E+00
Meta-clone 18253	3,03E-01	6,71E-01	3,03E-01	6,65E-01	1,00E+00	1,00E+00
Meta-clone 3017	3,03E-01	6,71E-01	3,03E-01	6,65E-01	1,00E+00	1,00E+00
Meta-clone 12407	3,03E-01	6,71E-01	3,03E-01	6,65E-01	1,00E+00	1,00E+00
Meta-clone 14224	3,04E-01	6,71E-01	3,04E-01	6,65E-01	1,00E+00	1,00E+00
Meta-clone 12480	3,04E-01	6,71E-01	3,04E-01	6,65E-01	1,00E+00	1,00E+00
Meta-clone 2174	3,04E-01	6,71E-01	3,04E-01	6,65E-01	1,00E+00	1,00E+00
Meta-clone 3162	3,04E-01	6,71E-01	3,04E-01	6,65E-01	1,00E+00	1,00E+00
Meta-clone 2424	3,04E-01	6,71E-01	3,04E-01	6,65E-01	1,00E+00	1,00E+00
Meta-clone 12034	3,04E-01	6,71E-01	3,04E-01	6,65E-01	1,00E+00	1,00E+00
Meta-clone 2811	3,04E-01	6,71E-01	3,04E-01	6,65E-01	1,00E+00	1,00E+00
Meta-clone 3163	3,04E-01	6,71E-01	3,04E-01	6,65E-01	1,00E+00	1,00E+00
Meta-clone 4022	3,04E-01	6,71E-01	3,04E-01	6,65E-01	1,00E+00	1,00E+00
Meta-clone 3814	3,04E-01	6,71E-01	3,04E-01	6,65E-01	1,00E+00	1,00E+00
Meta-clone 1957	3,05E-01	6,71E-01	3,05E-01	6,65E-01	1,00E+00	1,00E+00
Meta-clone 4388	3,05E-01	6,71E-01	3,05E-01	6,65E-01	1,00E+00	1,00E+00
Meta-clone 2515	3,05E-01	6,71E-01	3,05E-01	6,65E-01	1,00E+00	1,00E+00
Meta-clone 1681	3,05E-01	6,71E-01	3,05E-01	6,65E-01	1,00E+00	1,00E+00
Meta-clone 3442	3,05E-01	6,71E-01	3,05E-01	6,65E-01	1,00E+00	1,00E+00
Meta-clone 4160	3,05E-01	6,71E-01	3,05E-01	6,65E-01	1,00E+00	1,00E+00
Meta-clone 3305	3,05E-01	6,71E-01	3,05E-01	6,65E-01	1,00E+00	1,00E+00
Meta-clone 4336	3,05E-01	6,71E-01	3,05E-01	6,65E-01	1,00E+00	1,00E+00
Meta-clone 3648	3,05E-01	6,71E-01	3,05E-01	6,65E-01	1,00E+00	1,00E+00
Meta-clone 3283	3,05E-01	6,71E-01	3,05E-01	6,65E-01	1,00E+00	1,00E+00
Meta-clone 2970	3,05E-01	6,71E-01	3,05E-01	6,65E-01	1,00E+00	1,00E+00
Meta-clone 3636	3,06E-01	6,71E-01	3,06E-01	6,65E-01	1,00E+00	1,00E+00
Meta-clone 1448	3,06E-01	6,71E-01	3,06E-01	6,65E-01	1,00E+00	1,00E+00
Meta-clone 3441	3,06E-01	6,71E-01	3,06E-01	6,65E-01	1,00E+00	1,00E+00
Meta-clone 3190	3,06E-01	6,71E-01	3,06E-01	6,65E-01	1,00E+00	1,00E+00
Meta-clone 13116	3,07E-01	6,71E-01	3,07E-01	6,65E-01	1,00E+00	1,00E+00
Meta-clone 1262	3,08E-01	6,71E-01	3,08E-01	6,65E-01	1,00E+00	1,00E+00
Meta-clone 4100	3,09E-01	6,71E-01	3,09E-01	6,65E-01	1,00E+00	1,00E+00
Meta-clone 26	3,10E-01	6,71E-01	5,81E-01	6,65E-01	1,53E-01	1,00E+00
Meta-clone 12882	3,10E-01	6,71E-01	3,10E-01	6,65E-01	1,00E+00	1,00E+00
Meta-clone 2880	3,11E-01	6,71E-01	3,11E-01	6,65E-01	1,00E+00	1,00E+00
Meta-clone 14476	3,11E-01	6,71E-01	3,11E-01	6,65E-01	1,00E+00	1,00E+00
Meta-clone 2020	3,11E-01	6,71E-01	3,11E-01	6,65E-01	1,00E+00	1,00E+00
Meta-clone 3389	3,11E-01	6,71E-01	3,11E-01	6,65E-01	1,00E+00	1,00E+00
Meta-clone 13023	3,11E-01	6,71E-01	3,11E-01	6,65E-01	1,00E+00	1,00E+00
Meta-clone 4	3,11E-01	6,71E-01	1,70E-01	6,65E-01	5,00E-01	1,00E+00
Meta-clone 15711	3,12E-01	6,71E-01	3,12E-01	6,65E-01	1,00E+00	1,00E+00
Meta-clone 7054	3,12E-01	6,71E-01	3,12E-01	6,65E-01	1,00E+00	1,00E+00
Meta-clone 12491	3,12E-01	6,71E-01	3,12E-01	6,65E-01	1,00E+00	1,00E+00
Meta-clone 193	3,13E-01	6,71E-01	1,81E-01	6,65E-01	4,62E-01	1,00E+00
Meta-clone 12269	3,13E-01	6,71E-01	3,13E-01	6,65E-01	1,00E+00	1,00E+00
Meta-clone 8985	3,13E-01	6,71E-01	3,13E-01	6,65E-01	1,00E+00	1,00E+00
Meta-clone 1776	3,13E-01	6,71E-01	3,13E-01	6,65E-01	1,00E+00	1,00E+00
Meta-clone 18345	3,14E-01	6,71E-01	3,14E-01	6,65E-01	1,00E+00	1,00E+00
Meta-clone 9732	3,14E-01	6,71E-01	3,14E-01	6,65E-01	1,00E+00	1,00E+00
Meta-clone 17639	3,14E-01	6,71E-01	3,14E-01	6,65E-01	1,00E+00	1,00E+00
Meta-clone 13770	3,16E-01	6,71E-01	3,16E-01	6,65E-01	1,00E+00	1,00E+00
Meta-clone 8299	3,16E-01	6,71E-01	3,16E-01	6,65E-01	1,00E+00	1,00E+00
Meta-clone 107	3,16E-01	6,71E-01	1,29E-01	6,65E-01	9,97E-01	1,00E+00
Meta-clone 5911	3,17E-01	6,71E-01	3,17E-01	6,65E-01	1,00E+00	1,00E+00
Meta-clone 14341	3,17E-01	6,71E-01	3,17E-01	6,65E-01	1,00E+00	1,00E+00
Meta-clone 433	3,18E-01	6,71E-01	1,30E-01	6,65E-01	9,95E-01	1,00E+00
Meta-clone 11331	3,18E-01	6,71E-01	3,18E-01	6,65E-01	1,00E+00	1,00E+00
Meta-clone 1851	3,19E-01	6,71E-01	3,19E-01	6,65E-01	1,00E+00	1,00E+00
Meta-clone 2683	3,19E-01	6,71E-01	3,19E-01	6,65E-01	1,00E+00	1,00E+00
Meta-clone 10530	3,20E-01	6,71E-01	3,20E-01	6,65E-01	1,00E+00	1,00E+00
Meta-clone 11365	3,20E-01	6,71E-01	3,20E-01	6,65E-01	1,00E+00	1,00E+00
Meta-clone 4320	3,20E-01	6,71E-01	3,20E-01	6,65E-01	1,00E+00	1,00E+00
Meta-clone 1043	3,20E-01	6,71E-01	3,20E-01	6,65E-01	1,00E+00	1,00E+00
Meta-clone 16886	3,21E-01	6,71E-01	3,21E-01	6,65E-01	1,00E+00	1,00E+00
Meta-clone 16930	3,21E-01	6,71E-01	3,21E-01	6,65E-01	1,00E+00	1,00E+00
Meta-clone 17633	3,21E-01	6,71E-01	3,21E-01	6,65E-01	1,00E+00	1,00E+00
Meta-clone 2198	3,21E-01	6,71E-01	3,21E-01	6,65E-01	1,00E+00	1,00E+00
Meta-clone 8889	3,22E-01	6,71E-01	3,22E-01	6,65E-01	1,00E+00	1,00E+00
Meta-clone 2083	3,22E-01	6,71E-01	3,22E-01	6,65E-01	1,00E+00	1,00E+00
Meta-clone 11685	3,23E-01	6,71E-01	3,23E-01	6,65E-01	1,00E+00	1,00E+00
Meta-clone 7844	3,23E-01	6,71E-01	3,23E-01	6,65E-01	1,00E+00	1,00E+00
Meta-clone 6710	3,23E-01	6,71E-01	3,23E-01	6,65E-01	1,00E+00	1,00E+00
Meta-clone 1808	3,23E-01	6,71E-01	3,23E-01	6,65E-01	1,00E+00	1,00E+00
Meta-clone 2434	3,23E-01	6,71E-01	3,23E-01	6,65E-01	1,00E+00	1,00E+00
Meta-clone 10068	3,24E-01	6,71E-01	3,24E-01	6,65E-01	1,00E+00	1,00E+00
Meta-clone 15347	3,24E-01	6,71E-01	3,24E-01	6,65E-01	1,00E+00	1,00E+00
Meta-clone 15984	3,24E-01	6,71E-01	3,24E-01	6,65E-01	1,00E+00	1,00E+00
Meta-clone 10227	3,24E-01	6,71E-01	3,24E-01	6,65E-01	1,00E+00	1,00E+00
Meta-clone 15434	3,24E-01	6,71E-01	3,24E-01	6,65E-01	1,00E+00	1,00E+00
Meta-clone 8695	3,24E-01	6,71E-01	3,24E-01	6,65E-01	1,00E+00	1,00E+00
Meta-clone 9511	3,24E-01	6,71E-01	3,24E-01	6,65E-01	1,00E+00	1,00E+00
Meta-clone 15851	3,24E-01	6,71E-01	3,24E-01	6,65E-01	1,00E+00	1,00E+00
Meta-clone 12888	3,24E-01	6,71E-01	3,24E-01	6,65E-01	1,00E+00	1,00E+00
Meta-clone 17790	3,24E-01	6,71E-01	3,24E-01	6,65E-01	1,00E+00	1,00E+00
Meta-clone 2886	3,24E-01	6,71E-01	3,24E-01	6,65E-01	1,00E+00	1,00E+00
Meta-clone 8573	3,25E-01	6,71E-01	3,25E-01	6,65E-01	1,00E+00	1,00E+00
Meta-clone 8822	3,25E-01	6,71E-01	3,25E-01	6,65E-01	1,00E+00	1,00E+00
Meta-clone 1180	3,25E-01	6,71E-01	3,25E-01	6,65E-01	1,00E+00	1,00E+00
Meta-clone 10205	3,25E-01	6,71E-01	3,25E-01	6,65E-01	1,00E+00	1,00E+00
Meta-clone 2382	3,26E-01	6,71E-01	3,26E-01	6,65E-01	1,00E+00	1,00E+00
Meta-clone 357	3,26E-01	6,71E-01	3,26E-01	6,65E-01	1,00E+00	1,00E+00
Meta-clone 14066	3,26E-01	6,71E-01	3,26E-01	6,65E-01	1,00E+00	1,00E+00
Meta-clone 17137	3,26E-01	6,71E-01	3,26E-01	6,65E-01	1,00E+00	1,00E+00
Meta-clone 4624	3,26E-01	6,71E-01	3,26E-01	6,65E-01	1,00E+00	1,00E+00
Meta-clone 78	3,26E-01	6,71E-01	2,79E-01	6,65E-01	3,02E-01	1,00E+00
Meta-clone 9056	3,27E-01	6,71E-01	3,27E-01	6,65E-01	1,00E+00	1,00E+00
Meta-clone 6966	3,27E-01	6,71E-01	3,27E-01	6,65E-01	1,00E+00	1,00E+00
Meta-clone 12	3,28E-01	6,71E-01	1,55E-01	6,65E-01	6,51E-01	1,00E+00
Meta-clone 597	3,28E-01	6,71E-01	3,28E-01	6,65E-01	1,00E+00	1,00E+00
Meta-clone 10752	3,29E-01	6,71E-01	3,29E-01	6,65E-01	1,00E+00	1,00E+00
Meta-clone 17132	3,29E-01	6,71E-01	3,29E-01	6,65E-01	1,00E+00	1,00E+00
Meta-clone 8948	3,29E-01	6,71E-01	3,29E-01	6,65E-01	1,00E+00	1,00E+00
Meta-clone 17862	3,29E-01	6,71E-01	3,29E-01	6,65E-01	1,00E+00	1,00E+00
Meta-clone 12197	3,29E-01	6,71E-01	3,29E-01	6,65E-01	1,00E+00	1,00E+00
Meta-clone 10686	3,30E-01	6,71E-01	3,30E-01	6,65E-01	1,00E+00	1,00E+00
Meta-clone 12384	3,30E-01	6,71E-01	3,30E-01	6,65E-01	1,00E+00	1,00E+00
Meta-clone 15685	3,31E-01	6,71E-01	3,31E-01	6,65E-01	1,00E+00	1,00E+00
Meta-clone 4474	3,31E-01	6,71E-01	3,31E-01	6,65E-01	1,00E+00	1,00E+00
Meta-clone 12944	3,31E-01	6,71E-01	3,31E-01	6,65E-01	1,00E+00	1,00E+00
Meta-clone 14411	3,31E-01	6,71E-01	3,31E-01	6,65E-01	1,00E+00	1,00E+00
Meta-clone 2278	3,31E-01	6,71E-01	3,31E-01	6,65E-01	1,00E+00	1,00E+00
Meta-clone 463	3,31E-01	6,71E-01	3,31E-01	6,65E-01	1,00E+00	1,00E+00
Meta-clone 4297	3,32E-01	6,71E-01	3,32E-01	6,65E-01	1,00E+00	1,00E+00
Meta-clone 14399	3,32E-01	6,71E-01	3,32E-01	6,65E-01	1,00E+00	1,00E+00
Meta-clone 4419	3,32E-01	6,71E-01	3,32E-01	6,65E-01	1,00E+00	1,00E+00
Meta-clone 4456	3,32E-01	6,71E-01	3,32E-01	6,65E-01	1,00E+00	1,00E+00
Meta-clone 795	3,32E-01	6,71E-01	3,32E-01	6,65E-01	1,00E+00	1,00E+00
Meta-clone 11709	3,33E-01	6,71E-01	3,33E-01	6,65E-01	1,00E+00	1,00E+00
Meta-clone 13100	3,33E-01	6,71E-01	3,33E-01	6,65E-01	1,00E+00	1,00E+00
Meta-clone 14275	3,33E-01	6,71E-01	3,33E-01	6,65E-01	1,00E+00	1,00E+00
Meta-clone 549	3,33E-01	6,71E-01	3,33E-01	6,65E-01	1,00E+00	1,00E+00
Meta-clone 1217	3,33E-01	6,71E-01	3,33E-01	6,65E-01	1,00E+00	1,00E+00
Meta-clone 2686	3,33E-01	6,71E-01	3,33E-01	6,65E-01	1,00E+00	1,00E+00
Meta-clone 3098	3,33E-01	6,71E-01	3,33E-01	6,65E-01	1,00E+00	1,00E+00
Meta-clone 17303	3,33E-01	6,71E-01	3,33E-01	6,65E-01	1,00E+00	1,00E+00
Meta-clone 18317	3,34E-01	6,71E-01	3,34E-01	6,65E-01	1,00E+00	1,00E+00
Meta-clone 4346	3,34E-01	6,71E-01	3,34E-01	6,65E-01	1,00E+00	1,00E+00
Meta-clone 2445	3,34E-01	6,71E-01	3,34E-01	6,65E-01	1,00E+00	1,00E+00
Meta-clone 12646	3,34E-01	6,71E-01	3,34E-01	6,65E-01	1,00E+00	1,00E+00
Meta-clone 4468	3,35E-01	6,71E-01	3,35E-01	6,65E-01	1,00E+00	1,00E+00
Meta-clone 1321	3,35E-01	6,71E-01	3,35E-01	6,65E-01	1,00E+00	1,00E+00
Meta-clone 14380	3,37E-01	6,71E-01	3,37E-01	6,65E-01	1,00E+00	1,00E+00
Meta-clone 6396	3,37E-01	6,71E-01	3,37E-01	6,65E-01	1,00E+00	1,00E+00
Meta-clone 7994	3,37E-01	6,71E-01	3,37E-01	6,65E-01	1,00E+00	1,00E+00
Meta-clone 7617	3,37E-01	6,71E-01	3,37E-01	6,65E-01	1,00E+00	1,00E+00
Meta-clone 15579	3,38E-01	6,71E-01	3,38E-01	6,65E-01	1,00E+00	1,00E+00
Meta-clone 5700	3,38E-01	6,71E-01	3,38E-01	6,65E-01	1,00E+00	1,00E+00
Meta-clone 8276	3,38E-01	6,71E-01	3,38E-01	6,65E-01	1,00E+00	1,00E+00
Meta-clone 11176	3,38E-01	6,71E-01	3,38E-01	6,65E-01	1,00E+00	1,00E+00
Meta-clone 14355	3,38E-01	6,71E-01	3,38E-01	6,65E-01	1,00E+00	1,00E+00
Meta-clone 3363	3,38E-01	6,71E-01	3,38E-01	6,65E-01	1,00E+00	1,00E+00
Meta-clone 8055	3,38E-01	6,71E-01	3,38E-01	6,65E-01	1,00E+00	1,00E+00
Meta-clone 8052	3,38E-01	6,71E-01	3,38E-01	6,65E-01	1,00E+00	1,00E+00
Meta-clone 11640	3,38E-01	6,71E-01	3,38E-01	6,65E-01	1,00E+00	1,00E+00
Meta-clone 72	3,39E-01	6,71E-01	3,18E-01	6,65E-01	2,79E-01	1,00E+00
Meta-clone 7722	3,39E-01	6,71E-01	3,39E-01	6,65E-01	1,00E+00	1,00E+00
Meta-clone 2093	3,39E-01	6,71E-01	3,39E-01	6,65E-01	1,00E+00	1,00E+00
Meta-clone 16635	3,39E-01	6,71E-01	3,39E-01	6,65E-01	1,00E+00	1,00E+00
Meta-clone 6157	3,39E-01	6,71E-01	3,39E-01	6,65E-01	1,00E+00	1,00E+00
Meta-clone 9378	3,39E-01	6,71E-01	3,39E-01	6,65E-01	1,00E+00	1,00E+00
Meta-clone 9385	3,40E-01	6,71E-01	3,40E-01	6,65E-01	1,00E+00	1,00E+00
Meta-clone 3209	3,40E-01	6,71E-01	3,40E-01	6,65E-01	1,00E+00	1,00E+00
Meta-clone 4775	3,40E-01	6,71E-01	3,40E-01	6,65E-01	1,00E+00	1,00E+00
Meta-clone 14427	3,41E-01	6,71E-01	3,41E-01	6,65E-01	1,00E+00	1,00E+00
Meta-clone 1197	3,41E-01	6,71E-01	3,41E-01	6,65E-01	1,00E+00	1,00E+00
Meta-clone 426	3,41E-01	6,71E-01	3,41E-01	6,65E-01	1,00E+00	1,00E+00
Meta-clone 5433	3,41E-01	6,71E-01	3,41E-01	6,65E-01	1,00E+00	1,00E+00
Meta-clone 4265	3,42E-01	6,71E-01	3,42E-01	6,65E-01	1,00E+00	1,00E+00
Meta-clone 13763	3,43E-01	6,71E-01	3,43E-01	6,65E-01	1,00E+00	1,00E+00
Meta-clone 3348	3,43E-01	6,71E-01	3,43E-01	6,65E-01	1,00E+00	1,00E+00
Meta-clone 10699	3,43E-01	6,71E-01	3,43E-01	6,65E-01	1,00E+00	1,00E+00
Meta-clone 15303	3,43E-01	6,71E-01	3,43E-01	6,65E-01	1,00E+00	1,00E+00
Meta-clone 2217	3,43E-01	6,71E-01	3,43E-01	6,65E-01	1,00E+00	1,00E+00
Meta-clone 1084	3,44E-01	6,71E-01	3,44E-01	6,65E-01	1,00E+00	1,00E+00
Meta-clone 1335	3,44E-01	6,71E-01	3,44E-01	6,65E-01	1,00E+00	1,00E+00
Meta-clone 14842	3,44E-01	6,71E-01	3,44E-01	6,65E-01	1,00E+00	1,00E+00
Meta-clone 9801	3,44E-01	6,71E-01	3,44E-01	6,65E-01	1,00E+00	1,00E+00
Meta-clone 1501	3,44E-01	6,71E-01	3,44E-01	6,65E-01	1,00E+00	1,00E+00
Meta-clone 11906	3,44E-01	6,71E-01	3,44E-01	6,65E-01	1,00E+00	1,00E+00
Meta-clone 17099	3,44E-01	6,71E-01	3,44E-01	6,65E-01	1,00E+00	1,00E+00
Meta-clone 17380	3,44E-01	6,71E-01	3,44E-01	6,65E-01	1,00E+00	1,00E+00
Meta-clone 16868	3,44E-01	6,71E-01	3,44E-01	6,65E-01	1,00E+00	1,00E+00
Meta-clone 3063	3,45E-01	6,71E-01	3,45E-01	6,65E-01	1,00E+00	1,00E+00
Meta-clone 17116	3,45E-01	6,71E-01	3,45E-01	6,65E-01	1,00E+00	1,00E+00
Meta-clone 17925	3,45E-01	6,71E-01	3,45E-01	6,65E-01	1,00E+00	1,00E+00
Meta-clone 3192	3,45E-01	6,71E-01	3,45E-01	6,65E-01	1,00E+00	1,00E+00
Meta-clone 15643	3,46E-01	6,71E-01	3,46E-01	6,65E-01	1,00E+00	1,00E+00
Meta-clone 6579	3,46E-01	6,71E-01	3,46E-01	6,65E-01	1,00E+00	1,00E+00
Meta-clone 7625	3,46E-01	6,71E-01	3,46E-01	6,65E-01	1,00E+00	1,00E+00
Meta-clone 9955	3,46E-01	6,71E-01	3,46E-01	6,65E-01	1,00E+00	1,00E+00
Meta-clone 7889	3,46E-01	6,71E-01	3,46E-01	6,65E-01	1,00E+00	1,00E+00
Meta-clone 13977	3,47E-01	6,71E-01	3,47E-01	6,65E-01	1,00E+00	1,00E+00
Meta-clone 17413	3,47E-01	6,71E-01	3,47E-01	6,65E-01	1,00E+00	1,00E+00
Meta-clone 17098	3,47E-01	6,71E-01	3,47E-01	6,65E-01	1,00E+00	1,00E+00
Meta-clone 12519	3,47E-01	6,71E-01	3,47E-01	6,65E-01	1,00E+00	1,00E+00
Meta-clone 4068	3,47E-01	6,71E-01	3,47E-01	6,65E-01	1,00E+00	1,00E+00
Meta-clone 3029	3,47E-01	6,71E-01	3,47E-01	6,65E-01	1,00E+00	1,00E+00
Meta-clone 2016	3,47E-01	6,71E-01	3,47E-01	6,65E-01	1,00E+00	1,00E+00
Meta-clone 12512	3,48E-01	6,71E-01	3,48E-01	6,65E-01	1,00E+00	1,00E+00
Meta-clone 14552	3,48E-01	6,71E-01	3,48E-01	6,65E-01	1,00E+00	1,00E+00
Meta-clone 18375	3,48E-01	6,71E-01	3,48E-01	6,65E-01	1,00E+00	1,00E+00
Meta-clone 2957	3,48E-01	6,71E-01	3,48E-01	6,65E-01	1,00E+00	1,00E+00
Meta-clone 17593	3,48E-01	6,71E-01	3,48E-01	6,65E-01	1,00E+00	1,00E+00
Meta-clone 507	3,48E-01	6,71E-01	3,48E-01	6,65E-01	1,00E+00	1,00E+00
Meta-clone 12106	3,48E-01	6,71E-01	3,48E-01	6,65E-01	1,00E+00	1,00E+00
Meta-clone 17342	3,48E-01	6,71E-01	3,48E-01	6,65E-01	1,00E+00	1,00E+00
Meta-clone 2895	3,49E-01	6,71E-01	3,49E-01	6,65E-01	1,00E+00	1,00E+00
Meta-clone 7265	3,49E-01	6,71E-01	3,49E-01	6,65E-01	1,00E+00	1,00E+00
Meta-clone 1383	3,49E-01	6,71E-01	3,49E-01	6,65E-01	1,00E+00	1,00E+00
Meta-clone 6354	3,50E-01	6,71E-01	3,50E-01	6,65E-01	1,00E+00	1,00E+00
Meta-clone 2601	3,50E-01	6,71E-01	3,50E-01	6,65E-01	1,00E+00	1,00E+00
Meta-clone 4028	3,51E-01	6,71E-01	3,51E-01	6,65E-01	1,00E+00	1,00E+00
Meta-clone 2294	3,51E-01	6,71E-01	3,51E-01	6,65E-01	1,00E+00	1,00E+00
Meta-clone 3473	3,51E-01	6,71E-01	3,51E-01	6,65E-01	1,00E+00	1,00E+00
Meta-clone 1020	3,51E-01	6,71E-01	3,51E-01	6,65E-01	1,00E+00	1,00E+00
Meta-clone 50	3,51E-01	6,71E-01	3,52E-01	6,65E-01	2,68E-01	1,00E+00
Meta-clone 17161	3,51E-01	6,71E-01	3,51E-01	6,65E-01	1,00E+00	1,00E+00
Meta-clone 2467	3,51E-01	6,71E-01	3,51E-01	6,65E-01	1,00E+00	1,00E+00
Meta-clone 5129	3,51E-01	6,71E-01	3,51E-01	6,65E-01	1,00E+00	1,00E+00
Meta-clone 12779	3,51E-01	6,71E-01	3,51E-01	6,65E-01	1,00E+00	1,00E+00
Meta-clone 16139	3,51E-01	6,71E-01	3,51E-01	6,65E-01	1,00E+00	1,00E+00
Meta-clone 16913	3,51E-01	6,71E-01	3,51E-01	6,65E-01	1,00E+00	1,00E+00
Meta-clone 12862	3,52E-01	6,71E-01	3,52E-01	6,65E-01	1,00E+00	1,00E+00
Meta-clone 10037	3,52E-01	6,71E-01	3,52E-01	6,65E-01	1,00E+00	1,00E+00
Meta-clone 13911	3,52E-01	6,71E-01	3,52E-01	6,65E-01	1,00E+00	1,00E+00
Meta-clone 11399	3,53E-01	6,71E-01	3,53E-01	6,65E-01	1,00E+00	1,00E+00
Meta-clone 5802	3,53E-01	6,71E-01	3,53E-01	6,65E-01	1,00E+00	1,00E+00
Meta-clone 5697	3,53E-01	6,71E-01	3,53E-01	6,65E-01	1,00E+00	1,00E+00
Meta-clone 10918	3,53E-01	6,71E-01	3,53E-01	6,65E-01	1,00E+00	1,00E+00
Meta-clone 17927	3,53E-01	6,71E-01	3,53E-01	6,65E-01	1,00E+00	1,00E+00
Meta-clone 5450	3,53E-01	6,71E-01	3,53E-01	6,65E-01	1,00E+00	1,00E+00
Meta-clone 9770	3,53E-01	6,71E-01	3,53E-01	6,65E-01	1,00E+00	1,00E+00
Meta-clone 768	3,54E-01	6,71E-01	3,54E-01	6,65E-01	1,00E+00	1,00E+00
Meta-clone 10771	3,54E-01	6,71E-01	3,54E-01	6,65E-01	1,00E+00	1,00E+00
Meta-clone 3802	3,54E-01	6,71E-01	3,54E-01	6,65E-01	1,00E+00	1,00E+00
Meta-clone 11092	3,54E-01	6,71E-01	3,54E-01	6,65E-01	1,00E+00	1,00E+00
Meta-clone 9923	3,54E-01	6,71E-01	3,54E-01	6,65E-01	1,00E+00	1,00E+00
Meta-clone 10104	3,54E-01	6,71E-01	3,54E-01	6,65E-01	1,00E+00	1,00E+00
Meta-clone 13268	3,54E-01	6,71E-01	3,54E-01	6,65E-01	1,00E+00	1,00E+00
Meta-clone 9998	3,54E-01	6,71E-01	3,54E-01	6,65E-01	1,00E+00	1,00E+00
Meta-clone 1417	3,54E-01	6,71E-01	3,54E-01	6,65E-01	1,00E+00	1,00E+00
Meta-clone 4361	3,54E-01	6,71E-01	3,54E-01	6,65E-01	1,00E+00	1,00E+00
Meta-clone 372	3,54E-01	6,71E-01	3,54E-01	6,65E-01	1,00E+00	1,00E+00
Meta-clone 15050	3,54E-01	6,71E-01	3,54E-01	6,65E-01	1,00E+00	1,00E+00
Meta-clone 697	3,55E-01	6,71E-01	3,55E-01	6,65E-01	1,00E+00	1,00E+00
Meta-clone 76	3,55E-01	6,71E-01	1,53E-01	6,65E-01	8,64E-01	1,00E+00
Meta-clone 4558	3,55E-01	6,71E-01	3,55E-01	6,65E-01	1,00E+00	1,00E+00
Meta-clone 8015	3,55E-01	6,71E-01	3,55E-01	6,65E-01	1,00E+00	1,00E+00
Meta-clone 1380	3,56E-01	6,71E-01	3,56E-01	6,65E-01	1,00E+00	1,00E+00
Meta-clone 2225	3,56E-01	6,71E-01	3,56E-01	6,65E-01	1,00E+00	1,00E+00
Meta-clone 16266	3,57E-01	6,71E-01	3,57E-01	6,65E-01	1,00E+00	1,00E+00
Meta-clone 950	3,57E-01	6,71E-01	3,57E-01	6,65E-01	1,00E+00	1,00E+00
Meta-clone 12759	3,58E-01	6,71E-01	3,58E-01	6,65E-01	1,00E+00	1,00E+00
Meta-clone 13823	3,58E-01	6,71E-01	3,58E-01	6,65E-01	1,00E+00	1,00E+00
Meta-clone 15715	3,58E-01	6,71E-01	3,58E-01	6,65E-01	1,00E+00	1,00E+00
Meta-clone 16674	3,58E-01	6,71E-01	3,58E-01	6,65E-01	1,00E+00	1,00E+00
Meta-clone 15209	3,58E-01	6,71E-01	3,58E-01	6,65E-01	1,00E+00	1,00E+00
Meta-clone 15591	3,58E-01	6,71E-01	3,58E-01	6,65E-01	1,00E+00	1,00E+00
Meta-clone 4076	3,58E-01	6,71E-01	3,58E-01	6,65E-01	1,00E+00	1,00E+00
Meta-clone 15614	3,58E-01	6,71E-01	3,58E-01	6,65E-01	1,00E+00	1,00E+00
Meta-clone 6217	3,58E-01	6,71E-01	3,58E-01	6,65E-01	1,00E+00	1,00E+00
Meta-clone 17491	3,58E-01	6,71E-01	3,58E-01	6,65E-01	1,00E+00	1,00E+00
Meta-clone 2299	3,58E-01	6,71E-01	3,58E-01	6,65E-01	1,00E+00	1,00E+00
Meta-clone 4726	3,58E-01	6,71E-01	3,58E-01	6,65E-01	1,00E+00	1,00E+00
Meta-clone 11268	3,59E-01	6,71E-01	3,59E-01	6,65E-01	1,00E+00	1,00E+00
Meta-clone 12090	3,59E-01	6,71E-01	3,59E-01	6,65E-01	1,00E+00	1,00E+00
Meta-clone 16897	3,59E-01	6,71E-01	3,59E-01	6,65E-01	1,00E+00	1,00E+00
Meta-clone 1693	3,59E-01	6,71E-01	3,59E-01	6,65E-01	1,00E+00	1,00E+00
Meta-clone 10085	3,59E-01	6,71E-01	3,59E-01	6,65E-01	1,00E+00	1,00E+00
Meta-clone 14619	3,59E-01	6,71E-01	3,59E-01	6,65E-01	1,00E+00	1,00E+00
Meta-clone 16502	3,59E-01	6,71E-01	3,59E-01	6,65E-01	1,00E+00	1,00E+00
Meta-clone 8726	3,59E-01	6,71E-01	3,59E-01	6,65E-01	1,00E+00	1,00E+00
Meta-clone 759	3,59E-01	6,71E-01	3,59E-01	6,65E-01	1,00E+00	1,00E+00
Meta-clone 6164	3,59E-01	6,71E-01	3,59E-01	6,65E-01	1,00E+00	1,00E+00
Meta-clone 1290	3,59E-01	6,71E-01	3,59E-01	6,65E-01	1,00E+00	1,00E+00
Meta-clone 3079	3,60E-01	6,71E-01	3,60E-01	6,65E-01	1,00E+00	1,00E+00
Meta-clone 6398	3,60E-01	6,71E-01	3,60E-01	6,65E-01	1,00E+00	1,00E+00
Meta-clone 11235	3,60E-01	6,71E-01	3,60E-01	6,65E-01	1,00E+00	1,00E+00
Meta-clone 6587	3,60E-01	6,71E-01	3,60E-01	6,65E-01	1,00E+00	1,00E+00
Meta-clone 3661	3,60E-01	6,71E-01	3,60E-01	6,65E-01	1,00E+00	1,00E+00
Meta-clone 137	3,61E-01	6,71E-01	4,50E-01	6,65E-01	2,26E-01	1,00E+00
Meta-clone 17630	3,61E-01	6,71E-01	3,61E-01	6,65E-01	1,00E+00	1,00E+00
Meta-clone 12376	3,61E-01	6,71E-01	3,61E-01	6,65E-01	1,00E+00	1,00E+00
Meta-clone 10956	3,61E-01	6,71E-01	3,61E-01	6,65E-01	1,00E+00	1,00E+00
Meta-clone 12913	3,61E-01	6,71E-01	3,61E-01	6,65E-01	1,00E+00	1,00E+00
Meta-clone 12946	3,61E-01	6,71E-01	3,61E-01	6,65E-01	1,00E+00	1,00E+00
Meta-clone 8767	3,61E-01	6,71E-01	3,61E-01	6,65E-01	1,00E+00	1,00E+00
Meta-clone 9928	3,61E-01	6,71E-01	3,61E-01	6,65E-01	1,00E+00	1,00E+00
Meta-clone 772	3,61E-01	6,71E-01	3,61E-01	6,65E-01	1,00E+00	1,00E+00
Meta-clone 3488	3,61E-01	6,71E-01	3,61E-01	6,65E-01	1,00E+00	1,00E+00
Meta-clone 2318	3,61E-01	6,71E-01	3,61E-01	6,65E-01	1,00E+00	1,00E+00
Meta-clone 16288	3,61E-01	6,71E-01	3,61E-01	6,65E-01	1,00E+00	1,00E+00
Meta-clone 8195	3,61E-01	6,71E-01	3,61E-01	6,65E-01	1,00E+00	1,00E+00
Meta-clone 8645	3,61E-01	6,71E-01	3,61E-01	6,65E-01	1,00E+00	1,00E+00
Meta-clone 3195	3,62E-01	6,71E-01	3,62E-01	6,65E-01	1,00E+00	1,00E+00
Meta-clone 8830	3,62E-01	6,71E-01	3,62E-01	6,65E-01	1,00E+00	1,00E+00
Meta-clone 10354	3,62E-01	6,71E-01	3,62E-01	6,65E-01	1,00E+00	1,00E+00
Meta-clone 6286	3,62E-01	6,71E-01	3,62E-01	6,65E-01	1,00E+00	1,00E+00
Meta-clone 5921	3,62E-01	6,71E-01	3,62E-01	6,65E-01	1,00E+00	1,00E+00
Meta-clone 11711	3,62E-01	6,71E-01	3,62E-01	6,65E-01	1,00E+00	1,00E+00
Meta-clone 9922	3,62E-01	6,71E-01	3,62E-01	6,65E-01	1,00E+00	1,00E+00
Meta-clone 16089	3,62E-01	6,71E-01	3,62E-01	6,65E-01	1,00E+00	1,00E+00
Meta-clone 16475	3,62E-01	6,71E-01	3,62E-01	6,65E-01	1,00E+00	1,00E+00
Meta-clone 4850	3,62E-01	6,71E-01	3,62E-01	6,65E-01	1,00E+00	1,00E+00
Meta-clone 15323	3,63E-01	6,71E-01	3,63E-01	6,65E-01	1,00E+00	1,00E+00
Meta-clone 11317	3,63E-01	6,71E-01	3,63E-01	6,65E-01	1,00E+00	1,00E+00
Meta-clone 4625	3,63E-01	6,71E-01	3,63E-01	6,65E-01	1,00E+00	1,00E+00
Meta-clone 5963	3,63E-01	6,71E-01	3,63E-01	6,65E-01	1,00E+00	1,00E+00
Meta-clone 1589	3,63E-01	6,71E-01	3,63E-01	6,65E-01	1,00E+00	1,00E+00
Meta-clone 2289	3,63E-01	6,71E-01	3,63E-01	6,65E-01	1,00E+00	1,00E+00
Meta-clone 8615	3,63E-01	6,71E-01	3,63E-01	6,65E-01	1,00E+00	1,00E+00
Meta-clone 1263	3,64E-01	6,71E-01	3,64E-01	6,65E-01	1,00E+00	1,00E+00
Meta-clone 4767	3,64E-01	6,71E-01	3,64E-01	6,65E-01	1,00E+00	1,00E+00
Meta-clone 178	3,64E-01	6,71E-01	8,46E-01	8,70E-01	1,59E-01	1,00E+00
Meta-clone 3274	3,64E-01	6,71E-01	3,64E-01	6,65E-01	1,00E+00	1,00E+00
Meta-clone 670	3,64E-01	6,71E-01	3,64E-01	6,65E-01	1,00E+00	1,00E+00
Meta-clone 12341	3,64E-01	6,71E-01	3,64E-01	6,65E-01	1,00E+00	1,00E+00
Meta-clone 15704	3,64E-01	6,71E-01	3,64E-01	6,65E-01	1,00E+00	1,00E+00
Meta-clone 9028	3,64E-01	6,71E-01	3,64E-01	6,65E-01	1,00E+00	1,00E+00
Meta-clone 16430	3,65E-01	6,71E-01	3,65E-01	6,65E-01	1,00E+00	1,00E+00
Meta-clone 6336	3,65E-01	6,71E-01	3,65E-01	6,65E-01	1,00E+00	1,00E+00
Meta-clone 10248	3,65E-01	6,71E-01	3,65E-01	6,65E-01	1,00E+00	1,00E+00
Meta-clone 12677	3,65E-01	6,71E-01	3,65E-01	6,65E-01	1,00E+00	1,00E+00
Meta-clone 2532	3,65E-01	6,71E-01	3,65E-01	6,65E-01	1,00E+00	1,00E+00
Meta-clone 1730	3,65E-01	6,71E-01	3,65E-01	6,65E-01	1,00E+00	1,00E+00
Meta-clone 13669	3,65E-01	6,71E-01	3,65E-01	6,65E-01	1,00E+00	1,00E+00
Meta-clone 16381	3,65E-01	6,71E-01	3,65E-01	6,65E-01	1,00E+00	1,00E+00
Meta-clone 18384	3,65E-01	6,71E-01	3,65E-01	6,65E-01	1,00E+00	1,00E+00
Meta-clone 524	3,65E-01	6,71E-01	3,65E-01	6,65E-01	1,00E+00	1,00E+00
Meta-clone 3458	3,65E-01	6,71E-01	3,65E-01	6,65E-01	1,00E+00	1,00E+00
Meta-clone 16832	3,66E-01	6,71E-01	3,66E-01	6,65E-01	1,00E+00	1,00E+00
Meta-clone 16106	3,66E-01	6,71E-01	3,66E-01	6,65E-01	1,00E+00	1,00E+00
Meta-clone 8395	3,66E-01	6,71E-01	3,66E-01	6,65E-01	1,00E+00	1,00E+00
Meta-clone 17977	3,66E-01	6,71E-01	3,66E-01	6,65E-01	1,00E+00	1,00E+00
Meta-clone 15635	3,66E-01	6,71E-01	3,66E-01	6,65E-01	1,00E+00	1,00E+00
Meta-clone 12073	3,66E-01	6,71E-01	3,66E-01	6,65E-01	1,00E+00	1,00E+00
Meta-clone 14293	3,66E-01	6,71E-01	3,66E-01	6,65E-01	1,00E+00	1,00E+00
Meta-clone 15061	3,66E-01	6,71E-01	3,66E-01	6,65E-01	1,00E+00	1,00E+00
Meta-clone 17830	3,66E-01	6,71E-01	3,66E-01	6,65E-01	1,00E+00	1,00E+00
Meta-clone 5740	3,66E-01	6,71E-01	3,66E-01	6,65E-01	1,00E+00	1,00E+00
Meta-clone 3764	3,66E-01	6,71E-01	3,66E-01	6,65E-01	1,00E+00	1,00E+00
Meta-clone 16434	3,66E-01	6,71E-01	3,66E-01	6,65E-01	1,00E+00	1,00E+00
Meta-clone 6150	3,66E-01	6,71E-01	3,66E-01	6,65E-01	1,00E+00	1,00E+00
Meta-clone 8899	3,66E-01	6,71E-01	3,66E-01	6,65E-01	1,00E+00	1,00E+00
Meta-clone 2395	3,66E-01	6,71E-01	3,66E-01	6,65E-01	1,00E+00	1,00E+00
Meta-clone 3434	3,67E-01	6,71E-01	3,67E-01	6,65E-01	1,00E+00	1,00E+00
Meta-clone 1201	3,67E-01	6,71E-01	3,67E-01	6,65E-01	1,00E+00	1,00E+00
Meta-clone 15731	3,67E-01	6,71E-01	3,67E-01	6,65E-01	1,00E+00	1,00E+00
Meta-clone 4181	3,67E-01	6,71E-01	3,67E-01	6,65E-01	1,00E+00	1,00E+00
Meta-clone 11902	3,67E-01	6,71E-01	3,67E-01	6,65E-01	1,00E+00	1,00E+00
Meta-clone 3373	3,67E-01	6,71E-01	3,67E-01	6,65E-01	1,00E+00	1,00E+00
Meta-clone 3038	3,68E-01	6,71E-01	3,68E-01	6,65E-01	1,00E+00	1,00E+00
Meta-clone 12607	3,68E-01	6,71E-01	3,68E-01	6,65E-01	1,00E+00	1,00E+00
Meta-clone 17825	3,68E-01	6,71E-01	3,68E-01	6,65E-01	1,00E+00	1,00E+00
Meta-clone 18186	3,68E-01	6,71E-01	3,68E-01	6,65E-01	1,00E+00	1,00E+00
Meta-clone 10183	3,68E-01	6,71E-01	3,68E-01	6,65E-01	1,00E+00	1,00E+00
Meta-clone 11900	3,68E-01	6,71E-01	3,68E-01	6,65E-01	1,00E+00	1,00E+00
Meta-clone 17898	3,68E-01	6,71E-01	3,68E-01	6,65E-01	1,00E+00	1,00E+00
Meta-clone 11914	3,69E-01	6,71E-01	3,69E-01	6,65E-01	1,00E+00	1,00E+00
Meta-clone 1538	3,69E-01	6,71E-01	3,69E-01	6,65E-01	1,00E+00	1,00E+00
Meta-clone 16306	3,69E-01	6,71E-01	3,69E-01	6,65E-01	1,00E+00	1,00E+00
Meta-clone 17114	3,69E-01	6,71E-01	3,69E-01	6,65E-01	1,00E+00	1,00E+00
Meta-clone 4764	3,69E-01	6,71E-01	3,69E-01	6,65E-01	1,00E+00	1,00E+00
Meta-clone 5376	3,69E-01	6,71E-01	3,69E-01	6,65E-01	1,00E+00	1,00E+00
Meta-clone 6588	3,69E-01	6,71E-01	3,69E-01	6,65E-01	1,00E+00	1,00E+00
Meta-clone 7020	3,69E-01	6,71E-01	3,69E-01	6,65E-01	1,00E+00	1,00E+00
Meta-clone 10167	3,69E-01	6,71E-01	3,69E-01	6,65E-01	1,00E+00	1,00E+00
Meta-clone 10939	3,69E-01	6,71E-01	3,69E-01	6,65E-01	1,00E+00	1,00E+00
Meta-clone 12469	3,69E-01	6,71E-01	3,69E-01	6,65E-01	1,00E+00	1,00E+00
Meta-clone 4797	3,69E-01	6,71E-01	3,69E-01	6,65E-01	1,00E+00	1,00E+00
Meta-clone 6461	3,69E-01	6,71E-01	3,69E-01	6,65E-01	1,00E+00	1,00E+00
Meta-clone 12911	3,69E-01	6,71E-01	3,69E-01	6,65E-01	1,00E+00	1,00E+00
Meta-clone 9552	3,69E-01	6,71E-01	3,69E-01	6,65E-01	1,00E+00	1,00E+00
Meta-clone 294	3,69E-01	6,71E-01	3,69E-01	6,65E-01	1,00E+00	1,00E+00
Meta-clone 10629	3,70E-01	6,71E-01	3,70E-01	6,65E-01	1,00E+00	1,00E+00
Meta-clone 2551	3,70E-01	6,71E-01	3,70E-01	6,65E-01	1,00E+00	1,00E+00
Meta-clone 16739	3,70E-01	6,71E-01	3,70E-01	6,65E-01	1,00E+00	1,00E+00
Meta-clone 263	3,70E-01	6,71E-01	3,70E-01	6,65E-01	1,00E+00	1,00E+00
Meta-clone 4253	3,70E-01	6,71E-01	3,70E-01	6,65E-01	1,00E+00	1,00E+00
Meta-clone 6029	3,70E-01	6,71E-01	3,70E-01	6,65E-01	1,00E+00	1,00E+00
Meta-clone 5122	3,70E-01	6,71E-01	3,70E-01	6,65E-01	1,00E+00	1,00E+00
Meta-clone 903	3,70E-01	6,71E-01	3,70E-01	6,65E-01	1,00E+00	1,00E+00
Meta-clone 14193	3,70E-01	6,71E-01	3,70E-01	6,65E-01	1,00E+00	1,00E+00
Meta-clone 18276	3,70E-01	6,71E-01	3,70E-01	6,65E-01	1,00E+00	1,00E+00
Meta-clone 15189	3,70E-01	6,71E-01	3,70E-01	6,65E-01	1,00E+00	1,00E+00
Meta-clone 3538	3,70E-01	6,71E-01	3,70E-01	6,65E-01	1,00E+00	1,00E+00
Meta-clone 4877	3,70E-01	6,71E-01	3,70E-01	6,65E-01	1,00E+00	1,00E+00
Meta-clone 7195	3,70E-01	6,71E-01	3,70E-01	6,65E-01	1,00E+00	1,00E+00
Meta-clone 13658	3,70E-01	6,71E-01	3,70E-01	6,65E-01	1,00E+00	1,00E+00
Meta-clone 17803	3,70E-01	6,71E-01	3,70E-01	6,65E-01	1,00E+00	1,00E+00
Meta-clone 11354	3,71E-01	6,71E-01	3,71E-01	6,65E-01	1,00E+00	1,00E+00
Meta-clone 15752	3,71E-01	6,71E-01	3,71E-01	6,65E-01	1,00E+00	1,00E+00
Meta-clone 17122	3,71E-01	6,71E-01	3,71E-01	6,65E-01	1,00E+00	1,00E+00
Meta-clone 15517	3,71E-01	6,71E-01	3,71E-01	6,65E-01	1,00E+00	1,00E+00
Meta-clone 17797	3,71E-01	6,71E-01	3,71E-01	6,65E-01	1,00E+00	1,00E+00
Meta-clone 10273	3,71E-01	6,71E-01	3,71E-01	6,65E-01	1,00E+00	1,00E+00
Meta-clone 1033	3,71E-01	6,71E-01	3,71E-01	6,65E-01	1,00E+00	1,00E+00
Meta-clone 15144	3,71E-01	6,71E-01	3,71E-01	6,65E-01	1,00E+00	1,00E+00
Meta-clone 15272	3,71E-01	6,71E-01	3,71E-01	6,65E-01	1,00E+00	1,00E+00
Meta-clone 5807	3,71E-01	6,71E-01	3,71E-01	6,65E-01	1,00E+00	1,00E+00
Meta-clone 10801	3,71E-01	6,71E-01	3,71E-01	6,65E-01	1,00E+00	1,00E+00
Meta-clone 17310	3,71E-01	6,71E-01	3,71E-01	6,65E-01	1,00E+00	1,00E+00
Meta-clone 15320	3,71E-01	6,71E-01	3,71E-01	6,65E-01	1,00E+00	1,00E+00
Meta-clone 16225	3,71E-01	6,71E-01	3,71E-01	6,65E-01	1,00E+00	1,00E+00
Meta-clone 18133	3,71E-01	6,71E-01	3,71E-01	6,65E-01	1,00E+00	1,00E+00
Meta-clone 1391	3,71E-01	6,71E-01	3,71E-01	6,65E-01	1,00E+00	1,00E+00
Meta-clone 5927	3,71E-01	6,71E-01	3,71E-01	6,65E-01	1,00E+00	1,00E+00
Meta-clone 10750	3,71E-01	6,71E-01	3,71E-01	6,65E-01	1,00E+00	1,00E+00
Meta-clone 2849	3,71E-01	6,71E-01	3,71E-01	6,65E-01	1,00E+00	1,00E+00
Meta-clone 14908	3,71E-01	6,71E-01	3,71E-01	6,65E-01	1,00E+00	1,00E+00
Meta-clone 9699	3,71E-01	6,71E-01	3,71E-01	6,65E-01	1,00E+00	1,00E+00
Meta-clone 2364	3,71E-01	6,71E-01	3,71E-01	6,65E-01	1,00E+00	1,00E+00
Meta-clone 3816	3,72E-01	6,71E-01	3,72E-01	6,65E-01	1,00E+00	1,00E+00
Meta-clone 15474	3,72E-01	6,71E-01	3,72E-01	6,65E-01	1,00E+00	1,00E+00
Meta-clone 16349	3,72E-01	6,71E-01	3,72E-01	6,65E-01	1,00E+00	1,00E+00
Meta-clone 17742	3,72E-01	6,71E-01	3,72E-01	6,65E-01	1,00E+00	1,00E+00
Meta-clone 6864	3,72E-01	6,71E-01	3,72E-01	6,65E-01	1,00E+00	1,00E+00
Meta-clone 3810	3,72E-01	6,71E-01	3,72E-01	6,65E-01	1,00E+00	1,00E+00
Meta-clone 5266	3,72E-01	6,71E-01	3,72E-01	6,65E-01	1,00E+00	1,00E+00
Meta-clone 6326	3,72E-01	6,71E-01	3,72E-01	6,65E-01	1,00E+00	1,00E+00
Meta-clone 6751	3,72E-01	6,71E-01	3,72E-01	6,65E-01	1,00E+00	1,00E+00
Meta-clone 8951	3,72E-01	6,71E-01	3,72E-01	6,65E-01	1,00E+00	1,00E+00
Meta-clone 913	3,72E-01	6,71E-01	3,72E-01	6,65E-01	1,00E+00	1,00E+00
Meta-clone 11408	3,72E-01	6,71E-01	3,72E-01	6,65E-01	1,00E+00	1,00E+00
Meta-clone 12691	3,72E-01	6,71E-01	3,72E-01	6,65E-01	1,00E+00	1,00E+00
Meta-clone 5032	3,72E-01	6,71E-01	3,72E-01	6,65E-01	1,00E+00	1,00E+00
Meta-clone 5522	3,72E-01	6,71E-01	3,72E-01	6,65E-01	1,00E+00	1,00E+00
Meta-clone 13476	3,72E-01	6,71E-01	3,72E-01	6,65E-01	1,00E+00	1,00E+00
Meta-clone 14298	3,72E-01	6,71E-01	3,72E-01	6,65E-01	1,00E+00	1,00E+00
Meta-clone 14863	3,72E-01	6,71E-01	3,72E-01	6,65E-01	1,00E+00	1,00E+00
Meta-clone 15121	3,72E-01	6,71E-01	3,72E-01	6,65E-01	1,00E+00	1,00E+00
Meta-clone 17730	3,72E-01	6,71E-01	3,72E-01	6,65E-01	1,00E+00	1,00E+00
Meta-clone 15549	3,72E-01	6,71E-01	3,72E-01	6,65E-01	1,00E+00	1,00E+00
Meta-clone 12315	3,72E-01	6,71E-01	3,72E-01	6,65E-01	1,00E+00	1,00E+00
Meta-clone 10271	3,72E-01	6,71E-01	3,72E-01	6,65E-01	1,00E+00	1,00E+00
Meta-clone 13954	3,72E-01	6,71E-01	3,72E-01	6,65E-01	1,00E+00	1,00E+00
Meta-clone 15370	3,72E-01	6,71E-01	3,72E-01	6,65E-01	1,00E+00	1,00E+00
Meta-clone 15819	3,72E-01	6,71E-01	3,72E-01	6,65E-01	1,00E+00	1,00E+00
Meta-clone 17509	3,72E-01	6,71E-01	3,72E-01	6,65E-01	1,00E+00	1,00E+00
Meta-clone 12304	3,72E-01	6,71E-01	3,72E-01	6,65E-01	1,00E+00	1,00E+00
Meta-clone 13301	3,72E-01	6,71E-01	3,72E-01	6,65E-01	1,00E+00	1,00E+00
Meta-clone 16640	3,72E-01	6,71E-01	3,72E-01	6,65E-01	1,00E+00	1,00E+00
Meta-clone 8900	3,72E-01	6,71E-01	3,72E-01	6,65E-01	1,00E+00	1,00E+00
Meta-clone 11347	3,72E-01	6,71E-01	3,72E-01	6,65E-01	1,00E+00	1,00E+00
Meta-clone 14760	3,72E-01	6,71E-01	3,72E-01	6,65E-01	1,00E+00	1,00E+00
Meta-clone 326	3,72E-01	6,71E-01	3,72E-01	6,65E-01	1,00E+00	1,00E+00
Meta-clone 4555	3,73E-01	6,71E-01	3,73E-01	6,65E-01	1,00E+00	1,00E+00
Meta-clone 16102	3,73E-01	6,71E-01	3,73E-01	6,65E-01	1,00E+00	1,00E+00
Meta-clone 6082	3,73E-01	6,71E-01	3,73E-01	6,65E-01	1,00E+00	1,00E+00
Meta-clone 12825	3,73E-01	6,71E-01	3,73E-01	6,65E-01	1,00E+00	1,00E+00
Meta-clone 8831	3,73E-01	6,71E-01	3,73E-01	6,65E-01	1,00E+00	1,00E+00
Meta-clone 8855	3,73E-01	6,71E-01	3,73E-01	6,65E-01	1,00E+00	1,00E+00
Meta-clone 10792	3,73E-01	6,71E-01	3,73E-01	6,65E-01	1,00E+00	1,00E+00
Meta-clone 5350	3,73E-01	6,71E-01	3,73E-01	6,65E-01	1,00E+00	1,00E+00
Meta-clone 14104	3,73E-01	6,71E-01	3,73E-01	6,65E-01	1,00E+00	1,00E+00
Meta-clone 15841	3,73E-01	6,71E-01	3,73E-01	6,65E-01	1,00E+00	1,00E+00
Meta-clone 9755	3,73E-01	6,71E-01	3,73E-01	6,65E-01	1,00E+00	1,00E+00
Meta-clone 10141	3,73E-01	6,71E-01	3,73E-01	6,65E-01	1,00E+00	1,00E+00
Meta-clone 4866	3,73E-01	6,71E-01	3,73E-01	6,65E-01	1,00E+00	1,00E+00
Meta-clone 6613	3,73E-01	6,71E-01	3,73E-01	6,65E-01	1,00E+00	1,00E+00
Meta-clone 9671	3,73E-01	6,71E-01	3,73E-01	6,65E-01	1,00E+00	1,00E+00
Meta-clone 15056	3,73E-01	6,71E-01	3,73E-01	6,65E-01	1,00E+00	1,00E+00
Meta-clone 4250	3,74E-01	6,71E-01	3,74E-01	6,65E-01	1,00E+00	1,00E+00
[truncated: 3,485 more rows]

## Sheet: RespTNFi-IGK
Meta-Clone	Pval.hurdle	FDR.hurdle	Pval.disc	FDR.disc	Pval.cont	FDR.cont
[truncated: 641 more rows]

[truncated: 22 more sheets: RespTNFi-IGL, Act-TRA, Act-TRB, Act-TRD, Act-TRG, Act-IGH, Act-IGL, Act-IGK, ACPA-TRA, ACPA-TRB, ACPA-TRD, ACPA-TRG, ACPA-IGH, ACPA-IGL, ACPA-IGK, RF-TRA, RF-TRB, RF-TRD, RF-TRG, RF-IGH …]
