# Supplementary material for: Seven-chain adaptive immune receptor repertoire analysis in rheumatoid arthritis reveals novel features associated with disease and clinically relevant phenotypes
Source: Genome Biol. 2024 Mar 11;25:68. doi: 10.1186/s13059-024-03210-0 (PMC10926600; doi:10.1186/s13059-024-03210-0)
Supplement: Supplementary file 26 — Additional file 26: Table S21. Summary statistics of the amino acid sequence similarity analysis on the k-mers associated with rheumatoid arthritis. Levenshtein distance observed among the TRA, TRB, IGL and IGK k-mers associated with rheumatoid arthritis. The number of permutations used to determine the statistical significance of the sequence similarity is shown together with the observed and averaged Levenshtein distance values. Abbreviations: N, number of permutations; M, mean. [file 13059_2024_3210_MOESM26_ESM.ods]

## Sheet: Legend
Table S21. Summary statistics of the amino acid sequence similarity analysis on the k-mers associated with rheumatoid arthritis.
Levenshtein distance observed among the TRA, TRB, IGL and IGK k-mers associated with rheumatoid arthritis.
The number of permutations used to determine the statistical significance of the sequence similarity is shown together with the observed and averaged Levenshtein distance values.
Abbreviations: N, number of permutations; M, mean.

## Sheet: Data
Chain	Similarity Metric	Observed Value (mean)	Permuted Value (mean)	Permutations (N)	Pval
TRA	Levenshtein Distance	3,06	3,77	10000	1,00E-04
TRB	Levenshtein Distance	2,67	3,77	10000	9,00E-04
IGL	Levenshtein Distance	3,58	3,73	10000	1,00E-04
IGK	Levenshtein Distance	3,16	3,74	10000	1,00E-04
