# Supplementary material for: Seven-chain adaptive immune receptor repertoire analysis in rheumatoid arthritis reveals novel features associated with disease and clinically relevant phenotypes
Source: Genome Biol. 2024 Mar 11;25:68. doi: 10.1186/s13059-024-03210-0 (PMC10926600; doi:10.1186/s13059-024-03210-0)
Supplement: Supplementary file 28 — Additional file 28: Table S22. Summary statistics of the candidate analysis between disease-associated TRA/TRB/IGK/IGL k-mers and clinical phenotypes in rheumatoid arthritis. The statistical significance of the association of each k-mer is shown separately for response to TNFi therapy, disease activity, RF and ACPA phenotypes. Abbreviations: FDR, false discovery rate. [file 13059_2024_3210_MOESM28_ESM.ods]

## Sheet: Legend
Table S22. Summary statistics of the candidate analysis between disease-associated TRA/TRB/IGK/IGL k-mers and clinical phenotypes in rheumatoid arthritis.
The statistical significance of the association of each k-mer is shown separately for response to TNFi therapy, disease activity, RF and ACPA phenotypes.
Abbreviations: FDR, false discovery rate.

## Sheet: Response_to_TNFi
Kmer	Chain	Pvalue	FDR
DHRE	IGL	1,21E-02	1,21E-02
IDGQ	IGL	6,70E-02	6,70E-02
ALQI	IGK	8,16E-02	8,16E-02
QTLP	IGK	8,29E-02	8,29E-02
QFPA	IGK	9,12E-02	9,12E-02
SDHP	IGL	1,02E-01	1,02E-01
TTLS	IGL	1,02E-01	1,02E-01
SSDF	IGL	1,03E-01	1,03E-01
QTPI	IGK	1,09E-01	1,09E-01
SGSN	IGL	1,25E-01	1,25E-01
AVQV	TRA	1,30E-01	1,30E-01
DSSS	IGL	1,32E-01	1,32E-01
DHPG	IGL	1,38E-01	1,38E-01
TIDG	IGL	1,51E-01	1,51E-01
HGSG	IGL	1,60E-01	1,60E-01
LQTG	IGK	1,65E-01	1,65E-01
DHGS	IGL	1,66E-01	1,66E-01
QALQ	IGK	1,71E-01	1,71E-01
LQTL	IGK	1,79E-01	1,79E-01
NRLS	IGL	1,82E-01	1,82E-01
CGES	IGL	1,91E-01	1,91E-01
GADH	IGL	2,39E-01	2,39E-01
MQAL	IGK	2,41E-01	2,41E-01
CGAD	IGL	2,44E-01	2,44E-01
IQVP	IGK	2,53E-01	2,53E-01
QVLQ	IGK	2,59E-01	2,59E-01
SSDQ	IGL	2,71E-01	2,71E-01
QTPQ	IGK	2,79E-01	2,79E-01
AKSS	IGK	2,81E-01	2,81E-01
AVQS	TRA	2,93E-01	2,93E-01
SSSD	IGL	2,96E-01	2,96E-01
GSNF	IGL	3,08E-01	3,08E-01
VWDS	IGL	3,16E-01	3,16E-01
HTID	IGL	3,31E-01	3,31E-01
EVMF	IGL	3,34E-01	3,34E-01
ALQT	IGK	3,43E-01	3,43E-01
GSGS	IGL	3,46E-01	3,46E-01
THWP	IGK	3,46E-01	3,46E-01
LQIP	IGK	3,48E-01	3,48E-01
QVWD	IGL	3,75E-01	3,75E-01
MQGT	IGK	3,92E-01	3,92E-01
WDSS	IGL	3,94E-01	3,94E-01
QQTP	IGK	3,97E-01	3,97E-01
CMQT	IGK	4,08E-01	4,08E-01
QGTH	IGK	4,09E-01	4,09E-01
SSDH	IGL	4,12E-01	4,12E-01
CQVW	IGL	4,14E-01	4,14E-01
ADHG	IGL	4,14E-01	4,14E-01
MQTL	IGK	4,27E-01	4,27E-01
LQTQ	IGK	4,32E-01	4,32E-01
VQAS	TRA	4,49E-01	4,49E-01
YRGN	TRA	4,52E-01	4,52E-01
LLSY	IGL	4,53E-01	4,53E-01
ATQF	IGK	4,54E-01	4,54E-01
LSYT	IGL	4,71E-01	4,71E-01
QATH	IGK	4,73E-01	4,73E-01
SYSG	IGL	4,92E-01	4,92E-01
GTHW	IGK	5,04E-01	5,04E-01
AENR	TRA	5,06E-01	5,06E-01
DSST	IGL	5,10E-01	5,10E-01
CMQV	IGK	5,20E-01	5,20E-01
VVNA	TRA	5,23E-01	5,23E-01
LQTS	IGK	5,29E-01	5,29E-01
MQVL	IGK	5,38E-01	5,38E-01
ELFF	TRB	5,42E-01	5,42E-01
QTPL	IGK	5,53E-01	5,53E-01
ALQR	IGK	5,58E-01	5,58E-01
QATQ	IGK	5,58E-01	5,58E-01
ALQA	IGK	5,61E-01	5,61E-01
GELF	TRB	5,70E-01	5,70E-01
QTPG	IGK	5,70E-01	5,70E-01
MQAT	IGK	5,98E-01	5,98E-01
AVQG	TRA	6,02E-01	6,02E-01
SSTA	IGL	6,09E-01	6,09E-01
SNFG	IGL	6,35E-01	6,35E-01
QTPF	IGK	6,44E-01	6,44E-01
DKSL	IGL	6,47E-01	6,47E-01
CMQG	IGK	6,53E-01	6,53E-01
YKSS	IGK	6,63E-01	6,63E-01
CMQA	IGK	6,74E-01	6,74E-01
KSSP	IGK	6,76E-01	6,76E-01
CAEN	TRA	6,78E-01	6,78E-01
VLQT	IGK	6,79E-01	6,79E-01
ALQS	IGK	6,99E-01	6,99E-01
AVQD	TRA	7,23E-01	7,23E-01
VQAG	TRA	7,25E-01	7,25E-01
QTPP	IGK	7,27E-01	7,27E-01
AENG	TRA	7,28E-01	7,28E-01
SYTS	IGK	7,50E-01	7,50E-01
RDNT	IGL	7,86E-01	7,86E-01
TQFP	IGK	8,17E-01	8,17E-01
VQAA	TRA	8,21E-01	8,21E-01
AVQA	TRA	8,33E-01	8,33E-01
TLQT	IGK	8,33E-01	8,33E-01
LQTA	IGK	8,39E-01	8,39E-01
DQEV	IGL	8,53E-01	8,53E-01
YSGD	IGL	8,67E-01	8,67E-01
LQTP	IGK	8,70E-01	8,70E-01
QAPG	TRA	8,92E-01	8,92E-01
VQGP	TRA	8,95E-01	8,95E-01
CFLS	IGL	9,00E-01	9,00E-01
WVVF	IGL	9,00E-01	9,00E-01
HWPP	IGK	9,24E-01	9,24E-01
CAVQ	TRA	9,24E-01	9,24E-01
LQTR	IGK	9,25E-01	9,25E-01
GNHS	IGL	9,34E-01	9,34E-01
CAEK	TRA	9,85E-01	9,85E-01
GTKI	IGL	9,85E-01	9,85E-01
QTPR	IGK	9,98E-01	9,98E-01
GETQ	TRB	9,99E-01	9,99E-01

## Sheet: Disease_Activity
Kmer	Chain	Pvalue	FDR
WVVF	IGL	1,96E-04	2,16E-02
LQTS	IGK	1,29E-02	7,10E-01
GSGS	IGL	2,06E-02	7,55E-01
GADH	IGL	3,33E-02	7,83E-01
CGAD	IGL	4,32E-02	7,83E-01
ADHG	IGL	4,87E-02	7,83E-01
GSNF	IGL	4,98E-02	7,83E-01
AVQG	TRA	7,28E-02	1,00E+00
DHGS	IGL	9,41E-02	1,00E+00
NRLS	IGL	1,12E-01	1,00E+00
HGSG	IGL	1,19E-01	1,00E+00
DHPG	IGL	1,40E-01	1,00E+00
QQTP	IGK	1,46E-01	1,00E+00
VLQT	IGK	1,52E-01	1,00E+00
SSTA	IGL	1,56E-01	1,00E+00
SGSN	IGL	1,96E-01	1,00E+00
QTPG	IGK	1,97E-01	1,00E+00
CMQV	IGK	1,99E-01	1,00E+00
QTPI	IGK	2,07E-01	1,00E+00
SYSG	IGL	2,19E-01	1,00E+00
QTPQ	IGK	2,41E-01	1,00E+00
GTKI	IGL	2,46E-01	1,00E+00
KSSP	IGK	2,69E-01	1,00E+00
ALQI	IGK	2,79E-01	1,00E+00
QFPA	IGK	2,84E-01	1,00E+00
YRGN	TRA	2,85E-01	1,00E+00
ATQF	IGK	3,01E-01	1,00E+00
AVQD	TRA	3,12E-01	1,00E+00
QATQ	IGK	3,12E-01	1,00E+00
GNHS	IGL	3,13E-01	1,00E+00
QTPF	IGK	3,14E-01	1,00E+00
SNFG	IGL	3,22E-01	1,00E+00
AVQV	TRA	3,23E-01	1,00E+00
LQTR	IGK	3,72E-01	1,00E+00
QVLQ	IGK	3,77E-01	1,00E+00
ALQA	IGK	4,19E-01	1,00E+00
CAEN	TRA	4,51E-01	1,00E+00
MQAT	IGK	4,67E-01	1,00E+00
VQAS	TRA	4,95E-01	1,00E+00
VQAA	TRA	4,96E-01	1,00E+00
SYTS	IGK	5,16E-01	1,00E+00
ALQS	IGK	5,32E-01	1,00E+00
QTPL	IGK	5,34E-01	1,00E+00
LQTA	IGK	5,44E-01	1,00E+00
VQGP	TRA	5,47E-01	1,00E+00
CGES	IGL	5,62E-01	1,00E+00
SSDF	IGL	5,62E-01	1,00E+00
TQFP	IGK	5,74E-01	1,00E+00
QTPP	IGK	5,92E-01	1,00E+00
ALQR	IGK	5,92E-01	1,00E+00
DHRE	IGL	6,02E-01	1,00E+00
RDNT	IGL	6,11E-01	1,00E+00
TTLS	IGL	6,18E-01	1,00E+00
CMQT	IGK	6,20E-01	1,00E+00
LQTL	IGK	6,29E-01	1,00E+00
DQEV	IGL	6,52E-01	1,00E+00
CAVQ	TRA	6,69E-01	1,00E+00
EVMF	IGL	6,73E-01	1,00E+00
SSSD	IGL	6,77E-01	1,00E+00
TIDG	IGL	6,83E-01	1,00E+00
MQVL	IGK	6,83E-01	1,00E+00
LQTG	IGK	7,08E-01	1,00E+00
AKSS	IGK	7,09E-01	1,00E+00
YSGD	IGL	7,14E-01	1,00E+00
SSDH	IGL	7,22E-01	1,00E+00
LQIP	IGK	7,24E-01	1,00E+00
SDHP	IGL	7,26E-01	1,00E+00
QAPG	TRA	7,30E-01	1,00E+00
DSST	IGL	7,46E-01	1,00E+00
MQTL	IGK	7,51E-01	1,00E+00
DKSL	IGL	7,66E-01	1,00E+00
QVWD	IGL	7,71E-01	1,00E+00
LSYT	IGL	7,73E-01	1,00E+00
SSDQ	IGL	7,76E-01	1,00E+00
HTID	IGL	7,79E-01	1,00E+00
LLSY	IGL	7,80E-01	1,00E+00
ELFF	TRB	7,81E-01	1,00E+00
GELF	TRB	7,88E-01	1,00E+00
GETQ	TRB	8,01E-01	1,00E+00
TLQT	IGK	8,16E-01	1,00E+00
VQAG	TRA	8,27E-01	1,00E+00
IDGQ	IGL	8,48E-01	1,00E+00
QTLP	IGK	8,55E-01	1,00E+00
CQVW	IGL	8,57E-01	1,00E+00
QATH	IGK	8,67E-01	1,00E+00
YKSS	IGK	8,78E-01	1,00E+00
CAEK	TRA	8,79E-01	1,00E+00
VVNA	TRA	8,81E-01	1,00E+00
IQVP	IGK	8,85E-01	1,00E+00
LQTP	IGK	9,05E-01	1,00E+00
THWP	IGK	9,08E-01	1,00E+00
LQTQ	IGK	9,16E-01	1,00E+00
AENG	TRA	9,30E-01	1,00E+00
WDSS	IGL	9,33E-01	1,00E+00
MQGT	IGK	9,36E-01	1,00E+00
AVQA	TRA	9,42E-01	1,00E+00
AENR	TRA	9,43E-01	1,00E+00
CFLS	IGL	9,65E-01	1,00E+00
DSSS	IGL	9,74E-01	1,00E+00
VWDS	IGL	9,77E-01	1,00E+00
HWPP	IGK	9,81E-01	1,00E+00
QTPR	IGK	9,84E-01	1,00E+00
MQAL	IGK	9,90E-01	1,00E+00
QALQ	IGK	9,90E-01	1,00E+00
QGTH	IGK	9,93E-01	1,00E+00
CMQG	IGK	9,93E-01	1,00E+00
ALQT	IGK	9,97E-01	1,00E+00
AVQS	TRA	9,99E-01	1,00E+00
CMQA	IGK	1,00E+00	1,00E+00
GTHW	IGK	1,00E+00	1,00E+00

## Sheet: ACPA
Kmer	Chain	Pvalue	FDR
GADH	IGL	1,41E-02	6,38E-01
MQVL	IGK	1,49E-02	6,38E-01
ADHG	IGL	3,02E-02	6,38E-01
CGAD	IGL	3,33E-02	6,38E-01
RDNT	IGL	3,52E-02	6,38E-01
DQEV	IGL	3,61E-02	6,38E-01
QTPG	IGK	4,06E-02	6,38E-01
MQAT	IGK	5,80E-02	7,98E-01
YRGN	TRA	7,32E-02	7,99E-01
WVVF	IGL	8,03E-02	7,99E-01
HGSG	IGL	1,01E-01	7,99E-01
QFPA	IGK	1,02E-01	7,99E-01
VLQT	IGK	1,04E-01	7,99E-01
THWP	IGK	1,08E-01	7,99E-01
QTPR	IGK	1,09E-01	7,99E-01
DHGS	IGL	1,21E-01	8,27E-01
CMQA	IGK	1,57E-01	8,27E-01
LQTA	IGK	1,57E-01	8,27E-01
QGTH	IGK	1,59E-01	8,27E-01
TTLS	IGL	1,63E-01	8,27E-01
CMQT	IGK	1,67E-01	8,27E-01
QATQ	IGK	1,75E-01	8,27E-01
CMQV	IGK	1,75E-01	8,27E-01
CMQG	IGK	1,84E-01	8,27E-01
GSNF	IGL	1,88E-01	8,27E-01
LQTG	IGK	2,11E-01	8,27E-01
GTHW	IGK	2,25E-01	8,27E-01
IQVP	IGK	2,27E-01	8,27E-01
MQGT	IGK	2,31E-01	8,27E-01
QQTP	IGK	2,31E-01	8,27E-01
GTKI	IGL	2,33E-01	8,27E-01
MQTL	IGK	2,51E-01	8,63E-01
SYTS	IGK	2,75E-01	8,68E-01
CFLS	IGL	2,82E-01	8,68E-01
SGSN	IGL	2,88E-01	8,68E-01
ALQI	IGK	2,93E-01	8,68E-01
GSGS	IGL	3,00E-01	8,68E-01
KSSP	IGK	3,00E-01	8,68E-01
ALQA	IGK	3,08E-01	8,69E-01
VQAG	TRA	3,35E-01	8,77E-01
AENR	TRA	3,36E-01	8,77E-01
MQAL	IGK	3,42E-01	8,77E-01
VQAS	TRA	3,43E-01	8,77E-01
SNFG	IGL	3,57E-01	8,90E-01
YSGD	IGL	3,64E-01	8,90E-01
LQTP	IGK	3,88E-01	9,28E-01
QVLQ	IGK	4,01E-01	9,38E-01
LQTS	IGK	4,34E-01	9,38E-01
QTLP	IGK	4,40E-01	9,38E-01
LQTR	IGK	4,51E-01	9,38E-01
SYSG	IGL	4,64E-01	9,38E-01
SSDQ	IGL	4,67E-01	9,38E-01
QALQ	IGK	4,76E-01	9,38E-01
ALQT	IGK	4,82E-01	9,38E-01
VQGP	TRA	4,82E-01	9,38E-01
LQTQ	IGK	4,90E-01	9,38E-01
QTPI	IGK	4,92E-01	9,38E-01
GNHS	IGL	4,98E-01	9,38E-01
AVQG	TRA	5,03E-01	9,38E-01
SSDF	IGL	5,17E-01	9,41E-01
AENG	TRA	5,22E-01	9,41E-01
AKSS	IGK	5,34E-01	9,47E-01
DKSL	IGL	5,73E-01	9,78E-01
VVNA	TRA	5,84E-01	9,78E-01
ALQR	IGK	6,02E-01	9,78E-01
QTPQ	IGK	6,07E-01	9,78E-01
LLSY	IGL	6,08E-01	9,78E-01
QAPG	TRA	6,14E-01	9,78E-01
QTPL	IGK	6,21E-01	9,78E-01
CAVQ	TRA	6,34E-01	9,78E-01
QVWD	IGL	6,53E-01	9,78E-01
ALQS	IGK	6,62E-01	9,78E-01
YKSS	IGK	6,73E-01	9,78E-01
SSTA	IGL	6,96E-01	9,78E-01
ATQF	IGK	7,03E-01	9,78E-01
LQIP	IGK	7,05E-01	9,78E-01
VWDS	IGL	7,12E-01	9,78E-01
SSDH	IGL	7,16E-01	9,78E-01
NRLS	IGL	7,22E-01	9,78E-01
DHRE	IGL	7,31E-01	9,78E-01
QATH	IGK	7,48E-01	9,78E-01
CQVW	IGL	7,59E-01	9,78E-01
HTID	IGL	7,61E-01	9,78E-01
DSSS	IGL	7,70E-01	9,78E-01
SSSD	IGL	7,95E-01	9,78E-01
QTPF	IGK	7,96E-01	9,78E-01
AVQV	TRA	8,10E-01	9,78E-01
DSST	IGL	8,10E-01	9,78E-01
AVQD	TRA	8,21E-01	9,78E-01
VQAA	TRA	8,24E-01	9,78E-01
HWPP	IGK	8,27E-01	9,78E-01
IDGQ	IGL	8,40E-01	9,78E-01
AVQS	TRA	8,51E-01	9,78E-01
CAEK	TRA	8,59E-01	9,78E-01
LQTL	IGK	8,60E-01	9,78E-01
TLQT	IGK	8,68E-01	9,78E-01
CGES	IGL	8,70E-01	9,78E-01
SDHP	IGL	8,74E-01	9,78E-01
WDSS	IGL	9,00E-01	9,78E-01
DHPG	IGL	9,02E-01	9,78E-01
TIDG	IGL	9,11E-01	9,78E-01
TQFP	IGK	9,15E-01	9,78E-01
GETQ	TRB	9,16E-01	9,78E-01
LSYT	IGL	9,53E-01	1,00E+00
EVMF	IGL	9,74E-01	1,00E+00
CAEN	TRA	9,95E-01	1,00E+00
AVQA	TRA	9,96E-01	1,00E+00
GELF	TRB	9,99E-01	1,00E+00
ELFF	TRB	1,00E+00	1,00E+00
QTPP	IGK	1,00E+00	1,00E+00

## Sheet: RF
Kmer	Chain	Pvalue	FDR
TTLS	IGL	4,20E-03	4,62E-01
QTPG	IGK	1,04E-02	5,72E-01
GADH	IGL	1,69E-02	6,20E-01
CGAD	IGL	3,86E-02	8,84E-01
HGSG	IGL	4,02E-02	8,84E-01
ADHG	IGL	5,16E-02	9,46E-01
GSGS	IGL	6,80E-02	9,89E-01
DHPG	IGL	7,19E-02	9,89E-01
DHGS	IGL	9,26E-02	9,99E-01
YRGN	TRA	1,01E-01	9,99E-01
AKSS	IGK	1,14E-01	9,99E-01
QFPA	IGK	1,31E-01	9,99E-01
CFLS	IGL	1,34E-01	9,99E-01
RDNT	IGL	1,43E-01	9,99E-01
KSSP	IGK	1,60E-01	9,99E-01
DKSL	IGL	1,61E-01	9,99E-01
YKSS	IGK	1,77E-01	9,99E-01
QTPQ	IGK	1,87E-01	9,99E-01
SNFG	IGL	1,91E-01	9,99E-01
YSGD	IGL	1,93E-01	9,99E-01
MQVL	IGK	2,50E-01	9,99E-01
GETQ	TRB	2,67E-01	9,99E-01
GSNF	IGL	2,95E-01	9,99E-01
LQTA	IGK	3,00E-01	9,99E-01
ALQA	IGK	3,04E-01	9,99E-01
ATQF	IGK	3,31E-01	9,99E-01
LQTG	IGK	3,35E-01	9,99E-01
CMQT	IGK	3,37E-01	9,99E-01
LQTR	IGK	3,41E-01	9,99E-01
QTPP	IGK	3,44E-01	9,99E-01
VQGP	TRA	3,45E-01	9,99E-01
AVQG	TRA	3,53E-01	9,99E-01
SSDF	IGL	3,99E-01	9,99E-01
VQAS	TRA	4,31E-01	9,99E-01
HWPP	IGK	4,42E-01	9,99E-01
TIDG	IGL	4,42E-01	9,99E-01
HTID	IGL	4,45E-01	9,99E-01
ALQR	IGK	4,51E-01	9,99E-01
ALQI	IGK	4,60E-01	9,99E-01
QTPF	IGK	4,83E-01	9,99E-01
CAVQ	TRA	4,86E-01	9,99E-01
CMQG	IGK	4,88E-01	9,99E-01
QTLP	IGK	4,88E-01	9,99E-01
GTKI	IGL	5,08E-01	9,99E-01
SYTS	IGK	5,16E-01	9,99E-01
QTPR	IGK	5,25E-01	9,99E-01
AENR	TRA	5,29E-01	9,99E-01
EVMF	IGL	5,30E-01	9,99E-01
DQEV	IGL	5,63E-01	9,99E-01
GNHS	IGL	5,70E-01	9,99E-01
SGSN	IGL	5,78E-01	9,99E-01
VVNA	TRA	5,79E-01	9,99E-01
TQFP	IGK	5,86E-01	9,99E-01
WVVF	IGL	6,03E-01	9,99E-01
QQTP	IGK	6,11E-01	9,99E-01
AVQS	TRA	6,19E-01	9,99E-01
QTPI	IGK	6,20E-01	9,99E-01
LQIP	IGK	6,30E-01	9,99E-01
IQVP	IGK	6,43E-01	9,99E-01
LQTS	IGK	6,47E-01	9,99E-01
QVLQ	IGK	6,77E-01	9,99E-01
QATQ	IGK	6,90E-01	9,99E-01
AENG	TRA	7,01E-01	9,99E-01
CAEK	TRA	7,33E-01	9,99E-01
VQAA	TRA	7,34E-01	9,99E-01
CMQV	IGK	7,36E-01	9,99E-01
LSYT	IGL	7,37E-01	9,99E-01
LQTL	IGK	7,43E-01	9,99E-01
MQGT	IGK	7,44E-01	9,99E-01
VLQT	IGK	7,51E-01	9,99E-01
CGES	IGL	7,62E-01	9,99E-01
SSDQ	IGL	7,83E-01	9,99E-01
QATH	IGK	7,83E-01	9,99E-01
CMQA	IGK	7,84E-01	9,99E-01
NRLS	IGL	7,95E-01	9,99E-01
DSST	IGL	8,04E-01	9,99E-01
MQTL	IGK	8,21E-01	9,99E-01
QALQ	IGK	8,21E-01	9,99E-01
MQAT	IGK	8,31E-01	9,99E-01
SYSG	IGL	8,36E-01	9,99E-01
MQAL	IGK	8,43E-01	9,99E-01
ALQS	IGK	8,44E-01	9,99E-01
AVQV	TRA	8,48E-01	9,99E-01
SSTA	IGL	8,49E-01	9,99E-01
LLSY	IGL	8,54E-01	9,99E-01
QTPL	IGK	8,67E-01	9,99E-01
DSSS	IGL	8,72E-01	9,99E-01
VQAG	TRA	8,72E-01	9,99E-01
QAPG	TRA	8,79E-01	9,99E-01
SSSD	IGL	8,79E-01	9,99E-01
WDSS	IGL	8,83E-01	9,99E-01
SSDH	IGL	8,85E-01	9,99E-01
LQTQ	IGK	8,90E-01	9,99E-01
CAEN	TRA	8,91E-01	9,99E-01
AVQD	TRA	8,99E-01	9,99E-01
SDHP	IGL	9,00E-01	9,99E-01
ELFF	TRB	9,05E-01	9,99E-01
GELF	TRB	9,07E-01	9,99E-01
THWP	IGK	9,14E-01	9,99E-01
DHRE	IGL	9,15E-01	9,99E-01
TLQT	IGK	9,27E-01	9,99E-01
ALQT	IGK	9,56E-01	9,99E-01
IDGQ	IGL	9,66E-01	9,99E-01
QVWD	IGL	9,69E-01	9,99E-01
AVQA	TRA	9,85E-01	9,99E-01
VWDS	IGL	9,87E-01	9,99E-01
GTHW	IGK	9,89E-01	9,99E-01
QGTH	IGK	9,90E-01	9,99E-01
CQVW	IGL	9,98E-01	9,99E-01
LQTP	IGK	9,99E-01	9,99E-01
