# Supplementary material for: Seven-chain adaptive immune receptor repertoire analysis in rheumatoid arthritis reveals novel features associated with disease and clinically relevant phenotypes
Source: Genome Biol. 2024 Mar 11;25:68. doi: 10.1186/s13059-024-03210-0 (PMC10926600; doi:10.1186/s13059-024-03210-0)
Supplement: Supplementary file 31 — Additional file 31: Table S25. Genetic association between HLA alleles and rheumatoid arthritis risk in the Spanish population. The frequency of each HLA allele in both the case and control populations is shown. The statistical significance and effect size of each association are also provided. Abbreviations: CTRL, control individuals; HLA, human leukocyte antigen; OR, odds ratio; P, p.-value; RA, rheumatoid arthritis. [file 13059_2024_3210_MOESM31_ESM.ods]

## Sheet: Legend
Table S25. Genetic association between HLA alleles and rheumatoid arthritis risk in the Spanish population.
The frequency of each HLA allele in both the case and control populations is shown.
The statistical significance and effect size of each association are also provided.
Abbreviations: CTRL, control individuals; HLA, human leukocyte antigen; OR, odds ratio; P, p.-value; RA, rheumatoid arthritis.

## Sheet: Data
HLA.Allele	RA.Freq	CTRL.Freq	P	OR
HLA_DRB1_1501	0,06	0,02	8,86E-11	2,59
HLA_B_0801	0,02	0,05	6,86E-09	0,40
HLA_B_0702	0,08	0,04	6,60E-08	1,90
HLA_B_1801	0,05	0,03	4,04E-06	1,94
HLA_A_6801	0,01	0,00	1,89E-05	4,71
HLA_C_06	0,10	0,14	2,63E-04	0,73
HLA_C_0602	0,10	0,14	2,63E-04	0,73
HLA_B_13	0,02	0,03	4,37E-04	0,52
HLA_B_1302	0,02	0,03	4,37E-04	0,52
HLA_B_4402	0,00	0,01	6,08E-04	0,30
HLA_C_0702	0,09	0,07	2,08E-03	1,36
HLA_A_01	0,11	0,13	5,91E-03	0,79
HLA_B_57	0,03	0,05	6,50E-03	0,67
HLA_A_24	0,09	0,07	6,52E-03	1,32
HLA_B_35	0,03	0,02	6,81E-03	1,68
HLA_B_51	0,02	0,03	9,05E-03	0,61
HLA_A_0101	0,10	0,13	1,16E-02	0,80
HLA_B_07	0,09	0,07	1,39E-02	1,29
HLA_DPB1_19	0,01	0,00	1,57E-02	2,85
HLA_DPB1_1901	0,01	0,00	1,57E-02	2,85
HLA_DPA1_0104	0,00	0,00	2,41E-02	4,99
HLA_DRB1_04	0,10	0,11	2,88E-02	0,82
HLA_DQB1_0604	0,02	0,01	5,66E-02	1,48
HLA_DQA1_05	0,26	0,23	6,06E-02	1,13
HLA_DQA1_0501	0,26	0,23	6,06E-02	1,13
HLA_C_0802	0,01	0,02	7,25E-02	0,63
HLA_A_0301	0,06	0,05	7,29E-02	1,25
HLA_C_07	0,25	0,23	7,43E-02	1,12
HLA_A_66	0,01	0,00	7,67E-02	2,08
HLA_A_6601	0,01	0,00	7,67E-02	2,08
HLA_DRB1_11	0,00	0,01	7,76E-02	0,41
HLA_DQA1_03	0,09	0,11	7,81E-02	0,85
HLA_DQA1_0301	0,09	0,11	7,81E-02	0,85
HLA_C_16	0,08	0,07	8,00E-02	1,20
HLA_B_5701	0,02	0,03	8,32E-02	0,74
HLA_B_1517	0,01	0,00	8,51E-02	1,93
HLA_C_0303	0,01	0,01	8,93E-02	0,65
HLA_C_15	0,03	0,02	9,01E-02	1,32
HLA_A_3001	0,01	0,02	9,79E-02	0,70
HLA_B_37	0,01	0,02	9,94E-02	0,66
HLA_B_3701	0,01	0,02	9,94E-02	0,66
HLA_A_26	0,00	0,00	1,11E-01	4,98
HLA_DPB1_13	0,03	0,02	1,11E-01	1,30
HLA_DPB1_1301	0,03	0,02	1,11E-01	1,30
HLA_A_32	0,04	0,03	1,11E-01	1,27
HLA_A_3201	0,04	0,03	1,11E-01	1,27
HLA_B_52	0,02	0,01	1,15E-01	1,40
HLA_B_5201	0,02	0,01	1,15E-01	1,40
HLA_DRB1_1303	0,02	0,01	1,15E-01	1,40
HLA_B_15	0,05	0,04	1,22E-01	1,23
HLA_A_2901	0,00	0,01	1,28E-01	0,51
HLA_DQB1_0302	0,09	0,10	1,32E-01	0,87
HLA_B_08	0,06	0,07	1,35E-01	0,85
HLA_B_2705	0,01	0,01	1,36E-01	1,52
HLA_DRB1_0102	0,04	0,05	1,39E-01	0,82
HLA_DPB1_0401	0,09	0,10	1,55E-01	0,87
HLA_A_0205	0,01	0,01	1,67E-01	1,42
HLA_DQA1_0102	0,15	0,14	1,70E-01	1,11
HLA_C_1202	0,02	0,01	1,74E-01	1,34
HLA_DQB1_0303	0,01	0,01	1,77E-01	0,71
HLA_DPA1_02	0,16	0,15	1,83E-01	1,11
HLA_A_03	0,11	0,10	1,96E-01	1,13
HLA_DRB1_09	0,01	0,01	1,99E-01	0,66
HLA_DRB1_0901	0,01	0,01	1,99E-01	0,66
HLA_B_49	0,04	0,04	2,00E-01	1,20
HLA_B_4901	0,04	0,04	2,00E-01	1,20
HLA_DRB1_16	0,02	0,02	2,02E-01	1,27
HLA_B_39	0,00	0,00	2,03E-01	2,18
HLA_DRB1_0804	0,00	0,00	2,03E-01	2,18
HLA_DPB1_10	0,00	0,00	2,03E-01	2,18
HLA_DPB1_1001	0,00	0,00	2,03E-01	2,18
HLA_DQB1_0201	0,10	0,09	2,10E-01	1,13
HLA_DQB1_0402	0,02	0,02	2,11E-01	0,77
HLA_DQA1_01	0,40	0,38	2,13E-01	1,07
HLA_DPA1_0201	0,15	0,14	2,23E-01	1,10
HLA_B_44	0,09	0,10	2,31E-01	0,90
HLA_DPB1_02	0,02	0,02	2,31E-01	1,25
HLA_C_02	0,05	0,04	2,43E-01	1,17
HLA_C_0202	0,05	0,04	2,43E-01	1,17
HLA_A_0201	0,01	0,01	2,46E-01	0,69
HLA_B_1503	0,01	0,00	2,50E-01	1,59
HLA_DQB1_0601	0,02	0,01	2,57E-01	1,28
HLA_C_1604	0,00	0,00	2,65E-01	NA
HLA_DRB1_0408	0,00	0,00	2,65E-01	NA
HLA_DRB1_1202	0,00	0,00	2,65E-01	NA
HLA_DQB1_0304	0,00	0,00	2,65E-01	NA
HLA_A_34	0,00	0,00	2,76E-01	2,49
HLA_A_3402	0,00	0,00	2,76E-01	2,49
HLA_DPA1_03	0,00	0,00	2,76E-01	2,49
HLA_DPA1_0301	0,00	0,00	2,76E-01	2,49
HLA_DRB1_0803	0,00	0,00	2,83E-01	0,56
HLA_A_11	0,06	0,07	2,91E-01	0,89
HLA_DRB1_13	0,10	0,09	2,94E-01	1,11
HLA_C_05	0,09	0,08	2,99E-01	1,11
HLA_C_0501	0,09	0,08	2,99E-01	1,11
HLA_A_3301	0,02	0,03	3,00E-01	0,83
HLA_DPA1_01	0,47	0,46	3,12E-01	1,06
HLA_A_33	0,02	0,03	3,15E-01	0,84
HLA_DQA1_06	0,00	0,00	3,36E-01	0,62
HLA_DQA1_0601	0,00	0,00	3,36E-01	0,62
HLA_A_68	0,04	0,03	3,37E-01	1,16
HLA_A_3004	0,00	0,00	3,48E-01	1,56
HLA_B_45	0,00	0,00	3,48E-01	1,56
HLA_B_4501	0,00	0,00	3,48E-01	1,56
HLA_A_02	0,27	0,28	3,56E-01	0,94
HLA_B_42	0,00	0,00	3,70E-01	0,00
HLA_DRB1_12	0,00	0,00	3,70E-01	0,00
HLA_DRB1_1201	0,00	0,00	3,70E-01	0,00
HLA_DPB1_40	0,00	0,00	3,70E-01	0,00
HLA_DPB1_4001	0,00	0,00	3,70E-01	0,00
HLA_C_0401	0,11	0,12	3,74E-01	0,93
HLA_DRB1_15	0,11	0,10	3,74E-01	1,08
HLA_A_0202	0,00	0,00	3,88E-01	0,67
HLA_DQB1_06	0,20	0,19	3,96E-01	1,06
HLA_B_18	0,06	0,05	4,01E-01	1,11
HLA_DPB1_04	0,13	0,14	4,01E-01	0,93
HLA_C_04	0,11	0,12	4,16E-01	0,93
HLA_DPB1_0402	0,06	0,06	4,20E-01	1,10
HLA_A_2902	0,08	0,07	4,22E-01	1,09
HLA_DRB1_1301	0,05	0,04	4,27E-01	1,11
HLA_DQB1_0503	0,02	0,03	4,33E-01	0,87
HLA_DRB1_08	0,02	0,03	4,34E-01	0,87
HLA_B_4001	0,02	0,02	4,34E-01	0,86
HLA_DRB1_0101	0,00	0,00	4,41E-01	2,49
HLA_DQB1_0301	0,11	0,10	4,48E-01	1,07
HLA_B_40	0,02	0,02	4,67E-01	0,87
HLA_DQA1_02	0,01	0,01	4,81E-01	0,85
HLA_DQA1_0201	0,01	0,01	4,81E-01	0,85
HLA_C_01	0,03	0,03	4,84E-01	1,11
HLA_C_0102	0,03	0,03	4,84E-01	1,11
HLA_DPB1_05	0,01	0,01	4,91E-01	0,79
HLA_DPB1_0501	0,01	0,01	4,91E-01	0,79
HLA_B_14	0,07	0,06	4,94E-01	1,08
HLA_B_1516	0,00	0,00	4,97E-01	0,62
HLA_DPB1_16	0,00	0,00	4,97E-01	0,62
HLA_DPB1_1601	0,00	0,00	4,97E-01	0,62
HLA_C_0302	0,00	0,00	5,04E-01	0,69
HLA_C_18	0,00	0,00	5,04E-01	0,69
HLA_C_1801	0,00	0,00	5,04E-01	0,69
HLA_C_03	0,06	0,06	5,16E-01	0,93
HLA_DPB1_11	0,04	0,04	5,42E-01	1,09
HLA_C_08	0,06	0,06	5,48E-01	1,07
HLA_A_3002	0,03	0,03	5,63E-01	1,10
HLA_B_58	0,01	0,01	5,68E-01	0,85
HLA_B_5801	0,01	0,01	5,68E-01	0,85
HLA_DQB1_0502	0,02	0,02	5,85E-01	0,89
HLA_C_1602	0,01	0,01	5,87E-01	1,19
HLA_DPB1_1101	0,04	0,04	5,96E-01	1,08
HLA_DPA1_0202	0,01	0,01	5,96E-01	1,16
HLA_DRB1_07	0,14	0,14	6,02E-01	1,04
HLA_DRB1_0701	0,14	0,14	6,02E-01	1,04
HLA_B_0705	0,00	0,00	6,08E-01	1,24
HLA_DQB1_04	0,02	0,03	6,14E-01	0,91
HLA_DQB1_03	0,22	0,23	6,16E-01	0,97
HLA_DPB1_0301	0,03	0,03	6,24E-01	1,08
HLA_DPB1_17	0,03	0,03	6,25E-01	1,08
HLA_DPB1_1701	0,03	0,03	6,25E-01	1,08
HLA_DPB1_0201	0,01	0,01	6,25E-01	1,15
HLA_DQA1_0101	0,16	0,15	6,36E-01	1,04
HLA_C_0701	0,14	0,15	6,62E-01	0,97
HLA_DPB1_01	0,04	0,04	6,70E-01	0,94
HLA_DPB1_0101	0,04	0,04	6,70E-01	0,94
HLA_DQA1_04	0,02	0,02	6,77E-01	0,93
HLA_DQA1_0401	0,02	0,02	6,77E-01	0,93
HLA_DPB1_03	0,03	0,03	6,77E-01	1,07
HLA_A_29	0,08	0,08	6,86E-01	1,04
HLA_C_0704	0,01	0,01	6,87E-01	0,88
HLA_C_0304	0,02	0,02	6,98E-01	0,92
HLA_DRB1_1302	0,04	0,04	6,98E-01	1,06
HLA_DQB1_0602	0,07	0,07	7,16E-01	1,04
HLA_DQB1_05	0,17	0,18	7,27E-01	0,98
HLA_DRB1_10	0,01	0,01	7,37E-01	0,92
HLA_DRB1_1001	0,01	0,01	7,37E-01	0,92
HLA_A_23	0,03	0,03	7,55E-01	0,95
HLA_A_2301	0,03	0,03	7,55E-01	0,95
HLA_A_30	0,05	0,05	7,66E-01	0,96
HLA_DQB1_0603	0,05	0,05	7,89E-01	0,97
HLA_DQB1_02	0,21	0,21	7,89E-01	0,98
HLA_B_27	0,03	0,03	7,96E-01	0,96
HLA_C_12	0,09	0,09	8,06E-01	0,98
HLA_DQA1_0103	0,06	0,06	8,15E-01	1,03
HLA_DRB1_0302	0,00	0,00	8,27E-01	1,24
HLA_A_2601	0,00	0,00	8,77E-01	1,24
HLA_A_74	0,00	0,00	8,77E-01	1,24
HLA_A_7401	0,00	0,00	8,77E-01	1,24
HLA_DQB1_0504	0,00	0,00	8,77E-01	1,24
HLA_DRB1_01	0,12	0,12	8,90E-01	1,01
HLA_DPB1_15	0,01	0,01	9,01E-01	0,96
HLA_DPB1_1501	0,01	0,01	9,01E-01	0,96
HLA_B_47	0,00	0,00	9,15E-01	0,96
HLA_B_4701	0,00	0,00	9,15E-01	0,96
HLA_DPA1_0103	0,39	0,39	9,30E-01	1,01
HLA_A_31	0,02	0,02	9,60E-01	0,99
HLA_A_6802	0,01	0,01	9,60E-01	0,99
HLA_DRB1_03	0,11	0,11	9,62E-01	1,00
HLA_DRB1_0301	0,11	0,11	9,68E-01	1,00
HLA_C_17	0,01	0,01	9,74E-01	1,01
HLA_C_1701	0,01	0,01	9,74E-01	1,01
HLA_A_3101	0,02	0,02	9,76E-01	0,99
HLA_DRB1_14	0,01	0,02	9,80E-01	0,99
HLA_DQB1_0501	0,13	0,13	9,85E-01	1,00
HLA_A_3303	0,00	0,00	9,93E-01	0,99
HLA_C_1203	0,06	0,06	9,97E-01	1,00
HLA_C_14	0,02	0,02	9,98E-01	1,00
HLA_C_1402	0,02	0,02	9,98E-01	1,00
HLA_B_41	0,01	0,01	9,98E-01	1,00
HLA_A_0102	0,00	0,00	NA	NA
HLA_A_0103	0,00	0,00	NA	NA
HLA_A_0203	0,00	0,00	NA	NA
HLA_A_0206	0,00	0,00	NA	NA
HLA_A_0207	0,00	0,00	NA	NA
HLA_A_0211	0,00	0,00	NA	NA
HLA_A_0216	0,00	0,00	NA	NA
HLA_A_0217	0,00	0,00	NA	NA
HLA_A_0302	0,00	0,00	NA	NA
HLA_A_1101	0,00	0,00	NA	NA
HLA_A_1102	0,00	0,00	NA	NA
HLA_A_1103	0,00	0,00	NA	NA
HLA_A_1105	0,00	0,00	NA	NA
HLA_A_2401	0,00	0,00	NA	NA
HLA_A_2402	0,00	0,00	NA	NA
HLA_A_2403	0,00	0,00	NA	NA
HLA_A_2407	0,00	0,00	NA	NA
HLA_A_2410	0,00	0,00	NA	NA
HLA_A_25	0,00	0,00	NA	NA
HLA_A_2501	0,00	0,00	NA	NA
HLA_A_2608	0,00	0,00	NA	NA
HLA_A_3103	0,00	0,00	NA	NA
HLA_A_3112	0,00	0,00	NA	NA
HLA_A_3401	0,00	0,00	NA	NA
HLA_A_36	0,00	0,00	NA	NA
HLA_A_3601	0,00	0,00	NA	NA
HLA_A_3603	0,00	0,00	NA	NA
HLA_A_6602	0,00	0,00	NA	NA
HLA_A_6803	0,00	0,00	NA	NA
HLA_A_69	0,00	0,00	NA	NA
HLA_A_6901	0,00	0,00	NA	NA
HLA_A_80	0,00	0,00	NA	NA
HLA_A_8001	0,00	0,00	NA	NA
HLA_C_0206	0,00	0,00	NA	NA
HLA_C_0305	0,00	0,00	NA	NA
HLA_C_0306	0,00	0,00	NA	NA
HLA_C_0403	0,00	0,00	NA	NA
HLA_C_0404	0,00	0,00	NA	NA
HLA_C_0407	0,00	0,00	NA	NA
HLA_C_0410	0,00	0,00	NA	NA
HLA_C_0726	0,00	0,00	NA	NA
HLA_C_0801	0,00	0,00	NA	NA
HLA_C_1204	0,00	0,00	NA	NA
HLA_C_1502	0,00	0,00	NA	NA
HLA_C_1504	0,00	0,00	NA	NA
HLA_C_1505	0,00	0,00	NA	NA
HLA_C_1601	0,00	0,00	NA	NA
HLA_B_0704	0,00	0,00	NA	NA
HLA_B_1301	0,00	0,00	NA	NA
HLA_B_1401	0,00	0,00	NA	NA
HLA_B_1402	0,00	0,00	NA	NA
HLA_B_1501	0,00	0,00	NA	NA
HLA_B_1502	0,00	0,00	NA	NA
HLA_B_1504	0,00	0,00	NA	NA
HLA_B_1505	0,00	0,00	NA	NA
HLA_B_1506	0,00	0,00	NA	NA
HLA_B_1507	0,00	0,00	NA	NA
HLA_B_1508	0,00	0,00	NA	NA
HLA_B_1509	0,00	0,00	NA	NA
HLA_B_1510	0,00	0,00	NA	NA
HLA_B_1513	0,00	0,00	NA	NA
HLA_B_1515	0,00	0,00	NA	NA
HLA_B_1518	0,00	0,00	NA	NA
HLA_B_1521	0,00	0,00	NA	NA
HLA_B_1524	0,00	0,00	NA	NA
HLA_B_1525	0,00	0,00	NA	NA
HLA_B_1526	0,00	0,00	NA	NA
HLA_B_1527	0,00	0,00	NA	NA
HLA_B_1530	0,00	0,00	NA	NA
HLA_B_1802	0,00	0,00	NA	NA
HLA_B_2702	0,00	0,00	NA	NA
HLA_B_2703	0,00	0,00	NA	NA
HLA_B_2704	0,00	0,00	NA	NA
HLA_B_2707	0,00	0,00	NA	NA
HLA_B_3501	0,00	0,00	NA	NA
HLA_B_3502	0,00	0,00	NA	NA
HLA_B_3503	0,00	0,00	NA	NA
HLA_B_3505	0,00	0,00	NA	NA
HLA_B_3508	0,00	0,00	NA	NA
HLA_B_3512	0,00	0,00	NA	NA
HLA_B_3514	0,00	0,00	NA	NA
HLA_B_3517	0,00	0,00	NA	NA
HLA_B_3521	0,00	0,00	NA	NA
HLA_B_3543	0,00	0,00	NA	NA
HLA_B_38	0,00	0,00	NA	NA
HLA_B_3801	0,00	0,00	NA	NA
HLA_B_3802	0,00	0,00	NA	NA
HLA_B_3901	0,00	0,00	NA	NA
HLA_B_3902	0,00	0,00	NA	NA
HLA_B_3906	0,00	0,00	NA	NA
HLA_B_3908	0,00	0,00	NA	NA
HLA_B_3909	0,00	0,00	NA	NA
HLA_B_3910	0,00	0,00	NA	NA
HLA_B_4002	0,00	0,00	NA	NA
HLA_B_4005	0,00	0,00	NA	NA
HLA_B_4006	0,00	0,00	NA	NA
HLA_B_4009	0,00	0,00	NA	NA
HLA_B_4010	0,00	0,00	NA	NA
HLA_B_4023	0,00	0,00	NA	NA
HLA_B_4101	0,00	0,00	NA	NA
HLA_B_4102	0,00	0,00	NA	NA
HLA_B_4201	0,00	0,00	NA	NA
HLA_B_4202	0,00	0,00	NA	NA
HLA_B_4403	0,00	0,00	NA	NA
HLA_B_4404	0,00	0,00	NA	NA
HLA_B_4405	0,00	0,00	NA	NA
HLA_B_46	0,00	0,00	NA	NA
HLA_B_4601	0,00	0,00	NA	NA
HLA_B_48	0,00	0,00	NA	NA
HLA_B_4801	0,00	0,00	NA	NA
HLA_B_50	0,00	0,00	NA	NA
HLA_B_5001	0,00	0,00	NA	NA
HLA_B_5002	0,00	0,00	NA	NA
HLA_B_5101	0,00	0,00	NA	NA
HLA_B_5102	0,00	0,00	NA	NA
HLA_B_5105	0,00	0,00	NA	NA
HLA_B_5106	0,00	0,00	NA	NA
HLA_B_5108	0,00	0,00	NA	NA
HLA_B_53	0,00	0,00	NA	NA
HLA_B_5301	0,00	0,00	NA	NA
HLA_B_54	0,00	0,00	NA	NA
HLA_B_5401	0,00	0,00	NA	NA
HLA_B_55	0,00	0,00	NA	NA
HLA_B_5501	0,00	0,00	NA	NA
HLA_B_56	0,00	0,00	NA	NA
HLA_B_5601	0,00	0,00	NA	NA
HLA_B_5603	0,00	0,00	NA	NA
HLA_B_5604	0,00	0,00	NA	NA
HLA_B_5702	0,00	0,00	NA	NA
HLA_B_5703	0,00	0,00	NA	NA
HLA_B_5802	0,00	0,00	NA	NA
HLA_B_73	0,00	0,00	NA	NA
HLA_B_7301	0,00	0,00	NA	NA
HLA_B_78	0,00	0,00	NA	NA
HLA_B_7801	0,00	0,00	NA	NA
HLA_B_81	0,00	0,00	NA	NA
HLA_B_8101	0,00	0,00	NA	NA
HLA_DRB1_0103	0,00	0,00	NA	NA
HLA_DRB1_0304	0,00	0,00	NA	NA
HLA_DRB1_0401	0,00	0,00	NA	NA
HLA_DRB1_0402	0,00	0,00	NA	NA
HLA_DRB1_0403	0,00	0,00	NA	NA
HLA_DRB1_0404	0,00	0,00	NA	NA
HLA_DRB1_0405	0,00	0,00	NA	NA
HLA_DRB1_0406	0,00	0,00	NA	NA
HLA_DRB1_0407	0,00	0,00	NA	NA
HLA_DRB1_0409	0,00	0,00	NA	NA
HLA_DRB1_0410	0,00	0,00	NA	NA
HLA_DRB1_0411	0,00	0,00	NA	NA
HLA_DRB1_0437	0,00	0,00	NA	NA
HLA_DRB1_0801	0,00	0,00	NA	NA
HLA_DRB1_0802	0,00	0,00	NA	NA
HLA_DRB1_0806	0,00	0,00	NA	NA
HLA_DRB1_1101	0,00	0,00	NA	NA
HLA_DRB1_1102	0,00	0,00	NA	NA
HLA_DRB1_1103	0,00	0,00	NA	NA
HLA_DRB1_1104	0,00	0,00	NA	NA
HLA_DRB1_1106	0,00	0,00	NA	NA
HLA_DRB1_1108	0,00	0,00	NA	NA
HLA_DRB1_1304	0,00	0,00	NA	NA
HLA_DRB1_1305	0,00	0,00	NA	NA
HLA_DRB1_1401	0,00	0,00	NA	NA
HLA_DRB1_1402	0,00	0,00	NA	NA
HLA_DRB1_1404	0,00	0,00	NA	NA
HLA_DRB1_1405	0,00	0,00	NA	NA
HLA_DRB1_1406	0,00	0,00	NA	NA
HLA_DRB1_1407	0,00	0,00	NA	NA
HLA_DRB1_1415	0,00	0,00	NA	NA
HLA_DRB1_1502	0,00	0,00	NA	NA
HLA_DRB1_1503	0,00	0,00	NA	NA
HLA_DRB1_1601	0,00	0,00	NA	NA
HLA_DRB1_1602	0,00	0,00	NA	NA
HLA_DQB1_0202	0,00	0,00	NA	NA
HLA_DQB1_0305	0,00	0,00	NA	NA
HLA_DQB1_0401	0,00	0,00	NA	NA
HLA_DQB1_0609	0,00	0,00	NA	NA
HLA_DPA1_0105	0,00	0,00	NA	NA
HLA_DPA1_04	0,00	0,00	NA	NA
HLA_DPA1_0401	0,00	0,00	NA	NA
HLA_DPB1_0202	0,00	0,00	NA	NA
HLA_DPB1_06	0,00	0,00	NA	NA
HLA_DPB1_0601	0,00	0,00	NA	NA
HLA_DPB1_09	0,00	0,00	NA	NA
HLA_DPB1_0901	0,00	0,00	NA	NA
HLA_DPB1_14	0,00	0,00	NA	NA
HLA_DPB1_1401	0,00	0,00	NA	NA
HLA_DPB1_18	0,00	0,00	NA	NA
HLA_DPB1_1801	0,00	0,00	NA	NA
HLA_DPB1_20	0,00	0,00	NA	NA
HLA_DPB1_2001	0,00	0,00	NA	NA
HLA_DPB1_21	0,00	0,00	NA	NA
HLA_DPB1_2101	0,00	0,00	NA	NA
HLA_DPB1_22	0,00	0,00	NA	NA
HLA_DPB1_2201	0,00	0,00	NA	NA
HLA_DPB1_23	0,00	0,00	NA	NA
HLA_DPB1_2301	0,00	0,00	NA	NA
HLA_DPB1_26	0,00	0,00	NA	NA
HLA_DPB1_2601	0,00	0,00	NA	NA
HLA_DPB1_28	0,00	0,00	NA	NA
HLA_DPB1_2801	0,00	0,00	NA	NA
HLA_DPB1_30	0,00	0,00	NA	NA
HLA_DPB1_3001	0,00	0,00	NA	NA
HLA_DPB1_31	0,00	0,00	NA	NA
HLA_DPB1_3101	0,00	0,00	NA	NA
HLA_DPB1_33	0,00	0,00	NA	NA
HLA_DPB1_3301	0,00	0,00	NA	NA
HLA_DPB1_34	0,00	0,00	NA	NA
HLA_DPB1_3401	0,00	0,00	NA	NA
HLA_DPB1_35	0,00	0,00	NA	NA
HLA_DPB1_3501	0,00	0,00	NA	NA
HLA_DPB1_45	0,00	0,00	NA	NA
HLA_DPB1_4501	0,00	0,00	NA	NA
HLA_DPB1_48	0,00	0,00	NA	NA
HLA_DPB1_4801	0,00	0,00	NA	NA
HLA_DPB1_81	0,00	0,00	NA	NA
HLA_DPB1_8101	0,00	0,00	NA	NA
HLA_DPB1_85	0,00	0,00	NA	NA
HLA_DPB1_8501	0,00	0,00	NA	NA
