# Supplementary material for: Seven-chain adaptive immune receptor repertoire analysis in rheumatoid arthritis reveals novel features associated with disease and clinically relevant phenotypes
Source: Genome Biol. 2024 Mar 11;25:68. doi: 10.1186/s13059-024-03210-0 (PMC10926600; doi:10.1186/s13059-024-03210-0)
Supplement: Supplementary file 33 — Additional file 33: Table S26. Association of isotype-specific features with clinical phenotypes in rheumatoid arthritis. The summary statistics (i.e., significance and effect size) of the isotype percentage, isotype class switching, somatic hypermutations and percentage of mutated IgD/M associations with disease clinical phenotype are shown. Abbreviations: P, p.-value; RA, rheumatoid arthritis. [file 13059_2024_3210_MOESM33_ESM.ods]

## Sheet: Legend
Table S26. Association of isotype-specific features with clinical phenotypes in rheumatoid arthritis.
The summary statistics (i.e., significance and effect size) of the isotype percentage, isotype class switching, somatic hypermutations and percentage of mutated IgD/M associations with disease clinical phenotype are shown.
Abbreviations: P, p.-value; RA, rheumatoid arthritis.

## Sheet: Isotype_Percentage
RA.phenotype	Isotype	Estimate	P
ACPA	IgG	-0,08	8,65E-02
TNFi response	IgG	-0,06	1,11E-01
ACPA	IgE	-0,51	1,37E-01
TNFi response	IgE	-0,30	2,89E-01
ACPA	IgD	0,08	3,00E-01
ACPA	IgM	0,01	3,03E-01
Disease activity	IgD	0,07	3,05E-01
Disease activity	IgA	-0,01	3,26E-01
TNFi response	IgA	0,02	3,38E-01
RF	IgA	0,01	4,03E-01
RF	IgM	-0,01	4,67E-01
Disease activity	IgM	0,01	5,54E-01
Disease activity	IgG	0,02	6,29E-01
ACPA	IgA	-0,01	6,42E-01
TNFi response	IgD	0,03	7,53E-01
TNFi response	IgM	0,00	7,56E-01
RF	IgG	-0,01	8,75E-01
RF	IgD	-0,01	8,76E-01
RF	IgE	-0,04	8,81E-01
Disease activity	IgE	-0,01	9,63E-01

## Sheet: Isotype_Switching_Index
RA.phenotype	Isotype.Switching	Estimate	P
ACPA	IgD/M-IgE	-138,31	6,55E-02
ACPA	IgE-IgG	6,53	1,14E-01
TNFi response	IgA-IgG	5,18	2,02E-01
TNFi response	IgE-IgG	2,31	2,20E-01
TNFi response	IgD/M-IgG	18,44	2,36E-01
ACPA	IgA-IgD/M	-11,23	3,17E-01
TNFi response	IgA-IgE	10,40	3,20E-01
RF	IgA-IgD/M	5,62	3,98E-01
Disease activity	IgD/M-IgG	-22,49	4,00E-01
ACPA	IgD/M-IgG	-24,34	4,16E-01
RF	IgA-IgE	8,35	4,22E-01
RF	IgD/M-IgE	25,20	5,28E-01
TNFi response	IgD/M-IgE	22,57	5,42E-01
RF	IgA-IgG	2,46	5,45E-01
RF	IgE-IgG	1,04	5,98E-01
ACPA	IgA-IgE	-9,26	6,36E-01
RF	IgD/M-IgG	6,11	7,02E-01
Disease activity	IgA-IgD/M	-3,45	7,48E-01
Disease activity	IgA-IgG	-1,93	7,78E-01
Disease activity	IgE-IgG	-0,76	8,17E-01
ACPA	IgA-IgG	1,47	8,55E-01
Disease activity	IgA-IgE	-3,03	8,64E-01
Disease activity	IgD/M-IgE	7,46	9,22E-01
TNFi response	IgA-IgD/M	0,53	9,27E-01

## Sheet: Somatic_Hypermutation_Index
RA.phenotype	Isotype	Estimate	P
TNFi response	IgG1/2	0,53	6,91E-02
TNFi response	IgD	-0,38	7,47E-02
Disease activity	IgG3/4	0,18	1,15E-01
TNFi response	IgA	0,53	1,55E-01
RF	IgG1/2	-0,35	1,77E-01
TNFi response	IgG3/4	0,15	1,95E-01
ACPA	IgG3/4	-0,15	2,07E-01
ACPA	IGK	-0,35	2,27E-01
ACPA	IGL	-0,31	2,61E-01
TNFi response	IgM	-0,33	2,91E-01
ACPA	IgM	-0,32	3,25E-01
Disease activity	IgD	0,18	3,39E-01
ACPA	IgA	-0,30	3,82E-01
Disease activity	IgA	0,26	3,88E-01
RF	IgE	-0,11	4,88E-01
ACPA	IgD	0,12	5,74E-01
RF	IgD	-0,11	5,78E-01
RF	IGK	0,15	5,80E-01
RF	IgG3/4	0,06	5,90E-01
RF	IgA	-0,13	7,07E-01
ACPA	IgE	-0,06	7,34E-01
Disease activity	IGL	0,06	7,90E-01
ACPA	IgG1/2	-0,06	7,98E-01
TNFi response	IGK	0,08	8,07E-01
RF	IgM	-0,06	8,26E-01
Disease activity	IGK	0,05	8,55E-01
TNFi response	IGL	-0,05	8,62E-01
Disease activity	IgE	0,02	8,64E-01
Disease activity	IgM	0,04	8,81E-01
Disease activity	IgG1/2	0,03	9,00E-01
RF	IGL	0,02	9,39E-01
TNFi response	IgE	-0,01	9,51E-01

## Sheet: Percenatge_mutated_IgDM
RA.phenotype	Estimate	P
ACPA	-0,08	4,49E-02
TNFi response	-0,06	1,72E-01
Disease activity	0,02	5,58E-01
RF	0,00	9,85E-01
