# Supplementary material for: Seven-chain adaptive immune receptor repertoire analysis in rheumatoid arthritis reveals novel features associated with disease and clinically relevant phenotypes
Source: Genome Biol. 2024 Mar 11;25:68. doi: 10.1186/s13059-024-03210-0 (PMC10926600; doi:10.1186/s13059-024-03210-0)
Supplement: Supplementary file 34 — Additional file 34: Table S27. Predictive performance of the multi-chain AIRR predictors evaluated in the present study. The predictive performance of each multi-chain AIRR predictor is determined using the accuracy, sensitivity, specificity, precision and false positive rate measures. For each multi-chain AIRR predictor, the number of individuals that were properly classified is also shown. The AIRR feature column indicates if the multi-chain AIRR predictor was built using information from a single AIRR- feature or aggregating information from different AIRR features. Information from different AIRR features was aggregated according to different thresholds of accuracy when the sample size of the classes tended to be balanced (i.e., predictor of rheumatoid arthritis diagnosis and disease activity). The aggregation of information from different AIRR features was based on different specificity thresholds when the clinical interest was to identify the minor class (i.e., predictors of TNFi response, ACPA and RF phenotypes). The predictive performance of redundant multi-chain AIRR predictors obtained after applying different accuracy or specificity thresholds is not shown. [file 13059_2024_3210_MOESM34_ESM.ods]

## Sheet: Legend
Table S27. Predictive performance of the multi-chain AIRR predictors evaluated in the present study.
The predictive performance of each multi-chain AIRR predictor is determined using the accuracy, sensitivity, specificity, precision and false positive rate measures.
For each multi-chain AIRR predictor, the number of individuals that were properly classified is also shown.
The AIRR feature column indicates if the multi-chain AIRR predictor was built using information from a single AIRR-feature or aggregating information from different AIRR features.
Information from different AIRR features was aggregated according to different thresholds of accuracy when the sample size of the classes tended to be balanced (i.e., predictor of rheumatoid arthritis diagnosis and disease activity).
The aggregation of information from different AIRR features was based on different specificity thresholds when the clinical interest was to identify the minor class (i.e., predictors of TNFi response, ACPA and RF phenotypes).
The predictive performance of redundant multi-chain AIRR predictors obtained after applying different accuracy or specificity thresholds is not shown.

## Sheet: RA_vs_CTRL
AIRR Variable	AIRR Feature	Accuracy	Sensitivity	Specificity	Precision	False Positive Rate
Aggregated AIRR features Acc07	Aggregated AIRR features	0,9521	1,0000	0,9135	0,9032	0,0000
V segment	AIRR Gene segment usage	0,9415	1,0000	0,8942	0,8842	0,0000
VJ segment pairs	AIRR Gene segment usage	0,9309	0,9881	0,8846	0,8737	0,0119
Aggregated AIRR features Acc06	Aggregated AIRR features	0,9043	0,9048	0,9038	0,8837	0,0952
J segment	AIRR Gene segment usage	0,8085	0,8214	0,7981	0,7667	0,1786
Chain usage	AIRR Chain usage	0,7128	0,6548	0,7596	0,6875	0,3452
Isotype percentage	AIRR Isotype-specific	0,6968	0,6786	0,7115	0,6552	0,3214
Somatic hypermutations	AIRR Isotype-specific	0,6649	0,5714	0,7404	0,6400	0,4286
Shannon	AIRR Diversity	0,6330	0,5476	0,7019	0,5974	0,4524
SNPs	HLA genetic information	0,6330	0,5595	0,6923	0,5949	0,4405
Unique clone number	AIRR Unique clone number	0,6223	0,5833	0,6538	0,5765	0,4167
D50	AIRR Diversity	0,6223	0,5833	0,6538	0,5765	0,4167
D20	AIRR Diversity	0,6223	0,5833	0,6538	0,5765	0,4167
Isotype class switching	AIRR Isotype-specific	0,6170	0,5476	0,6731	0,5750	0,4524
Indels	HLA genetic information	0,5904	0,5238	0,6442	0,5432	0,4762
Amino acids	HLA genetic information	0,5851	0,5119	0,6442	0,5375	0,4881
Classic alleles	HLA genetic information	0,5691	0,5000	0,6250	0,5185	0,5000
Inverse-Simpson	AIRR Diversity	0,5585	0,5595	0,5577	0,5054	0,4405
Gini-Simpson	AIRR Diversity	0,5372	0,5000	0,5673	0,4828	0,5000
Percentage mutated IgD/M	AIRR Isotype-specific	0,4947	0,4286	0,5481	0,4337	0,5714

## Sheet: Resp_vs_Non_responders
AIRR Variable	AIRR Feature	Accuracy	Sensitivity	Specificity	Precision	False Positive Rate	Resp Correct (N)	Non Resp Correct (N)
Percentage mutated IgD/M	AIRR Isotype-specific	0,6145	0,6269	0,5625	0,8571	0,3731	42	9
Chain usage	AIRR Chain usage	0,6506	0,7164	0,3750	0,8276	0,2836	48	6
Somatic hypermutations	AIRR Isotype-specific	0,6867	0,7761	0,3125	0,8254	0,2239	52	5
D50	AIRR Diversity	0,6386	0,7164	0,3125	0,8136	0,2836	48	5
D20	AIRR Diversity	0,5904	0,6716	0,2500	0,7895	0,3284	45	4
Shannon	AIRR Diversity	0,6386	0,7313	0,2500	0,8033	0,2687	49	4
Classic alleles	HLA genetic information	0,6386	0,7313	0,2500	0,8033	0,2687	49	4
Amino acids	HLA genetic information	0,6265	0,7164	0,2500	0,8000	0,2836	48	4
Isotype percentage	AIRR Isotype-specific	0,5783	0,6716	0,1875	0,7759	0,3284	45	3
Isotype class switching	AIRR Isotype-specific	0,6024	0,7015	0,1875	0,7833	0,2985	47	3
Gini-Simpson	AIRR Diversity	0,6265	0,7313	0,1875	0,7903	0,2687	49	3
Inverse-Simpson	AIRR Diversity	0,6386	0,7463	0,1875	0,7937	0,2537	50	3
Indels	HLA genetic information	0,6145	0,7164	0,1875	0,7869	0,2836	48	3
Aggregated AIRR features Spec03	Aggregated AIRR features	0,6265	0,7164	0,2500	0,8000	0,2836	48	4
Aggregated AIRR features Spec01	Aggregated AIRR features	0,6386	0,7463	0,1875	0,7937	0,2537	50	3
Aggregated AIRR features Spec02	Aggregated AIRR features	0,6386	0,7463	0,1875	0,7937	0,2537	50	3
Unique clone number	AIRR Unique clone number	0,4819	0,5821	0,0625	0,7222	0,4179	39	1
V segment	AIRR Gene segment usage	0,7831	0,9552	0,0625	0,8101	0,0448	64	1
J segment	AIRR Gene segment usage	0,7108	0,8657	0,0625	0,7945	0,1343	58	1
VJ segment pairs	AIRR Gene segment usage	0,7711	0,9403	0,0625	0,8077	0,0597	63	1
SNPs	HLA genetic information	0,6988	0,8657	0,0000	0,7838	0,1343	58	0

## Sheet: High_disease_activity_vs_Low_di
AIRR Variable	AIRR Feature	Accuracy	Sensitivity	Specificity	Precision	False Positive Rate	High Correct (N)	Low Correct (N)
VJ segment pairs	AIRR Gene segment usage	0,5714	0,7500	0,3333	0,6000	0,2500	36	12
Isotype class switching	AIRR Isotype-specific	0,5595	0,6458	0,4444	0,6078	0,3542	31	16
Amino acids	HLA genetic information	0,5476	0,6042	0,4722	0,6042	0,3958	29	17
Aggregated AIRR features Acc05	Aggregated AIRR features	0,5476	0,7917	0,2222	0,5758	0,2083	38	8
Isotype percentage	AIRR Isotype-specific	0,5357	0,5000	0,5833	0,6154	0,5000	24	21
Indels	HLA genetic information	0,5357	0,6042	0,4444	0,5918	0,3958	29	16
D50	AIRR Diversity	0,4881	0,4792	0,5000	0,5610	0,5208	23	18
Percentage mutated IgD/M	AIRR Isotype-specific	0,4881	0,5417	0,4167	0,5532	0,4583	26	15
SNPs	HLA genetic information	0,4881	0,6250	0,3056	0,5455	0,3750	30	11
Shannon	AIRR Diversity	0,4762	0,5625	0,3611	0,5400	0,4375	27	13
Classic alleles	HLA genetic information	0,4762	0,5833	0,3333	0,5385	0,4167	28	12
Chain usage	AIRR Chain usage	0,4643	0,5625	0,3333	0,5294	0,4375	27	12
Inverse-Simpson	AIRR Diversity	0,4643	0,5625	0,3333	0,5294	0,4375	27	12
J segment	AIRR Gene segment usage	0,4643	0,5833	0,3056	0,5283	0,4167	28	11
V segment	AIRR Gene segment usage	0,4643	0,6250	0,2500	0,5263	0,3750	30	9
Aggregated AIRR features Acc04	Aggregated AIRR features	0,4643	0,6875	0,1667	0,5238	0,3125	33	6
Somatic hypermutations	AIRR Isotype-specific	0,4405	0,4583	0,4167	0,5116	0,5417	22	15
Gini-Simpson	AIRR Diversity	0,4405	0,5417	0,3056	0,5098	0,4583	26	11
D20	AIRR Diversity	0,4286	0,4792	0,3611	0,5000	0,5208	23	13
Unique clone number	AIRR Unique clone number	0,4286	0,5000	0,3333	0,5000	0,5000	24	12

## Sheet: Responders_(only_good)_vs_Non_r
AIRR Variable	AIRR Feature	Accuracy	Sensitivity	Specificity	Precision	False Positive Rate	Resp Correct (N)	Non Resp Correct (N)
Percentage mutated IgD/M	AIRR Isotype-specific	0,6379	0,6190	0,6875	0,8387	0,3810	26	11
Chain usage	AIRR Chain usage	0,6724	0,7381	0,5000	0,7949	0,2619	31	8
Isotype class switching	AIRR Isotype-specific	0,6034	0,6667	0,4375	0,7568	0,3333	28	7
Gini-Simpson	AIRR Diversity	0,6379	0,7381	0,3750	0,7561	0,2619	31	6
Inverse-Simpson	AIRR Diversity	0,6552	0,7619	0,3750	0,7619	0,2381	32	6
Aggregated AIRR features Spec04	Aggregated AIRR features	0,5862	0,6667	0,3750	0,7368	0,3333	28	6
D50	AIRR Diversity	0,5517	0,6429	0,3125	0,7105	0,3571	27	5
Amino acids	HLA genetic information	0,6552	0,7857	0,3125	0,7500	0,2143	33	5
Somatic hypermutations	AIRR Isotype-specific	0,5517	0,6667	0,2500	0,7000	0,3333	28	4
D20	AIRR Diversity	0,4483	0,5238	0,2500	0,6471	0,4762	22	4
Shannon	AIRR Diversity	0,5690	0,6905	0,2500	0,7073	0,3095	29	4
Classic alleles	HLA genetic information	0,4828	0,5714	0,2500	0,6667	0,4286	24	4
Aggregated AIRR features Spec02	Aggregated AIRR features	0,5862	0,7143	0,2500	0,7143	0,2857	30	4
Aggregated AIRR features Spec03	Aggregated AIRR features	0,5862	0,7143	0,2500	0,7143	0,2857	30	4
J segment	AIRR Gene segment usage	0,6379	0,8095	0,1875	0,7234	0,1905	34	3
Indels	HLA genetic information	0,5517	0,6905	0,1875	0,6905	0,3095	29	3
SNPs	HLA genetic information	0,5517	0,6905	0,1875	0,6905	0,3095	29	3
Isotype percentage	AIRR Isotype-specific	0,4828	0,6190	0,1250	0,6500	0,3810	26	2
VJ segment pairs	AIRR Gene segment usage	0,6552	0,8571	0,1250	0,7200	0,1429	36	2
Unique clone number	AIRR Unique clone number	0,3966	0,5238	0,0625	0,5946	0,4762	22	1
V segment	AIRR Gene segment usage	0,6207	0,8333	0,0625	0,7000	0,1667	35	1

## Sheet: ACPA-positive_vs_ACPA-negative
AIRR Variable	AIRR Feature	Accuracy	Sensitivity	Specificity	Precision	False Positive Rate	Positive Correct (N)	Negative Correct (N)
Isotype class switching	AIRR Isotype-specific	0,6627	0,7097	0,5238	0,8148	0,2903	44	11
Amino acids	HLA genetic information	0,7229	0,8226	0,4286	0,8095	0,1774	51	9
Percentage mutated IgD/M	AIRR Isotype-specific	0,5422	0,5806	0,4286	0,7500	0,4194	36	9
Aggregated AIRR features Spec03	Aggregated AIRR features	0,7108	0,8226	0,3810	0,7969	0,1774	51	8
Indels	HLA genetic information	0,6988	0,8065	0,3810	0,7937	0,1935	50	8
Aggregated AIRR features Spec04	Aggregated AIRR features	0,6867	0,7903	0,3810	0,7903	0,2097	49	8
Chain usage	AIRR Chain usage	0,5783	0,6452	0,3810	0,7547	0,3548	40	8
Aggregated AIRR features Spec02	Aggregated AIRR features	0,6747	0,7903	0,3333	0,7778	0,2097	49	7
D50	AIRR Diversity	0,5663	0,6452	0,3333	0,7407	0,3548	40	7
Unique clone number	AIRR Unique clone number	0,5542	0,6290	0,3333	0,7358	0,3710	39	7
Classic alleles	HLA genetic information	0,5904	0,7097	0,2381	0,7333	0,2903	44	5
Shannon	AIRR Diversity	0,5783	0,6935	0,2381	0,7288	0,3065	43	5
Isotype percentage	AIRR Isotype-specific	0,5663	0,6774	0,2381	0,7241	0,3226	42	5
Somatic hypermutations	AIRR Isotype-specific	0,5783	0,7097	0,1905	0,7213	0,2903	44	4
Gini-Simpson	AIRR Diversity	0,5663	0,6935	0,1905	0,7167	0,3065	43	4
Inverse-Simpson	AIRR Diversity	0,5663	0,6935	0,1905	0,7167	0,3065	43	4
D20	AIRR Diversity	0,5060	0,6129	0,1905	0,6909	0,3871	38	4
J segment	AIRR Gene segment usage	0,6386	0,8065	0,1429	0,7353	0,1935	50	3
SNPs	HLA genetic information	0,6145	0,7742	0,1429	0,7273	0,2258	48	3
VJ segment pairs	AIRR Gene segment usage	0,7470	0,9839	0,0476	0,7531	0,0161	61	1
V segment	AIRR Gene segment usage	0,6988	0,9194	0,0476	0,7403	0,0806	57	1

## Sheet: RF-positive_vs_RF-negative
AIRR Variable	AIRR Feature	Accuracy	Sensitivity	Specificity	Precision	False Positive Rate	Positive Correct (N)	Negative Correct (N)
Isotype class switching	AIRR Isotype-specific	0,6747	0,7581	0,4286	0,7966	0,2419	47	9
Somatic hypermutations	AIRR Isotype-specific	0,6627	0,7581	0,3810	0,7833	0,2419	47	8
Unique clone number	AIRR Unique clone number	0,5904	0,6613	0,3810	0,7593	0,3387	41	8
Shannon	AIRR Diversity	0,5542	0,6290	0,3333	0,7358	0,3710	39	7
D20	AIRR Diversity	0,5542	0,6452	0,2857	0,7273	0,3548	40	6
Inverse-Simpson	AIRR Diversity	0,6265	0,7581	0,2381	0,7460	0,2419	47	5
Gini-Simpson	AIRR Diversity	0,6024	0,7258	0,2381	0,7377	0,2742	45	5
D50	AIRR Diversity	0,5904	0,7097	0,2381	0,7333	0,2903	44	5
Classic alleles	HLA genetic information	0,5422	0,6452	0,2381	0,7143	0,3548	40	5
Chain usage	AIRR Chain usage	0,5060	0,5968	0,2381	0,6981	0,4032	37	5
SNPs	HLA genetic information	0,5663	0,6935	0,1905	0,7167	0,3065	43	4
Isotype percentage	AIRR Isotype-specific	0,4940	0,5968	0,1905	0,6852	0,4032	37	4
Aggregated AIRR features Spec03	Aggregated AIRR features	0,5783	0,7258	0,1429	0,7143	0,2742	45	3
Amino acids	HLA genetic information	0,5542	0,6935	0,1429	0,7049	0,3065	43	3
Aggregated AIRR features Spec01	Aggregated AIRR features	0,5542	0,6935	0,1429	0,7049	0,3065	43	3
Percentage mutated IgD/M	AIRR Isotype-specific	0,3976	0,4839	0,1429	0,6250	0,5161	30	3
Aggregated AIRR features Spec02	Aggregated AIRR features	0,6627	0,8548	0,0952	0,7361	0,1452	53	2
J segment	AIRR Gene segment usage	0,6386	0,8226	0,0952	0,7286	0,1774	51	2
VJ segment pairs	AIRR Gene segment usage	0,6988	0,9194	0,0476	0,7403	0,0806	57	1
V segment	AIRR Gene segment usage	0,6747	0,9032	0,0000	0,7273	0,0968	56	0
Indels	HLA genetic information	0,5060	0,6774	0,0000	0,6667	0,3226	42	0
