# Supplementary material for: Seven-chain adaptive immune receptor repertoire analysis in rheumatoid arthritis reveals novel features associated with disease and clinically relevant phenotypes
Source: Genome Biol. 2024 Mar 11;25:68. doi: 10.1186/s13059-024-03210-0 (PMC10926600; doi:10.1186/s13059-024-03210-0)
Supplement: Supplementary file 35 — Additional file 35: Table S28. Detailed information on the statistical test used to determine the association between each AIRR feature and clinical phenotype of interest. This information is provided for both the baseline and longitudinal analyses. [file 13059_2024_3210_MOESM35_ESM.ods]

## Sheet: Legend
Table S28. Detailed information on the statistical test used to determine the association between each AIRR feature and clinical phenotype of interest.
This information is provided for both the baseline and longitudinal analyses.

## Sheet: Data
AIRR Feature	AIRR Variable	Analysis	Statistical model
Diversity	D20	Baseline	Negative binomial regression model
Diversity	D20	Longitudinal	Negative binomial regression mixed effect model
Diversity	D50	Baseline	Negative binomial regression model
Diversity	D50	Longitudinal	Negative binomial regression mixed effect model
Diversity	Gini (Logit transf)	Baseline	Logistic regression model
Diversity	Gini (Logit transf)	Longitudinal	Logistic regression mixed effect model
Diversity	Inverse-Simpson	Baseline	Negative binomial regression model
Diversity	Inverse-Simpson	Longitudinal	Negative binomial regression mixed effect model
Diversity	Shannon entropy	Baseline	Logistic regression model
Diversity	Shannon entropy	Longitudinal	Logistic regression mixed effect model
Expansion/Contraction	Single-clone frequency	Baseline	Hurdle model
Expansion/Contraction	Single-clone frequency	Longitudinal	Binomial model for learning the noise model using the Baysian NoisET method
Expansion/Contraction	Meta-clone frequency	Baseline	Hurdle model
Expansion/Contraction	K-mer frequency	Baseline	Hurdle model
Chain usage	Reads proportion	Baseline	Logistic regression model
Chain usage	Reads proportion	Longitudinal	Logistic regression mixed effect model
V, J and V-J segments usage	Reads proportion	Baseline	Logistic regression model
V, J and V-J segments usage	Reads proportion	Baseline	Logistic regression mixed effect model
Length of CDR3 amino acid sequence	Single-clone length	Baseline	Wilcoxon and Fisher tests
Length of CDR3 amino acid sequence	Single-clone length	Longitudinal	Wilcoxon and Fisher tests
Isotype-specific properties	Isotype percentage	Baseline	Logistic regression model
Isotype-specific properties	Isotype class switch recombination index	Baseline	Gamma regression model
Isotype-specific properties	Somatic hypermutation index	Baseline	Logistic regression model
Isotype-specific properties	Percentage of mutated IgD/M	Baseline	Logistic regression model
