# Supplementary material for: Seven-chain adaptive immune receptor repertoire analysis in rheumatoid arthritis reveals novel features associated with disease and clinically relevant phenotypes
Source: Genome Biol. 2024 Mar 11;25:68. doi: 10.1186/s13059-024-03210-0 (PMC10926600; doi:10.1186/s13059-024-03210-0)
Supplement: Supplementary file 38 — Additional file 38: Table S29. Main characteristics of the single-clone, meta-clone and k-mer association analyses with rheumatoid arthritis and clinical phenotypes. For each analysis, the number of UMIs, clones, meta-clones, k-mers as well as the clone, meta-clone and k-mer detection rate per sample are shown at the chain level. The number of clones, meta-clones and k-mers detected in >1% of the samples that were included in the association analyses is also provided. Abbreviations: M, mean; N, sample size. [file 13059_2024_3210_MOESM38_ESM.ods]

## Sheet: Legend
Table S29. Main characteristics of the single-clone, meta-clone and k-mer association analyses with rheumatoid arthritis and clinical phenotypes.
For each analysis, the number of UMIs, clones, meta-clones, k-mers as well as the clone, meta-clone and k-mer detection rate per sample are shown at the chain level.
The number of clones, meta-clones and k-mers detected in >1% of the samples that were included in the association analyses is also provided.
Abbreviations: M, mean; N, sample size.

## Sheet: Single-clone_analysis
Chain	Analysis	Reads (n)	Clones (n)	Reads per sample (m)	Clone Detection Rate per sample (m)	Tested clones (>1% samples. n)
TRA	RA vs CTRL	4090585	1318060	21529,39	8099,42	179707
TRB	RA vs CTRL	4390705	2670881	23108,97	3020,41	103581
TRD	RA vs CTRL	100063	29990	526,65	5,91	248
TRG	RA vs CTRL	413959	38958	2178,73	209,98	3957
IGH	RA vs CTRL	2678121	1243506	14095,37	25,53	1233
IGL	RA vs CTRL	2391396	276847	12586,29	1462,66	23453
IGK	RA vs CTRL	4505258	289779	23711,88	2761,11	40978
TRA	Resp vs NoResp	1759000	692147	209040,48	9255,12	314583
TRB	Resp vs NoResp	1922206	1248182	22883,40	4506,62	251263
TRD	Resp vs NoResp	43134	12875	513,50	10,39	823
TRG	Resp vs NoResp	170063	18132	2024,56	219,79	7144
IGH	Resp vs NoResp	1190859	489383	14176,89	64,92	6201
IGL	Resp vs NoResp	938512	121091	11172,76	1348,01	43324
IGK	Resp vs NoResp	2100660	146374	25007,86	2752,11	70151
TRA	ACPA-pos vs ACPA-neg	1871828	723790	22021,51	9618,01	314583
TRB	ACPA-pos vs ACPA-neg	2050232	1316949	24120,38	4722,91	251263
TRD	ACPA-pos vs ACPA-neg	46283	13292	544,51	10,75	823
TRG	ACPA-pos vs ACPA-neg	178734	18706	2102,75	225,24	7144
IGH	ACPA-pos vs ACPA-neg	1332149	520565	15672,34	67,45	6201
IGL	ACPA-pos vs ACPA-neg	1029239	126855	12108,69	1381,59	43324
IGK	ACPA-pos vs ACPA-neg	2277138	152175	26789,86	2824,32	70151
TRA	RF-pos vs RF-neg	1885367	727703	22180,79	9686,75	314583
TRB	RF-pos vs RF-neg	2059528	1322131	24229,74	4746,42	251263
TRD	RF-pos vs RF-neg	46243	13231	544,04	10,71	823
TRG	RF-pos vs RF-neg	179308	18641	2109,51	224,46	7144
IGH	RF-pos vs RF-neg	1336157	524957	15719,49	68,06	6201
IGL	RF-pos vs RF-neg	1031767	127148	12138,44	1392,41	43324
IGK	RF-pos vs RF-neg	2284178	152867	26872,68	2849,54	70151
TRA	High activity vs Low activity	1892056	730081	22000,65	9618,86	314583
TRB	High activity vs Low activity	2066414	1327101	24028,07	4709,65	251263
TRD	High activity vs Low activity	46505	13392	540,76	10,69	823
TRG	High activity vs Low activity	180044	18789	2093,53	223,81	7144
IGH	High activity vs Low activity	1338412	526328	15562,93	67,43	6201
IGL	High activity vs Low activity	1033695	127447	12019,71	1381,88	43324
IGK	High activity vs Low activity	2287896	153184	26603,44	2826,26	70151

## Sheet: Meta-clone_analysis
Chain	Analysis	Reads (n)	Clones (n)	Meta-clones (n)	Meta-Clone Detection Rate per sample (m)	Tested meta-clones (>1% samples. n)
TRA	RA vs CTRL	4090585	1318060	4872	56,22	951
TRB	RA vs CTRL	4390705	2670881	27171	127,54	5360
TRD	RA vs CTRL	100063	29990	557	12,04	141
TRG	RA vs CTRL	413959	38958	319	10,16	64
IGH	RA vs CTRL	2678121	1243506	44883	138,56	4072
IGL	RA vs CTRL	2391396	276847	5340	24,01	420
IGK	RA vs CTRL	4505258	289779	2869	25,29	414
TRA	Resp vs NoResp	1759000	692147	3157	117,70	2968
TRB	Resp vs NoResp	1922206	1248182	15563	435,82	14645
TRD	Resp vs NoResp	43134	12875	291	14,80	214
TRG	Resp vs NoResp	170063	18132	191	12,08	148
IGH	Resp vs NoResp	1190859	489383	18486	173,73	4780
IGL	Resp vs NoResp	938512	121091	2640	44,70	857
IGK	Resp vs NoResp	2100660	146374	1552	34,92	641
TRA	ACPA-pos vs ACPA-neg	1871828	723790	3280	122,76	3086
TRB	ACPA-pos vs ACPA-neg	2050232	1316949	16138	448,88	15144
TRD	ACPA-pos vs ACPA-neg	46283	13292	294	15,27	218
TRG	ACPA-pos vs ACPA-neg	178734	18706	189	12,11	146
IGH	ACPA-pos vs ACPA-neg	1332149	520565	20204	181,25	5041
IGL	ACPA-pos vs ACPA-neg	1029239	126855	2833	45,38	916
IGK	ACPA-pos vs ACPA-neg	2277138	152175	1609	32,41	638
TRA	RF-pos vs RF-neg	1885367	727703	3272	123,76	3077
TRB	RF-pos vs RF-neg	2059528	1322131	16147	447,81	15146
TRD	RF-pos vs RF-neg	46243	13231	292	14,60	213
TRG	RF-pos vs RF-neg	179308	18641	18641	12,19	148
IGH	RF-pos vs RF-neg	1336157	524957	20247	183,81	5100
IGL	RF-pos vs RF-neg	1031767	127148	2823	45,62	906
IGK	RF-pos vs RF-neg	2284178	152867	1603	34,99	644
TRA	High activity vs Low activity	1892056	730081	3269	122,99	3074
TRB	High activity vs Low activity	2066414	1327101	16152	440,64	15152
TRD	High activity vs Low activity	46505	13392	295	15,15	216
TRG	High activity vs Low activity	180044	18789	18789	13,09	142
IGH	High activity vs Low activity	1338412	526328	20292	181,74	5121
IGL	High activity vs Low activity	1033695	127447	2828	43,62	909
IGK	High activity vs Low activity	2287896	153184	1823	37,92	778

## Sheet: K-mer_analysis
Chain	Analysis	Reads (n)	Clones (n)	K-mers (n)	K-mer Detection Rate per sample (m)	Tested k-mers (>1% samples. n)
TRA	RA vs CTRL	4090585	1318060	123408	20487,78	95036
TRB	RA vs CTRL	4390705	2670881	128070	27896,34	105646
TRD	RA vs CTRL	100063	29990	100063	1116,49	18860
TRG	RA vs CTRL	413959	38958	47683	1267,02	16448
IGH	RA vs CTRL	2678121	1243506	152607	29699,98	138463
IGL	RA vs CTRL	2391396	276847	78553	6439,18	45736
IGK	RA vs CTRL	4505258	289779	79223	7112,84	46302
TRA	Resp vs NoResp	1759000	692147	107633	19921,70	86679
TRB	Resp vs NoResp	1922206	1248182	115707	27137,49	98996
TRD	Resp vs NoResp	43134	12875	34495	1074,92	15523
TRG	Resp vs NoResp	170063	18132	29254	1147,07	12651
IGH	Resp vs NoResp	1190859	489383	142736	27204,64	128076
IGL	Resp vs NoResp	938512	121091	58690	5700,21	37929
IGK	Resp vs NoResp	2100660	146374	60012	6594,24	39503
TRA	ACPA-pos vs ACPA-neg	1871828	723790	108821	20302,41	87978
TRB	ACPA-pos vs ACPA-neg	2050232	1316949	116565	27612,47	100044
TRD	ACPA-pos vs ACPA-neg	46283	13292	35047	1099,74	15910
TRG	ACPA-pos vs ACPA-neg	178734	18706	29874	1173,65	12970
IGH	ACPA-pos vs ACPA-neg	1332149	520565	143660	27890,82	129646
IGL	ACPA-pos vs ACPA-neg	1029239	126855	59815	5842,25	38959
IGK	ACPA-pos vs ACPA-neg	2277138	152175	61035	6730,61	40348
TRA	RF-pos vs RF-neg	1885367	727703	108953	20411,44	88147
TRB	RF-pos vs RF-neg	2059528	1322131	116631	27705,49	100135
TRD	RF-pos vs RF-neg	46243	13231	35054	1095,91	15865
TRG	RF-pos vs RF-neg	179308	18641	29765	1169,07	12924
IGH	RF-pos vs RF-neg	1336157	524957	143743	28087,73	129772
IGL	RF-pos vs RF-neg	1031767	127148	59871	5862,61	38989
IGK	RF-pos vs RF-neg	2284178	152867	61162	6771,66	40469
TRA	High activity vs Low activity	1892056	730081	109041	20316,35	88251
TRB	High activity vs Low activity	2066414	1327101	116683	27584,28	100212
TRD	High activity vs Low activity	46505	13392	35228	1097,08	16003
TRG	High activity vs Low activity	180044	18789	29951	1168,15	13026
IGH	High activity vs Low activity	1338412	526328	143767	27882,63	129830
IGL	High activity vs Low activity	1033695	127447	59923	5824,00	39051
IGK	High activity vs Low activity	2287896	153184	61243	6726,70	40516
