# Supplementary material for: Seven-chain adaptive immune receptor repertoire analysis in rheumatoid arthritis reveals novel features associated with disease and clinically relevant phenotypes
Source: Genome Biol. 2024 Mar 11;25:68. doi: 10.1186/s13059-024-03210-0 (PMC10926600; doi:10.1186/s13059-024-03210-0)
Supplement: Supplementary file 39 — Additional file 39: Table S30. Complete list of the AIRR variables used for developing multi-chain AIRR predictors. Detailed information on the 4,521 AIRR variables and 6,407 HLA genetic variants from the present study population that were available for analysis. [file 13059_2024_3210_MOESM39_ESM.ods]

## Sheet: Legend
Table S30. Complete list of the AIRR variables used for developing multi-chain AIRR predictors.
Detailed information on the 4,521 AIRR variables and 6,407 HLA genetic variants from the present study population that were available for analysis.

## Sheet: Predictor_variables
AIRR Feature	AIRR Variable	AIRR Specific Variable
Isotype-specific	Isotype percentage	IgA
Isotype-specific	Isotype percentage	IgD
Isotype-specific	Isotype percentage	IgE
Isotype-specific	Isotype percentage	IgG
Isotype-specific	Isotype percentage	IgM
Isotype-specific	Isotype class switching	IgA-IgDM
Isotype-specific	Isotype class switching	IgA-IgE
Isotype-specific	Isotype class switching	IgA-IgG
Isotype-specific	Isotype class switching	IgDM-IgE
Isotype-specific	Isotype class switching	IgDM-IgG
Isotype-specific	Isotype class switching	IgE-IgG
Isotype-specific	Somatic hypermutations	IgA
Isotype-specific	Somatic hypermutations	IgD
Isotype-specific	Somatic hypermutations	IgE
Isotype-specific	Somatic hypermutations	IgG1/2
Isotype-specific	Somatic hypermutations	IgG3/4
Isotype-specific	Somatic hypermutations	IGK
Isotype-specific	Somatic hypermutations	IGL
Isotype-specific	Somatic hypermutations	IgM
Isotype-specific	Percentage mutated IgD/M	Percentage mutated IgD/M
Unique clone number	Unique clone number	IGH
Unique clone number	Unique clone number	IGK
Unique clone number	Unique clone number	IGL
Unique clone number	Unique clone number	TRA
Unique clone number	Unique clone number	TRB
Unique clone number	Unique clone number	TRD
Unique clone number	Unique clone number	TRG
Chain usage	Chain usage	TRA
Chain usage	Chain usage	TRB
Chain usage	Chain usage	TRG
Chain usage	Chain usage	TRD
Chain usage	Chain usage	IGH
Chain usage	Chain usage	IGL
Chain usage	Chain usage	IGK
Diversity	D50	IGH
Diversity	D50	IGK
Diversity	D50	IGL
Diversity	D50	TRA
Diversity	D50	TRB
Diversity	D50	TRD
Diversity	D50	TRG
Diversity	D20	IGH
Diversity	D20	IGK
Diversity	D20	IGL
Diversity	D20	TRA
Diversity	D20	TRB
Diversity	D20	TRD
Diversity	D20	TRG
Diversity	Gini-Simpson	IGH
Diversity	Gini-Simpson	IGK
Diversity	Gini-Simpson	IGL
Diversity	Gini-Simpson	TRA
Diversity	Gini-Simpson	TRB
Diversity	Gini-Simpson	TRD
Diversity	Gini-Simpson	TRG
Diversity	Inverse-Simpson	IGH
Diversity	Inverse-Simpson	IGK
Diversity	Inverse-Simpson	IGL
Diversity	Inverse-Simpson	TRA
Diversity	Inverse-Simpson	TRB
Diversity	Inverse-Simpson	TRD
Diversity	Inverse-Simpson	TRG
Diversity	Shannon	IGH
Diversity	Shannon	IGK
Diversity	Shannon	IGL
Diversity	Shannon	TRA
Diversity	Shannon	TRB
Diversity	Shannon	TRD
Diversity	Shannon	TRG
Gene segment usage	V segment	TRA-TRAV1-1
Gene segment usage	V segment	TRA-TRAV1-2
Gene segment usage	V segment	TRA-TRAV10
Gene segment usage	V segment	TRA-TRAV12-1
Gene segment usage	V segment	TRA-TRAV12-2
Gene segment usage	V segment	TRA-TRAV12-3
Gene segment usage	V segment	TRA-TRAV13-1
Gene segment usage	V segment	TRA-TRAV13-2
Gene segment usage	V segment	TRA-TRAV14DV4
Gene segment usage	V segment	TRA-TRAV16
Gene segment usage	V segment	TRA-TRAV17
Gene segment usage	V segment	TRA-TRAV19
Gene segment usage	V segment	TRA-TRAV2
Gene segment usage	V segment	TRA-TRAV20
Gene segment usage	V segment	TRA-TRAV21
Gene segment usage	V segment	TRA-TRAV22
Gene segment usage	V segment	TRA-TRAV23DV6
Gene segment usage	V segment	TRA-TRAV24
Gene segment usage	V segment	TRA-TRAV25
Gene segment usage	V segment	TRA-TRAV26-1
Gene segment usage	V segment	TRA-TRAV26-2
Gene segment usage	V segment	TRA-TRAV27
Gene segment usage	V segment	TRA-TRAV29DV5
Gene segment usage	V segment	TRA-TRAV3
Gene segment usage	V segment	TRA-TRAV30
Gene segment usage	V segment	TRA-TRAV34
Gene segment usage	V segment	TRA-TRAV35
Gene segment usage	V segment	TRA-TRAV36DV7
Gene segment usage	V segment	TRA-TRAV38-1
Gene segment usage	V segment	TRA-TRAV38-2DV8
Gene segment usage	V segment	TRA-TRAV39
Gene segment usage	V segment	TRA-TRAV4
Gene segment usage	V segment	TRA-TRAV40
Gene segment usage	V segment	TRA-TRAV41
Gene segment usage	V segment	TRA-TRAV5
Gene segment usage	V segment	TRA-TRAV6
Gene segment usage	V segment	TRA-TRAV8-1
Gene segment usage	V segment	TRA-TRAV8-2
Gene segment usage	V segment	TRA-TRAV8-3
Gene segment usage	V segment	TRA-TRAV8-4
Gene segment usage	V segment	TRA-TRAV8-6
Gene segment usage	V segment	TRA-TRAV9-1
Gene segment usage	V segment	TRA-TRAV9-2
Gene segment usage	V segment	TRA-TRAV18
Gene segment usage	V segment	TRA-TRAV7
Gene segment usage	V segment	TRB-TRBV10-1
Gene segment usage	V segment	TRB-TRBV10-2
Gene segment usage	V segment	TRB-TRBV10-3
Gene segment usage	V segment	TRB-TRBV11-1
Gene segment usage	V segment	TRB-TRBV11-2
Gene segment usage	V segment	TRB-TRBV11-3
Gene segment usage	V segment	TRB-TRBV12-3
Gene segment usage	V segment	TRB-TRBV12-5
Gene segment usage	V segment	TRB-TRBV13
Gene segment usage	V segment	TRB-TRBV14
Gene segment usage	V segment	TRB-TRBV15
Gene segment usage	V segment	TRB-TRBV16
Gene segment usage	V segment	TRB-TRBV18
Gene segment usage	V segment	TRB-TRBV19
Gene segment usage	V segment	TRB-TRBV2
Gene segment usage	V segment	TRB-TRBV20-1
Gene segment usage	V segment	TRB-TRBV24-1
Gene segment usage	V segment	TRB-TRBV25-1
Gene segment usage	V segment	TRB-TRBV27
Gene segment usage	V segment	TRB-TRBV28
Gene segment usage	V segment	TRB-TRBV29-1
Gene segment usage	V segment	TRB-TRBV3-1
Gene segment usage	V segment	TRB-TRBV30
Gene segment usage	V segment	TRB-TRBV4-1
Gene segment usage	V segment	TRB-TRBV4-2
Gene segment usage	V segment	TRB-TRBV5-1
Gene segment usage	V segment	TRB-TRBV5-4
Gene segment usage	V segment	TRB-TRBV5-5
Gene segment usage	V segment	TRB-TRBV5-6
Gene segment usage	V segment	TRB-TRBV5-8
Gene segment usage	V segment	TRB-TRBV6-1
Gene segment usage	V segment	TRB-TRBV6-2
Gene segment usage	V segment	TRB-TRBV6-4
Gene segment usage	V segment	TRB-TRBV6-5
Gene segment usage	V segment	TRB-TRBV6-6
Gene segment usage	V segment	TRB-TRBV6-7
Gene segment usage	V segment	TRB-TRBV6-8
Gene segment usage	V segment	TRB-TRBV6-9
Gene segment usage	V segment	TRB-TRBV7-2
Gene segment usage	V segment	TRB-TRBV7-3
Gene segment usage	V segment	TRB-TRBV7-4
Gene segment usage	V segment	TRB-TRBV7-6
Gene segment usage	V segment	TRB-TRBV7-7
Gene segment usage	V segment	TRB-TRBV7-8
Gene segment usage	V segment	TRB-TRBV7-9
Gene segment usage	V segment	TRB-TRBV9
Gene segment usage	V segment	TRB-TRBV12-4
Gene segment usage	V segment	TRB-TRBV5-3
Gene segment usage	V segment	TRB-TRBV12-2
Gene segment usage	V segment	TRB-TRBV7-5
Gene segment usage	V segment	TRB-TRBV12-1
Gene segment usage	V segment	TRB-TRBV6-3
Gene segment usage	V segment	TRB-TRBV4-3
Gene segment usage	V segment	TRB-TRBV17
Gene segment usage	V segment	TRB-TRBV3-2
Gene segment usage	V segment	TRB-TRBV23-1
Gene segment usage	V segment	TRB-TRBV5-7
Gene segment usage	V segment	TRB-TRBV1
Gene segment usage	V segment	TRD-TRAV29DV5
Gene segment usage	V segment	TRD-TRAV38-2DV8
Gene segment usage	V segment	TRD-TRDV1
Gene segment usage	V segment	TRD-TRDV2
Gene segment usage	V segment	TRD-TRDV3
Gene segment usage	V segment	TRD-TRAV23DV6
Gene segment usage	V segment	TRD-TRAV14DV4
Gene segment usage	V segment	TRD-TRAV36DV7
Gene segment usage	V segment	TRG-TRGV2
Gene segment usage	V segment	TRG-TRGV3
Gene segment usage	V segment	TRG-TRGV4
Gene segment usage	V segment	TRG-TRGV5P
Gene segment usage	V segment	TRG-TRGV7
Gene segment usage	V segment	TRG-TRGV8
Gene segment usage	V segment	TRG-TRGV9
Gene segment usage	V segment	TRG-TRGV5
Gene segment usage	V segment	TRG-TRGV10
Gene segment usage	V segment	TRG-TRGV1
Gene segment usage	V segment	IGH-IGHV1-18
Gene segment usage	V segment	IGH-IGHV1-2
Gene segment usage	V segment	IGH-IGHV1-24
Gene segment usage	V segment	IGH-IGHV1-3
Gene segment usage	V segment	IGH-IGHV1-46
Gene segment usage	V segment	IGH-IGHV1-58
Gene segment usage	V segment	IGH-IGHV1-69
Gene segment usage	V segment	IGH-IGHV1-8
Gene segment usage	V segment	IGH-IGHV2-10
Gene segment usage	V segment	IGH-IGHV2-26
Gene segment usage	V segment	IGH-IGHV2-5
Gene segment usage	V segment	IGH-IGHV2-70
Gene segment usage	V segment	IGH-IGHV3-11
Gene segment usage	V segment	IGH-IGHV3-13
Gene segment usage	V segment	IGH-IGHV3-15
Gene segment usage	V segment	IGH-IGHV3-16
Gene segment usage	V segment	IGH-IGHV3-20
Gene segment usage	V segment	IGH-IGHV3-21
Gene segment usage	V segment	IGH-IGHV3-23
Gene segment usage	V segment	IGH-IGHV3-30
Gene segment usage	V segment	IGH-IGHV3-38
Gene segment usage	V segment	IGH-IGHV3-41
Gene segment usage	V segment	IGH-IGHV3-43
Gene segment usage	V segment	IGH-IGHV3-48
Gene segment usage	V segment	IGH-IGHV3-49
Gene segment usage	V segment	IGH-IGHV3-52
Gene segment usage	V segment	IGH-IGHV3-53
Gene segment usage	V segment	IGH-IGHV3-64
Gene segment usage	V segment	IGH-IGHV3-7
Gene segment usage	V segment	IGH-IGHV3-71
Gene segment usage	V segment	IGH-IGHV3-72
Gene segment usage	V segment	IGH-IGHV3-73
Gene segment usage	V segment	IGH-IGHV3-74
Gene segment usage	V segment	IGH-IGHV3-9
Gene segment usage	V segment	IGH-IGHV4-28
Gene segment usage	V segment	IGH-IGHV4-30-2
Gene segment usage	V segment	IGH-IGHV4-31
Gene segment usage	V segment	IGH-IGHV4-34
Gene segment usage	V segment	IGH-IGHV4-39
Gene segment usage	V segment	IGH-IGHV4-4
Gene segment usage	V segment	IGH-IGHV4-59
Gene segment usage	V segment	IGH-IGHV5-10-1
Gene segment usage	V segment	IGH-IGHV5-51
Gene segment usage	V segment	IGH-IGHV6-1
Gene segment usage	V segment	IGH-IGHV1-69-2
Gene segment usage	V segment	IGH-IGHV4-61
Gene segment usage	V segment	IGH-IGHV7-4-1
Gene segment usage	V segment	IGH-IGHV3-47
Gene segment usage	V segment	IGH-IGHV3-6
Gene segment usage	V segment	IGH-IGHV4-55
Gene segment usage	V segment	IGH-IGHV3-19
Gene segment usage	V segment	IGH-IGHV3-22
Gene segment usage	V segment	IGH-IGHV1-17
Gene segment usage	V segment	IGH-IGHV1-45
Gene segment usage	V segment	IGH-IGHV1-14
Gene segment usage	V segment	IGH-IGHV1-68
Gene segment usage	V segment	IGH-IGHV3-66
Gene segment usage	V segment	IGH-IGHV3-33
Gene segment usage	V segment	IGH-IGHV1-67
Gene segment usage	V segment	IGH-IGHV7-27
Gene segment usage	V segment	IGH-IGHV1-69D
Gene segment usage	V segment	IGH-IGHV3-60
Gene segment usage	V segment	IGH-IGHV3-65
Gene segment usage	V segment	IGH-IGHV5-78
Gene segment usage	V segment	IGH-IGHV3-35
Gene segment usage	V segment	IGH-IGHV3-62
Gene segment usage	V segment	IGH-IGHV7-81
Gene segment usage	V segment	IGH-IGHV3-42
Gene segment usage	V segment	IGH-IGHV3-25
Gene segment usage	V segment	IGH-IGHV7-56
Gene segment usage	V segment	IGH-IGHVII-30-1
Gene segment usage	V segment	IGH-IGHV3-54
Gene segment usage	V segment	IGH-IGHV3-75
Gene segment usage	V segment	IGH-IGHV3-33-2
Gene segment usage	V segment	IGH-IGHV3-36
Gene segment usage	V segment	IGH-IGHV3-50
Gene segment usage	V segment	IGH-IGHV7-34-1
Gene segment usage	V segment	IGH-IGHV3-79
Gene segment usage	V segment	IGH-IGHV3-76
Gene segment usage	V segment	IGL-IGLV1-36
Gene segment usage	V segment	IGL-IGLV1-40
Gene segment usage	V segment	IGL-IGLV1-41
Gene segment usage	V segment	IGL-IGLV1-44
Gene segment usage	V segment	IGL-IGLV1-51
Gene segment usage	V segment	IGL-IGLV10-54
Gene segment usage	V segment	IGL-IGLV2-11
Gene segment usage	V segment	IGL-IGLV2-14
Gene segment usage	V segment	IGL-IGLV2-18
Gene segment usage	V segment	IGL-IGLV2-23
Gene segment usage	V segment	IGL-IGLV2-5
Gene segment usage	V segment	IGL-IGLV3-1
Gene segment usage	V segment	IGL-IGLV3-10
Gene segment usage	V segment	IGL-IGLV3-12
Gene segment usage	V segment	IGL-IGLV3-16
Gene segment usage	V segment	IGL-IGLV3-19
Gene segment usage	V segment	IGL-IGLV3-21
Gene segment usage	V segment	IGL-IGLV3-25
Gene segment usage	V segment	IGL-IGLV3-27
Gene segment usage	V segment	IGL-IGLV3-9
Gene segment usage	V segment	IGL-IGLV4-60
Gene segment usage	V segment	IGL-IGLV4-69
Gene segment usage	V segment	IGL-IGLV5-37
Gene segment usage	V segment	IGL-IGLV5-45
Gene segment usage	V segment	IGL-IGLV6-57
Gene segment usage	V segment	IGL-IGLV7-43
Gene segment usage	V segment	IGL-IGLV7-46
Gene segment usage	V segment	IGL-IGLV8-61
Gene segment usage	V segment	IGL-IGLV9-49
Gene segment usage	V segment	IGL-IGLV3-22
Gene segment usage	V segment	IGL-IGLV3-6
Gene segment usage	V segment	IGL-IGLV5-52
Gene segment usage	V segment	IGL-IGLV4-3
Gene segment usage	V segment	IGL-IGLV5-48
Gene segment usage	V segment	IGL-IGLV2-8
Gene segment usage	V segment	IGL-IGLV3-32
Gene segment usage	V segment	IGL-IGLV2-34
Gene segment usage	V segment	IGL-IGLVI-70
Gene segment usage	V segment	IGL-IGLV1-47
Gene segment usage	V segment	IGL-IGLV1-50
Gene segment usage	V segment	IGL-IGLV3-26
Gene segment usage	V segment	IGL-IGLV3-13
Gene segment usage	V segment	IGL-IGLV3-24
Gene segment usage	V segment	IGL-IGLV2-28
Gene segment usage	V segment	IGL-IGLVI-63
Gene segment usage	V segment	IGL-IGLV7-35
Gene segment usage	V segment	IGL-IGLV3-31
Gene segment usage	V segment	IGL-IGLV2-33
Gene segment usage	V segment	IGK-IGKV1-12
Gene segment usage	V segment	IGK-IGKV1-13
Gene segment usage	V segment	IGK-IGKV1-16
Gene segment usage	V segment	IGK-IGKV1-17
Gene segment usage	V segment	IGK-IGKV1-27
Gene segment usage	V segment	IGK-IGKV1-33
Gene segment usage	V segment	IGK-IGKV1-37
Gene segment usage	V segment	IGK-IGKV1-39
Gene segment usage	V segment	IGK-IGKV1-5
Gene segment usage	V segment	IGK-IGKV1-6
Gene segment usage	V segment	IGK-IGKV1-8
Gene segment usage	V segment	IGK-IGKV1-9
Gene segment usage	V segment	IGK-IGKV1D-43
Gene segment usage	V segment	IGK-IGKV2-24
Gene segment usage	V segment	IGK-IGKV2-26
Gene segment usage	V segment	IGK-IGKV2-28
Gene segment usage	V segment	IGK-IGKV2-29
Gene segment usage	V segment	IGK-IGKV2-30
Gene segment usage	V segment	IGK-IGKV2-40
Gene segment usage	V segment	IGK-IGKV3-11
Gene segment usage	V segment	IGK-IGKV3-15
Gene segment usage	V segment	IGK-IGKV3-20
Gene segment usage	V segment	IGK-IGKV4-1
Gene segment usage	V segment	IGK-IGKV5-2
Gene segment usage	V segment	IGK-IGKV6-21
Gene segment usage	V segment	IGK-IGKV2-18
Gene segment usage	V segment	IGK-IGKV7-3
Gene segment usage	V segment	IGK-IGKV1D-8
Gene segment usage	V segment	IGK-IGKV2D-28
Gene segment usage	V segment	IGK-IGKV3-7
Gene segment usage	V segment	IGK-IGKV3D-20
Gene segment usage	V segment	IGK-IGKV1D-13
Gene segment usage	V segment	IGK-IGKV1D-17
Gene segment usage	V segment	IGK-IGKV1D-39
Gene segment usage	V segment	IGK-IGKV2-10
Gene segment usage	V segment	IGK-IGKV2D-30
Gene segment usage	V segment	IGK-IGKV3D-15
Gene segment usage	V segment	IGK-IGKV2D-24
Gene segment usage	V segment	IGK-IGKV3D-11
Gene segment usage	V segment	IGK-IGKV3D-7
Gene segment usage	V segment	IGK-IGKV1D-33
Gene segment usage	V segment	IGK-IGKV6D-41
Gene segment usage	V segment	IGK-IGKV2-4
Gene segment usage	V segment	IGK-IGKV1-35
Gene segment usage	V segment	IGK-IGKV2D-40
Gene segment usage	V segment	IGK-IGKV1D-16
Gene segment usage	V segment	IGK-IGKV1D-12
Gene segment usage	V segment	IGK-IGKV2D-29
Gene segment usage	V segment	IGK-IGKV1D-42
Gene segment usage	V segment	IGK-IGKV1D-37
Gene segment usage	J segment	TRA-TRAJ10
Gene segment usage	J segment	TRA-TRAJ11
Gene segment usage	J segment	TRA-TRAJ12
Gene segment usage	J segment	TRA-TRAJ13
Gene segment usage	J segment	TRA-TRAJ15
Gene segment usage	J segment	TRA-TRAJ16
Gene segment usage	J segment	TRA-TRAJ17
Gene segment usage	J segment	TRA-TRAJ18
Gene segment usage	J segment	TRA-TRAJ20
Gene segment usage	J segment	TRA-TRAJ21
Gene segment usage	J segment	TRA-TRAJ22
Gene segment usage	J segment	TRA-TRAJ23
Gene segment usage	J segment	TRA-TRAJ24
Gene segment usage	J segment	TRA-TRAJ26
Gene segment usage	J segment	TRA-TRAJ27
Gene segment usage	J segment	TRA-TRAJ28
Gene segment usage	J segment	TRA-TRAJ29
Gene segment usage	J segment	TRA-TRAJ3
Gene segment usage	J segment	TRA-TRAJ30
Gene segment usage	J segment	TRA-TRAJ31
Gene segment usage	J segment	TRA-TRAJ32
Gene segment usage	J segment	TRA-TRAJ33
Gene segment usage	J segment	TRA-TRAJ34
Gene segment usage	J segment	TRA-TRAJ35
Gene segment usage	J segment	TRA-TRAJ36
Gene segment usage	J segment	TRA-TRAJ37
Gene segment usage	J segment	TRA-TRAJ38
Gene segment usage	J segment	TRA-TRAJ39
Gene segment usage	J segment	TRA-TRAJ4
Gene segment usage	J segment	TRA-TRAJ40
Gene segment usage	J segment	TRA-TRAJ41
Gene segment usage	J segment	TRA-TRAJ42
Gene segment usage	J segment	TRA-TRAJ43
Gene segment usage	J segment	TRA-TRAJ44
Gene segment usage	J segment	TRA-TRAJ45
Gene segment usage	J segment	TRA-TRAJ46
Gene segment usage	J segment	TRA-TRAJ47
Gene segment usage	J segment	TRA-TRAJ48
Gene segment usage	J segment	TRA-TRAJ49
Gene segment usage	J segment	TRA-TRAJ5
Gene segment usage	J segment	TRA-TRAJ50
Gene segment usage	J segment	TRA-TRAJ52
Gene segment usage	J segment	TRA-TRAJ53
Gene segment usage	J segment	TRA-TRAJ54
Gene segment usage	J segment	TRA-TRAJ56
Gene segment usage	J segment	TRA-TRAJ57
Gene segment usage	J segment	TRA-TRAJ58
Gene segment usage	J segment	TRA-TRAJ6
Gene segment usage	J segment	TRA-TRAJ7
Gene segment usage	J segment	TRA-TRAJ8
Gene segment usage	J segment	TRA-TRAJ9
Gene segment usage	J segment	TRA-TRAJ60
Gene segment usage	J segment	TRA-TRAJ61
Gene segment usage	J segment	TRA-TRAJ25
Gene segment usage	J segment	TRA-TRAJ14
Gene segment usage	J segment	TRA-TRAJ2
Gene segment usage	J segment	TRA-TRAJ51
Gene segment usage	J segment	TRA-TRAJ1
Gene segment usage	J segment	TRB-TRBJ1-1
Gene segment usage	J segment	TRB-TRBJ1-2
Gene segment usage	J segment	TRB-TRBJ1-3
Gene segment usage	J segment	TRB-TRBJ1-4
Gene segment usage	J segment	TRB-TRBJ1-5
Gene segment usage	J segment	TRB-TRBJ1-6
Gene segment usage	J segment	TRB-TRBJ2-1
Gene segment usage	J segment	TRB-TRBJ2-2
Gene segment usage	J segment	TRB-TRBJ2-3
Gene segment usage	J segment	TRB-TRBJ2-4
Gene segment usage	J segment	TRB-TRBJ2-5
Gene segment usage	J segment	TRB-TRBJ2-6
Gene segment usage	J segment	TRB-TRBJ2-7
Gene segment usage	J segment	TRB-TRBJ2-2P
Gene segment usage	J segment	TRD-TRDJ1
Gene segment usage	J segment	TRD-TRDJ2
Gene segment usage	J segment	TRD-TRDJ3
Gene segment usage	J segment	TRD-TRDJ4
Gene segment usage	J segment	TRG-TRGJ1
Gene segment usage	J segment	TRG-TRGJP
Gene segment usage	J segment	TRG-TRGJP1
Gene segment usage	J segment	TRG-TRGJP2
Gene segment usage	J segment	TRG-TRGJ2
Gene segment usage	J segment	IGH-IGHJ1
Gene segment usage	J segment	IGH-IGHJ2
Gene segment usage	J segment	IGH-IGHJ3
Gene segment usage	J segment	IGH-IGHJ4
Gene segment usage	J segment	IGH-IGHJ5
Gene segment usage	J segment	IGH-IGHJ6
Gene segment usage	J segment	IGH-IGHJ2P
Gene segment usage	J segment	IGL-IGLJ1
Gene segment usage	J segment	IGL-IGLJ2
Gene segment usage	J segment	IGL-IGLJ3
Gene segment usage	J segment	IGL-IGLJ6
Gene segment usage	J segment	IGL-IGLJ7
Gene segment usage	J segment	IGL-IGLJ5
Gene segment usage	J segment	IGL-IGLJ4
Gene segment usage	J segment	IGK-IGKJ1
Gene segment usage	J segment	IGK-IGKJ2
Gene segment usage	J segment	IGK-IGKJ3
Gene segment usage	J segment	IGK-IGKJ4
Gene segment usage	J segment	IGK-IGKJ5
Gene segment usage	VJ segment pair	TRA-TRAV1-1.TRAJ12
Gene segment usage	VJ segment pair	TRA-TRAV1-1.TRAJ13
Gene segment usage	VJ segment pair	TRA-TRAV1-1.TRAJ15
Gene segment usage	VJ segment pair	TRA-TRAV1-1.TRAJ16
Gene segment usage	VJ segment pair	TRA-TRAV1-1.TRAJ17
Gene segment usage	VJ segment pair	TRA-TRAV1-1.TRAJ18
Gene segment usage	VJ segment pair	TRA-TRAV1-1.TRAJ21
Gene segment usage	VJ segment pair	TRA-TRAV1-1.TRAJ22
Gene segment usage	VJ segment pair	TRA-TRAV1-1.TRAJ23
Gene segment usage	VJ segment pair	TRA-TRAV1-1.TRAJ27
Gene segment usage	VJ segment pair	TRA-TRAV1-1.TRAJ29
Gene segment usage	VJ segment pair	TRA-TRAV1-1.TRAJ32
Gene segment usage	VJ segment pair	TRA-TRAV1-1.TRAJ33
Gene segment usage	VJ segment pair	TRA-TRAV1-1.TRAJ34
Gene segment usage	VJ segment pair	TRA-TRAV1-1.TRAJ4
Gene segment usage	VJ segment pair	TRA-TRAV1-1.TRAJ42
Gene segment usage	VJ segment pair	TRA-TRAV1-1.TRAJ49
Gene segment usage	VJ segment pair	TRA-TRAV1-1.TRAJ5
Gene segment usage	VJ segment pair	TRA-TRAV1-1.TRAJ7
Gene segment usage	VJ segment pair	TRA-TRAV1-1.TRAJ9
Gene segment usage	VJ segment pair	TRA-TRAV1-2.TRAJ10
Gene segment usage	VJ segment pair	TRA-TRAV1-2.TRAJ11
Gene segment usage	VJ segment pair	TRA-TRAV1-2.TRAJ12
Gene segment usage	VJ segment pair	TRA-TRAV1-2.TRAJ13
Gene segment usage	VJ segment pair	TRA-TRAV1-2.TRAJ15
Gene segment usage	VJ segment pair	TRA-TRAV1-2.TRAJ16
Gene segment usage	VJ segment pair	TRA-TRAV1-2.TRAJ17
Gene segment usage	VJ segment pair	TRA-TRAV1-2.TRAJ18
Gene segment usage	VJ segment pair	TRA-TRAV1-2.TRAJ20
Gene segment usage	VJ segment pair	TRA-TRAV1-2.TRAJ22
Gene segment usage	VJ segment pair	TRA-TRAV1-2.TRAJ23
Gene segment usage	VJ segment pair	TRA-TRAV1-2.TRAJ24
Gene segment usage	VJ segment pair	TRA-TRAV1-2.TRAJ26
Gene segment usage	VJ segment pair	TRA-TRAV1-2.TRAJ27
Gene segment usage	VJ segment pair	TRA-TRAV1-2.TRAJ28
Gene segment usage	VJ segment pair	TRA-TRAV1-2.TRAJ29
Gene segment usage	VJ segment pair	TRA-TRAV1-2.TRAJ3
Gene segment usage	VJ segment pair	TRA-TRAV1-2.TRAJ30
Gene segment usage	VJ segment pair	TRA-TRAV1-2.TRAJ31
Gene segment usage	VJ segment pair	TRA-TRAV1-2.TRAJ32
Gene segment usage	VJ segment pair	TRA-TRAV1-2.TRAJ33
Gene segment usage	VJ segment pair	TRA-TRAV1-2.TRAJ34
Gene segment usage	VJ segment pair	TRA-TRAV1-2.TRAJ35
Gene segment usage	VJ segment pair	TRA-TRAV1-2.TRAJ36
Gene segment usage	VJ segment pair	TRA-TRAV1-2.TRAJ37
Gene segment usage	VJ segment pair	TRA-TRAV1-2.TRAJ38
Gene segment usage	VJ segment pair	TRA-TRAV1-2.TRAJ39
Gene segment usage	VJ segment pair	TRA-TRAV1-2.TRAJ4
Gene segment usage	VJ segment pair	TRA-TRAV1-2.TRAJ40
Gene segment usage	VJ segment pair	TRA-TRAV1-2.TRAJ41
Gene segment usage	VJ segment pair	TRA-TRAV1-2.TRAJ42
Gene segment usage	VJ segment pair	TRA-TRAV1-2.TRAJ43
Gene segment usage	VJ segment pair	TRA-TRAV1-2.TRAJ44
Gene segment usage	VJ segment pair	TRA-TRAV1-2.TRAJ45
Gene segment usage	VJ segment pair	TRA-TRAV1-2.TRAJ47
Gene segment usage	VJ segment pair	TRA-TRAV1-2.TRAJ5
Gene segment usage	VJ segment pair	TRA-TRAV1-2.TRAJ6
Gene segment usage	VJ segment pair	TRA-TRAV1-2.TRAJ7
Gene segment usage	VJ segment pair	TRA-TRAV1-2.TRAJ8
Gene segment usage	VJ segment pair	TRA-TRAV1-2.TRAJ9
Gene segment usage	VJ segment pair	TRA-TRAV10.TRAJ10
Gene segment usage	VJ segment pair	TRA-TRAV10.TRAJ12
Gene segment usage	VJ segment pair	TRA-TRAV10.TRAJ13
Gene segment usage	VJ segment pair	TRA-TRAV10.TRAJ15
Gene segment usage	VJ segment pair	TRA-TRAV10.TRAJ17
Gene segment usage	VJ segment pair	TRA-TRAV10.TRAJ18
Gene segment usage	VJ segment pair	TRA-TRAV10.TRAJ20
Gene segment usage	VJ segment pair	TRA-TRAV10.TRAJ22
Gene segment usage	VJ segment pair	TRA-TRAV10.TRAJ26
Gene segment usage	VJ segment pair	TRA-TRAV10.TRAJ27
Gene segment usage	VJ segment pair	TRA-TRAV10.TRAJ28
Gene segment usage	VJ segment pair	TRA-TRAV10.TRAJ3
Gene segment usage	VJ segment pair	TRA-TRAV10.TRAJ32
Gene segment usage	VJ segment pair	TRA-TRAV10.TRAJ33
Gene segment usage	VJ segment pair	TRA-TRAV10.TRAJ34
Gene segment usage	VJ segment pair	TRA-TRAV10.TRAJ35
Gene segment usage	VJ segment pair	TRA-TRAV10.TRAJ36
Gene segment usage	VJ segment pair	TRA-TRAV10.TRAJ37
Gene segment usage	VJ segment pair	TRA-TRAV10.TRAJ38
Gene segment usage	VJ segment pair	TRA-TRAV10.TRAJ39
Gene segment usage	VJ segment pair	TRA-TRAV10.TRAJ4
Gene segment usage	VJ segment pair	TRA-TRAV10.TRAJ40
Gene segment usage	VJ segment pair	TRA-TRAV10.TRAJ41
Gene segment usage	VJ segment pair	TRA-TRAV10.TRAJ42
Gene segment usage	VJ segment pair	TRA-TRAV10.TRAJ43
Gene segment usage	VJ segment pair	TRA-TRAV10.TRAJ44
Gene segment usage	VJ segment pair	TRA-TRAV10.TRAJ45
Gene segment usage	VJ segment pair	TRA-TRAV10.TRAJ47
Gene segment usage	VJ segment pair	TRA-TRAV10.TRAJ48
Gene segment usage	VJ segment pair	TRA-TRAV10.TRAJ52
Gene segment usage	VJ segment pair	TRA-TRAV10.TRAJ6
Gene segment usage	VJ segment pair	TRA-TRAV10.TRAJ7
Gene segment usage	VJ segment pair	TRA-TRAV10.TRAJ8
Gene segment usage	VJ segment pair	TRA-TRAV10.TRAJ9
Gene segment usage	VJ segment pair	TRA-TRAV12-1.TRAJ10
Gene segment usage	VJ segment pair	TRA-TRAV12-1.TRAJ11
Gene segment usage	VJ segment pair	TRA-TRAV12-1.TRAJ12
Gene segment usage	VJ segment pair	TRA-TRAV12-1.TRAJ13
Gene segment usage	VJ segment pair	TRA-TRAV12-1.TRAJ15
Gene segment usage	VJ segment pair	TRA-TRAV12-1.TRAJ16
Gene segment usage	VJ segment pair	TRA-TRAV12-1.TRAJ17
Gene segment usage	VJ segment pair	TRA-TRAV12-1.TRAJ18
Gene segment usage	VJ segment pair	TRA-TRAV12-1.TRAJ20
Gene segment usage	VJ segment pair	TRA-TRAV12-1.TRAJ21
Gene segment usage	VJ segment pair	TRA-TRAV12-1.TRAJ22
Gene segment usage	VJ segment pair	TRA-TRAV12-1.TRAJ23
Gene segment usage	VJ segment pair	TRA-TRAV12-1.TRAJ24
Gene segment usage	VJ segment pair	TRA-TRAV12-1.TRAJ26
Gene segment usage	VJ segment pair	TRA-TRAV12-1.TRAJ27
Gene segment usage	VJ segment pair	TRA-TRAV12-1.TRAJ28
Gene segment usage	VJ segment pair	TRA-TRAV12-1.TRAJ29
Gene segment usage	VJ segment pair	TRA-TRAV12-1.TRAJ3
Gene segment usage	VJ segment pair	TRA-TRAV12-1.TRAJ30
Gene segment usage	VJ segment pair	TRA-TRAV12-1.TRAJ31
Gene segment usage	VJ segment pair	TRA-TRAV12-1.TRAJ32
Gene segment usage	VJ segment pair	TRA-TRAV12-1.TRAJ33
Gene segment usage	VJ segment pair	TRA-TRAV12-1.TRAJ34
Gene segment usage	VJ segment pair	TRA-TRAV12-1.TRAJ36
Gene segment usage	VJ segment pair	TRA-TRAV12-1.TRAJ37
Gene segment usage	VJ segment pair	TRA-TRAV12-1.TRAJ39
Gene segment usage	VJ segment pair	TRA-TRAV12-1.TRAJ4
Gene segment usage	VJ segment pair	TRA-TRAV12-1.TRAJ40
Gene segment usage	VJ segment pair	TRA-TRAV12-1.TRAJ41
Gene segment usage	VJ segment pair	TRA-TRAV12-1.TRAJ42
Gene segment usage	VJ segment pair	TRA-TRAV12-1.TRAJ43
Gene segment usage	VJ segment pair	TRA-TRAV12-1.TRAJ44
Gene segment usage	VJ segment pair	TRA-TRAV12-1.TRAJ45
Gene segment usage	VJ segment pair	TRA-TRAV12-1.TRAJ47
Gene segment usage	VJ segment pair	TRA-TRAV12-1.TRAJ48
Gene segment usage	VJ segment pair	TRA-TRAV12-1.TRAJ49
Gene segment usage	VJ segment pair	TRA-TRAV12-1.TRAJ5
Gene segment usage	VJ segment pair	TRA-TRAV12-1.TRAJ50
Gene segment usage	VJ segment pair	TRA-TRAV12-1.TRAJ52
Gene segment usage	VJ segment pair	TRA-TRAV12-1.TRAJ53
Gene segment usage	VJ segment pair	TRA-TRAV12-1.TRAJ54
Gene segment usage	VJ segment pair	TRA-TRAV12-1.TRAJ58
Gene segment usage	VJ segment pair	TRA-TRAV12-1.TRAJ6
Gene segment usage	VJ segment pair	TRA-TRAV12-1.TRAJ7
Gene segment usage	VJ segment pair	TRA-TRAV12-1.TRAJ8
Gene segment usage	VJ segment pair	TRA-TRAV12-1.TRAJ9
Gene segment usage	VJ segment pair	TRA-TRAV12-2.TRAJ10
Gene segment usage	VJ segment pair	TRA-TRAV12-2.TRAJ11
Gene segment usage	VJ segment pair	TRA-TRAV12-2.TRAJ12
Gene segment usage	VJ segment pair	TRA-TRAV12-2.TRAJ13
Gene segment usage	VJ segment pair	TRA-TRAV12-2.TRAJ15
Gene segment usage	VJ segment pair	TRA-TRAV12-2.TRAJ16
Gene segment usage	VJ segment pair	TRA-TRAV12-2.TRAJ17
Gene segment usage	VJ segment pair	TRA-TRAV12-2.TRAJ18
Gene segment usage	VJ segment pair	TRA-TRAV12-2.TRAJ20
Gene segment usage	VJ segment pair	TRA-TRAV12-2.TRAJ21
Gene segment usage	VJ segment pair	TRA-TRAV12-2.TRAJ22
Gene segment usage	VJ segment pair	TRA-TRAV12-2.TRAJ23
Gene segment usage	VJ segment pair	TRA-TRAV12-2.TRAJ24
Gene segment usage	VJ segment pair	TRA-TRAV12-2.TRAJ26
Gene segment usage	VJ segment pair	TRA-TRAV12-2.TRAJ27
Gene segment usage	VJ segment pair	TRA-TRAV12-2.TRAJ28
Gene segment usage	VJ segment pair	TRA-TRAV12-2.TRAJ29
Gene segment usage	VJ segment pair	TRA-TRAV12-2.TRAJ3
Gene segment usage	VJ segment pair	TRA-TRAV12-2.TRAJ30
Gene segment usage	VJ segment pair	TRA-TRAV12-2.TRAJ31
Gene segment usage	VJ segment pair	TRA-TRAV12-2.TRAJ32
Gene segment usage	VJ segment pair	TRA-TRAV12-2.TRAJ33
Gene segment usage	VJ segment pair	TRA-TRAV12-2.TRAJ34
Gene segment usage	VJ segment pair	TRA-TRAV12-2.TRAJ35
Gene segment usage	VJ segment pair	TRA-TRAV12-2.TRAJ36
Gene segment usage	VJ segment pair	TRA-TRAV12-2.TRAJ37
Gene segment usage	VJ segment pair	TRA-TRAV12-2.TRAJ38
Gene segment usage	VJ segment pair	TRA-TRAV12-2.TRAJ39
Gene segment usage	VJ segment pair	TRA-TRAV12-2.TRAJ4
Gene segment usage	VJ segment pair	TRA-TRAV12-2.TRAJ40
Gene segment usage	VJ segment pair	TRA-TRAV12-2.TRAJ41
Gene segment usage	VJ segment pair	TRA-TRAV12-2.TRAJ42
Gene segment usage	VJ segment pair	TRA-TRAV12-2.TRAJ43
Gene segment usage	VJ segment pair	TRA-TRAV12-2.TRAJ44
Gene segment usage	VJ segment pair	TRA-TRAV12-2.TRAJ45
Gene segment usage	VJ segment pair	TRA-TRAV12-2.TRAJ47
Gene segment usage	VJ segment pair	TRA-TRAV12-2.TRAJ48
Gene segment usage	VJ segment pair	TRA-TRAV12-2.TRAJ49
Gene segment usage	VJ segment pair	TRA-TRAV12-2.TRAJ5
Gene segment usage	VJ segment pair	TRA-TRAV12-2.TRAJ50
Gene segment usage	VJ segment pair	TRA-TRAV12-2.TRAJ52
Gene segment usage	VJ segment pair	TRA-TRAV12-2.TRAJ53
Gene segment usage	VJ segment pair	TRA-TRAV12-2.TRAJ54
Gene segment usage	VJ segment pair	TRA-TRAV12-2.TRAJ56
Gene segment usage	VJ segment pair	TRA-TRAV12-2.TRAJ57
Gene segment usage	VJ segment pair	TRA-TRAV12-2.TRAJ58
Gene segment usage	VJ segment pair	TRA-TRAV12-2.TRAJ6
Gene segment usage	VJ segment pair	TRA-TRAV12-2.TRAJ7
Gene segment usage	VJ segment pair	TRA-TRAV12-2.TRAJ8
Gene segment usage	VJ segment pair	TRA-TRAV12-2.TRAJ9
Gene segment usage	VJ segment pair	TRA-TRAV12-3.TRAJ10
Gene segment usage	VJ segment pair	TRA-TRAV12-3.TRAJ11
Gene segment usage	VJ segment pair	TRA-TRAV12-3.TRAJ12
Gene segment usage	VJ segment pair	TRA-TRAV12-3.TRAJ13
Gene segment usage	VJ segment pair	TRA-TRAV12-3.TRAJ15
Gene segment usage	VJ segment pair	TRA-TRAV12-3.TRAJ16
Gene segment usage	VJ segment pair	TRA-TRAV12-3.TRAJ17
Gene segment usage	VJ segment pair	TRA-TRAV12-3.TRAJ18
Gene segment usage	VJ segment pair	TRA-TRAV12-3.TRAJ20
Gene segment usage	VJ segment pair	TRA-TRAV12-3.TRAJ21
Gene segment usage	VJ segment pair	TRA-TRAV12-3.TRAJ22
Gene segment usage	VJ segment pair	TRA-TRAV12-3.TRAJ23
Gene segment usage	VJ segment pair	TRA-TRAV12-3.TRAJ24
Gene segment usage	VJ segment pair	TRA-TRAV12-3.TRAJ26
Gene segment usage	VJ segment pair	TRA-TRAV12-3.TRAJ27
Gene segment usage	VJ segment pair	TRA-TRAV12-3.TRAJ28
Gene segment usage	VJ segment pair	TRA-TRAV12-3.TRAJ29
Gene segment usage	VJ segment pair	TRA-TRAV12-3.TRAJ3
Gene segment usage	VJ segment pair	TRA-TRAV12-3.TRAJ30
Gene segment usage	VJ segment pair	TRA-TRAV12-3.TRAJ31
Gene segment usage	VJ segment pair	TRA-TRAV12-3.TRAJ32
Gene segment usage	VJ segment pair	TRA-TRAV12-3.TRAJ33
Gene segment usage	VJ segment pair	TRA-TRAV12-3.TRAJ34
Gene segment usage	VJ segment pair	TRA-TRAV12-3.TRAJ36
Gene segment usage	VJ segment pair	TRA-TRAV12-3.TRAJ37
Gene segment usage	VJ segment pair	TRA-TRAV12-3.TRAJ38
Gene segment usage	VJ segment pair	TRA-TRAV12-3.TRAJ39
Gene segment usage	VJ segment pair	TRA-TRAV12-3.TRAJ4
Gene segment usage	VJ segment pair	TRA-TRAV12-3.TRAJ40
Gene segment usage	VJ segment pair	TRA-TRAV12-3.TRAJ41
Gene segment usage	VJ segment pair	TRA-TRAV12-3.TRAJ42
Gene segment usage	VJ segment pair	TRA-TRAV12-3.TRAJ43
Gene segment usage	VJ segment pair	TRA-TRAV12-3.TRAJ44
Gene segment usage	VJ segment pair	TRA-TRAV12-3.TRAJ45
Gene segment usage	VJ segment pair	TRA-TRAV12-3.TRAJ46
Gene segment usage	VJ segment pair	TRA-TRAV12-3.TRAJ47
Gene segment usage	VJ segment pair	TRA-TRAV12-3.TRAJ48
Gene segment usage	VJ segment pair	TRA-TRAV12-3.TRAJ49
Gene segment usage	VJ segment pair	TRA-TRAV12-3.TRAJ5
Gene segment usage	VJ segment pair	TRA-TRAV12-3.TRAJ50
Gene segment usage	VJ segment pair	TRA-TRAV12-3.TRAJ52
Gene segment usage	VJ segment pair	TRA-TRAV12-3.TRAJ53
Gene segment usage	VJ segment pair	TRA-TRAV12-3.TRAJ54
Gene segment usage	VJ segment pair	TRA-TRAV12-3.TRAJ56
Gene segment usage	VJ segment pair	TRA-TRAV12-3.TRAJ57
Gene segment usage	VJ segment pair	TRA-TRAV12-3.TRAJ58
Gene segment usage	VJ segment pair	TRA-TRAV12-3.TRAJ6
Gene segment usage	VJ segment pair	TRA-TRAV12-3.TRAJ7
Gene segment usage	VJ segment pair	TRA-TRAV12-3.TRAJ8
Gene segment usage	VJ segment pair	TRA-TRAV12-3.TRAJ9
Gene segment usage	VJ segment pair	TRA-TRAV13-1.TRAJ10
Gene segment usage	VJ segment pair	TRA-TRAV13-1.TRAJ11
Gene segment usage	VJ segment pair	TRA-TRAV13-1.TRAJ12
Gene segment usage	VJ segment pair	TRA-TRAV13-1.TRAJ13
Gene segment usage	VJ segment pair	TRA-TRAV13-1.TRAJ15
Gene segment usage	VJ segment pair	TRA-TRAV13-1.TRAJ16
Gene segment usage	VJ segment pair	TRA-TRAV13-1.TRAJ17
Gene segment usage	VJ segment pair	TRA-TRAV13-1.TRAJ18
Gene segment usage	VJ segment pair	TRA-TRAV13-1.TRAJ20
Gene segment usage	VJ segment pair	TRA-TRAV13-1.TRAJ21
Gene segment usage	VJ segment pair	TRA-TRAV13-1.TRAJ22
Gene segment usage	VJ segment pair	TRA-TRAV13-1.TRAJ23
Gene segment usage	VJ segment pair	TRA-TRAV13-1.TRAJ24
Gene segment usage	VJ segment pair	TRA-TRAV13-1.TRAJ26
Gene segment usage	VJ segment pair	TRA-TRAV13-1.TRAJ27
Gene segment usage	VJ segment pair	TRA-TRAV13-1.TRAJ28
Gene segment usage	VJ segment pair	TRA-TRAV13-1.TRAJ29
Gene segment usage	VJ segment pair	TRA-TRAV13-1.TRAJ3
Gene segment usage	VJ segment pair	TRA-TRAV13-1.TRAJ30
Gene segment usage	VJ segment pair	TRA-TRAV13-1.TRAJ32
Gene segment usage	VJ segment pair	TRA-TRAV13-1.TRAJ33
Gene segment usage	VJ segment pair	TRA-TRAV13-1.TRAJ34
Gene segment usage	VJ segment pair	TRA-TRAV13-1.TRAJ35
Gene segment usage	VJ segment pair	TRA-TRAV13-1.TRAJ36
Gene segment usage	VJ segment pair	TRA-TRAV13-1.TRAJ37
Gene segment usage	VJ segment pair	TRA-TRAV13-1.TRAJ38
Gene segment usage	VJ segment pair	TRA-TRAV13-1.TRAJ39
Gene segment usage	VJ segment pair	TRA-TRAV13-1.TRAJ4
Gene segment usage	VJ segment pair	TRA-TRAV13-1.TRAJ40
Gene segment usage	VJ segment pair	TRA-TRAV13-1.TRAJ41
Gene segment usage	VJ segment pair	TRA-TRAV13-1.TRAJ42
Gene segment usage	VJ segment pair	TRA-TRAV13-1.TRAJ43
Gene segment usage	VJ segment pair	TRA-TRAV13-1.TRAJ44
Gene segment usage	VJ segment pair	TRA-TRAV13-1.TRAJ45
Gene segment usage	VJ segment pair	TRA-TRAV13-1.TRAJ47
Gene segment usage	VJ segment pair	TRA-TRAV13-1.TRAJ48
Gene segment usage	VJ segment pair	TRA-TRAV13-1.TRAJ49
Gene segment usage	VJ segment pair	TRA-TRAV13-1.TRAJ5
Gene segment usage	VJ segment pair	TRA-TRAV13-1.TRAJ50
Gene segment usage	VJ segment pair	TRA-TRAV13-1.TRAJ52
Gene segment usage	VJ segment pair	TRA-TRAV13-1.TRAJ53
Gene segment usage	VJ segment pair	TRA-TRAV13-1.TRAJ54
Gene segment usage	VJ segment pair	TRA-TRAV13-1.TRAJ56
Gene segment usage	VJ segment pair	TRA-TRAV13-1.TRAJ57
Gene segment usage	VJ segment pair	TRA-TRAV13-1.TRAJ58
Gene segment usage	VJ segment pair	TRA-TRAV13-1.TRAJ6
Gene segment usage	VJ segment pair	TRA-TRAV13-1.TRAJ7
Gene segment usage	VJ segment pair	TRA-TRAV13-1.TRAJ8
Gene segment usage	VJ segment pair	TRA-TRAV13-1.TRAJ9
Gene segment usage	VJ segment pair	TRA-TRAV13-2.TRAJ10
Gene segment usage	VJ segment pair	TRA-TRAV13-2.TRAJ11
Gene segment usage	VJ segment pair	TRA-TRAV13-2.TRAJ12
Gene segment usage	VJ segment pair	TRA-TRAV13-2.TRAJ13
Gene segment usage	VJ segment pair	TRA-TRAV13-2.TRAJ15
Gene segment usage	VJ segment pair	TRA-TRAV13-2.TRAJ16
Gene segment usage	VJ segment pair	TRA-TRAV13-2.TRAJ17
Gene segment usage	VJ segment pair	TRA-TRAV13-2.TRAJ20
Gene segment usage	VJ segment pair	TRA-TRAV13-2.TRAJ21
Gene segment usage	VJ segment pair	TRA-TRAV13-2.TRAJ22
Gene segment usage	VJ segment pair	TRA-TRAV13-2.TRAJ23
Gene segment usage	VJ segment pair	TRA-TRAV13-2.TRAJ24
Gene segment usage	VJ segment pair	TRA-TRAV13-2.TRAJ26
Gene segment usage	VJ segment pair	TRA-TRAV13-2.TRAJ27
Gene segment usage	VJ segment pair	TRA-TRAV13-2.TRAJ28
Gene segment usage	VJ segment pair	TRA-TRAV13-2.TRAJ29
Gene segment usage	VJ segment pair	TRA-TRAV13-2.TRAJ30
Gene segment usage	VJ segment pair	TRA-TRAV13-2.TRAJ31
Gene segment usage	VJ segment pair	TRA-TRAV13-2.TRAJ32
Gene segment usage	VJ segment pair	TRA-TRAV13-2.TRAJ33
Gene segment usage	VJ segment pair	TRA-TRAV13-2.TRAJ34
Gene segment usage	VJ segment pair	TRA-TRAV13-2.TRAJ35
Gene segment usage	VJ segment pair	TRA-TRAV13-2.TRAJ36
Gene segment usage	VJ segment pair	TRA-TRAV13-2.TRAJ37
Gene segment usage	VJ segment pair	TRA-TRAV13-2.TRAJ38
Gene segment usage	VJ segment pair	TRA-TRAV13-2.TRAJ39
Gene segment usage	VJ segment pair	TRA-TRAV13-2.TRAJ4
Gene segment usage	VJ segment pair	TRA-TRAV13-2.TRAJ40
Gene segment usage	VJ segment pair	TRA-TRAV13-2.TRAJ41
Gene segment usage	VJ segment pair	TRA-TRAV13-2.TRAJ42
Gene segment usage	VJ segment pair	TRA-TRAV13-2.TRAJ43
Gene segment usage	VJ segment pair	TRA-TRAV13-2.TRAJ44
Gene segment usage	VJ segment pair	TRA-TRAV13-2.TRAJ45
Gene segment usage	VJ segment pair	TRA-TRAV13-2.TRAJ47
Gene segment usage	VJ segment pair	TRA-TRAV13-2.TRAJ48
Gene segment usage	VJ segment pair	TRA-TRAV13-2.TRAJ49
Gene segment usage	VJ segment pair	TRA-TRAV13-2.TRAJ5
Gene segment usage	VJ segment pair	TRA-TRAV13-2.TRAJ52
Gene segment usage	VJ segment pair	TRA-TRAV13-2.TRAJ53
Gene segment usage	VJ segment pair	TRA-TRAV13-2.TRAJ54
Gene segment usage	VJ segment pair	TRA-TRAV13-2.TRAJ57
Gene segment usage	VJ segment pair	TRA-TRAV13-2.TRAJ58
Gene segment usage	VJ segment pair	TRA-TRAV13-2.TRAJ6
Gene segment usage	VJ segment pair	TRA-TRAV13-2.TRAJ7
Gene segment usage	VJ segment pair	TRA-TRAV13-2.TRAJ8
Gene segment usage	VJ segment pair	TRA-TRAV13-2.TRAJ9
Gene segment usage	VJ segment pair	TRA-TRAV14DV4.TRAJ10
Gene segment usage	VJ segment pair	TRA-TRAV14DV4.TRAJ12
Gene segment usage	VJ segment pair	TRA-TRAV14DV4.TRAJ13
Gene segment usage	VJ segment pair	TRA-TRAV14DV4.TRAJ15
Gene segment usage	VJ segment pair	TRA-TRAV14DV4.TRAJ16
Gene segment usage	VJ segment pair	TRA-TRAV14DV4.TRAJ17
Gene segment usage	VJ segment pair	TRA-TRAV14DV4.TRAJ18
Gene segment usage	VJ segment pair	TRA-TRAV14DV4.TRAJ20
Gene segment usage	VJ segment pair	TRA-TRAV14DV4.TRAJ21
Gene segment usage	VJ segment pair	TRA-TRAV14DV4.TRAJ22
Gene segment usage	VJ segment pair	TRA-TRAV14DV4.TRAJ23
Gene segment usage	VJ segment pair	TRA-TRAV14DV4.TRAJ24
Gene segment usage	VJ segment pair	TRA-TRAV14DV4.TRAJ26
Gene segment usage	VJ segment pair	TRA-TRAV14DV4.TRAJ27
Gene segment usage	VJ segment pair	TRA-TRAV14DV4.TRAJ28
Gene segment usage	VJ segment pair	TRA-TRAV14DV4.TRAJ3
Gene segment usage	VJ segment pair	TRA-TRAV14DV4.TRAJ30
Gene segment usage	VJ segment pair	TRA-TRAV14DV4.TRAJ32
Gene segment usage	VJ segment pair	TRA-TRAV14DV4.TRAJ33
Gene segment usage	VJ segment pair	TRA-TRAV14DV4.TRAJ34
Gene segment usage	VJ segment pair	TRA-TRAV14DV4.TRAJ35
Gene segment usage	VJ segment pair	TRA-TRAV14DV4.TRAJ36
Gene segment usage	VJ segment pair	TRA-TRAV14DV4.TRAJ37
Gene segment usage	VJ segment pair	TRA-TRAV14DV4.TRAJ39
Gene segment usage	VJ segment pair	TRA-TRAV14DV4.TRAJ4
Gene segment usage	VJ segment pair	TRA-TRAV14DV4.TRAJ40
Gene segment usage	VJ segment pair	TRA-TRAV14DV4.TRAJ42
Gene segment usage	VJ segment pair	TRA-TRAV14DV4.TRAJ43
Gene segment usage	VJ segment pair	TRA-TRAV14DV4.TRAJ44
Gene segment usage	VJ segment pair	TRA-TRAV14DV4.TRAJ45
Gene segment usage	VJ segment pair	TRA-TRAV14DV4.TRAJ48
Gene segment usage	VJ segment pair	TRA-TRAV14DV4.TRAJ49
Gene segment usage	VJ segment pair	TRA-TRAV14DV4.TRAJ5
Gene segment usage	VJ segment pair	TRA-TRAV14DV4.TRAJ50
Gene segment usage	VJ segment pair	TRA-TRAV14DV4.TRAJ52
Gene segment usage	VJ segment pair	TRA-TRAV14DV4.TRAJ53
Gene segment usage	VJ segment pair	TRA-TRAV14DV4.TRAJ54
Gene segment usage	VJ segment pair	TRA-TRAV14DV4.TRAJ56
Gene segment usage	VJ segment pair	TRA-TRAV14DV4.TRAJ57
Gene segment usage	VJ segment pair	TRA-TRAV14DV4.TRAJ58
Gene segment usage	VJ segment pair	TRA-TRAV14DV4.TRAJ6
Gene segment usage	VJ segment pair	TRA-TRAV14DV4.TRAJ8
Gene segment usage	VJ segment pair	TRA-TRAV14DV4.TRAJ9
Gene segment usage	VJ segment pair	TRA-TRAV16.TRAJ10
Gene segment usage	VJ segment pair	TRA-TRAV16.TRAJ11
Gene segment usage	VJ segment pair	TRA-TRAV16.TRAJ12
Gene segment usage	VJ segment pair	TRA-TRAV16.TRAJ13
Gene segment usage	VJ segment pair	TRA-TRAV16.TRAJ16
Gene segment usage	VJ segment pair	TRA-TRAV16.TRAJ17
Gene segment usage	VJ segment pair	TRA-TRAV16.TRAJ18
Gene segment usage	VJ segment pair	TRA-TRAV16.TRAJ20
Gene segment usage	VJ segment pair	TRA-TRAV16.TRAJ21
Gene segment usage	VJ segment pair	TRA-TRAV16.TRAJ22
Gene segment usage	VJ segment pair	TRA-TRAV16.TRAJ23
Gene segment usage	VJ segment pair	TRA-TRAV16.TRAJ24
Gene segment usage	VJ segment pair	TRA-TRAV16.TRAJ26
Gene segment usage	VJ segment pair	TRA-TRAV16.TRAJ27
Gene segment usage	VJ segment pair	TRA-TRAV16.TRAJ28
Gene segment usage	VJ segment pair	TRA-TRAV16.TRAJ29
Gene segment usage	VJ segment pair	TRA-TRAV16.TRAJ3
Gene segment usage	VJ segment pair	TRA-TRAV16.TRAJ30
Gene segment usage	VJ segment pair	TRA-TRAV16.TRAJ32
Gene segment usage	VJ segment pair	TRA-TRAV16.TRAJ33
Gene segment usage	VJ segment pair	TRA-TRAV16.TRAJ34
Gene segment usage	VJ segment pair	TRA-TRAV16.TRAJ35
Gene segment usage	VJ segment pair	TRA-TRAV16.TRAJ36
Gene segment usage	VJ segment pair	TRA-TRAV16.TRAJ37
Gene segment usage	VJ segment pair	TRA-TRAV16.TRAJ38
Gene segment usage	VJ segment pair	TRA-TRAV16.TRAJ39
Gene segment usage	VJ segment pair	TRA-TRAV16.TRAJ4
Gene segment usage	VJ segment pair	TRA-TRAV16.TRAJ40
Gene segment usage	VJ segment pair	TRA-TRAV16.TRAJ41
Gene segment usage	VJ segment pair	TRA-TRAV16.TRAJ42
Gene segment usage	VJ segment pair	TRA-TRAV16.TRAJ43
Gene segment usage	VJ segment pair	TRA-TRAV16.TRAJ44
Gene segment usage	VJ segment pair	TRA-TRAV16.TRAJ45
Gene segment usage	VJ segment pair	TRA-TRAV16.TRAJ47
Gene segment usage	VJ segment pair	TRA-TRAV16.TRAJ48
Gene segment usage	VJ segment pair	TRA-TRAV16.TRAJ49
Gene segment usage	VJ segment pair	TRA-TRAV16.TRAJ5
Gene segment usage	VJ segment pair	TRA-TRAV16.TRAJ50
Gene segment usage	VJ segment pair	TRA-TRAV16.TRAJ52
Gene segment usage	VJ segment pair	TRA-TRAV16.TRAJ53
Gene segment usage	VJ segment pair	TRA-TRAV16.TRAJ54
Gene segment usage	VJ segment pair	TRA-TRAV16.TRAJ56
Gene segment usage	VJ segment pair	TRA-TRAV16.TRAJ57
Gene segment usage	VJ segment pair	TRA-TRAV16.TRAJ58
Gene segment usage	VJ segment pair	TRA-TRAV16.TRAJ6
Gene segment usage	VJ segment pair	TRA-TRAV16.TRAJ7
Gene segment usage	VJ segment pair	TRA-TRAV16.TRAJ8
Gene segment usage	VJ segment pair	TRA-TRAV16.TRAJ9
Gene segment usage	VJ segment pair	TRA-TRAV17.TRAJ10
Gene segment usage	VJ segment pair	TRA-TRAV17.TRAJ11
Gene segment usage	VJ segment pair	TRA-TRAV17.TRAJ12
Gene segment usage	VJ segment pair	TRA-TRAV17.TRAJ13
Gene segment usage	VJ segment pair	TRA-TRAV17.TRAJ15
Gene segment usage	VJ segment pair	TRA-TRAV17.TRAJ16
Gene segment usage	VJ segment pair	TRA-TRAV17.TRAJ17
Gene segment usage	VJ segment pair	TRA-TRAV17.TRAJ18
Gene segment usage	VJ segment pair	TRA-TRAV17.TRAJ20
Gene segment usage	VJ segment pair	TRA-TRAV17.TRAJ21
Gene segment usage	VJ segment pair	TRA-TRAV17.TRAJ22
Gene segment usage	VJ segment pair	TRA-TRAV17.TRAJ23
Gene segment usage	VJ segment pair	TRA-TRAV17.TRAJ24
Gene segment usage	VJ segment pair	TRA-TRAV17.TRAJ26
Gene segment usage	VJ segment pair	TRA-TRAV17.TRAJ27
Gene segment usage	VJ segment pair	TRA-TRAV17.TRAJ28
Gene segment usage	VJ segment pair	TRA-TRAV17.TRAJ29
Gene segment usage	VJ segment pair	TRA-TRAV17.TRAJ3
Gene segment usage	VJ segment pair	TRA-TRAV17.TRAJ30
Gene segment usage	VJ segment pair	TRA-TRAV17.TRAJ32
Gene segment usage	VJ segment pair	TRA-TRAV17.TRAJ33
Gene segment usage	VJ segment pair	TRA-TRAV17.TRAJ34
Gene segment usage	VJ segment pair	TRA-TRAV17.TRAJ35
Gene segment usage	VJ segment pair	TRA-TRAV17.TRAJ36
Gene segment usage	VJ segment pair	TRA-TRAV17.TRAJ37
Gene segment usage	VJ segment pair	TRA-TRAV17.TRAJ38
Gene segment usage	VJ segment pair	TRA-TRAV17.TRAJ39
Gene segment usage	VJ segment pair	TRA-TRAV17.TRAJ4
Gene segment usage	VJ segment pair	TRA-TRAV17.TRAJ40
Gene segment usage	VJ segment pair	TRA-TRAV17.TRAJ42
Gene segment usage	VJ segment pair	TRA-TRAV17.TRAJ43
Gene segment usage	VJ segment pair	TRA-TRAV17.TRAJ44
Gene segment usage	VJ segment pair	TRA-TRAV17.TRAJ45
Gene segment usage	VJ segment pair	TRA-TRAV17.TRAJ47
Gene segment usage	VJ segment pair	TRA-TRAV17.TRAJ48
Gene segment usage	VJ segment pair	TRA-TRAV17.TRAJ49
Gene segment usage	VJ segment pair	TRA-TRAV17.TRAJ5
Gene segment usage	VJ segment pair	TRA-TRAV17.TRAJ50
Gene segment usage	VJ segment pair	TRA-TRAV17.TRAJ52
Gene segment usage	VJ segment pair	TRA-TRAV17.TRAJ53
Gene segment usage	VJ segment pair	TRA-TRAV17.TRAJ54
Gene segment usage	VJ segment pair	TRA-TRAV17.TRAJ56
Gene segment usage	VJ segment pair	TRA-TRAV17.TRAJ57
Gene segment usage	VJ segment pair	TRA-TRAV17.TRAJ58
Gene segment usage	VJ segment pair	TRA-TRAV17.TRAJ6
Gene segment usage	VJ segment pair	TRA-TRAV17.TRAJ7
Gene segment usage	VJ segment pair	TRA-TRAV17.TRAJ8
Gene segment usage	VJ segment pair	TRA-TRAV17.TRAJ9
Gene segment usage	VJ segment pair	TRA-TRAV19.TRAJ10
Gene segment usage	VJ segment pair	TRA-TRAV19.TRAJ11
Gene segment usage	VJ segment pair	TRA-TRAV19.TRAJ12
Gene segment usage	VJ segment pair	TRA-TRAV19.TRAJ13
Gene segment usage	VJ segment pair	TRA-TRAV19.TRAJ15
Gene segment usage	VJ segment pair	TRA-TRAV19.TRAJ17
Gene segment usage	VJ segment pair	TRA-TRAV19.TRAJ18
Gene segment usage	VJ segment pair	TRA-TRAV19.TRAJ20
Gene segment usage	VJ segment pair	TRA-TRAV19.TRAJ21
Gene segment usage	VJ segment pair	TRA-TRAV19.TRAJ22
Gene segment usage	VJ segment pair	TRA-TRAV19.TRAJ23
Gene segment usage	VJ segment pair	TRA-TRAV19.TRAJ24
Gene segment usage	VJ segment pair	TRA-TRAV19.TRAJ26
Gene segment usage	VJ segment pair	TRA-TRAV19.TRAJ27
Gene segment usage	VJ segment pair	TRA-TRAV19.TRAJ28
Gene segment usage	VJ segment pair	TRA-TRAV19.TRAJ29
Gene segment usage	VJ segment pair	TRA-TRAV19.TRAJ3
Gene segment usage	VJ segment pair	TRA-TRAV19.TRAJ30
Gene segment usage	VJ segment pair	TRA-TRAV19.TRAJ31
Gene segment usage	VJ segment pair	TRA-TRAV19.TRAJ32
Gene segment usage	VJ segment pair	TRA-TRAV19.TRAJ33
Gene segment usage	VJ segment pair	TRA-TRAV19.TRAJ34
Gene segment usage	VJ segment pair	TRA-TRAV19.TRAJ36
Gene segment usage	VJ segment pair	TRA-TRAV19.TRAJ37
Gene segment usage	VJ segment pair	TRA-TRAV19.TRAJ38
Gene segment usage	VJ segment pair	TRA-TRAV19.TRAJ39
Gene segment usage	VJ segment pair	TRA-TRAV19.TRAJ4
Gene segment usage	VJ segment pair	TRA-TRAV19.TRAJ40
Gene segment usage	VJ segment pair	TRA-TRAV19.TRAJ41
Gene segment usage	VJ segment pair	TRA-TRAV19.TRAJ42
Gene segment usage	VJ segment pair	TRA-TRAV19.TRAJ43
Gene segment usage	VJ segment pair	TRA-TRAV19.TRAJ44
Gene segment usage	VJ segment pair	TRA-TRAV19.TRAJ45
Gene segment usage	VJ segment pair	TRA-TRAV19.TRAJ46
Gene segment usage	VJ segment pair	TRA-TRAV19.TRAJ47
Gene segment usage	VJ segment pair	TRA-TRAV19.TRAJ48
Gene segment usage	VJ segment pair	TRA-TRAV19.TRAJ49
Gene segment usage	VJ segment pair	TRA-TRAV19.TRAJ5
Gene segment usage	VJ segment pair	TRA-TRAV19.TRAJ50
Gene segment usage	VJ segment pair	TRA-TRAV19.TRAJ52
Gene segment usage	VJ segment pair	TRA-TRAV19.TRAJ53
Gene segment usage	VJ segment pair	TRA-TRAV19.TRAJ54
Gene segment usage	VJ segment pair	TRA-TRAV19.TRAJ56
Gene segment usage	VJ segment pair	TRA-TRAV19.TRAJ57
Gene segment usage	VJ segment pair	TRA-TRAV19.TRAJ58
Gene segment usage	VJ segment pair	TRA-TRAV19.TRAJ6
Gene segment usage	VJ segment pair	TRA-TRAV19.TRAJ7
Gene segment usage	VJ segment pair	TRA-TRAV19.TRAJ8
Gene segment usage	VJ segment pair	TRA-TRAV19.TRAJ9
Gene segment usage	VJ segment pair	TRA-TRAV2.TRAJ10
Gene segment usage	VJ segment pair	TRA-TRAV2.TRAJ11
Gene segment usage	VJ segment pair	TRA-TRAV2.TRAJ12
Gene segment usage	VJ segment pair	TRA-TRAV2.TRAJ13
Gene segment usage	VJ segment pair	TRA-TRAV2.TRAJ15
Gene segment usage	VJ segment pair	TRA-TRAV2.TRAJ16
Gene segment usage	VJ segment pair	TRA-TRAV2.TRAJ17
Gene segment usage	VJ segment pair	TRA-TRAV2.TRAJ20
Gene segment usage	VJ segment pair	TRA-TRAV2.TRAJ21
Gene segment usage	VJ segment pair	TRA-TRAV2.TRAJ22
Gene segment usage	VJ segment pair	TRA-TRAV2.TRAJ23
Gene segment usage	VJ segment pair	TRA-TRAV2.TRAJ24
Gene segment usage	VJ segment pair	TRA-TRAV2.TRAJ26
Gene segment usage	VJ segment pair	TRA-TRAV2.TRAJ27
Gene segment usage	VJ segment pair	TRA-TRAV2.TRAJ28
Gene segment usage	VJ segment pair	TRA-TRAV2.TRAJ29
Gene segment usage	VJ segment pair	TRA-TRAV2.TRAJ3
Gene segment usage	VJ segment pair	TRA-TRAV2.TRAJ30
Gene segment usage	VJ segment pair	TRA-TRAV2.TRAJ31
Gene segment usage	VJ segment pair	TRA-TRAV2.TRAJ32
Gene segment usage	VJ segment pair	TRA-TRAV2.TRAJ33
Gene segment usage	VJ segment pair	TRA-TRAV2.TRAJ34
Gene segment usage	VJ segment pair	TRA-TRAV2.TRAJ35
Gene segment usage	VJ segment pair	TRA-TRAV2.TRAJ36
Gene segment usage	VJ segment pair	TRA-TRAV2.TRAJ37
Gene segment usage	VJ segment pair	TRA-TRAV2.TRAJ39
Gene segment usage	VJ segment pair	TRA-TRAV2.TRAJ4
Gene segment usage	VJ segment pair	TRA-TRAV2.TRAJ40
Gene segment usage	VJ segment pair	TRA-TRAV2.TRAJ41
Gene segment usage	VJ segment pair	TRA-TRAV2.TRAJ42
Gene segment usage	VJ segment pair	TRA-TRAV2.TRAJ43
Gene segment usage	VJ segment pair	TRA-TRAV2.TRAJ44
Gene segment usage	VJ segment pair	TRA-TRAV2.TRAJ45
Gene segment usage	VJ segment pair	TRA-TRAV2.TRAJ49
Gene segment usage	VJ segment pair	TRA-TRAV2.TRAJ5
Gene segment usage	VJ segment pair	TRA-TRAV2.TRAJ6
Gene segment usage	VJ segment pair	TRA-TRAV2.TRAJ8
Gene segment usage	VJ segment pair	TRA-TRAV2.TRAJ9
Gene segment usage	VJ segment pair	TRA-TRAV20.TRAJ10
Gene segment usage	VJ segment pair	TRA-TRAV20.TRAJ11
Gene segment usage	VJ segment pair	TRA-TRAV20.TRAJ12
Gene segment usage	VJ segment pair	TRA-TRAV20.TRAJ13
Gene segment usage	VJ segment pair	TRA-TRAV20.TRAJ15
Gene segment usage	VJ segment pair	TRA-TRAV20.TRAJ16
Gene segment usage	VJ segment pair	TRA-TRAV20.TRAJ17
Gene segment usage	VJ segment pair	TRA-TRAV20.TRAJ18
Gene segment usage	VJ segment pair	TRA-TRAV20.TRAJ20
Gene segment usage	VJ segment pair	TRA-TRAV20.TRAJ21
Gene segment usage	VJ segment pair	TRA-TRAV20.TRAJ22
Gene segment usage	VJ segment pair	TRA-TRAV20.TRAJ23
Gene segment usage	VJ segment pair	TRA-TRAV20.TRAJ24
Gene segment usage	VJ segment pair	TRA-TRAV20.TRAJ26
Gene segment usage	VJ segment pair	TRA-TRAV20.TRAJ27
Gene segment usage	VJ segment pair	TRA-TRAV20.TRAJ28
Gene segment usage	VJ segment pair	TRA-TRAV20.TRAJ29
Gene segment usage	VJ segment pair	TRA-TRAV20.TRAJ3
Gene segment usage	VJ segment pair	TRA-TRAV20.TRAJ30
Gene segment usage	VJ segment pair	TRA-TRAV20.TRAJ32
Gene segment usage	VJ segment pair	TRA-TRAV20.TRAJ33
Gene segment usage	VJ segment pair	TRA-TRAV20.TRAJ34
Gene segment usage	VJ segment pair	TRA-TRAV20.TRAJ36
Gene segment usage	VJ segment pair	TRA-TRAV20.TRAJ37
Gene segment usage	VJ segment pair	TRA-TRAV20.TRAJ39
Gene segment usage	VJ segment pair	TRA-TRAV20.TRAJ4
Gene segment usage	VJ segment pair	TRA-TRAV20.TRAJ40
Gene segment usage	VJ segment pair	TRA-TRAV20.TRAJ41
Gene segment usage	VJ segment pair	TRA-TRAV20.TRAJ42
Gene segment usage	VJ segment pair	TRA-TRAV20.TRAJ43
Gene segment usage	VJ segment pair	TRA-TRAV20.TRAJ44
Gene segment usage	VJ segment pair	TRA-TRAV20.TRAJ48
Gene segment usage	VJ segment pair	TRA-TRAV20.TRAJ49
Gene segment usage	VJ segment pair	TRA-TRAV20.TRAJ5
Gene segment usage	VJ segment pair	TRA-TRAV20.TRAJ50
Gene segment usage	VJ segment pair	TRA-TRAV20.TRAJ52
Gene segment usage	VJ segment pair	TRA-TRAV20.TRAJ53
Gene segment usage	VJ segment pair	TRA-TRAV20.TRAJ56
Gene segment usage	VJ segment pair	TRA-TRAV20.TRAJ57
Gene segment usage	VJ segment pair	TRA-TRAV20.TRAJ58
Gene segment usage	VJ segment pair	TRA-TRAV20.TRAJ6
Gene segment usage	VJ segment pair	TRA-TRAV20.TRAJ7
Gene segment usage	VJ segment pair	TRA-TRAV20.TRAJ8
Gene segment usage	VJ segment pair	TRA-TRAV20.TRAJ9
Gene segment usage	VJ segment pair	TRA-TRAV21.TRAJ10
Gene segment usage	VJ segment pair	TRA-TRAV21.TRAJ11
Gene segment usage	VJ segment pair	TRA-TRAV21.TRAJ12
Gene segment usage	VJ segment pair	TRA-TRAV21.TRAJ13
Gene segment usage	VJ segment pair	TRA-TRAV21.TRAJ15
Gene segment usage	VJ segment pair	TRA-TRAV21.TRAJ16
Gene segment usage	VJ segment pair	TRA-TRAV21.TRAJ17
Gene segment usage	VJ segment pair	TRA-TRAV21.TRAJ18
Gene segment usage	VJ segment pair	TRA-TRAV21.TRAJ20
Gene segment usage	VJ segment pair	TRA-TRAV21.TRAJ21
Gene segment usage	VJ segment pair	TRA-TRAV21.TRAJ22
Gene segment usage	VJ segment pair	TRA-TRAV21.TRAJ23
Gene segment usage	VJ segment pair	TRA-TRAV21.TRAJ24
Gene segment usage	VJ segment pair	TRA-TRAV21.TRAJ26
Gene segment usage	VJ segment pair	TRA-TRAV21.TRAJ27
Gene segment usage	VJ segment pair	TRA-TRAV21.TRAJ28
Gene segment usage	VJ segment pair	TRA-TRAV21.TRAJ29
Gene segment usage	VJ segment pair	TRA-TRAV21.TRAJ3
Gene segment usage	VJ segment pair	TRA-TRAV21.TRAJ30
Gene segment usage	VJ segment pair	TRA-TRAV21.TRAJ32
Gene segment usage	VJ segment pair	TRA-TRAV21.TRAJ33
Gene segment usage	VJ segment pair	TRA-TRAV21.TRAJ34
Gene segment usage	VJ segment pair	TRA-TRAV21.TRAJ35
Gene segment usage	VJ segment pair	TRA-TRAV21.TRAJ36
Gene segment usage	VJ segment pair	TRA-TRAV21.TRAJ37
Gene segment usage	VJ segment pair	TRA-TRAV21.TRAJ39
Gene segment usage	VJ segment pair	TRA-TRAV21.TRAJ4
Gene segment usage	VJ segment pair	TRA-TRAV21.TRAJ40
Gene segment usage	VJ segment pair	TRA-TRAV21.TRAJ41
Gene segment usage	VJ segment pair	TRA-TRAV21.TRAJ42
Gene segment usage	VJ segment pair	TRA-TRAV21.TRAJ43
Gene segment usage	VJ segment pair	TRA-TRAV21.TRAJ44
Gene segment usage	VJ segment pair	TRA-TRAV21.TRAJ45
Gene segment usage	VJ segment pair	TRA-TRAV21.TRAJ47
Gene segment usage	VJ segment pair	TRA-TRAV21.TRAJ48
Gene segment usage	VJ segment pair	TRA-TRAV21.TRAJ49
Gene segment usage	VJ segment pair	TRA-TRAV21.TRAJ5
Gene segment usage	VJ segment pair	TRA-TRAV21.TRAJ52
Gene segment usage	VJ segment pair	TRA-TRAV21.TRAJ53
Gene segment usage	VJ segment pair	TRA-TRAV21.TRAJ54
Gene segment usage	VJ segment pair	TRA-TRAV21.TRAJ56
Gene segment usage	VJ segment pair	TRA-TRAV21.TRAJ57
Gene segment usage	VJ segment pair	TRA-TRAV21.TRAJ58
Gene segment usage	VJ segment pair	TRA-TRAV21.TRAJ6
Gene segment usage	VJ segment pair	TRA-TRAV21.TRAJ7
Gene segment usage	VJ segment pair	TRA-TRAV21.TRAJ8
Gene segment usage	VJ segment pair	TRA-TRAV21.TRAJ9
Gene segment usage	VJ segment pair	TRA-TRAV22.TRAJ10
Gene segment usage	VJ segment pair	TRA-TRAV22.TRAJ13
Gene segment usage	VJ segment pair	TRA-TRAV22.TRAJ15
Gene segment usage	VJ segment pair	TRA-TRAV22.TRAJ16
Gene segment usage	VJ segment pair	TRA-TRAV22.TRAJ17
Gene segment usage	VJ segment pair	TRA-TRAV22.TRAJ18
Gene segment usage	VJ segment pair	TRA-TRAV22.TRAJ20
Gene segment usage	VJ segment pair	TRA-TRAV22.TRAJ22
Gene segment usage	VJ segment pair	TRA-TRAV22.TRAJ23
Gene segment usage	VJ segment pair	TRA-TRAV22.TRAJ24
Gene segment usage	VJ segment pair	TRA-TRAV22.TRAJ26
Gene segment usage	VJ segment pair	TRA-TRAV22.TRAJ27
Gene segment usage	VJ segment pair	TRA-TRAV22.TRAJ29
Gene segment usage	VJ segment pair	TRA-TRAV22.TRAJ3
Gene segment usage	VJ segment pair	TRA-TRAV22.TRAJ30
Gene segment usage	VJ segment pair	TRA-TRAV22.TRAJ32
Gene segment usage	VJ segment pair	TRA-TRAV22.TRAJ34
Gene segment usage	VJ segment pair	TRA-TRAV22.TRAJ36
Gene segment usage	VJ segment pair	TRA-TRAV22.TRAJ37
Gene segment usage	VJ segment pair	TRA-TRAV22.TRAJ38
Gene segment usage	VJ segment pair	TRA-TRAV22.TRAJ39
Gene segment usage	VJ segment pair	TRA-TRAV22.TRAJ4
Gene segment usage	VJ segment pair	TRA-TRAV22.TRAJ40
Gene segment usage	VJ segment pair	TRA-TRAV22.TRAJ41
Gene segment usage	VJ segment pair	TRA-TRAV22.TRAJ42
Gene segment usage	VJ segment pair	TRA-TRAV22.TRAJ44
Gene segment usage	VJ segment pair	TRA-TRAV22.TRAJ45
Gene segment usage	VJ segment pair	TRA-TRAV22.TRAJ47
Gene segment usage	VJ segment pair	TRA-TRAV22.TRAJ48
Gene segment usage	VJ segment pair	TRA-TRAV22.TRAJ49
Gene segment usage	VJ segment pair	TRA-TRAV22.TRAJ5
Gene segment usage	VJ segment pair	TRA-TRAV22.TRAJ50
Gene segment usage	VJ segment pair	TRA-TRAV22.TRAJ52
Gene segment usage	VJ segment pair	TRA-TRAV22.TRAJ53
Gene segment usage	VJ segment pair	TRA-TRAV22.TRAJ54
Gene segment usage	VJ segment pair	TRA-TRAV22.TRAJ56
Gene segment usage	VJ segment pair	TRA-TRAV22.TRAJ57
Gene segment usage	VJ segment pair	TRA-TRAV22.TRAJ58
Gene segment usage	VJ segment pair	TRA-TRAV22.TRAJ6
Gene segment usage	VJ segment pair	TRA-TRAV22.TRAJ9
Gene segment usage	VJ segment pair	TRA-TRAV23DV6.TRAJ10
Gene segment usage	VJ segment pair	TRA-TRAV23DV6.TRAJ11
Gene segment usage	VJ segment pair	TRA-TRAV23DV6.TRAJ12
Gene segment usage	VJ segment pair	TRA-TRAV23DV6.TRAJ13
Gene segment usage	VJ segment pair	TRA-TRAV23DV6.TRAJ15
Gene segment usage	VJ segment pair	TRA-TRAV23DV6.TRAJ16
Gene segment usage	VJ segment pair	TRA-TRAV23DV6.TRAJ17
Gene segment usage	VJ segment pair	TRA-TRAV23DV6.TRAJ18
Gene segment usage	VJ segment pair	TRA-TRAV23DV6.TRAJ20
Gene segment usage	VJ segment pair	TRA-TRAV23DV6.TRAJ21
Gene segment usage	VJ segment pair	TRA-TRAV23DV6.TRAJ22
Gene segment usage	VJ segment pair	TRA-TRAV23DV6.TRAJ23
Gene segment usage	VJ segment pair	TRA-TRAV23DV6.TRAJ24
Gene segment usage	VJ segment pair	TRA-TRAV23DV6.TRAJ26
Gene segment usage	VJ segment pair	TRA-TRAV23DV6.TRAJ27
Gene segment usage	VJ segment pair	TRA-TRAV23DV6.TRAJ28
Gene segment usage	VJ segment pair	TRA-TRAV23DV6.TRAJ29
Gene segment usage	VJ segment pair	TRA-TRAV23DV6.TRAJ30
Gene segment usage	VJ segment pair	TRA-TRAV23DV6.TRAJ32
Gene segment usage	VJ segment pair	TRA-TRAV23DV6.TRAJ33
Gene segment usage	VJ segment pair	TRA-TRAV23DV6.TRAJ34
Gene segment usage	VJ segment pair	TRA-TRAV23DV6.TRAJ35
Gene segment usage	VJ segment pair	TRA-TRAV23DV6.TRAJ36
Gene segment usage	VJ segment pair	TRA-TRAV23DV6.TRAJ37
Gene segment usage	VJ segment pair	TRA-TRAV23DV6.TRAJ38
Gene segment usage	VJ segment pair	TRA-TRAV23DV6.TRAJ39
Gene segment usage	VJ segment pair	TRA-TRAV23DV6.TRAJ4
Gene segment usage	VJ segment pair	TRA-TRAV23DV6.TRAJ40
Gene segment usage	VJ segment pair	TRA-TRAV23DV6.TRAJ41
Gene segment usage	VJ segment pair	TRA-TRAV23DV6.TRAJ42
Gene segment usage	VJ segment pair	TRA-TRAV23DV6.TRAJ43
Gene segment usage	VJ segment pair	TRA-TRAV23DV6.TRAJ44
Gene segment usage	VJ segment pair	TRA-TRAV23DV6.TRAJ45
Gene segment usage	VJ segment pair	TRA-TRAV23DV6.TRAJ47
Gene segment usage	VJ segment pair	TRA-TRAV23DV6.TRAJ48
Gene segment usage	VJ segment pair	TRA-TRAV23DV6.TRAJ49
Gene segment usage	VJ segment pair	TRA-TRAV23DV6.TRAJ5
Gene segment usage	VJ segment pair	TRA-TRAV23DV6.TRAJ50
Gene segment usage	VJ segment pair	TRA-TRAV23DV6.TRAJ52
Gene segment usage	VJ segment pair	TRA-TRAV23DV6.TRAJ53
Gene segment usage	VJ segment pair	TRA-TRAV23DV6.TRAJ54
Gene segment usage	VJ segment pair	TRA-TRAV23DV6.TRAJ56
Gene segment usage	VJ segment pair	TRA-TRAV23DV6.TRAJ57
Gene segment usage	VJ segment pair	TRA-TRAV23DV6.TRAJ58
Gene segment usage	VJ segment pair	TRA-TRAV23DV6.TRAJ6
Gene segment usage	VJ segment pair	TRA-TRAV23DV6.TRAJ8
Gene segment usage	VJ segment pair	TRA-TRAV23DV6.TRAJ9
Gene segment usage	VJ segment pair	TRA-TRAV24.TRAJ10
Gene segment usage	VJ segment pair	TRA-TRAV24.TRAJ12
Gene segment usage	VJ segment pair	TRA-TRAV24.TRAJ13
Gene segment usage	VJ segment pair	TRA-TRAV24.TRAJ15
Gene segment usage	VJ segment pair	TRA-TRAV24.TRAJ16
Gene segment usage	VJ segment pair	TRA-TRAV24.TRAJ17
Gene segment usage	VJ segment pair	TRA-TRAV24.TRAJ18
Gene segment usage	VJ segment pair	TRA-TRAV24.TRAJ20
Gene segment usage	VJ segment pair	TRA-TRAV24.TRAJ21
Gene segment usage	VJ segment pair	TRA-TRAV24.TRAJ22
Gene segment usage	VJ segment pair	TRA-TRAV24.TRAJ23
Gene segment usage	VJ segment pair	TRA-TRAV24.TRAJ24
Gene segment usage	VJ segment pair	TRA-TRAV24.TRAJ26
Gene segment usage	VJ segment pair	TRA-TRAV24.TRAJ27
Gene segment usage	VJ segment pair	TRA-TRAV24.TRAJ28
Gene segment usage	VJ segment pair	TRA-TRAV24.TRAJ29
Gene segment usage	VJ segment pair	TRA-TRAV24.TRAJ3
Gene segment usage	VJ segment pair	TRA-TRAV24.TRAJ30
Gene segment usage	VJ segment pair	TRA-TRAV24.TRAJ32
Gene segment usage	VJ segment pair	TRA-TRAV24.TRAJ33
Gene segment usage	VJ segment pair	TRA-TRAV24.TRAJ34
Gene segment usage	VJ segment pair	TRA-TRAV24.TRAJ35
Gene segment usage	VJ segment pair	TRA-TRAV24.TRAJ37
Gene segment usage	VJ segment pair	TRA-TRAV24.TRAJ38
Gene segment usage	VJ segment pair	TRA-TRAV24.TRAJ39
Gene segment usage	VJ segment pair	TRA-TRAV24.TRAJ40
Gene segment usage	VJ segment pair	TRA-TRAV24.TRAJ41
Gene segment usage	VJ segment pair	TRA-TRAV24.TRAJ42
Gene segment usage	VJ segment pair	TRA-TRAV24.TRAJ43
Gene segment usage	VJ segment pair	TRA-TRAV24.TRAJ45
Gene segment usage	VJ segment pair	TRA-TRAV24.TRAJ47
Gene segment usage	VJ segment pair	TRA-TRAV24.TRAJ48
Gene segment usage	VJ segment pair	TRA-TRAV24.TRAJ49
Gene segment usage	VJ segment pair	TRA-TRAV24.TRAJ5
Gene segment usage	VJ segment pair	TRA-TRAV24.TRAJ50
Gene segment usage	VJ segment pair	TRA-TRAV24.TRAJ52
Gene segment usage	VJ segment pair	TRA-TRAV24.TRAJ53
Gene segment usage	VJ segment pair	TRA-TRAV24.TRAJ54
Gene segment usage	VJ segment pair	TRA-TRAV24.TRAJ57
Gene segment usage	VJ segment pair	TRA-TRAV24.TRAJ7
Gene segment usage	VJ segment pair	TRA-TRAV24.TRAJ9
Gene segment usage	VJ segment pair	TRA-TRAV25.TRAJ10
Gene segment usage	VJ segment pair	TRA-TRAV25.TRAJ12
Gene segment usage	VJ segment pair	TRA-TRAV25.TRAJ13
Gene segment usage	VJ segment pair	TRA-TRAV25.TRAJ15
Gene segment usage	VJ segment pair	TRA-TRAV25.TRAJ16
Gene segment usage	VJ segment pair	TRA-TRAV25.TRAJ17
Gene segment usage	VJ segment pair	TRA-TRAV25.TRAJ18
Gene segment usage	VJ segment pair	TRA-TRAV25.TRAJ20
Gene segment usage	VJ segment pair	TRA-TRAV25.TRAJ21
Gene segment usage	VJ segment pair	TRA-TRAV25.TRAJ22
Gene segment usage	VJ segment pair	TRA-TRAV25.TRAJ23
Gene segment usage	VJ segment pair	TRA-TRAV25.TRAJ24
Gene segment usage	VJ segment pair	TRA-TRAV25.TRAJ26
Gene segment usage	VJ segment pair	TRA-TRAV25.TRAJ27
Gene segment usage	VJ segment pair	TRA-TRAV25.TRAJ28
Gene segment usage	VJ segment pair	TRA-TRAV25.TRAJ29
Gene segment usage	VJ segment pair	TRA-TRAV25.TRAJ3
Gene segment usage	VJ segment pair	TRA-TRAV25.TRAJ30
Gene segment usage	VJ segment pair	TRA-TRAV25.TRAJ31
Gene segment usage	VJ segment pair	TRA-TRAV25.TRAJ32
Gene segment usage	VJ segment pair	TRA-TRAV25.TRAJ33
Gene segment usage	VJ segment pair	TRA-TRAV25.TRAJ34
Gene segment usage	VJ segment pair	TRA-TRAV25.TRAJ35
Gene segment usage	VJ segment pair	TRA-TRAV25.TRAJ36
Gene segment usage	VJ segment pair	TRA-TRAV25.TRAJ37
Gene segment usage	VJ segment pair	TRA-TRAV25.TRAJ38
Gene segment usage	VJ segment pair	TRA-TRAV25.TRAJ39
Gene segment usage	VJ segment pair	TRA-TRAV25.TRAJ4
Gene segment usage	VJ segment pair	TRA-TRAV25.TRAJ40
Gene segment usage	VJ segment pair	TRA-TRAV25.TRAJ41
Gene segment usage	VJ segment pair	TRA-TRAV25.TRAJ42
Gene segment usage	VJ segment pair	TRA-TRAV25.TRAJ43
Gene segment usage	VJ segment pair	TRA-TRAV25.TRAJ44
Gene segment usage	VJ segment pair	TRA-TRAV25.TRAJ45
Gene segment usage	VJ segment pair	TRA-TRAV25.TRAJ47
Gene segment usage	VJ segment pair	TRA-TRAV25.TRAJ48
Gene segment usage	VJ segment pair	TRA-TRAV25.TRAJ49
Gene segment usage	VJ segment pair	TRA-TRAV25.TRAJ5
Gene segment usage	VJ segment pair	TRA-TRAV25.TRAJ52
Gene segment usage	VJ segment pair	TRA-TRAV25.TRAJ53
Gene segment usage	VJ segment pair	TRA-TRAV25.TRAJ54
Gene segment usage	VJ segment pair	TRA-TRAV25.TRAJ57
Gene segment usage	VJ segment pair	TRA-TRAV25.TRAJ58
Gene segment usage	VJ segment pair	TRA-TRAV25.TRAJ6
Gene segment usage	VJ segment pair	TRA-TRAV25.TRAJ7
Gene segment usage	VJ segment pair	TRA-TRAV25.TRAJ8
Gene segment usage	VJ segment pair	TRA-TRAV25.TRAJ9
Gene segment usage	VJ segment pair	TRA-TRAV26-1.TRAJ10
Gene segment usage	VJ segment pair	TRA-TRAV26-1.TRAJ11
Gene segment usage	VJ segment pair	TRA-TRAV26-1.TRAJ12
Gene segment usage	VJ segment pair	TRA-TRAV26-1.TRAJ13
Gene segment usage	VJ segment pair	TRA-TRAV26-1.TRAJ15
Gene segment usage	VJ segment pair	TRA-TRAV26-1.TRAJ17
Gene segment usage	VJ segment pair	TRA-TRAV26-1.TRAJ18
Gene segment usage	VJ segment pair	TRA-TRAV26-1.TRAJ20
Gene segment usage	VJ segment pair	TRA-TRAV26-1.TRAJ21
Gene segment usage	VJ segment pair	TRA-TRAV26-1.TRAJ22
Gene segment usage	VJ segment pair	TRA-TRAV26-1.TRAJ23
Gene segment usage	VJ segment pair	TRA-TRAV26-1.TRAJ26
Gene segment usage	VJ segment pair	TRA-TRAV26-1.TRAJ27
Gene segment usage	VJ segment pair	TRA-TRAV26-1.TRAJ28
Gene segment usage	VJ segment pair	TRA-TRAV26-1.TRAJ29
Gene segment usage	VJ segment pair	TRA-TRAV26-1.TRAJ3
Gene segment usage	VJ segment pair	TRA-TRAV26-1.TRAJ30
Gene segment usage	VJ segment pair	TRA-TRAV26-1.TRAJ31
Gene segment usage	VJ segment pair	TRA-TRAV26-1.TRAJ32
Gene segment usage	VJ segment pair	TRA-TRAV26-1.TRAJ33
Gene segment usage	VJ segment pair	TRA-TRAV26-1.TRAJ34
Gene segment usage	VJ segment pair	TRA-TRAV26-1.TRAJ36
Gene segment usage	VJ segment pair	TRA-TRAV26-1.TRAJ37
Gene segment usage	VJ segment pair	TRA-TRAV26-1.TRAJ38
Gene segment usage	VJ segment pair	TRA-TRAV26-1.TRAJ39
Gene segment usage	VJ segment pair	TRA-TRAV26-1.TRAJ4
Gene segment usage	VJ segment pair	TRA-TRAV26-1.TRAJ40
Gene segment usage	VJ segment pair	TRA-TRAV26-1.TRAJ42
Gene segment usage	VJ segment pair	TRA-TRAV26-1.TRAJ43
Gene segment usage	VJ segment pair	TRA-TRAV26-1.TRAJ44
Gene segment usage	VJ segment pair	TRA-TRAV26-1.TRAJ45
Gene segment usage	VJ segment pair	TRA-TRAV26-1.TRAJ47
Gene segment usage	VJ segment pair	TRA-TRAV26-1.TRAJ48
Gene segment usage	VJ segment pair	TRA-TRAV26-1.TRAJ49
Gene segment usage	VJ segment pair	TRA-TRAV26-1.TRAJ5
Gene segment usage	VJ segment pair	TRA-TRAV26-1.TRAJ50
Gene segment usage	VJ segment pair	TRA-TRAV26-1.TRAJ52
Gene segment usage	VJ segment pair	TRA-TRAV26-1.TRAJ53
Gene segment usage	VJ segment pair	TRA-TRAV26-1.TRAJ54
Gene segment usage	VJ segment pair	TRA-TRAV26-1.TRAJ56
Gene segment usage	VJ segment pair	TRA-TRAV26-1.TRAJ57
Gene segment usage	VJ segment pair	TRA-TRAV26-1.TRAJ6
Gene segment usage	VJ segment pair	TRA-TRAV26-1.TRAJ8
Gene segment usage	VJ segment pair	TRA-TRAV26-1.TRAJ9
Gene segment usage	VJ segment pair	TRA-TRAV26-2.TRAJ12
Gene segment usage	VJ segment pair	TRA-TRAV26-2.TRAJ13
Gene segment usage	VJ segment pair	TRA-TRAV26-2.TRAJ16
Gene segment usage	VJ segment pair	TRA-TRAV26-2.TRAJ17
Gene segment usage	VJ segment pair	TRA-TRAV26-2.TRAJ18
Gene segment usage	VJ segment pair	TRA-TRAV26-2.TRAJ20
Gene segment usage	VJ segment pair	TRA-TRAV26-2.TRAJ21
Gene segment usage	VJ segment pair	TRA-TRAV26-2.TRAJ22
Gene segment usage	VJ segment pair	TRA-TRAV26-2.TRAJ23
Gene segment usage	VJ segment pair	TRA-TRAV26-2.TRAJ26
Gene segment usage	VJ segment pair	TRA-TRAV26-2.TRAJ27
Gene segment usage	VJ segment pair	TRA-TRAV26-2.TRAJ28
Gene segment usage	VJ segment pair	TRA-TRAV26-2.TRAJ29
Gene segment usage	VJ segment pair	TRA-TRAV26-2.TRAJ3
Gene segment usage	VJ segment pair	TRA-TRAV26-2.TRAJ30
Gene segment usage	VJ segment pair	TRA-TRAV26-2.TRAJ31
Gene segment usage	VJ segment pair	TRA-TRAV26-2.TRAJ32
Gene segment usage	VJ segment pair	TRA-TRAV26-2.TRAJ33
Gene segment usage	VJ segment pair	TRA-TRAV26-2.TRAJ34
Gene segment usage	VJ segment pair	TRA-TRAV26-2.TRAJ35
Gene segment usage	VJ segment pair	TRA-TRAV26-2.TRAJ36
Gene segment usage	VJ segment pair	TRA-TRAV26-2.TRAJ37
Gene segment usage	VJ segment pair	TRA-TRAV26-2.TRAJ38
Gene segment usage	VJ segment pair	TRA-TRAV26-2.TRAJ39
Gene segment usage	VJ segment pair	TRA-TRAV26-2.TRAJ4
Gene segment usage	VJ segment pair	TRA-TRAV26-2.TRAJ40
Gene segment usage	VJ segment pair	TRA-TRAV26-2.TRAJ41
Gene segment usage	VJ segment pair	TRA-TRAV26-2.TRAJ42
Gene segment usage	VJ segment pair	TRA-TRAV26-2.TRAJ43
Gene segment usage	VJ segment pair	TRA-TRAV26-2.TRAJ44
Gene segment usage	VJ segment pair	TRA-TRAV26-2.TRAJ47
Gene segment usage	VJ segment pair	TRA-TRAV26-2.TRAJ48
Gene segment usage	VJ segment pair	TRA-TRAV26-2.TRAJ49
Gene segment usage	VJ segment pair	TRA-TRAV26-2.TRAJ5
Gene segment usage	VJ segment pair	TRA-TRAV26-2.TRAJ50
Gene segment usage	VJ segment pair	TRA-TRAV26-2.TRAJ52
Gene segment usage	VJ segment pair	TRA-TRAV26-2.TRAJ53
Gene segment usage	VJ segment pair	TRA-TRAV26-2.TRAJ54
Gene segment usage	VJ segment pair	TRA-TRAV26-2.TRAJ56
Gene segment usage	VJ segment pair	TRA-TRAV26-2.TRAJ57
Gene segment usage	VJ segment pair	TRA-TRAV26-2.TRAJ58
Gene segment usage	VJ segment pair	TRA-TRAV26-2.TRAJ6
Gene segment usage	VJ segment pair	TRA-TRAV26-2.TRAJ7
Gene segment usage	VJ segment pair	TRA-TRAV26-2.TRAJ9
Gene segment usage	VJ segment pair	TRA-TRAV27.TRAJ12
Gene segment usage	VJ segment pair	TRA-TRAV27.TRAJ13
Gene segment usage	VJ segment pair	TRA-TRAV27.TRAJ15
Gene segment usage	VJ segment pair	TRA-TRAV27.TRAJ16
Gene segment usage	VJ segment pair	TRA-TRAV27.TRAJ18
Gene segment usage	VJ segment pair	TRA-TRAV27.TRAJ20
Gene segment usage	VJ segment pair	TRA-TRAV27.TRAJ21
Gene segment usage	VJ segment pair	TRA-TRAV27.TRAJ22
Gene segment usage	VJ segment pair	TRA-TRAV27.TRAJ23
Gene segment usage	VJ segment pair	TRA-TRAV27.TRAJ24
Gene segment usage	VJ segment pair	TRA-TRAV27.TRAJ26
Gene segment usage	VJ segment pair	TRA-TRAV27.TRAJ27
Gene segment usage	VJ segment pair	TRA-TRAV27.TRAJ28
Gene segment usage	VJ segment pair	TRA-TRAV27.TRAJ29
Gene segment usage	VJ segment pair	TRA-TRAV27.TRAJ30
Gene segment usage	VJ segment pair	TRA-TRAV27.TRAJ31
Gene segment usage	VJ segment pair	TRA-TRAV27.TRAJ32
Gene segment usage	VJ segment pair	TRA-TRAV27.TRAJ33
Gene segment usage	VJ segment pair	TRA-TRAV27.TRAJ34
Gene segment usage	VJ segment pair	TRA-TRAV27.TRAJ35
Gene segment usage	VJ segment pair	TRA-TRAV27.TRAJ36
Gene segment usage	VJ segment pair	TRA-TRAV27.TRAJ37
Gene segment usage	VJ segment pair	TRA-TRAV27.TRAJ38
Gene segment usage	VJ segment pair	TRA-TRAV27.TRAJ39
Gene segment usage	VJ segment pair	TRA-TRAV27.TRAJ40
Gene segment usage	VJ segment pair	TRA-TRAV27.TRAJ41
Gene segment usage	VJ segment pair	TRA-TRAV27.TRAJ42
Gene segment usage	VJ segment pair	TRA-TRAV27.TRAJ43
Gene segment usage	VJ segment pair	TRA-TRAV27.TRAJ44
Gene segment usage	VJ segment pair	TRA-TRAV27.TRAJ45
Gene segment usage	VJ segment pair	TRA-TRAV27.TRAJ47
Gene segment usage	VJ segment pair	TRA-TRAV27.TRAJ48
Gene segment usage	VJ segment pair	TRA-TRAV27.TRAJ49
Gene segment usage	VJ segment pair	TRA-TRAV27.TRAJ5
Gene segment usage	VJ segment pair	TRA-TRAV27.TRAJ50
Gene segment usage	VJ segment pair	TRA-TRAV27.TRAJ52
Gene segment usage	VJ segment pair	TRA-TRAV27.TRAJ53
Gene segment usage	VJ segment pair	TRA-TRAV27.TRAJ54
Gene segment usage	VJ segment pair	TRA-TRAV27.TRAJ56
Gene segment usage	VJ segment pair	TRA-TRAV27.TRAJ57
Gene segment usage	VJ segment pair	TRA-TRAV27.TRAJ58
Gene segment usage	VJ segment pair	TRA-TRAV27.TRAJ6
Gene segment usage	VJ segment pair	TRA-TRAV27.TRAJ7
Gene segment usage	VJ segment pair	TRA-TRAV27.TRAJ8
Gene segment usage	VJ segment pair	TRA-TRAV27.TRAJ9
Gene segment usage	VJ segment pair	TRA-TRAV29DV5.TRAJ10
Gene segment usage	VJ segment pair	TRA-TRAV29DV5.TRAJ11
Gene segment usage	VJ segment pair	TRA-TRAV29DV5.TRAJ12
Gene segment usage	VJ segment pair	TRA-TRAV29DV5.TRAJ13
Gene segment usage	VJ segment pair	TRA-TRAV29DV5.TRAJ15
Gene segment usage	VJ segment pair	TRA-TRAV29DV5.TRAJ17
Gene segment usage	VJ segment pair	TRA-TRAV29DV5.TRAJ18
Gene segment usage	VJ segment pair	TRA-TRAV29DV5.TRAJ20
Gene segment usage	VJ segment pair	TRA-TRAV29DV5.TRAJ21
Gene segment usage	VJ segment pair	TRA-TRAV29DV5.TRAJ22
Gene segment usage	VJ segment pair	TRA-TRAV29DV5.TRAJ23
Gene segment usage	VJ segment pair	TRA-TRAV29DV5.TRAJ24
Gene segment usage	VJ segment pair	TRA-TRAV29DV5.TRAJ26
Gene segment usage	VJ segment pair	TRA-TRAV29DV5.TRAJ27
Gene segment usage	VJ segment pair	TRA-TRAV29DV5.TRAJ28
Gene segment usage	VJ segment pair	TRA-TRAV29DV5.TRAJ29
Gene segment usage	VJ segment pair	TRA-TRAV29DV5.TRAJ30
Gene segment usage	VJ segment pair	TRA-TRAV29DV5.TRAJ32
Gene segment usage	VJ segment pair	TRA-TRAV29DV5.TRAJ33
Gene segment usage	VJ segment pair	TRA-TRAV29DV5.TRAJ34
Gene segment usage	VJ segment pair	TRA-TRAV29DV5.TRAJ35
Gene segment usage	VJ segment pair	TRA-TRAV29DV5.TRAJ36
Gene segment usage	VJ segment pair	TRA-TRAV29DV5.TRAJ37
Gene segment usage	VJ segment pair	TRA-TRAV29DV5.TRAJ38
Gene segment usage	VJ segment pair	TRA-TRAV29DV5.TRAJ39
Gene segment usage	VJ segment pair	TRA-TRAV29DV5.TRAJ40
Gene segment usage	VJ segment pair	TRA-TRAV29DV5.TRAJ41
Gene segment usage	VJ segment pair	TRA-TRAV29DV5.TRAJ42
Gene segment usage	VJ segment pair	TRA-TRAV29DV5.TRAJ43
Gene segment usage	VJ segment pair	TRA-TRAV29DV5.TRAJ44
Gene segment usage	VJ segment pair	TRA-TRAV29DV5.TRAJ45
Gene segment usage	VJ segment pair	TRA-TRAV29DV5.TRAJ46
Gene segment usage	VJ segment pair	TRA-TRAV29DV5.TRAJ47
Gene segment usage	VJ segment pair	TRA-TRAV29DV5.TRAJ48
Gene segment usage	VJ segment pair	TRA-TRAV29DV5.TRAJ49
Gene segment usage	VJ segment pair	TRA-TRAV29DV5.TRAJ50
Gene segment usage	VJ segment pair	TRA-TRAV29DV5.TRAJ52
Gene segment usage	VJ segment pair	TRA-TRAV29DV5.TRAJ53
Gene segment usage	VJ segment pair	TRA-TRAV29DV5.TRAJ54
Gene segment usage	VJ segment pair	TRA-TRAV29DV5.TRAJ56
Gene segment usage	VJ segment pair	TRA-TRAV29DV5.TRAJ57
Gene segment usage	VJ segment pair	TRA-TRAV29DV5.TRAJ58
Gene segment usage	VJ segment pair	TRA-TRAV29DV5.TRAJ6
Gene segment usage	VJ segment pair	TRA-TRAV29DV5.TRAJ8
Gene segment usage	VJ segment pair	TRA-TRAV29DV5.TRAJ9
Gene segment usage	VJ segment pair	TRA-TRAV3.TRAJ10
Gene segment usage	VJ segment pair	TRA-TRAV3.TRAJ11
Gene segment usage	VJ segment pair	TRA-TRAV3.TRAJ12
Gene segment usage	VJ segment pair	TRA-TRAV3.TRAJ13
Gene segment usage	VJ segment pair	TRA-TRAV3.TRAJ15
Gene segment usage	VJ segment pair	TRA-TRAV3.TRAJ16
Gene segment usage	VJ segment pair	TRA-TRAV3.TRAJ17
Gene segment usage	VJ segment pair	TRA-TRAV3.TRAJ20
Gene segment usage	VJ segment pair	TRA-TRAV3.TRAJ21
Gene segment usage	VJ segment pair	TRA-TRAV3.TRAJ22
Gene segment usage	VJ segment pair	TRA-TRAV3.TRAJ23
Gene segment usage	VJ segment pair	TRA-TRAV3.TRAJ24
Gene segment usage	VJ segment pair	TRA-TRAV3.TRAJ26
Gene segment usage	VJ segment pair	TRA-TRAV3.TRAJ27
Gene segment usage	VJ segment pair	TRA-TRAV3.TRAJ28
Gene segment usage	VJ segment pair	TRA-TRAV3.TRAJ29
Gene segment usage	VJ segment pair	TRA-TRAV3.TRAJ3
Gene segment usage	VJ segment pair	TRA-TRAV3.TRAJ30
Gene segment usage	VJ segment pair	TRA-TRAV3.TRAJ31
Gene segment usage	VJ segment pair	TRA-TRAV3.TRAJ32
Gene segment usage	VJ segment pair	TRA-TRAV3.TRAJ33
Gene segment usage	VJ segment pair	TRA-TRAV3.TRAJ34
Gene segment usage	VJ segment pair	TRA-TRAV3.TRAJ35
Gene segment usage	VJ segment pair	TRA-TRAV3.TRAJ36
Gene segment usage	VJ segment pair	TRA-TRAV3.TRAJ37
Gene segment usage	VJ segment pair	TRA-TRAV3.TRAJ38
Gene segment usage	VJ segment pair	TRA-TRAV3.TRAJ39
Gene segment usage	VJ segment pair	TRA-TRAV3.TRAJ4
Gene segment usage	VJ segment pair	TRA-TRAV3.TRAJ40
Gene segment usage	VJ segment pair	TRA-TRAV3.TRAJ41
Gene segment usage	VJ segment pair	TRA-TRAV3.TRAJ42
Gene segment usage	VJ segment pair	TRA-TRAV3.TRAJ43
Gene segment usage	VJ segment pair	TRA-TRAV3.TRAJ44
Gene segment usage	VJ segment pair	TRA-TRAV3.TRAJ45
Gene segment usage	VJ segment pair	TRA-TRAV3.TRAJ46
Gene segment usage	VJ segment pair	TRA-TRAV3.TRAJ47
Gene segment usage	VJ segment pair	TRA-TRAV3.TRAJ5
Gene segment usage	VJ segment pair	TRA-TRAV3.TRAJ6
Gene segment usage	VJ segment pair	TRA-TRAV3.TRAJ7
Gene segment usage	VJ segment pair	TRA-TRAV3.TRAJ8
Gene segment usage	VJ segment pair	TRA-TRAV3.TRAJ9
Gene segment usage	VJ segment pair	TRA-TRAV30.TRAJ10
Gene segment usage	VJ segment pair	TRA-TRAV30.TRAJ11
Gene segment usage	VJ segment pair	TRA-TRAV30.TRAJ13
Gene segment usage	VJ segment pair	TRA-TRAV30.TRAJ20
Gene segment usage	VJ segment pair	TRA-TRAV30.TRAJ22
Gene segment usage	VJ segment pair	TRA-TRAV30.TRAJ23
Gene segment usage	VJ segment pair	TRA-TRAV30.TRAJ24
Gene segment usage	VJ segment pair	TRA-TRAV30.TRAJ27
Gene segment usage	VJ segment pair	TRA-TRAV30.TRAJ29
Gene segment usage	VJ segment pair	TRA-TRAV30.TRAJ3
Gene segment usage	VJ segment pair	TRA-TRAV30.TRAJ32
Gene segment usage	VJ segment pair	TRA-TRAV30.TRAJ33
Gene segment usage	VJ segment pair	TRA-TRAV30.TRAJ34
Gene segment usage	VJ segment pair	TRA-TRAV30.TRAJ37
Gene segment usage	VJ segment pair	TRA-TRAV30.TRAJ39
Gene segment usage	VJ segment pair	TRA-TRAV30.TRAJ4
Gene segment usage	VJ segment pair	TRA-TRAV30.TRAJ41
Gene segment usage	VJ segment pair	TRA-TRAV30.TRAJ42
Gene segment usage	VJ segment pair	TRA-TRAV30.TRAJ44
Gene segment usage	VJ segment pair	TRA-TRAV30.TRAJ45
Gene segment usage	VJ segment pair	TRA-TRAV30.TRAJ47
Gene segment usage	VJ segment pair	TRA-TRAV30.TRAJ48
Gene segment usage	VJ segment pair	TRA-TRAV30.TRAJ49
Gene segment usage	VJ segment pair	TRA-TRAV30.TRAJ52
Gene segment usage	VJ segment pair	TRA-TRAV30.TRAJ53
Gene segment usage	VJ segment pair	TRA-TRAV30.TRAJ57
Gene segment usage	VJ segment pair	TRA-TRAV30.TRAJ6
Gene segment usage	VJ segment pair	TRA-TRAV30.TRAJ7
Gene segment usage	VJ segment pair	TRA-TRAV30.TRAJ8
Gene segment usage	VJ segment pair	TRA-TRAV30.TRAJ9
Gene segment usage	VJ segment pair	TRA-TRAV34.TRAJ15
Gene segment usage	VJ segment pair	TRA-TRAV34.TRAJ23
Gene segment usage	VJ segment pair	TRA-TRAV34.TRAJ29
Gene segment usage	VJ segment pair	TRA-TRAV34.TRAJ30
Gene segment usage	VJ segment pair	TRA-TRAV34.TRAJ33
Gene segment usage	VJ segment pair	TRA-TRAV34.TRAJ40
Gene segment usage	VJ segment pair	TRA-TRAV34.TRAJ42
Gene segment usage	VJ segment pair	TRA-TRAV34.TRAJ43
Gene segment usage	VJ segment pair	TRA-TRAV34.TRAJ48
Gene segment usage	VJ segment pair	TRA-TRAV34.TRAJ49
Gene segment usage	VJ segment pair	TRA-TRAV34.TRAJ52
Gene segment usage	VJ segment pair	TRA-TRAV34.TRAJ53
Gene segment usage	VJ segment pair	TRA-TRAV34.TRAJ9
Gene segment usage	VJ segment pair	TRA-TRAV35.TRAJ12
Gene segment usage	VJ segment pair	TRA-TRAV35.TRAJ13
Gene segment usage	VJ segment pair	TRA-TRAV35.TRAJ15
Gene segment usage	VJ segment pair	TRA-TRAV35.TRAJ17
Gene segment usage	VJ segment pair	TRA-TRAV35.TRAJ20
Gene segment usage	VJ segment pair	TRA-TRAV35.TRAJ21
Gene segment usage	VJ segment pair	TRA-TRAV35.TRAJ22
Gene segment usage	VJ segment pair	TRA-TRAV35.TRAJ23
Gene segment usage	VJ segment pair	TRA-TRAV35.TRAJ24
Gene segment usage	VJ segment pair	TRA-TRAV35.TRAJ27
Gene segment usage	VJ segment pair	TRA-TRAV35.TRAJ28
Gene segment usage	VJ segment pair	TRA-TRAV35.TRAJ29
Gene segment usage	VJ segment pair	TRA-TRAV35.TRAJ30
Gene segment usage	VJ segment pair	TRA-TRAV35.TRAJ32
Gene segment usage	VJ segment pair	TRA-TRAV35.TRAJ33
Gene segment usage	VJ segment pair	TRA-TRAV35.TRAJ34
Gene segment usage	VJ segment pair	TRA-TRAV35.TRAJ35
Gene segment usage	VJ segment pair	TRA-TRAV35.TRAJ36
Gene segment usage	VJ segment pair	TRA-TRAV35.TRAJ37
Gene segment usage	VJ segment pair	TRA-TRAV35.TRAJ38
Gene segment usage	VJ segment pair	TRA-TRAV35.TRAJ39
Gene segment usage	VJ segment pair	TRA-TRAV35.TRAJ40
Gene segment usage	VJ segment pair	TRA-TRAV35.TRAJ41
Gene segment usage	VJ segment pair	TRA-TRAV35.TRAJ42
Gene segment usage	VJ segment pair	TRA-TRAV35.TRAJ43
Gene segment usage	VJ segment pair	TRA-TRAV35.TRAJ44
Gene segment usage	VJ segment pair	TRA-TRAV35.TRAJ45
Gene segment usage	VJ segment pair	TRA-TRAV35.TRAJ47
Gene segment usage	VJ segment pair	TRA-TRAV35.TRAJ48
Gene segment usage	VJ segment pair	TRA-TRAV35.TRAJ49
Gene segment usage	VJ segment pair	TRA-TRAV35.TRAJ50
Gene segment usage	VJ segment pair	TRA-TRAV35.TRAJ52
Gene segment usage	VJ segment pair	TRA-TRAV35.TRAJ53
Gene segment usage	VJ segment pair	TRA-TRAV35.TRAJ54
Gene segment usage	VJ segment pair	TRA-TRAV35.TRAJ56
Gene segment usage	VJ segment pair	TRA-TRAV35.TRAJ57
Gene segment usage	VJ segment pair	TRA-TRAV35.TRAJ58
Gene segment usage	VJ segment pair	TRA-TRAV35.TRAJ6
Gene segment usage	VJ segment pair	TRA-TRAV35.TRAJ7
Gene segment usage	VJ segment pair	TRA-TRAV35.TRAJ9
Gene segment usage	VJ segment pair	TRA-TRAV36DV7.TRAJ12
Gene segment usage	VJ segment pair	TRA-TRAV36DV7.TRAJ17
Gene segment usage	VJ segment pair	TRA-TRAV36DV7.TRAJ18
Gene segment usage	VJ segment pair	TRA-TRAV36DV7.TRAJ21
Gene segment usage	VJ segment pair	TRA-TRAV36DV7.TRAJ22
Gene segment usage	VJ segment pair	TRA-TRAV36DV7.TRAJ23
Gene segment usage	VJ segment pair	TRA-TRAV36DV7.TRAJ27
Gene segment usage	VJ segment pair	TRA-TRAV36DV7.TRAJ28
Gene segment usage	VJ segment pair	TRA-TRAV36DV7.TRAJ29
Gene segment usage	VJ segment pair	TRA-TRAV36DV7.TRAJ30
Gene segment usage	VJ segment pair	TRA-TRAV36DV7.TRAJ32
Gene segment usage	VJ segment pair	TRA-TRAV36DV7.TRAJ33
Gene segment usage	VJ segment pair	TRA-TRAV36DV7.TRAJ34
Gene segment usage	VJ segment pair	TRA-TRAV36DV7.TRAJ36
Gene segment usage	VJ segment pair	TRA-TRAV36DV7.TRAJ37
Gene segment usage	VJ segment pair	TRA-TRAV36DV7.TRAJ38
Gene segment usage	VJ segment pair	TRA-TRAV36DV7.TRAJ39
Gene segment usage	VJ segment pair	TRA-TRAV36DV7.TRAJ40
Gene segment usage	VJ segment pair	TRA-TRAV36DV7.TRAJ41
Gene segment usage	VJ segment pair	TRA-TRAV36DV7.TRAJ42
Gene segment usage	VJ segment pair	TRA-TRAV36DV7.TRAJ43
Gene segment usage	VJ segment pair	TRA-TRAV36DV7.TRAJ44
Gene segment usage	VJ segment pair	TRA-TRAV36DV7.TRAJ45
Gene segment usage	VJ segment pair	TRA-TRAV36DV7.TRAJ47
Gene segment usage	VJ segment pair	TRA-TRAV36DV7.TRAJ48
Gene segment usage	VJ segment pair	TRA-TRAV36DV7.TRAJ49
Gene segment usage	VJ segment pair	TRA-TRAV36DV7.TRAJ5
Gene segment usage	VJ segment pair	TRA-TRAV36DV7.TRAJ52
Gene segment usage	VJ segment pair	TRA-TRAV36DV7.TRAJ53
Gene segment usage	VJ segment pair	TRA-TRAV36DV7.TRAJ54
Gene segment usage	VJ segment pair	TRA-TRAV36DV7.TRAJ57
Gene segment usage	VJ segment pair	TRA-TRAV38-1.TRAJ10
Gene segment usage	VJ segment pair	TRA-TRAV38-1.TRAJ12
Gene segment usage	VJ segment pair	TRA-TRAV38-1.TRAJ13
Gene segment usage	VJ segment pair	TRA-TRAV38-1.TRAJ15
Gene segment usage	VJ segment pair	TRA-TRAV38-1.TRAJ16
Gene segment usage	VJ segment pair	TRA-TRAV38-1.TRAJ17
Gene segment usage	VJ segment pair	TRA-TRAV38-1.TRAJ18
Gene segment usage	VJ segment pair	TRA-TRAV38-1.TRAJ20
Gene segment usage	VJ segment pair	TRA-TRAV38-1.TRAJ21
Gene segment usage	VJ segment pair	TRA-TRAV38-1.TRAJ22
Gene segment usage	VJ segment pair	TRA-TRAV38-1.TRAJ23
Gene segment usage	VJ segment pair	TRA-TRAV38-1.TRAJ24
Gene segment usage	VJ segment pair	TRA-TRAV38-1.TRAJ26
Gene segment usage	VJ segment pair	TRA-TRAV38-1.TRAJ27
Gene segment usage	VJ segment pair	TRA-TRAV38-1.TRAJ28
Gene segment usage	VJ segment pair	TRA-TRAV38-1.TRAJ29
Gene segment usage	VJ segment pair	TRA-TRAV38-1.TRAJ30
Gene segment usage	VJ segment pair	TRA-TRAV38-1.TRAJ31
Gene segment usage	VJ segment pair	TRA-TRAV38-1.TRAJ32
Gene segment usage	VJ segment pair	TRA-TRAV38-1.TRAJ33
Gene segment usage	VJ segment pair	TRA-TRAV38-1.TRAJ34
Gene segment usage	VJ segment pair	TRA-TRAV38-1.TRAJ35
Gene segment usage	VJ segment pair	TRA-TRAV38-1.TRAJ36
Gene segment usage	VJ segment pair	TRA-TRAV38-1.TRAJ37
Gene segment usage	VJ segment pair	TRA-TRAV38-1.TRAJ38
Gene segment usage	VJ segment pair	TRA-TRAV38-1.TRAJ39
Gene segment usage	VJ segment pair	TRA-TRAV38-1.TRAJ4
Gene segment usage	VJ segment pair	TRA-TRAV38-1.TRAJ40
Gene segment usage	VJ segment pair	TRA-TRAV38-1.TRAJ41
Gene segment usage	VJ segment pair	TRA-TRAV38-1.TRAJ42
Gene segment usage	VJ segment pair	TRA-TRAV38-1.TRAJ43
Gene segment usage	VJ segment pair	TRA-TRAV38-1.TRAJ44
Gene segment usage	VJ segment pair	TRA-TRAV38-1.TRAJ45
Gene segment usage	VJ segment pair	TRA-TRAV38-1.TRAJ46
Gene segment usage	VJ segment pair	TRA-TRAV38-1.TRAJ47
Gene segment usage	VJ segment pair	TRA-TRAV38-1.TRAJ48
Gene segment usage	VJ segment pair	TRA-TRAV38-1.TRAJ49
Gene segment usage	VJ segment pair	TRA-TRAV38-1.TRAJ50
Gene segment usage	VJ segment pair	TRA-TRAV38-1.TRAJ52
Gene segment usage	VJ segment pair	TRA-TRAV38-1.TRAJ53
Gene segment usage	VJ segment pair	TRA-TRAV38-1.TRAJ54
Gene segment usage	VJ segment pair	TRA-TRAV38-1.TRAJ56
Gene segment usage	VJ segment pair	TRA-TRAV38-1.TRAJ57
Gene segment usage	VJ segment pair	TRA-TRAV38-1.TRAJ58
Gene segment usage	VJ segment pair	TRA-TRAV38-1.TRAJ6
Gene segment usage	VJ segment pair	TRA-TRAV38-1.TRAJ9
Gene segment usage	VJ segment pair	TRA-TRAV38-2DV8.TRAJ11
Gene segment usage	VJ segment pair	TRA-TRAV38-2DV8.TRAJ20
Gene segment usage	VJ segment pair	TRA-TRAV38-2DV8.TRAJ21
Gene segment usage	VJ segment pair	TRA-TRAV38-2DV8.TRAJ26
Gene segment usage	VJ segment pair	TRA-TRAV38-2DV8.TRAJ27
Gene segment usage	VJ segment pair	TRA-TRAV38-2DV8.TRAJ28
Gene segment usage	VJ segment pair	TRA-TRAV38-2DV8.TRAJ29
Gene segment usage	VJ segment pair	TRA-TRAV38-2DV8.TRAJ30
Gene segment usage	VJ segment pair	TRA-TRAV38-2DV8.TRAJ31
Gene segment usage	VJ segment pair	TRA-TRAV38-2DV8.TRAJ32
Gene segment usage	VJ segment pair	TRA-TRAV38-2DV8.TRAJ33
Gene segment usage	VJ segment pair	TRA-TRAV38-2DV8.TRAJ34
Gene segment usage	VJ segment pair	TRA-TRAV38-2DV8.TRAJ36
Gene segment usage	VJ segment pair	TRA-TRAV38-2DV8.TRAJ37
Gene segment usage	VJ segment pair	TRA-TRAV38-2DV8.TRAJ38
Gene segment usage	VJ segment pair	TRA-TRAV38-2DV8.TRAJ39
Gene segment usage	VJ segment pair	TRA-TRAV38-2DV8.TRAJ40
Gene segment usage	VJ segment pair	TRA-TRAV38-2DV8.TRAJ41
Gene segment usage	VJ segment pair	TRA-TRAV38-2DV8.TRAJ42
Gene segment usage	VJ segment pair	TRA-TRAV38-2DV8.TRAJ43
Gene segment usage	VJ segment pair	TRA-TRAV38-2DV8.TRAJ44
Gene segment usage	VJ segment pair	TRA-TRAV38-2DV8.TRAJ45
Gene segment usage	VJ segment pair	TRA-TRAV38-2DV8.TRAJ47
Gene segment usage	VJ segment pair	TRA-TRAV38-2DV8.TRAJ48
Gene segment usage	VJ segment pair	TRA-TRAV38-2DV8.TRAJ49
Gene segment usage	VJ segment pair	TRA-TRAV38-2DV8.TRAJ52
Gene segment usage	VJ segment pair	TRA-TRAV38-2DV8.TRAJ53
Gene segment usage	VJ segment pair	TRA-TRAV38-2DV8.TRAJ54
Gene segment usage	VJ segment pair	TRA-TRAV38-2DV8.TRAJ56
Gene segment usage	VJ segment pair	TRA-TRAV38-2DV8.TRAJ57
Gene segment usage	VJ segment pair	TRA-TRAV38-2DV8.TRAJ8
Gene segment usage	VJ segment pair	TRA-TRAV38-2DV8.TRAJ9
Gene segment usage	VJ segment pair	TRA-TRAV39.TRAJ17
Gene segment usage	VJ segment pair	TRA-TRAV39.TRAJ24
Gene segment usage	VJ segment pair	TRA-TRAV39.TRAJ30
Gene segment usage	VJ segment pair	TRA-TRAV39.TRAJ33
Gene segment usage	VJ segment pair	TRA-TRAV39.TRAJ49
Gene segment usage	VJ segment pair	TRA-TRAV39.TRAJ52
Gene segment usage	VJ segment pair	TRA-TRAV39.TRAJ54
Gene segment usage	VJ segment pair	TRA-TRAV4.TRAJ10
Gene segment usage	VJ segment pair	TRA-TRAV4.TRAJ12
Gene segment usage	VJ segment pair	TRA-TRAV4.TRAJ13
Gene segment usage	VJ segment pair	TRA-TRAV4.TRAJ15
Gene segment usage	VJ segment pair	TRA-TRAV4.TRAJ17
Gene segment usage	VJ segment pair	TRA-TRAV4.TRAJ20
Gene segment usage	VJ segment pair	TRA-TRAV4.TRAJ21
Gene segment usage	VJ segment pair	TRA-TRAV4.TRAJ22
Gene segment usage	VJ segment pair	TRA-TRAV4.TRAJ23
Gene segment usage	VJ segment pair	TRA-TRAV4.TRAJ24
Gene segment usage	VJ segment pair	TRA-TRAV4.TRAJ26
Gene segment usage	VJ segment pair	TRA-TRAV4.TRAJ27
Gene segment usage	VJ segment pair	TRA-TRAV4.TRAJ28
Gene segment usage	VJ segment pair	TRA-TRAV4.TRAJ29
Gene segment usage	VJ segment pair	TRA-TRAV4.TRAJ3
Gene segment usage	VJ segment pair	TRA-TRAV4.TRAJ30
Gene segment usage	VJ segment pair	TRA-TRAV4.TRAJ31
Gene segment usage	VJ segment pair	TRA-TRAV4.TRAJ32
Gene segment usage	VJ segment pair	TRA-TRAV4.TRAJ33
Gene segment usage	VJ segment pair	TRA-TRAV4.TRAJ34
Gene segment usage	VJ segment pair	TRA-TRAV4.TRAJ36
Gene segment usage	VJ segment pair	TRA-TRAV4.TRAJ37
Gene segment usage	VJ segment pair	TRA-TRAV4.TRAJ38
Gene segment usage	VJ segment pair	TRA-TRAV4.TRAJ39
Gene segment usage	VJ segment pair	TRA-TRAV4.TRAJ4
Gene segment usage	VJ segment pair	TRA-TRAV4.TRAJ40
Gene segment usage	VJ segment pair	TRA-TRAV4.TRAJ41
Gene segment usage	VJ segment pair	TRA-TRAV4.TRAJ42
Gene segment usage	VJ segment pair	TRA-TRAV4.TRAJ43
Gene segment usage	VJ segment pair	TRA-TRAV4.TRAJ44
Gene segment usage	VJ segment pair	TRA-TRAV4.TRAJ48
Gene segment usage	VJ segment pair	TRA-TRAV4.TRAJ5
Gene segment usage	VJ segment pair	TRA-TRAV4.TRAJ53
Gene segment usage	VJ segment pair	TRA-TRAV4.TRAJ6
Gene segment usage	VJ segment pair	TRA-TRAV4.TRAJ8
Gene segment usage	VJ segment pair	TRA-TRAV4.TRAJ9
Gene segment usage	VJ segment pair	TRA-TRAV40.TRAJ33
Gene segment usage	VJ segment pair	TRA-TRAV40.TRAJ43
Gene segment usage	VJ segment pair	TRA-TRAV40.TRAJ48
Gene segment usage	VJ segment pair	TRA-TRAV40.TRAJ49
Gene segment usage	VJ segment pair	TRA-TRAV40.TRAJ56
Gene segment usage	VJ segment pair	TRA-TRAV41.TRAJ13
Gene segment usage	VJ segment pair	TRA-TRAV41.TRAJ16
Gene segment usage	VJ segment pair	TRA-TRAV41.TRAJ17
Gene segment usage	VJ segment pair	TRA-TRAV41.TRAJ18
Gene segment usage	VJ segment pair	TRA-TRAV41.TRAJ20
Gene segment usage	VJ segment pair	TRA-TRAV41.TRAJ22
Gene segment usage	VJ segment pair	TRA-TRAV41.TRAJ26
Gene segment usage	VJ segment pair	TRA-TRAV41.TRAJ30
Gene segment usage	VJ segment pair	TRA-TRAV41.TRAJ32
Gene segment usage	VJ segment pair	TRA-TRAV41.TRAJ33
Gene segment usage	VJ segment pair	TRA-TRAV41.TRAJ34
Gene segment usage	VJ segment pair	TRA-TRAV41.TRAJ35
Gene segment usage	VJ segment pair	TRA-TRAV41.TRAJ37
Gene segment usage	VJ segment pair	TRA-TRAV41.TRAJ40
Gene segment usage	VJ segment pair	TRA-TRAV41.TRAJ42
Gene segment usage	VJ segment pair	TRA-TRAV41.TRAJ43
Gene segment usage	VJ segment pair	TRA-TRAV41.TRAJ44
Gene segment usage	VJ segment pair	TRA-TRAV41.TRAJ45
Gene segment usage	VJ segment pair	TRA-TRAV41.TRAJ47
Gene segment usage	VJ segment pair	TRA-TRAV41.TRAJ48
Gene segment usage	VJ segment pair	TRA-TRAV41.TRAJ49
Gene segment usage	VJ segment pair	TRA-TRAV41.TRAJ5
Gene segment usage	VJ segment pair	TRA-TRAV41.TRAJ52
Gene segment usage	VJ segment pair	TRA-TRAV41.TRAJ53
Gene segment usage	VJ segment pair	TRA-TRAV41.TRAJ54
Gene segment usage	VJ segment pair	TRA-TRAV41.TRAJ56
Gene segment usage	VJ segment pair	TRA-TRAV41.TRAJ57
Gene segment usage	VJ segment pair	TRA-TRAV41.TRAJ58
Gene segment usage	VJ segment pair	TRA-TRAV41.TRAJ9
Gene segment usage	VJ segment pair	TRA-TRAV5.TRAJ10
Gene segment usage	VJ segment pair	TRA-TRAV5.TRAJ11
Gene segment usage	VJ segment pair	TRA-TRAV5.TRAJ13
Gene segment usage	VJ segment pair	TRA-TRAV5.TRAJ15
Gene segment usage	VJ segment pair	TRA-TRAV5.TRAJ16
Gene segment usage	VJ segment pair	TRA-TRAV5.TRAJ17
Gene segment usage	VJ segment pair	TRA-TRAV5.TRAJ18
Gene segment usage	VJ segment pair	TRA-TRAV5.TRAJ20
Gene segment usage	VJ segment pair	TRA-TRAV5.TRAJ21
Gene segment usage	VJ segment pair	TRA-TRAV5.TRAJ22
Gene segment usage	VJ segment pair	TRA-TRAV5.TRAJ23
Gene segment usage	VJ segment pair	TRA-TRAV5.TRAJ24
Gene segment usage	VJ segment pair	TRA-TRAV5.TRAJ26
Gene segment usage	VJ segment pair	TRA-TRAV5.TRAJ27
Gene segment usage	VJ segment pair	TRA-TRAV5.TRAJ28
Gene segment usage	VJ segment pair	TRA-TRAV5.TRAJ29
Gene segment usage	VJ segment pair	TRA-TRAV5.TRAJ3
Gene segment usage	VJ segment pair	TRA-TRAV5.TRAJ30
Gene segment usage	VJ segment pair	TRA-TRAV5.TRAJ32
Gene segment usage	VJ segment pair	TRA-TRAV5.TRAJ33
Gene segment usage	VJ segment pair	TRA-TRAV5.TRAJ34
Gene segment usage	VJ segment pair	TRA-TRAV5.TRAJ36
Gene segment usage	VJ segment pair	TRA-TRAV5.TRAJ37
Gene segment usage	VJ segment pair	TRA-TRAV5.TRAJ38
Gene segment usage	VJ segment pair	TRA-TRAV5.TRAJ39
Gene segment usage	VJ segment pair	TRA-TRAV5.TRAJ4
Gene segment usage	VJ segment pair	TRA-TRAV5.TRAJ40
Gene segment usage	VJ segment pair	TRA-TRAV5.TRAJ41
Gene segment usage	VJ segment pair	TRA-TRAV5.TRAJ42
Gene segment usage	VJ segment pair	TRA-TRAV5.TRAJ43
Gene segment usage	VJ segment pair	TRA-TRAV5.TRAJ44
Gene segment usage	VJ segment pair	TRA-TRAV5.TRAJ45
Gene segment usage	VJ segment pair	TRA-TRAV5.TRAJ47
Gene segment usage	VJ segment pair	TRA-TRAV5.TRAJ48
Gene segment usage	VJ segment pair	TRA-TRAV5.TRAJ49
Gene segment usage	VJ segment pair	TRA-TRAV5.TRAJ5
Gene segment usage	VJ segment pair	TRA-TRAV5.TRAJ52
Gene segment usage	VJ segment pair	TRA-TRAV5.TRAJ6
Gene segment usage	VJ segment pair	TRA-TRAV5.TRAJ7
Gene segment usage	VJ segment pair	TRA-TRAV5.TRAJ8
Gene segment usage	VJ segment pair	TRA-TRAV5.TRAJ9
Gene segment usage	VJ segment pair	TRA-TRAV6.TRAJ10
Gene segment usage	VJ segment pair	TRA-TRAV6.TRAJ11
Gene segment usage	VJ segment pair	TRA-TRAV6.TRAJ12
Gene segment usage	VJ segment pair	TRA-TRAV6.TRAJ13
Gene segment usage	VJ segment pair	TRA-TRAV6.TRAJ15
Gene segment usage	VJ segment pair	TRA-TRAV6.TRAJ16
Gene segment usage	VJ segment pair	TRA-TRAV6.TRAJ18
Gene segment usage	VJ segment pair	TRA-TRAV6.TRAJ20
Gene segment usage	VJ segment pair	TRA-TRAV6.TRAJ22
Gene segment usage	VJ segment pair	TRA-TRAV6.TRAJ23
Gene segment usage	VJ segment pair	TRA-TRAV6.TRAJ24
Gene segment usage	VJ segment pair	TRA-TRAV6.TRAJ26
Gene segment usage	VJ segment pair	TRA-TRAV6.TRAJ27
Gene segment usage	VJ segment pair	TRA-TRAV6.TRAJ28
Gene segment usage	VJ segment pair	TRA-TRAV6.TRAJ29
Gene segment usage	VJ segment pair	TRA-TRAV6.TRAJ3
Gene segment usage	VJ segment pair	TRA-TRAV6.TRAJ30
Gene segment usage	VJ segment pair	TRA-TRAV6.TRAJ31
Gene segment usage	VJ segment pair	TRA-TRAV6.TRAJ32
Gene segment usage	VJ segment pair	TRA-TRAV6.TRAJ33
Gene segment usage	VJ segment pair	TRA-TRAV6.TRAJ34
Gene segment usage	VJ segment pair	TRA-TRAV6.TRAJ35
Gene segment usage	VJ segment pair	TRA-TRAV6.TRAJ36
Gene segment usage	VJ segment pair	TRA-TRAV6.TRAJ37
Gene segment usage	VJ segment pair	TRA-TRAV6.TRAJ38
Gene segment usage	VJ segment pair	TRA-TRAV6.TRAJ39
Gene segment usage	VJ segment pair	TRA-TRAV6.TRAJ4
Gene segment usage	VJ segment pair	TRA-TRAV6.TRAJ40
Gene segment usage	VJ segment pair	TRA-TRAV6.TRAJ41
Gene segment usage	VJ segment pair	TRA-TRAV6.TRAJ42
Gene segment usage	VJ segment pair	TRA-TRAV6.TRAJ43
Gene segment usage	VJ segment pair	TRA-TRAV6.TRAJ44
Gene segment usage	VJ segment pair	TRA-TRAV6.TRAJ47
Gene segment usage	VJ segment pair	TRA-TRAV6.TRAJ49
Gene segment usage	VJ segment pair	TRA-TRAV6.TRAJ5
Gene segment usage	VJ segment pair	TRA-TRAV6.TRAJ52
Gene segment usage	VJ segment pair	TRA-TRAV6.TRAJ53
Gene segment usage	VJ segment pair	TRA-TRAV6.TRAJ6
Gene segment usage	VJ segment pair	TRA-TRAV6.TRAJ7
Gene segment usage	VJ segment pair	TRA-TRAV6.TRAJ8
Gene segment usage	VJ segment pair	TRA-TRAV6.TRAJ9
Gene segment usage	VJ segment pair	TRA-TRAV8-1.TRAJ10
Gene segment usage	VJ segment pair	TRA-TRAV8-1.TRAJ11
Gene segment usage	VJ segment pair	TRA-TRAV8-1.TRAJ13
Gene segment usage	VJ segment pair	TRA-TRAV8-1.TRAJ15
Gene segment usage	VJ segment pair	TRA-TRAV8-1.TRAJ17
Gene segment usage	VJ segment pair	TRA-TRAV8-1.TRAJ18
Gene segment usage	VJ segment pair	TRA-TRAV8-1.TRAJ20
Gene segment usage	VJ segment pair	TRA-TRAV8-1.TRAJ21
Gene segment usage	VJ segment pair	TRA-TRAV8-1.TRAJ22
Gene segment usage	VJ segment pair	TRA-TRAV8-1.TRAJ24
Gene segment usage	VJ segment pair	TRA-TRAV8-1.TRAJ27
Gene segment usage	VJ segment pair	TRA-TRAV8-1.TRAJ28
Gene segment usage	VJ segment pair	TRA-TRAV8-1.TRAJ29
Gene segment usage	VJ segment pair	TRA-TRAV8-1.TRAJ3
Gene segment usage	VJ segment pair	TRA-TRAV8-1.TRAJ30
Gene segment usage	VJ segment pair	TRA-TRAV8-1.TRAJ33
Gene segment usage	VJ segment pair	TRA-TRAV8-1.TRAJ34
Gene segment usage	VJ segment pair	TRA-TRAV8-1.TRAJ35
Gene segment usage	VJ segment pair	TRA-TRAV8-1.TRAJ36
Gene segment usage	VJ segment pair	TRA-TRAV8-1.TRAJ37
Gene segment usage	VJ segment pair	TRA-TRAV8-1.TRAJ38
Gene segment usage	VJ segment pair	TRA-TRAV8-1.TRAJ4
Gene segment usage	VJ segment pair	TRA-TRAV8-1.TRAJ40
Gene segment usage	VJ segment pair	TRA-TRAV8-1.TRAJ41
Gene segment usage	VJ segment pair	TRA-TRAV8-1.TRAJ42
Gene segment usage	VJ segment pair	TRA-TRAV8-1.TRAJ43
Gene segment usage	VJ segment pair	TRA-TRAV8-1.TRAJ44
Gene segment usage	VJ segment pair	TRA-TRAV8-1.TRAJ45
Gene segment usage	VJ segment pair	TRA-TRAV8-1.TRAJ47
Gene segment usage	VJ segment pair	TRA-TRAV8-1.TRAJ48
Gene segment usage	VJ segment pair	TRA-TRAV8-1.TRAJ49
Gene segment usage	VJ segment pair	TRA-TRAV8-1.TRAJ5
Gene segment usage	VJ segment pair	TRA-TRAV8-1.TRAJ53
Gene segment usage	VJ segment pair	TRA-TRAV8-1.TRAJ54
Gene segment usage	VJ segment pair	TRA-TRAV8-1.TRAJ6
Gene segment usage	VJ segment pair	TRA-TRAV8-1.TRAJ8
Gene segment usage	VJ segment pair	TRA-TRAV8-1.TRAJ9
Gene segment usage	VJ segment pair	TRA-TRAV8-2.TRAJ10
Gene segment usage	VJ segment pair	TRA-TRAV8-2.TRAJ11
Gene segment usage	VJ segment pair	TRA-TRAV8-2.TRAJ12
Gene segment usage	VJ segment pair	TRA-TRAV8-2.TRAJ13
Gene segment usage	VJ segment pair	TRA-TRAV8-2.TRAJ15
Gene segment usage	VJ segment pair	TRA-TRAV8-2.TRAJ16
Gene segment usage	VJ segment pair	TRA-TRAV8-2.TRAJ17
Gene segment usage	VJ segment pair	TRA-TRAV8-2.TRAJ18
Gene segment usage	VJ segment pair	TRA-TRAV8-2.TRAJ20
Gene segment usage	VJ segment pair	TRA-TRAV8-2.TRAJ21
Gene segment usage	VJ segment pair	TRA-TRAV8-2.TRAJ22
Gene segment usage	VJ segment pair	TRA-TRAV8-2.TRAJ23
Gene segment usage	VJ segment pair	TRA-TRAV8-2.TRAJ24
Gene segment usage	VJ segment pair	TRA-TRAV8-2.TRAJ26
Gene segment usage	VJ segment pair	TRA-TRAV8-2.TRAJ27
Gene segment usage	VJ segment pair	TRA-TRAV8-2.TRAJ28
Gene segment usage	VJ segment pair	TRA-TRAV8-2.TRAJ29
Gene segment usage	VJ segment pair	TRA-TRAV8-2.TRAJ3
Gene segment usage	VJ segment pair	TRA-TRAV8-2.TRAJ30
Gene segment usage	VJ segment pair	TRA-TRAV8-2.TRAJ32
Gene segment usage	VJ segment pair	TRA-TRAV8-2.TRAJ33
Gene segment usage	VJ segment pair	TRA-TRAV8-2.TRAJ34
Gene segment usage	VJ segment pair	TRA-TRAV8-2.TRAJ35
Gene segment usage	VJ segment pair	TRA-TRAV8-2.TRAJ36
Gene segment usage	VJ segment pair	TRA-TRAV8-2.TRAJ37
Gene segment usage	VJ segment pair	TRA-TRAV8-2.TRAJ38
Gene segment usage	VJ segment pair	TRA-TRAV8-2.TRAJ39
Gene segment usage	VJ segment pair	TRA-TRAV8-2.TRAJ4
Gene segment usage	VJ segment pair	TRA-TRAV8-2.TRAJ40
Gene segment usage	VJ segment pair	TRA-TRAV8-2.TRAJ41
Gene segment usage	VJ segment pair	TRA-TRAV8-2.TRAJ42
Gene segment usage	VJ segment pair	TRA-TRAV8-2.TRAJ43
Gene segment usage	VJ segment pair	TRA-TRAV8-2.TRAJ44
Gene segment usage	VJ segment pair	TRA-TRAV8-2.TRAJ45
Gene segment usage	VJ segment pair	TRA-TRAV8-2.TRAJ47
Gene segment usage	VJ segment pair	TRA-TRAV8-2.TRAJ48
Gene segment usage	VJ segment pair	TRA-TRAV8-2.TRAJ49
Gene segment usage	VJ segment pair	TRA-TRAV8-2.TRAJ5
Gene segment usage	VJ segment pair	TRA-TRAV8-2.TRAJ52
Gene segment usage	VJ segment pair	TRA-TRAV8-2.TRAJ53
Gene segment usage	VJ segment pair	TRA-TRAV8-2.TRAJ54
Gene segment usage	VJ segment pair	TRA-TRAV8-2.TRAJ56
Gene segment usage	VJ segment pair	TRA-TRAV8-2.TRAJ57
Gene segment usage	VJ segment pair	TRA-TRAV8-2.TRAJ58
Gene segment usage	VJ segment pair	TRA-TRAV8-2.TRAJ6
Gene segment usage	VJ segment pair	TRA-TRAV8-2.TRAJ7
Gene segment usage	VJ segment pair	TRA-TRAV8-2.TRAJ8
Gene segment usage	VJ segment pair	TRA-TRAV8-2.TRAJ9
Gene segment usage	VJ segment pair	TRA-TRAV8-3.TRAJ10
Gene segment usage	VJ segment pair	TRA-TRAV8-3.TRAJ11
Gene segment usage	VJ segment pair	TRA-TRAV8-3.TRAJ12
Gene segment usage	VJ segment pair	TRA-TRAV8-3.TRAJ13
Gene segment usage	VJ segment pair	TRA-TRAV8-3.TRAJ15
Gene segment usage	VJ segment pair	TRA-TRAV8-3.TRAJ16
Gene segment usage	VJ segment pair	TRA-TRAV8-3.TRAJ17
Gene segment usage	VJ segment pair	TRA-TRAV8-3.TRAJ18
Gene segment usage	VJ segment pair	TRA-TRAV8-3.TRAJ20
Gene segment usage	VJ segment pair	TRA-TRAV8-3.TRAJ21
Gene segment usage	VJ segment pair	TRA-TRAV8-3.TRAJ22
Gene segment usage	VJ segment pair	TRA-TRAV8-3.TRAJ23
Gene segment usage	VJ segment pair	TRA-TRAV8-3.TRAJ24
Gene segment usage	VJ segment pair	TRA-TRAV8-3.TRAJ26
Gene segment usage	VJ segment pair	TRA-TRAV8-3.TRAJ27
Gene segment usage	VJ segment pair	TRA-TRAV8-3.TRAJ28
Gene segment usage	VJ segment pair	TRA-TRAV8-3.TRAJ29
Gene segment usage	VJ segment pair	TRA-TRAV8-3.TRAJ3
Gene segment usage	VJ segment pair	TRA-TRAV8-3.TRAJ30
Gene segment usage	VJ segment pair	TRA-TRAV8-3.TRAJ31
Gene segment usage	VJ segment pair	TRA-TRAV8-3.TRAJ32
Gene segment usage	VJ segment pair	TRA-TRAV8-3.TRAJ33
Gene segment usage	VJ segment pair	TRA-TRAV8-3.TRAJ34
Gene segment usage	VJ segment pair	TRA-TRAV8-3.TRAJ35
Gene segment usage	VJ segment pair	TRA-TRAV8-3.TRAJ36
Gene segment usage	VJ segment pair	TRA-TRAV8-3.TRAJ37
Gene segment usage	VJ segment pair	TRA-TRAV8-3.TRAJ38
Gene segment usage	VJ segment pair	TRA-TRAV8-3.TRAJ39
Gene segment usage	VJ segment pair	TRA-TRAV8-3.TRAJ4
Gene segment usage	VJ segment pair	TRA-TRAV8-3.TRAJ40
Gene segment usage	VJ segment pair	TRA-TRAV8-3.TRAJ41
Gene segment usage	VJ segment pair	TRA-TRAV8-3.TRAJ42
Gene segment usage	VJ segment pair	TRA-TRAV8-3.TRAJ43
Gene segment usage	VJ segment pair	TRA-TRAV8-3.TRAJ44
Gene segment usage	VJ segment pair	TRA-TRAV8-3.TRAJ45
Gene segment usage	VJ segment pair	TRA-TRAV8-3.TRAJ47
Gene segment usage	VJ segment pair	TRA-TRAV8-3.TRAJ48
Gene segment usage	VJ segment pair	TRA-TRAV8-3.TRAJ49
Gene segment usage	VJ segment pair	TRA-TRAV8-3.TRAJ5
Gene segment usage	VJ segment pair	TRA-TRAV8-3.TRAJ50
Gene segment usage	VJ segment pair	TRA-TRAV8-3.TRAJ52
Gene segment usage	VJ segment pair	TRA-TRAV8-3.TRAJ53
Gene segment usage	VJ segment pair	TRA-TRAV8-3.TRAJ54
Gene segment usage	VJ segment pair	TRA-TRAV8-3.TRAJ56
Gene segment usage	VJ segment pair	TRA-TRAV8-3.TRAJ6
Gene segment usage	VJ segment pair	TRA-TRAV8-3.TRAJ7
Gene segment usage	VJ segment pair	TRA-TRAV8-3.TRAJ8
Gene segment usage	VJ segment pair	TRA-TRAV8-3.TRAJ9
Gene segment usage	VJ segment pair	TRA-TRAV8-4.TRAJ13
Gene segment usage	VJ segment pair	TRA-TRAV8-4.TRAJ15
[truncated: 8,929 more rows]
